# Supplementary material for: Isoform-resolved mRNA profiling of ribosome load defines interplay of HIF and mTOR dysregulation in kidney cancer
Source: Nat Struct Mol Biol. 2022 Sep 12;29(9):871–80. doi: 10.1038/s41594-022-00819-2 (PMC9507966; doi:10.1038/s41594-022-00819-2)
Supplement: Supplementary file 6 — mTOR sensitivity of HIF target genes [file 41594_2022_819_MOESM6_ESM.xlsx]

## Sheet: mTOR_sensitivity_of_HIF_targets
	Supplementary Data 3 | mTOR sensitivity of HIF target genes
		gene_id	gene_name	Functional_classes	mRNA log2FC upon VHL loss	MRL log2FC with Torin 1
		ENSG00000107159	CA9	Others	11.6202	-0.872862
		ENSG00000162373	BEND5	Others	8.19989	-0.211163
		ENSG00000141068	KSR1	Others	5.59729	-0.438476
		ENSG00000185633	NDUFA4L2	Others	5.04605	-0.383507
		ENSG00000162069	BICDL2	Others	5.03044	-0.0886911
		ENSG00000205129	C4orf47	Others	4.82483	-0.356138
		ENSG00000078401	EDN1	Angiogenesis or vascular process	4.1588	-0.16201
		ENSG00000114268	PFKFB4	Others	3.81378	-0.880726
		ENSG00000069667	RORA	Angiogenesis or vascular process	3.692	-0.277422
		ENSG00000171388	APLN	Angiogenesis or vascular process	3.67564	-0.0989667
		ENSG00000124785	NRN1	Others	3.51691	-0.429609
		ENSG00000116017	ARID3A	Others	3.44194	-0.752744
		ENSG00000148926	ADM	Angiogenesis or vascular process	3.41474	-0.312483
		ENSG00000061656	SPAG4	Others	3.32528	-0.217186
		ENSG00000159167	STC1	Others	3.15691	-0.275099
		ENSG00000117525	F3	Angiogenesis or vascular process	3.06098	-0.399123
		ENSG00000161958	FGF11	Others	2.98965	-0.403615
		ENSG00000164849	GPR146	Others	2.94347	-0.601199
		ENSG00000165507	DEPP1	Others	2.91378	-0.386152
		ENSG00000213626	LBH	Others	2.84593	-0.199224
		ENSG00000167080	B4GALNT2	Others	2.73014	-0.756627
		ENSG00000172594	SMPDL3A	Others	2.69887	-0.284859
		ENSG00000143590	EFNA3	Angiogenesis or vascular process	2.64146	-0.282654
		ENSG00000105048	TNNT1	Others	2.59626	-0.750877
		ENSG00000149506	ZP1	Others	2.52105	-0.497641
		ENSG00000167619	TMEM145	Others	2.51603	-0.67925
		ENSG00000176171	BNIP3	Others	2.44623	-0.810836
		ENSG00000204941	PSG5	Others	2.42261	-0.421829
		ENSG00000158164	TMSB15A	Others	2.41488	0.0919052
		ENSG00000114023	FAM162A	Others	2.41344	-0.871136
		ENSG00000019505	SYT13	Others	2.39192	-0.974781
		ENSG00000170231	FABP6	Others	2.35726	-0.256826
		ENSG00000135245	HILPDA	Others	2.3534	-0.105836
		ENSG00000186352	ANKRD37	Others	2.33392	-0.462306
		ENSG00000168619	ADAM18	Others	2.3178	0.211435
		ENSG00000117009	KMO	Others	2.27792	-0.240886
		ENSG00000082684	SEMA5B	Others	2.27725	-0.613957
		ENSG00000216588	IGSF23	Others	2.24874	-0.341693
		ENSG00000182534	MXRA7	Others	2.226	-0.292935
		ENSG00000186918	ZNF395	Others	2.21308	-0.463284
		ENSG00000196968	FUT11	Others	2.19569	-0.352448
		ENSG00000109794	FAM149A	Others	2.18459	-0.553392
		ENSG00000099194	SCD	Others	2.13922	-0.763572
		ENSG00000188820	CALHM6	Others	2.07429	-0.708939
		ENSG00000152256	PDK1	Others	2.07184	-0.785412
		ENSG00000154269	ENPP3	Others	2.06296	-0.0456688
		ENSG00000160145	KALRN	Others	2.05684	-0.523733
		ENSG00000074410	CA12	Others	2.0491	-0.844926
		ENSG00000168209	DDIT4	Others	2.02593	-0.57817
		ENSG00000175414	ARL10	Others	1.98912	-0.407182
		ENSG00000172765	TMCC1	Others	1.96116	-0.0858703
		ENSG00000113083	LOX	Others	1.95929	-0.597679
		ENSG00000145040	UCN2	Others	1.9587	-0.496347
		ENSG00000112715	VEGFA	Angiogenesis or vascular process	1.93696	-0.219439
		ENSG00000109107	ALDOC	Glycolysis	1.89634	-1.00695
		ENSG00000107551	RASSF4	Others	1.88199	-0.602705
		ENSG00000178882	RFLNA	Others	1.88056	-0.0800194
		ENSG00000258818	RNASE4	Others	1.87177	-0.710827
		ENSG00000185652	NTF3	Others	1.86137	-0.095108
		ENSG00000134198	TSPAN2	Others	1.8513	-0.378341
		ENSG00000129521	EGLN3	Others	1.84624	-0.754573
		ENSG00000117394	SLC2A1	Others	1.82981	-0.330286
		ENSG00000109771	LRP2BP	Others	1.8169	-0.292369
		ENSG00000139832	RAB20	Others	1.81492	-0.732007
		ENSG00000119950	MXI1	Others	1.80665	-0.583058
		ENSG00000153233	PTPRR	Others	1.80212	0.0165573
		ENSG00000134333	LDHA	Glycolysis	1.7982	-0.961712
		ENSG00000112379	ARFGEF3	Others	1.77275	-0.208893
		ENSG00000102144	PGK1	Glycolysis	1.75819	-0.653701
		ENSG00000128242	GAL3ST1	Others	1.72289	-0.451841
		ENSG00000104419	NDRG1	Others	1.71755	-0.726592
		ENSG00000196368	NUDT11	Others	1.70225	-0.972423
		ENSG00000149633	KIAA1755	Others	1.69753	-0.103516
		ENSG00000131016	AKAP12	Angiogenesis or vascular process	1.69244	0.142045
		ENSG00000125629	INSIG2	Others	1.69137	-0.282183
		ENSG00000141526	SLC16A3	Others	1.68888	-0.99493
		ENSG00000164342	TLR3	Angiogenesis or vascular process	1.6845	-0.467662
		ENSG00000177181	RIMKLA	Others	1.68142	-0.732156
		ENSG00000146205	ANO7	Others	1.66783	-0.521532
		ENSG00000111674	ENO2	Glycolysis	1.6308	-0.783387
		ENSG00000181458	TMEM45A	Others	1.61818	-0.623077
		ENSG00000149573	MPZL2	Others	1.60839	-0.40603
		ENSG00000145687	SSBP2	Others	1.58522	-0.819352
		ENSG00000044446	PHKA2	Others	1.57296	-0.401674
		ENSG00000163516	ANKZF1	Others	1.56546	-0.152124
		ENSG00000168502	MTCL1	Others	1.55043	-0.0749135
		ENSG00000104765	BNIP3L	Others	1.54793	-1.11131
		ENSG00000118804	STBD1	Others	1.53629	-0.833039
		ENSG00000101255	TRIB3	Others	1.52552	-0.537338
		ENSG00000214491	SEC14L6	Others	1.50918	0.0468778
		ENSG00000186314	PRELID2	Others	1.50816	-0.302904
		ENSG00000123610	TNFAIP6	Others	1.50251	-0.500918
		ENSG00000121207	LRAT	Others	1.49867	-0.0997905
		ENSG00000151882	CCL28	Others	1.49621	-0.321504
		ENSG00000101236	RNF24	Others	1.48125	-0.468743
		ENSG00000100027	YPEL1	Others	1.4727	0.057485
		ENSG00000119938	PPP1R3C	Others	1.45157	-0.417005
		ENSG00000129422	MTUS1	Others	1.42203	-0.236578
		ENSG00000005448	WDR54	Others	1.41718	-0.891737
		ENSG00000169429	CXCL8	Angiogenesis or vascular process	1.39077	-0.155514
		ENSG00000068971	PPP2R5B	Others	1.38724	-0.442272
		ENSG00000072818	ACAP1	Others	1.3819	-0.189118
		ENSG00000105877	DNAH11	Others	1.37739	-0.531519
		ENSG00000176383	B3GNT4	Others	1.37218	-0.58401
		ENSG00000095637	SORBS1	Others	1.35964	-0.357277
		ENSG00000131094	C1QL1	Others	1.34369	-0.49312
		ENSG00000172183	ISG20	Others	1.33482	-0.706784
		ENSG00000113739	STC2	Others	1.33167	-0.41589
		ENSG00000153815	CMIP	Others	1.32592	-0.909784
		ENSG00000175183	CSRP2	Others	1.32531	-0.922855
		ENSG00000113369	ARRDC3	Others	1.32086	-0.364113
		ENSG00000118985	ELL2	Others	1.3158	-0.483621
		ENSG00000145491	ROPN1L	Others	1.31244	-0.545476
		ENSG00000091986	CCDC80	Others	1.31226	-0.429151
		ENSG00000164096	C4orf3	Others	1.3116	0.0677532
		ENSG00000186480	INSIG1	Others	1.30709	-0.648227
		ENSG00000122884	P4HA1	Others	1.29566	-0.746271
		ENSG00000159208	CIART	Others	1.29562	-0.688435
		ENSG00000145730	PAM	Others	1.27681	-0.494024
		ENSG00000104812	GYS1	Others	1.27632	-0.551534
		ENSG00000120129	DUSP1	Others	1.27516	-0.0526509
		ENSG00000067992	PDK3	Others	1.27111	-0.530323
		ENSG00000164674	SYTL3	Others	1.26331	-0.628042
		ENSG00000114480	GBE1	Others	1.26131	-0.440753
		ENSG00000139370	SLC15A4	Others	1.2509	-0.674616
		ENSG00000203668	CHML	Others	1.24391	-0.276792
		ENSG00000213859	KCTD11	Others	1.24308	-0.78665
		ENSG00000135083	CCNJL	Others	1.23293	-0.522824
		ENSG00000134107	BHLHE40	Others	1.23267	-0.379356
		ENSG00000154429	CCSAP	Others	1.22264	-0.832469
		ENSG00000111669	TPI1	Glycolysis	1.20905	-1.12826
		ENSG00000166920	C15orf48	Others	1.20076	-0.449202
		ENSG00000155858	LSM11	Others	1.19951	-0.741935
		ENSG00000138028	CGREF1	Others	1.19803	-0.918046
		ENSG00000124116	WFDC3	Others	1.19473	0.0842026
		ENSG00000146674	IGFBP3	Others	1.18544	-0.511132
		ENSG00000134824	FADS2	Others	1.17681	-0.990305
		ENSG00000109762	SNX25	Others	1.17439	-0.370348
		ENSG00000153395	LPCAT1	Others	1.16544	-0.963874
		ENSG00000102312	PORCN	Others	1.14988	-0.732626
		ENSG00000183742	MACC1	Others	1.14789	-0.0270327
		ENSG00000120708	TGFBI	Angiogenesis or vascular process	1.1443	-0.700265
		ENSG00000145014	TMEM44	Others	1.14159	-0.174039
		ENSG00000177706	FAM20C	Others	1.1333	-0.256477
		ENSG00000100292	HMOX1	Angiogenesis or vascular process	1.12764	-0.984473
		ENSG00000106688	SLC1A1	Others	1.11823	-0.546304
		ENSG00000101400	SNTA1	Others	1.11721	-0.459655
		ENSG00000152952	PLOD2	Others	1.11613	-0.675089
		ENSG00000158402	CDC25C	Others	1.11391	-0.421645
		ENSG00000025039	RRAGD	Others	1.11338	-0.465057
		ENSG00000134259	NGF	Others	1.10844	0.0134812
		ENSG00000138641	HERC3	Others	1.10413	-0.139009
		ENSG00000154153	RETREG1	Others	1.10009	-0.560342
		ENSG00000127663	KDM4B	Others	1.09781	-0.249681
		ENSG00000138792	ENPEP	Angiogenesis or vascular process	1.09484	-0.141612
		ENSG00000166123	GPT2	Others	1.08892	-0.85567
		ENSG00000072682	P4HA2	Others	1.08193	-0.552828
		ENSG00000197930	ERO1A	Others	1.07042	-0.693798
		ENSG00000167536	DHRS13	Others	1.06435	-0.769746
		ENSG00000116260	QSOX1	Others	1.06405	-0.933325
		ENSG00000161040	FBXL13	Others	1.06092	-0.355713
		ENSG00000162433	AK4	Others	1.04854	-0.659659
		ENSG00000145779	TNFAIP8	Others	1.04704	-0.448882
		ENSG00000137691	CFAP300	Others	1.04626	-0.91907
		ENSG00000138623	SEMA7A	Others	1.04507	-0.67519
		ENSG00000152495	CAMK4	Others	1.0411	-0.793166
		ENSG00000134013	LOXL2	Angiogenesis or vascular process	1.03882	-0.598982
		ENSG00000111981	ULBP1	Others	1.02901	-1.11074
		ENSG00000183018	SPNS2	Others	1.02598	-0.16508
		ENSG00000198914	POU3F3	Others	1.02336	-0.199725
		ENSG00000156113	KCNMA1	Angiogenesis or vascular process	1.00691	-0.027997
		ENSG00000177150	FAM210A	Others	0.990945	-0.537731
		ENSG00000179097	HTR1F	Others	0.98972	-0.340046
		ENSG00000104881	PPP1R13L	Others	0.98534	-0.456998
		ENSG00000183023	SLC8A1	Angiogenesis or vascular process	0.968473	-0.134022
		ENSG00000115548	KDM3A	Others	0.967605	-0.0401886
		ENSG00000131037	EPS8L1	Others	0.967028	-0.132146
		ENSG00000197860	SGTB	Others	0.963861	-0.739984
		ENSG00000120217	CD274	Others	0.957281	-0.755864
		ENSG00000135766	EGLN1	Angiogenesis or vascular process	0.952454	-0.451391
		ENSG00000183049	CAMK1D	Others	0.938651	-0.493336
		ENSG00000154917	RAB6B	Others	0.931864	-0.921719
		ENSG00000165891	E2F7	Angiogenesis or vascular process	0.927327	-0.249899
		ENSG00000113070	HBEGF	Others	0.926976	-0.443724
		ENSG00000171314	PGAM1	Glycolysis	0.926749	-0.928933
		ENSG00000182379	NXPH4	Others	0.923223	-1.04047
		ENSG00000213672	NCKIPSD	Others	0.921783	-0.712397
		ENSG00000181744	DIPK2A	Others	0.918279	-0.532984
		ENSG00000134769	DTNA	Others	0.911489	-0.506452
		ENSG00000144320	LNPK	Others	0.910366	-0.602661
		ENSG00000170949	ZNF160	Others	0.908082	-0.0749578
		ENSG00000054967	RELT	Others	0.906908	-0.817503
		ENSG00000153714	LURAP1L	Others	0.903451	-0.104661
		ENSG00000138587	MNS1	Others	0.898298	-0.914938
		ENSG00000128805	ARHGAP22	Angiogenesis or vascular process	0.897993	-0.217355
		ENSG00000119865	CNRIP1	Others	0.896863	-0.483506
		ENSG00000132432	SEC61G	Others	0.896857	-0.181044
		ENSG00000026025	VIM	Others	0.894563	-0.557523
		ENSG00000153044	CENPH	Others	0.89326	-0.704888
		ENSG00000188060	RAB42	Others	0.892469	-0.470213
		ENSG00000133639	BTG1	Angiogenesis or vascular process	0.891457	-0.435807
		ENSG00000165195	PIGA	Others	0.885374	-0.349569
		ENSG00000117143	UAP1	Others	0.883015	-0.312452
		ENSG00000166821	PEX11A	Others	0.877601	-0.541351
		ENSG00000105220	GPI	Glycolysis	0.875642	-0.895187
		ENSG00000143622	RIT1	Others	0.873029	-0.567307
		ENSG00000160207	HSF2BP	Others	0.869362	-0.247941
		ENSG00000273604	EPOP	Others	0.8655	-0.180996
		ENSG00000139433	GLTP	Others	0.865352	-0.573629
		ENSG00000111640	GAPDH	Glycolysis	0.86045	-1.07631
		ENSG00000113580	NR3C1	Others	0.858145	-0.257368
		ENSG00000105329	TGFB1	Angiogenesis or vascular process	0.84939	-0.642785
		ENSG00000149925	ALDOA	Glycolysis	0.847983	-1.05554
		ENSG00000130024	PHF10	Others	0.845959	-0.645198
		ENSG00000114120	SLC25A36	Others	0.845263	-0.374965
		ENSG00000196126	HLA-DRB1	Others	0.843896	-0.759164
		ENSG00000184635	ZNF93	Others	0.843704	-0.193273
		ENSG00000172795	DCP2	Others	0.837259	-0.246009
		ENSG00000164105	SAP30	Others	0.837055	-0.864437
		ENSG00000140450	ARRDC4	Others	0.835249	-0.819907
		ENSG00000074800	ENO1	Glycolysis	0.830241	-0.759201
		ENSG00000146278	PNRC1	Others	0.823645	-0.313372
		ENSG00000178802	MPI	Others	0.82204	-0.935428
		ENSG00000177508	IRX3	Others	0.820915	-0.326118
		ENSG00000127824	TUBA4A	Others	0.82078	-1.04328
		ENSG00000284308	C2orf81	Others	0.814384	-0.377236
		ENSG00000053254	FOXN3	Others	0.814337	-0.151567
		ENSG00000123810	B9D2	Others	0.813953	-0.50707
		ENSG00000109099	PMP22	Others	0.811872	-0.786519
		ENSG00000122203	KIAA1191	Others	0.80993	-0.0474731
		ENSG00000101782	RIOK3	Others	0.809915	-0.596694
		ENSG00000079308	TNS1	Others	0.799796	-0.359018
		ENSG00000020577	SAMD4A	Others	0.799181	-0.290143
		ENSG00000146267	FAXC	Others	0.798994	-0.175805
		ENSG00000166401	SERPINB8	Others	0.797302	-0.568718
		ENSG00000285043	AC093512.2	Others	0.791262	-0.670946
		ENSG00000091542	ALKBH5	Others	0.789429	-0.30335
		ENSG00000134954	ETS1	Angiogenesis or vascular process	0.787685	-0.432704
		ENSG00000176014	TUBB6	Others	0.786589	-1.03355
		ENSG00000109220	CHIC2	Others	0.786505	-0.167582
		ENSG00000059804	SLC2A3	Others	0.783704	0.0699235
		ENSG00000151490	PTPRO	Others	0.78177	-0.903025
		ENSG00000169032	MAP2K1	Others	0.780288	-0.611138
		ENSG00000163882	POLR2H	Others	0.776203	-0.696045
		ENSG00000248098	BCKDHA	Others	0.771939	-0.912267
		ENSG00000235034	C19orf81	Others	0.770445	-0.0197804
		ENSG00000023697	DERA	Others	0.769747	-0.7357
		ENSG00000089094	KDM2B	Others	0.769419	-0.37152
		ENSG00000145901	TNIP1	Others	0.764913	-0.687555
		ENSG00000104953	TLE6	Others	0.764347	-0.0201515
		ENSG00000167397	VKORC1	Others	0.763471	-0.658952
		ENSG00000163050	COQ8A	Others	0.760465	-0.47741
		ENSG00000101665	SMAD7	Others	0.759486	-0.464279
		ENSG00000112851	ERBIN	Others	0.759384	-0.164764
		ENSG00000139354	GAS2L3	Others	0.753391	-0.399704
		ENSG00000033178	UBA6	Others	0.751694	-0.130384
		ENSG00000156515	HK1	Glycolysis	0.750566	-0.494542
		ENSG00000100908	EMC9	Others	0.749066	-0.731668
		ENSG00000135976	ANKRD36	Others	0.748033	-0.676414
		ENSG00000117000	RLF	Others	0.742293	0.0866868
		ENSG00000137831	UACA	Others	0.741406	-0.132073
		ENSG00000001630	CYP51A1	Others	0.73231	-0.989645
		ENSG00000173210	ABLIM3	Others	0.732226	-0.133308
		ENSG00000116667	C1orf21	Others	0.73108	-0.267197
		ENSG00000204856	FAM216A	Others	0.729992	-0.887008
		ENSG00000126001	CEP250	Others	0.724047	-0.160184
		ENSG00000138764	CCNG2	Others	0.721334	-0.292428
		ENSG00000164211	STARD4	Others	0.720965	-0.276587
		ENSG00000111859	NEDD9	Others	0.720583	-0.0869309
		ENSG00000243927	MRPS6	Others	0.719027	-0.160849
		ENSG00000213654	GPSM3	Others	0.718586	0.0664573
		ENSG00000120437	ACAT2	Others	0.717101	-1.05339
		ENSG00000049246	PER3	Others	0.716999	-0.327745
		ENSG00000172893	DHCR7	Others	0.716008	-0.823082
		ENSG00000034510	TMSB10	Others	0.715258	-0.0315694
		ENSG00000137941	TTLL7	Others	0.715097	-0.631024
		ENSG00000135924	DNAJB2	Others	0.714592	-0.755621
		ENSG00000137501	SYTL2	Others	0.713471	-0.173138
		ENSG00000241852	C8orf58	Others	0.713419	-0.773967
		ENSG00000155876	RRAGA	Others	0.713368	-0.646949
		ENSG00000149591	TAGLN	Others	0.712377	-1.31274
		ENSG00000113161	HMGCR	Angiogenesis or vascular process	0.711869	-0.111403
		ENSG00000068354	TBC1D25	Others	0.705669	-0.3416
		ENSG00000157514	TSC22D3	Others	0.705646	-0.500216
		ENSG00000167972	ABCA3	Others	0.705472	-0.384483
		ENSG00000182010	RTKN2	Others	0.701952	-0.529622
		ENSG00000103257	SLC7A5	Others	0.701317	-1.12458
		ENSG00000154548	SRSF12	Others	0.700811	-0.574539
		ENSG00000115756	HPCAL1	Others	0.697465	-0.686371
		ENSG00000126870	WDR60	Others	0.696235	-0.528527
		ENSG00000166128	RAB8B	Others	0.695421	-0.809789
		ENSG00000110921	MVK	Others	0.69518	-0.685833
		ENSG00000175105	ZNF654	Others	0.693203	0.01583
		ENSG00000069869	NEDD4	Others	0.691974	-0.165844
		ENSG00000132196	HSD17B7	Others	0.69193	-0.651654
		ENSG00000090989	EXOC1	Others	0.690516	-0.166479
		ENSG00000180098	TRNAU1AP	Others	0.689162	-1.01722
		ENSG00000079739	PGM1	Glycolysis	0.688046	-0.809078
		ENSG00000183763	TRAIP	Others	0.685672	-0.747134
		ENSG00000189143	CLDN4	Others	0.684189	-0.396956
		ENSG00000117598	PLPPR5	Others	0.680599	-0.713371
		ENSG00000150347	ARID5B	Others	0.680352	-0.128993
		ENSG00000100003	SEC14L2	Others	0.677195	-0.961702
		ENSG00000240972	MIF	Others	0.671744	-0.901533
		ENSG00000103150	MLYCD	Others	0.671114	-0.733815
		ENSG00000196712	NF1	Angiogenesis or vascular process	0.670411	-0.772987
		ENSG00000164465	DCBLD1	Others	0.669909	-0.556446
		ENSG00000052802	MSMO1	Others	0.66943	-0.781881
		ENSG00000042088	TDP1	Others	0.662532	-0.415588
		ENSG00000075945	KIFAP3	Others	0.660696	-0.447983
		ENSG00000059377	TBXAS1	Others	0.659834	-0.300284
		ENSG00000113578	FGF1	Angiogenesis or vascular process	0.653827	-0.0388
		ENSG00000242114	MTFP1	Others	0.653412	-0.448056
		ENSG00000163814	CDCP1	Others	0.652818	-0.739842
		ENSG00000167508	MVD	Others	0.651126	-1.04146
		ENSG00000172086	KRCC1	Others	0.650838	-0.383321
		ENSG00000100345	MYH9	Angiogenesis or vascular process	0.649601	-0.138535
		ENSG00000038427	VCAN	Others	0.647189	-0.226014
		ENSG00000077348	EXOSC5	Others	0.644555	-0.898268
		ENSG00000116984	MTR	Others	0.644278	-0.192979
		ENSG00000173930	SLCO4C1	Others	0.643828	-0.508713
		ENSG00000174799	CEP135	Others	0.643575	-0.436372
		ENSG00000069998	HDHD5	Others	0.641752	-0.392473
		ENSG00000169432	SCN9A	Others	0.640123	-0.233621
		ENSG00000135049	AGTPBP1	Others	0.639574	-0.637503
		ENSG00000160298	C21orf58	Others	0.639264	-0.245749
		ENSG00000104872	PIH1D1	Others	0.638784	-0.673421
		ENSG00000067064	IDI1	Others	0.637068	-0.788868
		ENSG00000154839	SKA1	Others	0.636717	-0.624407
		ENSG00000113391	FAM172A	Others	0.636098	-0.688539
		ENSG00000198729	PPP1R14C	Others	0.635686	-0.0104252
		ENSG00000103942	HOMER2	Others	0.632481	-0.334147
		ENSG00000196498	NCOR2	Others	0.630557	-0.347824
		ENSG00000167695	TLCD3A	Others	0.630405	-0.62735
		ENSG00000092421	SEMA6A	Angiogenesis or vascular process	0.6294	-0.459757
		ENSG00000109184	DCUN1D4	Others	0.628977	-0.854458
		ENSG00000124831	LRRFIP1	Others	0.626228	-0.721138
		ENSG00000203667	COX20	Others	0.626017	-0.103987
		ENSG00000128050	PAICS	Others	0.625663	-0.843127
		ENSG00000188994	ZNF292	Others	0.622719	-0.00322584
		ENSG00000180992	MRPL14	Others	0.621684	-0.641789
		ENSG00000186665	C17orf58	Others	0.620144	-0.132834
		ENSG00000120860	WASHC3	Others	0.618193	-0.615885
		ENSG00000106366	SERPINE1	Angiogenesis or vascular process	0.616408	-0.462743
		ENSG00000112972	HMGCS1	Others	0.616159	-0.320614
		ENSG00000158373	H2BC5	Others	0.616139	-0.382517
		ENSG00000106348	IMPDH1	Others	0.615044	-0.506867
		ENSG00000140939	NOL3	Others	0.614228	-0.618137
		ENSG00000111450	STX2	Others	0.614158	-0.341957
		ENSG00000118495	PLAGL1	Others	0.613596	-0.634381
		ENSG00000101639	CEP192	Others	0.613039	-0.0161273
		ENSG00000131711	MAP1B	Others	0.612078	0.146225
		ENSG00000113657	DPYSL3	Others	0.611865	-0.469292
		ENSG00000100065	CARD10	Angiogenesis or vascular process	0.61154	-0.528698
		ENSG00000180773	SLC36A4	Others	0.611335	-0.515016
		ENSG00000104549	SQLE	Others	0.610982	-0.426849
		ENSG00000196912	ANKRD36B	Others	0.60966	-0.411216
		ENSG00000166598	HSP90B1	Others	0.609562	-0.263241
		ENSG00000102174	PHEX	Others	0.607932	-0.41369
		ENSG00000196365	LONP1	Others	0.607575	-0.32797
		ENSG00000171224	FAM241B	Others	0.607479	-0.389903
		ENSG00000109390	NDUFC1	Others	0.605836	-0.206569
		ENSG00000146281	PM20D2	Others	0.602955	-0.767404
		ENSG00000187109	NAP1L1	Others	0.602428	-0.666904
		ENSG00000125826	RBCK1	Others	0.597568	-0.485021
		ENSG00000145860	RNF145	Others	0.597401	-0.290271
		ENSG00000159884	CCDC107	Others	0.596381	-0.715155
		ENSG00000123219	CENPK	Others	0.594217	-0.413965
		ENSG00000099330	OCEL1	Others	0.592341	-0.259561
		ENSG00000101654	RNMT	Others	0.588375	-0.213013
		ENSG00000111786	SRSF9	Others	0.587799	-0.55021
		ENSG00000139278	GLIPR1	Others	0.587481	-0.910996
		ENSG00000076513	ANKRD13A	Others	0.586216	-0.448466
		ENSG00000152457	DCLRE1C	Others	0.586081	-0.327605
