# Supplementary material for: Isoform-resolved mRNA profiling of ribosome load defines interplay of HIF and mTOR dysregulation in kidney cancer
Source: Nat Struct Mol Biol. 2022 Sep 12;29(9):871–80. doi: 10.1038/s41594-022-00819-2 (PMC9507966; doi:10.1038/s41594-022-00819-2)
Supplement: Supplementary file 7 — Primer sequences [file 41594_2022_819_MOESM7_ESM.xlsx]

## Sheet: List of primers
	Supplementary Data 4 | Primer sequences
		Type	Name	Sequence
		RT primer	RT primer	/5BiotinTEG/GCTGAACCGCTCTTCCGATCTTTTTTTTTTTTTTTTTTTTTTTTTTTTTTTVN
		TSO	TSO-1	/5SpC3/CTACACGACGCTCTTCCGATC/ideoxyU/GTCGGTAA/ideoxyU/NNNNNNN/ideoxyU/ATArGrGrG
		TSO	TSO-2	/5SpC3/CTACACGACGCTCTTCCGATC/ideoxyU/AGGTCACT/ideoxyU/NNNNNNN/ideoxyU/ATArGrGrG
		TSO	TSO-3	/5SpC3/CTACACGACGCTCTTCCGATC/ideoxyU/GAATCCGA/ideoxyU/NNNNNNN/ideoxyU/ATArGrGrG
		TSO	TSO-4	/5SpC3/CTACACGACGCTCTTCCGATC/ideoxyU/GTACCTTG/ideoxyU/NNNNNNN/ideoxyU/ATArGrGrG
		TSO	TSO-5	/5SpC3/CTACACGACGCTCTTCCGATC/ideoxyU/CATGAGGA/ideoxyU/NNNNNNN/ideoxyU/ATArGrGrG
		TSO	TSO-6	/5SpC3/CTACACGACGCTCTTCCGATC/ideoxyU/TGACTGAC/ideoxyU/NNNNNNN/ideoxyU/ATArGrGrG
		TSO	TSO-7	/5SpC3/CTACACGACGCTCTTCCGATC/ideoxyU/CGTATTCG/ideoxyU/NNNNNNN/ideoxyU/ATArGrGrG
		TSO	TSO-8	/5SpC3/CTACACGACGCTCTTCCGATC/ideoxyU/CTCCTAGA/ideoxyU/NNNNNNN/ideoxyU/ATArGrGrG
		TSO	TSO-9	/5SpC3/CTACACGACGCTCTTCCGATC/ideoxyU/TAGTTGCG/ideoxyU/NNNNNNN/ideoxyU/ATArGrGrG
		TSO	TSO-10	/5SpC3/CTACACGACGCTCTTCCGATC/ideoxyU/GAGATACG/ideoxyU/NNNNNNN/ideoxyU/ATArGrGrG
		TSO	TSO-11	/5SpC3/CTACACGACGCTCTTCCGATC/ideoxyU/AGGTGTAC/ideoxyU/NNNNNNN/ideoxyU/ATArGrGrG
		TSO	TSO-12	/5SpC3/CTACACGACGCTCTTCCGATC/ideoxyU/TAATGCCG/ideoxyU/NNNNNNN/ideoxyU/ATArGrGrG
		TSO	TSO-13	/5SpC3/CTACACGACGCTCTTCCGATC/ideoxyU/TCAGACGA/ideoxyU/NNNNNNN/ideoxyU/ATArGrGrG
		TSO	TSO-14	/5SpC3/CTACACGACGCTCTTCCGATC/ideoxyU/GATAGGCT/ideoxyU/NNNNNNN/ideoxyU/ATArGrGrG
		TSO	TSO-15	/5SpC3/CTACACGACGCTCTTCCGATC/ideoxyU/TGGTACAG/ideoxyU/NNNNNNN/ideoxyU/ATArGrGrG
		TSO	TSO-16	/5SpC3/CTACACGACGCTCTTCCGATC/ideoxyU/CAAGGTCT/ideoxyU/NNNNNNN/ideoxyU/ATArGrGrG
		PCR primer for cDNA library amplification	PCR primer 1 Fw	ACACTCTTTCCCTACACGACGCTCTTCCGA*T*C*T
		PCR primer for cDNA library amplification	PCR primer 1 Rev	GCATTCCTGCTGAACCGCTCTTCCGA*T*C*T
		PCR primer for mRNA 5' end library limited-cycle amplification	PCR primer 2 Fw	ACACTCTTTCCCTACACGACGCTCTTCCGA*T*C*T
		PCR primer for mRNA 5' end library limited-cycle amplification	PCR primer 2 Rev	GTCTCGTGGGCTCGGAGATGTGTAT*A*A*G
		PCR primer for mRNA 5' end library reamplification	PCR primer 3 Fw-1	AATGATACGGCGACCACCGAGATCTACACTATAGCCTACACTCTTTCCCTACACGACGCTCTTCCGA*T*C*T
		PCR primer for mRNA 5' end library reamplification	PCR primer 3 Fw-2	AATGATACGGCGACCACCGAGATCTACACATAGAGGCACACTCTTTCCCTACACGACGCTCTTCCGA*T*C*T
		PCR primer for mRNA 5' end library reamplification	PCR primer 3 Fw-3	AATGATACGGCGACCACCGAGATCTACACCCTATCCTACACTCTTTCCCTACACGACGCTCTTCCGA*T*C*T
		PCR primer for mRNA 5' end library reamplification	PCR primer 3 Fw-4	AATGATACGGCGACCACCGAGATCTACACGGCTCTGAACACTCTTTCCCTACACGACGCTCTTCCGA*T*C*T
		PCR primer for mRNA 5' end library reamplification	PCR primer 3 Fw-5	AATGATACGGCGACCACCGAGATCTACACAGGCGAAGACACTCTTTCCCTACACGACGCTCTTCCGA*T*C*T
		PCR primer for mRNA 5' end library reamplification	PCR primer 3 Fw-6	AATGATACGGCGACCACCGAGATCTACACTAATCTTAACACTCTTTCCCTACACGACGCTCTTCCGA*T*C*T
		PCR primer for mRNA 5' end library reamplification	PCR primer 3 Fw-7	AATGATACGGCGACCACCGAGATCTACACCAGGACGTACACTCTTTCCCTACACGACGCTCTTCCGA*T*C*T
		PCR primer for mRNA 5' end library reamplification	PCR primer 3 Fw-8	AATGATACGGCGACCACCGAGATCTACACGTACTGACACACTCTTTCCCTACACGACGCTCTTCCGA*T*C*T
		PCR primer for mRNA 5' end library reamplification	PCR primer 3 Fw-9	AATGATACGGCGACCACCGAGATCTACACTTGCTTGCACACTCTTTCCCTACACGACGCTCTTCCGA*T*C*T
		PCR primer for mRNA 5' end library reamplification	PCR primer 3 Fw-10	AATGATACGGCGACCACCGAGATCTACACGAGAGGTTACACTCTTTCCCTACACGACGCTCTTCCGA*T*C*T
		PCR primer for mRNA 5' end library reamplification	PCR primer 3 Fw-11	AATGATACGGCGACCACCGAGATCTACACACCTGGTTACACTCTTTCCCTACACGACGCTCTTCCGA*T*C*T
		PCR primer for mRNA 5' end library reamplification	PCR primer 3 Fw-12	AATGATACGGCGACCACCGAGATCTACACAAGCGGAAACACTCTTTCCCTACACGACGCTCTTCCGA*T*C*T
		PCR primer for mRNA 5' end library reamplification	PCR primer 3 Fw-13	AATGATACGGCGACCACCGAGATCTACACCGGAACAAACACTCTTTCCCTACACGACGCTCTTCCGA*T*C*T
		PCR primer for mRNA 5' end library reamplification	PCR primer 3 Fw-14	AATGATACGGCGACCACCGAGATCTACACGGTAAGCTACACTCTTTCCCTACACGACGCTCTTCCGA*T*C*T
		PCR primer for mRNA 5' end library reamplification	PCR primer 3 Fw-15	AATGATACGGCGACCACCGAGATCTACACTGTGGCATACACTCTTTCCCTACACGACGCTCTTCCGA*T*C*T
		PCR primer for mRNA 5' end library reamplification	PCR primer 3 Fw-16	AATGATACGGCGACCACCGAGATCTACACACTACGGAACACTCTTTCCCTACACGACGCTCTTCCGA*T*C*T
		PCR primer for mRNA 5' end library reamplification	PCR primer 3 Rev-1	CAAGCAGAAGACGGCATACGAGATCGAGTAATGTCTCGTGGGCT*C*G*G
		PCR primer for mRNA 5' end library reamplification	PCR primer 3 Rev-2	CAAGCAGAAGACGGCATACGAGATTCTCCGGAGTCTCGTGGGCT*C*G*G
		PCR primer for mRNA 5' end library reamplification	PCR primer 3 Rev-3	CAAGCAGAAGACGGCATACGAGATAATGAGCGGTCTCGTGGGCT*C*G*G
		PCR primer for mRNA 5' end library reamplification	PCR primer 3 Rev-4	CAAGCAGAAGACGGCATACGAGATGGAATCTCGTCTCGTGGGCT*C*G*G
		PCR primer for mRNA 5' end library reamplification	PCR primer 3 Rev-5	CAAGCAGAAGACGGCATACGAGATTTCTGAATGTCTCGTGGGCT*C*G*G
		PCR primer for mRNA 5' end library reamplification	PCR primer 3 Rev-6	CAAGCAGAAGACGGCATACGAGATACGAATTCGTCTCGTGGGCT*C*G*G
		PCR primer for mRNA 5' end library reamplification	PCR primer 3 Rev-7	CAAGCAGAAGACGGCATACGAGATAGCTTCAGGTCTCGTGGGCT*C*G*G
		PCR primer for mRNA 5' end library reamplification	PCR primer 3 Rev-8	CAAGCAGAAGACGGCATACGAGATGCGCATTAGTCTCGTGGGCT*C*G*G
		PCR primer for mRNA 5' end library reamplification	PCR primer 3 Rev-9	CAAGCAGAAGACGGCATACGAGATCATAGCCGGTCTCGTGGGCT*C*G*G
		PCR primer for mRNA 5' end library reamplification	PCR primer 3 Rev-10	CAAGCAGAAGACGGCATACGAGATTTCGCGGAGTCTCGTGGGCT*C*G*G
		PCR primer for mRNA 5' end library reamplification	PCR primer 3 Rev-11	CAAGCAGAAGACGGCATACGAGATGCGCGAGAGTCTCGTGGGCT*C*G*G
		PCR primer for mRNA 5' end library reamplification	PCR primer 3 Rev-12	CAAGCAGAAGACGGCATACGAGATCTATCGCTGTCTCGTGGGCT*C*G*G
		PCR primer for mRNA 5' end library reamplification	PCR primer 3 Rev-13	CAAGCAGAAGACGGCATACGAGATAGGAGGAAGTCTCGTGGGCT*C*G*G
		PCR primer for mRNA 5' end library reamplification	PCR primer 3 Rev-14	CAAGCAGAAGACGGCATACGAGATAGCAAGCAGTCTCGTGGGCT*C*G*G
		PCR primer for mRNA 5' end library reamplification	PCR primer 3 Rev-15	CAAGCAGAAGACGGCATACGAGATTCATCACCGTCTCGTGGGCT*C*G*G
		PCR primer for mRNA 5' end library reamplification	PCR primer 3 Rev-16	CAAGCAGAAGACGGCATACGAGATCGTAGGTTGTCTCGTGGGCT*C*G*G
		PCR primer for mRNA 5' end library reamplification	PCR primer 3 Rev-17	CAAGCAGAAGACGGCATACGAGATTCAGATCCGTCTCGTGGGCT*C*G*G
		PCR primer for mRNA 5' end library reamplification	PCR primer 3 Rev-18	CAAGCAGAAGACGGCATACGAGATCGTGATCAGTCTCGTGGGCT*C*G*G
		PCR primer for mRNA 5' end library reamplification	PCR primer 3 Rev-19	CAAGCAGAAGACGGCATACGAGATAGTCGCTTGTCTCGTGGGCT*C*G*G
		PCR primer for mRNA 5' end library reamplification	PCR primer 3 Rev-20	CAAGCAGAAGACGGCATACGAGATGAACGCTTGTCTCGTGGGCT*C*G*G
		PCR primer for mRNA 5' end library reamplification	PCR primer 3 Rev-21	CAAGCAGAAGACGGCATACGAGATTACGCCTTGTCTCGTGGGCT*C*G*G
		PCR primer for mRNA 5' end library reamplification	PCR primer 3 Rev-22	CAAGCAGAAGACGGCATACGAGATCTCATCAGGTCTCGTGGGCT*C*G*G
		PCR primer for mRNA 5' end library reamplification	PCR primer 3 Rev-23	CAAGCAGAAGACGGCATACGAGATTCTTCTGCGTCTCGTGGGCT*C*G*G
		PCR primer for mRNA 5' end library reamplification	PCR primer 3 Rev-24	CAAGCAGAAGACGGCATACGAGATGCTGGATTGTCTCGTGGGCT*C*G*G
		qPCR primer and probe	DEK (upstream isoform) forward primer	CCTCCCAGAACCTCCTCGT
		qPCR primer and probe	DEK (downstream isoform) forward primer	CTATGGGAGGAGGCAACTTTC
		qPCR primer and probe	DEK (both isoform) reverse primer	GGGCATTTCGGGTTCTTTCT
		qPCR primer and probe	DEK (both isoform) probe	/56-FAM/AGGCGGACATGCTGTGAACC/3IABkFQ/
		qPCR primer and probe	EIF5A (upstream TSS isoform) forward primer	GGTCGAGTCAGTGCGTTC
		qPCR primer and probe	EIF5A (downstream TSS isoform) forward primer	GTACCTGGGCCGTTGAG
		qPCR primer and probe	EIF5A (both isoforms) reverse primer	TGAGCACTGCATTGGGAA
		qPCR primer and probe	EIF5A (both isoforms) probe	/56-FAM/CTCCTGTCTCGAAGTCCACAACGC/3IABkFQ/
		qPCR primer and probe	RBCK1 (upstream isoform) forward primer	TGGAGGTCCCGGATGAG
		qPCR primer and probe	RBCK1 (upstream isoform) reverse primer	CCCAGTTCTTCGCAAGGG
		qPCR primer and probe	RBCK1 (upstream isoform) probe	/56-FAM/CGCCACTTTCACTTTCTCTTCCGC/3IABkFQ/
		qPCR primer and probe	RBCK1 (both isoforms) forward primer	TGTGATGCTTCCCGACTG
		qPCR primer and probe	RBCK1 (both isoforms) reverse primer	CTCCTGGGAAATGCTACCTC
		qPCR primer and probe	RBCK1 (both isoforms) probe	/56-FAM/CTGGCTGAGTTGCTCCTGGTCT/3IABkFQ/
		qPCR primer and probe	TPGS2 (upstream isoform) forward primer	TGCTGCTGTCAGACCAAC
		qPCR primer and probe	TPGS2 (upstream isoform) reverse primer	CGCCGAGGCCAATTTCA
		qPCR primer and probe	TPGS2 (upstream isoform) probe	/56-FAM/TTTCAGGCGCCGAGAACTACCG/3IABkFQ/
		qPCR primer and probe	TPGS2 (both isoforms) forward primer	GCACCTGGAGAAGCTGAC
		qPCR primer and probe	TPGS2 (both isoforms) reverse primer	CTATGATGGTCACCTCAGTCAC
		qPCR primer and probe	TPGS2 (both isoforms) probe	/56-FAM/AGATTCTAGGATGCGCGTGATGCC/3IABkFQ/
		qPCR primer and probe	ERCC-00002 forward primer	TGGAGACGAATTGCCAGAATTA
		qPCR primer and probe	ERCC-00002 reverse primer	CGCTATCGTTATGTCTCCTTCC
		qPCR primer and probe	ERCC-00002 probe	/56-FAM/AAGGCGAAACCGCAGCAAACTTC/3IABkFQ/

## Sheet: Abbreviation
Abbreviation	Description
5BiotinTEG	5′ biotin modification with a spacer
5SpC3	5' C3 spacer modification
ideoxyU	internal deoxy uridine
*	phosphorothioate bond
N	A, T, C or G
V	A, C or G
r	ribonucleotide
56-FAM	5′ 6-FAM
3IABkFQ	3′ Iowa Black FQ
