# Supplementary material for: Isoform-resolved mRNA profiling of ribosome load defines interplay of HIF and mTOR dysregulation in kidney cancer
Source: Nat Struct Mol Biol. 2022 Sep 12;29(9):871–80. doi: 10.1038/s41594-022-00819-2 (PMC9507966; doi:10.1038/s41594-022-00819-2)
Supplement: Source Data Fig. 1 — Statistical Source Data [file 41594_2022_819_MOESM8_ESM.xlsx]

## Sheet: List of TSS
tss_name	gene_id	gene_name	chr	start	end	strand	q25	q50	q75
ENSG00000000003_1	ENSG00000000003	TSPAN6	chrX	100636818	100636891	-	100636827	100636835	100636841
ENSG00000000003_2	ENSG00000000003	TSPAN6	chrX	100636800	100636815	-	100636806	100636806	100636807
ENSG00000000003_3	ENSG00000000003	TSPAN6	chrX	100636771	100636793	-	100636779	100636779	100636781
ENSG00000000003_4	ENSG00000000003	TSPAN6	chrX	100636697	100636770	-	100636724	100636737	100636751
ENSG00000000419_1	ENSG00000000419	DPM1	chr20	50958542	50958566	-	50958550	50958550	50958550
ENSG00000000419_2	ENSG00000000419	DPM1	chr20	50958382	50958541	-	50958532	50958532	50958532
ENSG00000000457_1	ENSG00000000457	SCYL3	chr1	169893869	169893978	-	169893902	169893927	169893935
ENSG00000000457_2	ENSG00000000457	SCYL3	chr1	169893648	169893665	-	169893657	169893657	169893663
ENSG00000000460_1	ENSG00000000460	C1orf112	chr1	169794996	169795110	+	169795043	169795045	169795088
ENSG00000000971_1	ENSG00000000971	CFH	chr1	196651996	196652085	+	196652039	196652043	196652043
ENSG00000001036_1	ENSG00000001036	FUCA2	chr6	143511695	143511771	-	143511706	143511718	143511723
ENSG00000001036_2	ENSG00000001036	FUCA2	chr6	143511653	143511694	-	143511680	143511689	143511689
ENSG00000001084_1	ENSG00000001084	GCLC	chr6	53545071	53545105	-	53545101	53545101	53545101
ENSG00000001084_2	ENSG00000001084	GCLC	chr6	53545031	53545067	-	53545039	53545048	53545052
ENSG00000001084_3	ENSG00000001084	GCLC	chr6	53545000	53545030	-	53545010	53545022	53545022
ENSG00000001084_4	ENSG00000001084	GCLC	chr6	53544657	53544691	-	53544664	53544670	53544683
ENSG00000001167_1	ENSG00000001167	NFYA	chr6	41072909	41072950	+	41072933	41072945	41072949
ENSG00000001167_2	ENSG00000001167	NFYA	chr6	41072951	41072984	+	41072966	41072969	41072974
ENSG00000001460_1	ENSG00000001460	STPG1	chr1	24413716	24413799	-	24413732	24413740	24413759
ENSG00000001460_2	ENSG00000001460	STPG1	chr1	24413647	24413714	-	24413699	24413699	24413699
ENSG00000001461_1	ENSG00000001461	NIPAL3	chr1	24413484	24413582	+	24413529	24413539	24413550
ENSG00000001461_2	ENSG00000001461	NIPAL3	chr1	24415755	24415836	+	24415802	24415802	24415804
ENSG00000001461_3	ENSG00000001461	NIPAL3	chr1	24415842	24415890	+	24415855	24415858	24415865
ENSG00000001497_1	ENSG00000001497	LAS1L	chrX	65534715	65534827	-	65534766	65534782	65534787
ENSG00000001561_1	ENSG00000001561	ENPP4	chr6	46129985	46130019	+	46129988	46129991	46129993
ENSG00000001561_2	ENSG00000001561	ENPP4	chr6	46130022	46130066	+	46130050	46130055	46130060
ENSG00000001561_3	ENSG00000001561	ENPP4	chr6	46130071	46130085	+	46130073	46130076	46130080
ENSG00000001561_4	ENSG00000001561	ENPP4	chr6	46130088	46130135	+	46130094	46130104	46130110
ENSG00000001561_5	ENSG00000001561	ENPP4	chr6	46130136	46130170	+	46130152	46130161	46130166
ENSG00000001617_1	ENSG00000001617	SEMA3F	chr3	50155035	50155069	+	50155041	50155058	50155058
ENSG00000001617_2	ENSG00000001617	SEMA3F	chr3	50155072	50155097	+	50155084	50155084	50155091
ENSG00000001617_3	ENSG00000001617	SEMA3F	chr3	50155108	50155119	+	50155111	50155116	50155118
ENSG00000001629_1	ENSG00000001629	ANKIB1	chr7	92245959	92246006	+	92245968	92245974	92245987
ENSG00000001629_2	ENSG00000001629	ANKIB1	chr7	92246007	92246029	+	92246016	92246021	92246024
ENSG00000001629_3	ENSG00000001629	ANKIB1	chr7	92246203	92246252	+	92246223	92246227	92246235
ENSG00000001629_4	ENSG00000001629	ANKIB1	chr7	92246254	92246282	+	92246268	92246269	92246274
ENSG00000001630_1	ENSG00000001630	CYP51A1	chr7	92134418	92134536	-	92134465	92134474	92134488
ENSG00000001631_1	ENSG00000001631	KRIT1	chr7	92246101	92246131	-	92246110	92246118	92246128
ENSG00000001631_2	ENSG00000001631	KRIT1	chr7	92245857	92245944	-	92245908	92245918	92245926
ENSG00000001631_3	ENSG00000001631	KRIT1	chr7	92245547	92245583	-	92245559	92245568	92245576
ENSG00000002016_1	ENSG00000002016	RAD52	chr12	949680	949700	-	949694	949694	949695
ENSG00000002016_2	ENSG00000002016	RAD52	chr12	949516	949677	-	949617	949642	949649
ENSG00000002079_1	ENSG00000002079	MYH16	chr7	99272827	99272854	+	99272837	99272849	99272851
ENSG00000002079_2	ENSG00000002079	MYH16	chr7	99272859	99272900	+	99272861	99272864	99272879
ENSG00000002330_1	ENSG00000002330	BAD	chr11	64284543	64284738	-	64284654	64284674	64284693
ENSG00000002549_1	ENSG00000002549	LAP3	chr4	17577385	17577446	+	17577420	17577435	17577437
ENSG00000002549_2	ENSG00000002549	LAP3	chr4	17577447	17577485	+	17577463	17577471	17577474
ENSG00000002549_3	ENSG00000002549	LAP3	chr4	17577486	17577514	+	17577495	17577497	17577499
ENSG00000002549_4	ENSG00000002549	LAP3	chr4	17577516	17577550	+	17577527	17577528	17577539
ENSG00000002587_1	ENSG00000002587	HS3ST1	chr4	11428907	11428956	-	11428926	11428937	11428938
ENSG00000002587_2	ENSG00000002587	HS3ST1	chr4	11428866	11428906	-	11428888	11428894	11428894
ENSG00000002587_3	ENSG00000002587	HS3ST1	chr4	11428844	11428861	-	11428846	11428847	11428850
ENSG00000002746_1	ENSG00000002746	HECW1	chr7	43249101	43249143	+	43249115	43249132	43249141
ENSG00000002822_1	ENSG00000002822	MAD1L1	chr7	2232882	2232976	-	2232913	2232923	2232945
ENSG00000002834_1	ENSG00000002834	LASP1	chr17	38869981	38870125	+	38870057	38870060	38870061
ENSG00000002919_1	ENSG00000002919	SNX11	chr17	48107536	48107553	+	48107543	48107545	48107549
ENSG00000002919_2	ENSG00000002919	SNX11	chr17	48107565	48107590	+	48107574	48107578	48107578
ENSG00000002919_3	ENSG00000002919	SNX11	chr17	48107752	48107797	+	48107766	48107774	48107784
ENSG00000003056_1	ENSG00000003056	M6PR	chr12	8949589	8949761	-	8949642	8949652	8949660
ENSG00000003096_1	ENSG00000003096	KLHL13	chrX	118116778	118116832	-	118116794	118116800	118116808
ENSG00000003096_2	ENSG00000003096	KLHL13	chrX	118116759	118116775	-	118116767	118116769	118116769
ENSG00000003096_3	ENSG00000003096	KLHL13	chrX	118116748	118116758	-	118116752	118116752	118116755
ENSG00000003096_4	ENSG00000003096	KLHL13	chrX	118116543	118116570	-	118116554	118116560	118116564
ENSG00000003147_1	ENSG00000003147	ICA1	chr7	8262132	8262211	-	8262150	8262167	8262180
ENSG00000003249_1	ENSG00000003249	DBNDD1	chr16	90019827	90019912	-	90019855	90019866	90019895
ENSG00000003249_2	ENSG00000003249	DBNDD1	chr16	90019434	90019540	-	90019456	90019482	90019488
ENSG00000003393_1	ENSG00000003393	ALS2	chr2	201780892	201780983	-	201780900	201780907	201780929
ENSG00000003400_1	ENSG00000003400	CASP10	chr2	201183073	201183113	+	201183095	201183112	201183112
ENSG00000003400_2	ENSG00000003400	CASP10	chr2	201183123	201183191	+	201183133	201183141	201183141
ENSG00000003402_1	ENSG00000003402	CFLAR	chr2	201116149	201116190	+	201116164	201116173	201116181
ENSG00000003402_2	ENSG00000003402	CFLAR	chr2	201116272	201116319	+	201116289	201116294	201116301
ENSG00000003402_3	ENSG00000003402	CFLAR	chr2	201116320	201116341	+	201116333	201116334	201116335
ENSG00000003402_4	ENSG00000003402	CFLAR	chr2	201116348	201116369	+	201116353	201116360	201116364
ENSG00000003402_5	ENSG00000003402	CFLAR	chr2	201118659	201118705	+	201118670	201118683	201118693
ENSG00000003402_6	ENSG00000003402	CFLAR	chr2	201118707	201118737	+	201118716	201118716	201118719
ENSG00000003402_7	ENSG00000003402	CFLAR	chr2	201118740	201118759	+	201118746	201118750	201118753
ENSG00000003402_8	ENSG00000003402	CFLAR	chr2	201118761	201118780	+	201118762	201118770	201118770
ENSG00000003402_9	ENSG00000003402	CFLAR	chr2	201118783	201118810	+	201118793	201118794	201118801
ENSG00000003402_10	ENSG00000003402	CFLAR	chr2	201118811	201118858	+	201118821	201118831	201118851
ENSG00000003402_11	ENSG00000003402	CFLAR	chr2	201129322	201129371	+	201129329	201129342	201129342
ENSG00000003402_12	ENSG00000003402	CFLAR	chr2	201129372	201129445	+	201129405	201129416	201129422
ENSG00000003402_13	ENSG00000003402	CFLAR	chr2	201129769	201129821	+	201129775	201129776	201129794
ENSG00000003402_14	ENSG00000003402	CFLAR	chr2	201129824	201129842	+	201129836	201129840	201129840
ENSG00000003402_15	ENSG00000003402	CFLAR	chr2	201129850	201129868	+	201129852	201129852	201129857
ENSG00000003402_16	ENSG00000003402	CFLAR	chr2	201129870	201129890	+	201129881	201129885	201129888
ENSG00000003402_17	ENSG00000003402	CFLAR	chr2	201135697	201135739	+	201135704	201135707	201135721
ENSG00000003436_1	ENSG00000003436	TFPI	chr2	187554314	187554509	-	187554435	187554435	187554449
ENSG00000003509_1	ENSG00000003509	NDUFAF7	chr2	37231625	37231779	+	37231655	37231660	37231680
ENSG00000003756_1	ENSG00000003756	RBM5	chr3	50088896	50089005	+	50088924	50088945	50088954
ENSG00000004059_1	ENSG00000004059	ARF5	chr7	127588341	127588523	+	127588388	127588411	127588434
ENSG00000004139_1	ENSG00000004139	SARM1	chr17	28384821	28384851	+	28384825	28384834	28384846
ENSG00000004142_1	ENSG00000004142	POLDIP2	chr17	28357448	28357604	-	28357481	28357503	28357524
ENSG00000004399_1	ENSG00000004399	PLXND1	chr3	129606706	129606718	-	129606713	129606716	129606716
ENSG00000004399_2	ENSG00000004399	PLXND1	chr3	129606593	129606697	-	129606649	129606672	129606676
ENSG00000004455_1	ENSG00000004455	AK2	chr1	33036826	33036936	-	33036847	33036854	33036879
ENSG00000004478_1	ENSG00000004478	FKBP4	chr12	2794936	2795120	+	2794994	2795023	2795025
ENSG00000004487_1	ENSG00000004487	KDM1A	chr1	23019427	23019562	+	23019468	23019493	23019517
ENSG00000004534_1	ENSG00000004534	RBM6	chr3	49940030	49940192	+	49940138	49940149	49940152
ENSG00000004660_1	ENSG00000004660	CAMKK1	chr17	3893066	3893112	-	3893074	3893081	3893096
ENSG00000004660_2	ENSG00000004660	CAMKK1	chr17	3893026	3893062	-	3893046	3893051	3893054
ENSG00000004660_3	ENSG00000004660	CAMKK1	chr17	3892971	3893023	-	3892983	3892991	3892996
ENSG00000004660_4	ENSG00000004660	CAMKK1	chr17	3892948	3892967	-	3892957	3892957	3892957
ENSG00000004700_1	ENSG00000004700	RECQL	chr12	21501552	21501656	-	21501595	21501601	21501620
ENSG00000004700_2	ENSG00000004700	RECQL	chr12	21501260	21501312	-	21501274	21501278	21501292
ENSG00000004766_1	ENSG00000004766	VPS50	chr7	93232336	93232471	+	93232366	93232366	93232372
ENSG00000004777_1	ENSG00000004777	ARHGAP33	chr19	35775468	35775506	+	35775473	35775484	35775495
ENSG00000004777_2	ENSG00000004777	ARHGAP33	chr19	35775518	35775528	+	35775519	35775521	35775528
ENSG00000004777_3	ENSG00000004777	ARHGAP33	chr19	35775532	35775586	+	35775550	35775564	35775569
ENSG00000004779_1	ENSG00000004779	NDUFAB1	chr16	23596237	23596354	-	23596306	23596314	23596316
ENSG00000004799_1	ENSG00000004799	PDK4	chr7	95596536	95596576	-	95596553	95596561	95596567
ENSG00000004799_2	ENSG00000004799	PDK4	chr7	95596515	95596519	-	95596517	95596518	95596518
ENSG00000004864_1	ENSG00000004864	SLC25A13	chr7	96321985	96322140	-	96322060	96322063	96322094
ENSG00000004866_1	ENSG00000004866	ST7	chr7	116953389	116953440	+	116953419	116953430	116953433
ENSG00000004866_2	ENSG00000004866	ST7	chr7	116953441	116953512	+	116953501	116953501	116953501
ENSG00000004866_3	ENSG00000004866	ST7	chr7	116953514	116953537	+	116953520	116953520	116953523
ENSG00000004897_1	ENSG00000004897	CDC27	chr17	47189166	47189341	-	47189252	47189274	47189292
ENSG00000004961_1	ENSG00000004961	HCCS	chrX	11111279	11111313	+	11111297	11111300	11111307
ENSG00000004961_2	ENSG00000004961	HCCS	chrX	11111316	11111362	+	11111329	11111334	11111348
ENSG00000004975_1	ENSG00000004975	DVL2	chr17	7234474	7234532	-	7234496	7234513	7234517
ENSG00000004975_2	ENSG00000004975	DVL2	chr17	7234363	7234372	-	7234367	7234369	7234370
ENSG00000004975_3	ENSG00000004975	DVL2	chr17	7234300	7234318	-	7234300	7234308	7234315
ENSG00000004975_4	ENSG00000004975	DVL2	chr17	7234266	7234288	-	7234280	7234282	7234282
ENSG00000005007_1	ENSG00000005007	UPF1	chr19	18831890	18831945	+	18831926	18831928	18831930
ENSG00000005007_2	ENSG00000005007	UPF1	chr19	18831947	18832022	+	18831959	18831959	18831959
ENSG00000005020_1	ENSG00000005020	SKAP2	chr7	26864604	26864628	-	26864615	26864620	26864620
ENSG00000005020_2	ENSG00000005020	SKAP2	chr7	26864571	26864602	-	26864587	26864590	26864590
ENSG00000005020_3	ENSG00000005020	SKAP2	chr7	26864526	26864570	-	26864537	26864561	26864561
ENSG00000005022_1	ENSG00000005022	SLC25A5	chrX	119468361	119468435	+	119468425	119468428	119468428
ENSG00000005022_2	ENSG00000005022	SLC25A5	chrX	119468436	119468518	+	119468445	119468445	119468445
ENSG00000005059_1	ENSG00000005059	MCUB	chr4	109560171	109560335	+	109560231	109560269	109560300
ENSG00000005059_2	ENSG00000005059	MCUB	chr4	109560336	109560357	+	109560345	109560345	109560351
ENSG00000005073_1	ENSG00000005073	HOXA11	chr7	27185285	27185299	-	27185297	27185298	27185298
ENSG00000005073_2	ENSG00000005073	HOXA11	chr7	27185230	27185267	-	27185232	27185232	27185244
ENSG00000005073_3	ENSG00000005073	HOXA11	chr7	27184871	27184876	-	27184871	27184874	27184876
ENSG00000005073_4	ENSG00000005073	HOXA11	chr7	27184772	27184784	-	27184773	27184775	27184782
ENSG00000005075_1	ENSG00000005075	POLR2J	chr7	102478827	102479004	-	102478899	102478911	102478922
ENSG00000005100_1	ENSG00000005100	DHX33	chr17	5468955	5468991	-	5468968	5468979	5468982
ENSG00000005100_2	ENSG00000005100	DHX33	chr17	5468836	5468845	-	5468839	5468844	5468845
ENSG00000005100_3	ENSG00000005100	DHX33	chr17	5468777	5468829	-	5468795	5468817	5468825
ENSG00000005156_1	ENSG00000005156	LIG3	chr17	34980445	34980604	+	34980512	34980529	34980551
ENSG00000005175_1	ENSG00000005175	RPAP3	chr12	47705988	47706063	-	47706006	47706015	47706030
ENSG00000005175_2	ENSG00000005175	RPAP3	chr12	47705949	47705987	-	47705977	47705979	47705980
ENSG00000005187_1	ENSG00000005187	ACSM3	chr16	20674405	20674454	+	20674408	20674408	20674408
ENSG00000005187_2	ENSG00000005187	ACSM3	chr16	20674458	20674586	+	20674499	20674499	20674500
ENSG00000005187_3	ENSG00000005187	ACSM3	chr16	20763977	20764034	+	20764010	20764015	20764021
ENSG00000005187_4	ENSG00000005187	ACSM3	chr16	20764035	20764069	+	20764042	20764046	20764049
ENSG00000005189_1	ENSG00000005189	REXO5	chr16	20806470	20806516	+	20806484	20806495	20806506
ENSG00000005189_2	ENSG00000005189	REXO5	chr16	20806518	20806556	+	20806527	20806527	20806527
ENSG00000005189_3	ENSG00000005189	REXO5	chr16	20806571	20806627	+	20806610	20806610	20806617
ENSG00000005189_4	ENSG00000005189	REXO5	chr16	20806630	20806670	+	20806649	20806651	20806653
ENSG00000005194_1	ENSG00000005194	CIAPIN1	chr16	57447330	57447507	-	57447377	57447385	57447388
ENSG00000005206_1	ENSG00000005206	SPPL2B	chr19	2328613	2328651	+	2328638	2328644	2328647
ENSG00000005206_2	ENSG00000005206	SPPL2B	chr19	2328652	2328709	+	2328670	2328684	2328691
ENSG00000005238_1	ENSG00000005238	FAM214B	chr9	35115897	35115918	-	35115910	35115911	35115911
ENSG00000005238_2	ENSG00000005238	FAM214B	chr9	35115832	35115896	-	35115850	35115862	35115872
ENSG00000005238_3	ENSG00000005238	FAM214B	chr9	35111501	35111564	-	35111518	35111539	35111552
ENSG00000005238_4	ENSG00000005238	FAM214B	chr9	35111434	35111491	-	35111446	35111446	35111452
ENSG00000005243_1	ENSG00000005243	COPZ2	chr17	48037684	48037846	-	48037792	48037797	48037803
ENSG00000005249_1	ENSG00000005249	PRKAR2B	chr7	107044689	107044756	+	107044705	107044710	107044732
ENSG00000005249_2	ENSG00000005249	PRKAR2B	chr7	107044757	107044807	+	107044774	107044781	107044789
ENSG00000005302_1	ENSG00000005302	MSL3	chrX	11758198	11758324	+	11758226	11758235	11758240
ENSG00000005302_2	ENSG00000005302	MSL3	chrX	11758570	11758646	+	11758590	11758596	11758615
ENSG00000005302_3	ENSG00000005302	MSL3	chrX	11759615	11759673	+	11759634	11759639	11759647
ENSG00000005339_1	ENSG00000005339	CREBBP	chr16	3880681	3880729	-	3880694	3880713	3880724
ENSG00000005339_2	ENSG00000005339	CREBBP	chr16	3879994	3880066	-	3880024	3880039	3880053
ENSG00000005436_1	ENSG00000005436	GCFC2	chr2	75710872	75710928	-	75710891	75710899	75710915
ENSG00000005436_2	ENSG00000005436	GCFC2	chr2	75710668	75710724	-	75710680	75710700	75710704
ENSG00000005448_1	ENSG00000005448	WDR54	chr2	74421696	74421781	+	74421730	74421745	74421748
ENSG00000005469_1	ENSG00000005469	CROT	chr7	87345613	87345742	+	87345670	87345680	87345691
ENSG00000005483_1	ENSG00000005483	KMT2E	chr7	105014144	105014173	+	105014161	105014164	105014164
ENSG00000005483_2	ENSG00000005483	KMT2E	chr7	105014175	105014292	+	105014191	105014203	105014205
ENSG00000005486_1	ENSG00000005486	RHBDD2	chr7	75878965	75879023	+	75879002	75879015	75879017
ENSG00000005486_2	ENSG00000005486	RHBDD2	chr7	75879025	75879091	+	75879034	75879052	75879060
ENSG00000005700_1	ENSG00000005700	IBTK	chr6	82247765	82247799	-	82247769	82247774	82247777
ENSG00000005700_2	ENSG00000005700	IBTK	chr6	82247678	82247764	-	82247723	82247744	82247750
ENSG00000005801_1	ENSG00000005801	ZNF195	chr11	3379062	3379227	-	3379136	3379139	3379169
ENSG00000005810_1	ENSG00000005810	MYCBP2	chr13	77327067	77327126	-	77327086	77327094	77327103
ENSG00000005810_2	ENSG00000005810	MYCBP2	chr13	77327053	77327066	-	77327056	77327059	77327062
ENSG00000005812_1	ENSG00000005812	FBXL3	chr13	77027182	77027233	-	77027186	77027196	77027196
ENSG00000005812_2	ENSG00000005812	FBXL3	chr13	77027097	77027181	-	77027159	77027159	77027164
ENSG00000005882_1	ENSG00000005882	PDK2	chr17	50095267	50095329	+	50095289	50095314	50095320
ENSG00000005882_2	ENSG00000005882	PDK2	chr17	50095331	50095411	+	50095351	50095363	50095376
ENSG00000005884_1	ENSG00000005884	ITGA3	chr17	50055967	50055976	+	50055969	50055973	50055973
ENSG00000005884_2	ENSG00000005884	ITGA3	chr17	50056094	50056103	+	50056098	50056101	50056101
ENSG00000005884_3	ENSG00000005884	ITGA3	chr17	50056106	50056133	+	50056110	50056111	50056116
ENSG00000005889_1	ENSG00000005889	ZFX	chrX	24149451	24149469	+	24149456	24149457	24149459
ENSG00000005889_2	ENSG00000005889	ZFX	chrX	24149682	24149771	+	24149729	24149730	24149738
ENSG00000005893_1	ENSG00000005893	LAMP2	chrX	120469230	120469349	-	120469296	120469297	120469297
ENSG00000005981_1	ENSG00000005981	ASB4	chr7	95501749	95501858	+	95501761	95501770	95501776
ENSG00000006007_1	ENSG00000006007	GDE1	chr16	19522082	19522152	-	19522098	19522098	19522111
ENSG00000006007_2	ENSG00000006007	GDE1	chr16	19521988	19522081	-	19522030	19522037	19522068
ENSG00000006015_1	ENSG00000006015	REX1BD	chr19	18588741	18588784	+	18588765	18588770	18588775
ENSG00000006015_2	ENSG00000006015	REX1BD	chr19	18588787	18588817	+	18588798	18588798	18588802
ENSG00000006015_3	ENSG00000006015	REX1BD	chr19	18588819	18588865	+	18588829	18588831	18588846
ENSG00000006025_1	ENSG00000006025	OSBPL7	chr17	47821710	47821845	-	47821766	47821787	47821795
ENSG00000006062_1	ENSG00000006062	MAP3K14	chr17	45316980	45317088	-	45317020	45317023	45317047
ENSG00000006118_1	ENSG00000006118	TMEM132A	chr11	60924455	60924496	+	60924474	60924477	60924481
ENSG00000006118_2	ENSG00000006118	TMEM132A	chr11	60924497	60924607	+	60924505	60924511	60924531
ENSG00000006125_1	ENSG00000006125	AP2B1	chr17	35587260	35587276	+	35587263	35587266	35587270
ENSG00000006125_2	ENSG00000006125	AP2B1	chr17	35587278	35587359	+	35587289	35587317	35587334
ENSG00000006125_3	ENSG00000006125	AP2B1	chr17	35587409	35587436	+	35587416	35587420	35587431
ENSG00000006125_4	ENSG00000006125	AP2B1	chr17	35587445	35587481	+	35587459	35587465	35587467
ENSG00000006194_1	ENSG00000006194	ZNF263	chr16	3283416	3283561	+	3283457	3283491	3283503
ENSG00000006210_1	ENSG00000006210	CX3CL1	chr16	57372408	57372481	+	57372462	57372471	57372473
ENSG00000006210_2	ENSG00000006210	CX3CL1	chr16	57372487	57372556	+	57372490	57372491	57372504
ENSG00000006282_1	ENSG00000006282	SPATA20	chr17	50547144	50547226	+	50547174	50547183	50547189
ENSG00000006327_1	ENSG00000006327	TNFRSF12A	chr16	3020305	3020401	+	3020364	3020368	3020370
ENSG00000006432_1	ENSG00000006432	MAP3K9	chr14	70809546	70809561	-	70809548	70809556	70809561
ENSG00000006432_2	ENSG00000006432	MAP3K9	chr14	70809479	70809543	-	70809512	70809515	70809533
ENSG00000006451_1	ENSG00000006451	RALA	chr7	39623548	39623641	+	39623572	39623589	39623610
ENSG00000006451_2	ENSG00000006451	RALA	chr7	39623642	39623684	+	39623656	39623667	39623672
ENSG00000006451_3	ENSG00000006451	RALA	chr7	39623685	39623724	+	39623700	39623706	39623713
ENSG00000006453_1	ENSG00000006453	BAIAP2L1	chr7	98400986	98401157	-	98401072	98401090	98401105
ENSG00000006459_1	ENSG00000006459	KDM7A	chr7	140177008	140177135	-	140177032	140177046	140177051
ENSG00000006459_2	ENSG00000006459	KDM7A	chr7	140176969	140177005	-	140176979	140176983	140176988
ENSG00000006459_3	ENSG00000006459	KDM7A	chr7	140176941	140176964	-	140176950	140176950	140176950
ENSG00000006468_1	ENSG00000006468	ETV1	chr7	13989691	13989701	-	13989692	13989694	13989695
ENSG00000006468_2	ENSG00000006468	ETV1	chr7	13989643	13989684	-	13989666	13989669	13989674
ENSG00000006530_1	ENSG00000006530	AGK	chr7	141551365	141551443	+	141551410	141551416	141551418
ENSG00000006534_1	ENSG00000006534	ALDH3B1	chr11	68010246	68010339	+	68010314	68010324	68010327
ENSG00000006534_2	ENSG00000006534	ALDH3B1	chr11	68010340	68010363	+	68010349	68010349	68010354
ENSG00000006576_1	ENSG00000006576	PHTF2	chr7	77798751	77798813	+	77798770	77798790	77798802
ENSG00000006576_2	ENSG00000006576	PHTF2	chr7	77798819	77798951	+	77798848	77798875	77798880
ENSG00000006607_1	ENSG00000006607	FARP2	chr2	241356248	241356302	+	241356285	241356286	241356289
ENSG00000006607_2	ENSG00000006607	FARP2	chr2	241356305	241356332	+	241356310	241356312	241356314
ENSG00000006611_1	ENSG00000006611	USH1C	chr11	17544404	17544459	-	17544410	17544416	17544425
ENSG00000006611_2	ENSG00000006611	USH1C	chr11	17544368	17544395	-	17544375	17544378	17544381
ENSG00000006625_1	ENSG00000006625	GGCT	chr7	30504806	30504861	-	30504828	30504829	30504829
ENSG00000006625_2	ENSG00000006625	GGCT	chr7	30504747	30504805	-	30504798	30504798	30504799
ENSG00000006634_1	ENSG00000006634	DBF4	chr7	87876475	87876538	+	87876497	87876522	87876525
ENSG00000006634_2	ENSG00000006634	DBF4	chr7	87876539	87876564	+	87876547	87876549	87876555
ENSG00000006634_3	ENSG00000006634	DBF4	chr7	87876565	87876613	+	87876583	87876585	87876605
ENSG00000006634_4	ENSG00000006634	DBF4	chr7	87876614	87876640	+	87876623	87876623	87876631
ENSG00000006652_1	ENSG00000006652	IFRD1	chr7	112450419	112450482	+	112450460	112450460	112450460
ENSG00000006695_1	ENSG00000006695	COX10	chr17	14069490	14069597	+	14069513	14069516	14069523
ENSG00000006704_1	ENSG00000006704	GTF2IRD1	chr7	74454016	74454019	+	74454016	74454016	74454018
ENSG00000006704_2	ENSG00000006704	GTF2IRD1	chr7	74454051	74454096	+	74454075	74454076	74454084
ENSG00000006704_3	ENSG00000006704	GTF2IRD1	chr7	74454114	74454120	+	74454115	74454115	74454115
ENSG00000006712_1	ENSG00000006712	PAF1	chr19	39391138	39391158	-	39391150	39391150	39391151
ENSG00000006712_2	ENSG00000006712	PAF1	chr19	39391051	39391132	-	39391069	39391088	39391110
ENSG00000006712_3	ENSG00000006712	PAF1	chr19	39391033	39391041	-	39391035	39391037	39391037
ENSG00000006712_4	ENSG00000006712	PAF1	chr19	39390864	39390914	-	39390881	39390887	39390901
ENSG00000006715_1	ENSG00000006715	VPS41	chr7	38909159	38909250	-	38909191	38909191	38909191
ENSG00000006744_1	ENSG00000006744	ELAC2	chr17	13017934	13018047	-	13017977	13017987	13018015
ENSG00000006756_1	ENSG00000006756	ARSD	chrX	2929357	2929422	-	2929365	2929372	2929377
ENSG00000006756_2	ENSG00000006756	ARSD	chrX	2929325	2929355	-	2929339	2929341	2929342
ENSG00000006756_3	ENSG00000006756	ARSD	chrX	2929256	2929322	-	2929290	2929296	2929304
ENSG00000006757_1	ENSG00000006757	PNPLA4	chrX	7927704	7927741	-	7927708	7927719	7927724
ENSG00000006757_2	ENSG00000006757	PNPLA4	chrX	7927439	7927456	-	7927443	7927443	7927445
ENSG00000006757_3	ENSG00000006757	PNPLA4	chrX	7927376	7927437	-	7927392	7927405	7927415
ENSG00000006788_1	ENSG00000006788	MYH13	chr17	10360245	10360339	-	10360276	10360302	10360321
ENSG00000006831_1	ENSG00000006831	ADIPOR2	chr12	1690981	1691172	+	1691021	1691045	1691064
ENSG00000006837_1	ENSG00000006837	CDKL3	chr5	134370999	134371140	-	134371040	134371043	134371043
ENSG00000006837_2	ENSG00000006837	CDKL3	chr5	134367122	134367223	-	134367161	134367171	134367191
ENSG00000007047_1	ENSG00000007047	MARK4	chr19	45079300	45079322	+	45079310	45079315	45079315
ENSG00000007047_2	ENSG00000007047	MARK4	chr19	45092923	45092970	+	45092944	45092948	45092950
ENSG00000007047_3	ENSG00000007047	MARK4	chr19	45251252	45251371	+	45251282	45251288	45251295
ENSG00000007080_1	ENSG00000007080	CCDC124	chr19	17932991	17933051	+	17933015	17933016	17933026
ENSG00000007168_1	ENSG00000007168	PAFAH1B1	chr17	2593610	2593683	+	2593634	2593649	2593654
ENSG00000007168_2	ENSG00000007168	PAFAH1B1	chr17	2593925	2593974	+	2593954	2593959	2593963
ENSG00000007202_1	ENSG00000007202	KIAA0100	chr17	28645078	28645219	-	28645130	28645141	28645156
ENSG00000007255_1	ENSG00000007255	TRAPPC6A	chr19	45178224	45178281	-	45178237	45178237	45178240
ENSG00000007255_2	ENSG00000007255	TRAPPC6A	chr19	45178174	45178223	-	45178209	45178218	45178218
ENSG00000007264_1	ENSG00000007264	MATK	chr19	3785281	3785292	-	3785281	3785288	3785288
ENSG00000007264_2	ENSG00000007264	MATK	chr19	3785259	3785271	-	3785265	3785271	3785271
ENSG00000007264_3	ENSG00000007264	MATK	chr19	3785233	3785246	-	3785242	3785242	3785246
ENSG00000007341_1	ENSG00000007341	ST7L	chr1	112619098	112619160	-	112619125	112619131	112619134
ENSG00000007341_2	ENSG00000007341	ST7L	chr1	112545668	112545753	-	112545700	112545732	112545744
ENSG00000007372_1	ENSG00000007372	PAX6	chr11	31811142	31811159	-	31811144	31811148	31811149
ENSG00000007372_2	ENSG00000007372	PAX6	chr11	31811107	31811131	-	31811118	31811121	31811121
ENSG00000007372_3	ENSG00000007372	PAX6	chr11	31811068	31811101	-	31811069	31811075	31811082
ENSG00000007372_4	ENSG00000007372	PAX6	chr11	31811041	31811051	-	31811046	31811047	31811048
ENSG00000007376_1	ENSG00000007376	RPUSD1	chr16	788283	788417	-	788340	788359	788379
ENSG00000007384_1	ENSG00000007384	RHBDF1	chr16	72609	72680	-	72623	72629	72634
ENSG00000007384_2	ENSG00000007384	RHBDF1	chr16	72527	72606	-	72595	72598	72601
ENSG00000007392_1	ENSG00000007392	LUC7L	chr16	229380	229485	-	229416	229431	229447
ENSG00000007520_1	ENSG00000007520	TSR3	chr16	1351769	1351913	-	1351832	1351852	1351865
ENSG00000007541_1	ENSG00000007541	PIGQ	chr16	569911	570022	+	569966	569974	569981
ENSG00000007545_1	ENSG00000007545	CRAMP1	chr16	1612354	1612465	+	1612394	1612400	1612420
ENSG00000007866_1	ENSG00000007866	TEAD3	chr6	35497046	35497098	-	35497074	35497078	35497084
ENSG00000007923_1	ENSG00000007923	DNAJC11	chr1	6701733	6701897	-	6701806	6701817	6701822
ENSG00000007944_1	ENSG00000007944	MYLIP	chr6	16129055	16129150	+	16129086	16129086	16129086
ENSG00000007968_1	ENSG00000007968	E2F2	chr1	23531211	23531255	-	23531230	23531238	23531249
ENSG00000008018_1	ENSG00000008018	PSMB1	chr6	170553191	170553341	-	170553280	170553294	170553303
ENSG00000008083_1	ENSG00000008083	JARID2	chr6	15246016	15246051	+	15246037	15246039	15246042
ENSG00000008083_2	ENSG00000008083	JARID2	chr6	15246057	15246090	+	15246069	15246070	15246071
ENSG00000008083_3	ENSG00000008083	JARID2	chr6	15248825	15248895	+	15248865	15248877	15248888
ENSG00000008083_4	ENSG00000008083	JARID2	chr6	15248896	15248943	+	15248904	15248910	15248925
ENSG00000008086_1	ENSG00000008086	CDKL5	chrX	18425552	18425589	+	18425582	18425583	18425584
ENSG00000008086_2	ENSG00000008086	CDKL5	chrX	18425591	18425622	+	18425607	18425608	18425608
ENSG00000008086_3	ENSG00000008086	CDKL5	chrX	18425623	18425677	+	18425633	18425633	18425638
ENSG00000008128_1	ENSG00000008128	CDK11A	chr1	1724311	1724361	-	1724327	1724334	1724338
ENSG00000008128_2	ENSG00000008128	CDK11A	chr1	1724288	1724308	-	1724294	1724298	1724303
ENSG00000008130_1	ENSG00000008130	NADK	chr1	1778374	1778493	-	1778430	1778449	1778454
ENSG00000008256_1	ENSG00000008256	CYTH3	chr7	6272543	6272672	-	6272610	6272624	6272641
ENSG00000008277_1	ENSG00000008277	ADAM22	chr7	87934248	87934280	+	87934251	87934262	87934271
ENSG00000008277_2	ENSG00000008277	ADAM22	chr7	87934284	87934332	+	87934296	87934304	87934314
ENSG00000008282_1	ENSG00000008282	SYPL1	chr7	106112167	106112362	-	106112265	106112287	106112304
ENSG00000008283_1	ENSG00000008283	CYB561	chr17	63446262	63446368	-	63446287	63446306	63446341
ENSG00000008283_2	ENSG00000008283	CYB561	chr17	63446038	63446111	-	63446058	63446073	63446088
ENSG00000008294_1	ENSG00000008294	SPAG9	chr17	51120741	51120926	-	51120865	51120865	51120868
ENSG00000008311_1	ENSG00000008311	AASS	chr7	122144228	122144308	-	122144249	122144249	122144259
ENSG00000008311_2	ENSG00000008311	AASS	chr7	122144192	122144226	-	122144209	122144214	122144219
ENSG00000008324_1	ENSG00000008324	SS18L2	chr3	42590820	42590929	+	42590860	42590876	42590890
ENSG00000008324_2	ENSG00000008324	SS18L2	chr3	42590932	42591005	+	42590939	42590946	42590954
ENSG00000008382_1	ENSG00000008382	MPND	chr19	4343525	4343630	+	4343566	4343574	4343580
ENSG00000008394_1	ENSG00000008394	MGST1	chr12	16347583	16347666	+	16347645	16347652	16347654
ENSG00000008394_2	ENSG00000008394	MGST1	chr12	16347667	16347782	+	16347674	16347679	16347685
ENSG00000008405_1	ENSG00000008405	CRY1	chr12	107093560	107093590	-	107093566	107093569	107093575
ENSG00000008405_2	ENSG00000008405	CRY1	chr12	107093512	107093558	-	107093539	107093549	107093549
ENSG00000008441_1	ENSG00000008441	NFIX	chr19	12995472	12995509	+	12995487	12995493	12995503
ENSG00000008441_2	ENSG00000008441	NFIX	chr19	12995518	12995537	+	12995526	12995531	12995534
ENSG00000008441_3	ENSG00000008441	NFIX	chr19	12995549	12995562	+	12995560	12995560	12995562
ENSG00000008441_4	ENSG00000008441	NFIX	chr19	13037377	13037438	+	13037397	13037402	13037410
ENSG00000008513_1	ENSG00000008513	ST3GAL1	chr8	133571976	133572000	-	133571996	133571998	133571998
ENSG00000008513_2	ENSG00000008513	ST3GAL1	chr8	133571931	133571969	-	133571939	133571942	133571952
ENSG00000008513_3	ENSG00000008513	ST3GAL1	chr8	133571905	133571930	-	133571915	133571924	133571926
ENSG00000008513_4	ENSG00000008513	ST3GAL1	chr8	133571832	133571902	-	133571869	133571887	133571887
ENSG00000008513_5	ENSG00000008513	ST3GAL1	chr8	133570369	133570388	-	133570378	133570379	133570379
ENSG00000008513_6	ENSG00000008513	ST3GAL1	chr8	133570339	133570365	-	133570350	133570351	133570354
ENSG00000008513_7	ENSG00000008513	ST3GAL1	chr8	133570266	133570334	-	133570307	133570319	133570322
ENSG00000008517_1	ENSG00000008517	IL32	chr16	3065324	3065375	+	3065354	3065355	3065358
ENSG00000008517_2	ENSG00000008517	IL32	chr16	3065376	3065414	+	3065401	3065403	3065403
ENSG00000008517_3	ENSG00000008517	IL32	chr16	3065415	3065428	+	3065422	3065423	3065423
ENSG00000008517_4	ENSG00000008517	IL32	chr16	3065627	3065667	+	3065638	3065640	3065640
ENSG00000008735_1	ENSG00000008735	MAPK8IP2	chr22	50600740	50600757	+	50600742	50600745	50600752
ENSG00000008735_2	ENSG00000008735	MAPK8IP2	chr22	50600760	50600774	+	50600766	50600767	50600772
ENSG00000008735_3	ENSG00000008735	MAPK8IP2	chr22	50600786	50600838	+	50600793	50600795	50600801
ENSG00000008838_1	ENSG00000008838	MED24	chr17	40054324	40054432	-	40054401	40054408	40054408
ENSG00000008853_1	ENSG00000008853	RHOBTB2	chr8	22999538	22999567	+	22999548	22999548	22999560
ENSG00000008853_2	ENSG00000008853	RHOBTB2	chr8	22999839	22999862	+	22999847	22999850	22999850
ENSG00000008853_3	ENSG00000008853	RHOBTB2	chr8	22999871	22999883	+	22999873	22999873	22999876
ENSG00000008853_4	ENSG00000008853	RHOBTB2	chr8	22999885	22999946	+	22999897	22999903	22999927
ENSG00000008869_1	ENSG00000008869	HEATR5B	chr2	37084303	37084400	-	37084330	37084346	37084358
ENSG00000008869_2	ENSG00000008869	HEATR5B	chr2	37084266	37084300	-	37084278	37084285	37084295
ENSG00000008952_1	ENSG00000008952	SEC62	chr3	169966764	169966842	+	169966800	169966809	169966811
ENSG00000008988_1	ENSG00000008988	RPS20	chr8	56074386	56074574	-	56074506	56074506	56074509
ENSG00000009307_1	ENSG00000009307	CSDE1	chr1	114757971	114758061	-	114757983	114757984	114757993
ENSG00000009307_2	ENSG00000009307	CSDE1	chr1	114757930	114757970	-	114757960	114757964	114757964
ENSG00000009335_1	ENSG00000009335	UBE3C	chr7	157138906	157138988	+	157138938	157138949	157138966
ENSG00000009413_1	ENSG00000009413	REV3L	chr6	111483616	111483672	-	111483630	111483646	111483667
ENSG00000009413_2	ENSG00000009413	REV3L	chr6	111483423	111483446	-	111483432	111483432	111483437
ENSG00000009413_3	ENSG00000009413	REV3L	chr6	111483192	111483237	-	111483216	111483216	111483218
ENSG00000009413_4	ENSG00000009413	REV3L	chr6	111483141	111483189	-	111483159	111483165	111483167
ENSG00000009780_1	ENSG00000009780	FAM76A	chr1	27725931	27726005	+	27725965	27725981	27725991
ENSG00000009780_2	ENSG00000009780	FAM76A	chr1	27726008	27726086	+	27726020	27726025	27726028
ENSG00000009830_1	ENSG00000009830	POMT2	chr14	77320855	77320907	-	77320871	77320874	77320883
ENSG00000009830_2	ENSG00000009830	POMT2	chr14	77320780	77320851	-	77320820	77320840	77320840
ENSG00000009844_1	ENSG00000009844	VTA1	chr6	142147155	142147246	+	142147230	142147234	142147240
ENSG00000009844_2	ENSG00000009844	VTA1	chr6	142147248	142147296	+	142147260	142147263	142147271
ENSG00000009954_1	ENSG00000009954	BAZ1B	chr7	73522288	73522300	-	73522293	73522293	73522293
ENSG00000009954_2	ENSG00000009954	BAZ1B	chr7	73522231	73522252	-	73522239	73522242	73522247
ENSG00000009954_3	ENSG00000009954	BAZ1B	chr7	73521978	73522053	-	73521997	73522016	73522028
ENSG00000009954_4	ENSG00000009954	BAZ1B	chr7	73521952	73521969	-	73521955	73521962	73521965
ENSG00000010017_1	ENSG00000010017	RANBP9	chr6	13711821	13711852	-	13711831	13711836	13711842
ENSG00000010017_2	ENSG00000010017	RANBP9	chr6	13710802	13710862	-	13710836	13710838	13710844
ENSG00000010030_1	ENSG00000010030	ETV7	chr6	36387727	36387844	-	36387746	36387765	36387776
ENSG00000010030_2	ENSG00000010030	ETV7	chr6	36387660	36387703	-	36387667	36387672	36387690
ENSG00000010072_1	ENSG00000010072	SPRTN	chr1	231338245	231338272	+	231338250	231338259	231338264
ENSG00000010072_2	ENSG00000010072	SPRTN	chr1	231338275	231338300	+	231338290	231338293	231338294
ENSG00000010165_1	ENSG00000010165	EEF1AKNMT	chr1	171781636	171781764	+	171781670	171781682	171781695
ENSG00000010219_1	ENSG00000010219	DYRK4	chr12	4604836	4605002	+	4604912	4604939	4604951
ENSG00000010244_1	ENSG00000010244	ZNF207	chr17	32350112	32350212	+	32350157	32350164	32350165
ENSG00000010256_1	ENSG00000010256	UQCRC1	chr3	48609583	48609703	-	48609635	48609646	48609646
ENSG00000010270_1	ENSG00000010270	STARD3NL	chr7	38178217	38178296	+	38178245	38178253	38178258
ENSG00000010270_2	ENSG00000010270	STARD3NL	chr7	38178298	38178400	+	38178348	38178367	38178372
ENSG00000010278_1	ENSG00000010278	CD9	chr12	6200290	6200345	+	6200333	6200333	6200335
ENSG00000010278_2	ENSG00000010278	CD9	chr12	6200347	6200481	+	6200371	6200386	6200398
ENSG00000010292_1	ENSG00000010292	NCAPD2	chr12	6493356	6493393	+	6493365	6493374	6493378
ENSG00000010292_2	ENSG00000010292	NCAPD2	chr12	6493992	6494054	+	6494001	6494001	6494020
ENSG00000010292_3	ENSG00000010292	NCAPD2	chr12	6494056	6494140	+	6494100	6494106	6494119
ENSG00000010295_1	ENSG00000010295	IFFO1	chr12	6556030	6556094	-	6556042	6556045	6556064
ENSG00000010295_2	ENSG00000010295	IFFO1	chr12	6556004	6556023	-	6556011	6556018	6556018
ENSG00000010295_3	ENSG00000010295	IFFO1	chr12	6548141	6548193	-	6548166	6548169	6548179
ENSG00000010318_1	ENSG00000010318	PHF7	chr3	52410605	52410614	+	52410609	52410610	52410613
ENSG00000010318_2	ENSG00000010318	PHF7	chr3	52410617	52410631	+	52410620	52410624	52410624
ENSG00000010318_3	ENSG00000010318	PHF7	chr3	52410640	52410676	+	52410647	52410660	52410667
ENSG00000010322_1	ENSG00000010322	NISCH	chr3	52455476	52455529	+	52455496	52455502	52455509
ENSG00000010322_2	ENSG00000010322	NISCH	chr3	52455564	52455588	+	52455574	52455574	52455583
ENSG00000010322_3	ENSG00000010322	NISCH	chr3	52455590	52455635	+	52455604	52455609	52455630
ENSG00000010361_1	ENSG00000010361	FUZ	chr19	49813229	49813327	-	49813277	49813283	49813301
ENSG00000010361_2	ENSG00000010361	FUZ	chr19	49813154	49813228	-	49813179	49813204	49813208
ENSG00000010379_1	ENSG00000010379	SLC6A13	chr12	262822	262888	-	262836	262836	262836
ENSG00000010404_1	ENSG00000010404	IDS	chrX	149505273	149505354	-	149505302	149505306	149505306
ENSG00000010404_2	ENSG00000010404	IDS	chrX	149505230	149505272	-	149505250	149505252	149505254
ENSG00000010539_1	ENSG00000010539	ZNF200	chr16	3235139	3235212	-	3235155	3235158	3235172
ENSG00000010539_2	ENSG00000010539	ZNF200	chr16	3235102	3235136	-	3235125	3235126	3235126
ENSG00000010539_3	ENSG00000010539	ZNF200	chr16	3235031	3235099	-	3235055	3235070	3235096
ENSG00000010626_1	ENSG00000010626	LRRC23	chr12	6873510	6873534	+	6873515	6873521	6873523
ENSG00000010626_2	ENSG00000010626	LRRC23	chr12	6873539	6873550	+	6873541	6873541	6873547
ENSG00000010626_3	ENSG00000010626	LRRC23	chr12	6873567	6873570	+	6873567	6873567	6873568
ENSG00000010626_4	ENSG00000010626	LRRC23	chr12	6873580	6873596	+	6873587	6873590	6873592
ENSG00000010626_5	ENSG00000010626	LRRC23	chr12	6873614	6873661	+	6873622	6873633	6873643
ENSG00000010626_6	ENSG00000010626	LRRC23	chr12	6904787	6904884	+	6904817	6904822	6904839
ENSG00000010704_1	ENSG00000010704	HFE	chr6	26087310	26087487	+	26087390	26087425	26087435
ENSG00000010803_1	ENSG00000010803	SCMH1	chr1	41242176	41242234	-	41242207	41242210	41242222
ENSG00000010803_2	ENSG00000010803	SCMH1	chr1	41242108	41242175	-	41242119	41242121	41242132
ENSG00000010810_1	ENSG00000010810	FYN	chr6	111873396	111873499	-	111873438	111873445	111873452
ENSG00000010818_1	ENSG00000010818	HIVEP2	chr6	142946339	142946367	-	142946346	142946348	142946358
ENSG00000010818_2	ENSG00000010818	HIVEP2	chr6	142946309	142946337	-	142946323	142946327	142946328
ENSG00000010818_3	ENSG00000010818	HIVEP2	chr6	142946288	142946308	-	142946295	142946296	142946297
ENSG00000010818_4	ENSG00000010818	HIVEP2	chr6	142946071	142946085	-	142946077	142946077	142946080
ENSG00000010818_5	ENSG00000010818	HIVEP2	chr6	142945138	142945218	-	142945169	142945173	142945179
ENSG00000010818_6	ENSG00000010818	HIVEP2	chr6	142945062	142945135	-	142945074	142945078	142945088
ENSG00000010818_7	ENSG00000010818	HIVEP2	chr6	142945041	142945057	-	142945044	142945049	142945054
ENSG00000011007_1	ENSG00000011007	ELOA	chr1	23743401	23743461	+	23743439	23743454	23743455
ENSG00000011007_2	ENSG00000011007	ELOA	chr1	23743462	23743513	+	23743471	23743471	23743480
ENSG00000011009_1	ENSG00000011009	LYPLA2	chr1	23791125	23791200	+	23791163	23791168	23791183
ENSG00000011009_2	ENSG00000011009	LYPLA2	chr1	23791201	23791248	+	23791209	23791211	23791220
ENSG00000011021_1	ENSG00000011021	CLCN6	chr1	11806163	11806207	+	11806184	11806191	11806199
ENSG00000011021_2	ENSG00000011021	CLCN6	chr1	11806213	11806256	+	11806224	11806241	11806246
ENSG00000011028_1	ENSG00000011028	MRC2	chr17	62627637	62627689	+	62627670	62627673	62627673
ENSG00000011028_2	ENSG00000011028	MRC2	chr17	62627691	62627709	+	62627691	62627698	62627700
ENSG00000011028_3	ENSG00000011028	MRC2	chr17	62627712	62627751	+	62627719	62627721	62627725
ENSG00000011105_1	ENSG00000011105	TSPAN9	chr12	3077339	3077448	+	3077379	3077391	3077394
ENSG00000011114_1	ENSG00000011114	BTBD7	chr14	93333014	93333132	-	93333029	93333040	93333053
ENSG00000011114_2	ENSG00000011114	BTBD7	chr14	93332481	93332552	-	93332505	93332535	93332536
ENSG00000011132_1	ENSG00000011132	APBA3	chr19	3761656	3761702	-	3761667	3761668	3761684
ENSG00000011132_2	ENSG00000011132	APBA3	chr19	3761617	3761653	-	3761632	3761637	3761640
ENSG00000011132_3	ENSG00000011132	APBA3	chr19	3761570	3761615	-	3761597	3761608	3761610
ENSG00000011143_1	ENSG00000011143	MKS1	chr17	58219177	58219326	-	58219244	58219249	58219255
ENSG00000011198_1	ENSG00000011198	ABHD5	chr3	43690867	43690922	+	43690886	43690896	43690906
ENSG00000011198_2	ENSG00000011198	ABHD5	chr3	43690923	43690957	+	43690936	43690937	43690938
ENSG00000011198_3	ENSG00000011198	ABHD5	chr3	43690958	43691017	+	43690975	43690975	43690986
ENSG00000011243_1	ENSG00000011243	AKAP8L	chr19	15418978	15419054	-	15418988	15419004	15419020
ENSG00000011243_2	ENSG00000011243	AKAP8L	chr19	15418938	15418977	-	15418969	15418969	15418969
ENSG00000011258_1	ENSG00000011258	MBTD1	chr17	51260009	51260105	-	51260043	51260054	51260073
ENSG00000011260_1	ENSG00000011260	UTP18	chr17	51260494	51260514	+	51260503	51260503	51260509
ENSG00000011260_2	ENSG00000011260	UTP18	chr17	51260515	51260607	+	51260538	51260551	51260555
ENSG00000011275_1	ENSG00000011275	RNF216	chr7	5781553	5781721	-	5781628	5781648	5781663
ENSG00000011295_1	ENSG00000011295	TTC19	chr17	15999721	15999796	+	15999757	15999771	15999777
ENSG00000011295_2	ENSG00000011295	TTC19	chr17	15999797	15999892	+	15999822	15999824	15999824
ENSG00000011304_1	ENSG00000011304	PTBP1	chr19	797354	797432	+	797413	797415	797415
ENSG00000011304_2	ENSG00000011304	PTBP1	chr19	797434	797483	+	797452	797452	797452
ENSG00000011332_1	ENSG00000011332	DPF1	chr19	38229695	38229705	-	38229695	38229695	38229698
ENSG00000011332_2	ENSG00000011332	DPF1	chr19	38229642	38229679	-	38229663	38229667	38229668
ENSG00000011332_3	ENSG00000011332	DPF1	chr19	38224148	38224235	-	38224157	38224168	38224185
ENSG00000011376_1	ENSG00000011376	LARS2	chr3	45388451	45388598	+	45388564	45388576	45388579
ENSG00000011376_2	ENSG00000011376	LARS2	chr3	45388604	45388650	+	45388613	45388619	45388626
ENSG00000011405_1	ENSG00000011405	PIK3C2A	chr11	17207858	17208010	-	17207952	17207962	17207978
ENSG00000011422_1	ENSG00000011422	PLAUR	chr19	43670178	43670278	-	43670189	43670197	43670214
ENSG00000011422_2	ENSG00000011422	PLAUR	chr19	43670128	43670177	-	43670167	43670168	43670169
ENSG00000011426_1	ENSG00000011426	ANLN	chr7	36389768	36389850	+	36389819	36389829	36389839
ENSG00000011426_2	ENSG00000011426	ANLN	chr7	36389852	36389965	+	36389862	36389862	36389871
ENSG00000011451_1	ENSG00000011451	WIZ	chr19	15449896	15449981	-	15449926	15449941	15449954
ENSG00000011454_1	ENSG00000011454	RABGAP1	chr9	122940969	122941077	+	122941020	122941027	122941041
ENSG00000011478_1	ENSG00000011478	QPCTL	chr19	45692622	45692743	+	45692673	45692689	45692693
ENSG00000011485_1	ENSG00000011485	PPP5C	chr19	46346984	46347046	+	46347013	46347016	46347027
ENSG00000011485_2	ENSG00000011485	PPP5C	chr19	46347047	46347178	+	46347083	46347087	46347092
ENSG00000011523_1	ENSG00000011523	CEP68	chr2	65056351	65056504	+	65056416	65056432	65056448
ENSG00000011566_1	ENSG00000011566	MAP4K3	chr2	39437226	39437312	-	39437278	39437283	39437285
ENSG00000011566_2	ENSG00000011566	MAP4K3	chr2	39437129	39437222	-	39437143	39437157	39437171
ENSG00000011638_1	ENSG00000011638	TMEM159	chr16	21158576	21158641	+	21158622	21158627	21158633
ENSG00000011638_2	ENSG00000011638	TMEM159	chr16	21158643	21158743	+	21158669	21158679	21158686
ENSG00000012048_1	ENSG00000012048	BRCA1	chr17	43170190	43170335	-	43170273	43170299	43170305
ENSG00000012048_2	ENSG00000012048	BRCA1	chr17	43125343	43125503	-	43125364	43125364	43125370
ENSG00000012048_3	ENSG00000012048	BRCA1	chr17	43125322	43125342	-	43125323	43125327	43125332
ENSG00000012061_1	ENSG00000012061	ERCC1	chr19	45423877	45423932	-	45423899	45423911	45423917
ENSG00000012061_2	ENSG00000012061	ERCC1	chr19	45423841	45423876	-	45423850	45423855	45423860
ENSG00000012061_3	ENSG00000012061	ERCC1	chr19	45423511	45423551	-	45423521	45423526	45423531
ENSG00000012124_1	ENSG00000012124	CD22	chr19	35319286	35319380	+	35319333	35319349	35319371
ENSG00000012171_1	ENSG00000012171	SEMA3B	chr3	50269144	50269244	+	50269159	50269171	50269188
ENSG00000012174_1	ENSG00000012174	MBTPS2	chrX	21839578	21839646	+	21839617	21839628	21839633
ENSG00000012174_2	ENSG00000012174	MBTPS2	chrX	21839647	21839775	+	21839656	21839661	21839673
ENSG00000012211_1	ENSG00000012211	PRICKLE3	chrX	49186325	49186407	-	49186350	49186373	49186381
ENSG00000012211_2	ENSG00000012211	PRICKLE3	chrX	49186285	49186323	-	49186310	49186314	49186316
ENSG00000012211_3	ENSG00000012211	PRICKLE3	chrX	49184834	49184895	-	49184887	49184893	49184893
ENSG00000012232_1	ENSG00000012232	EXTL3	chr8	28622719	28622771	+	28622736	28622750	28622759
ENSG00000012232_2	ENSG00000012232	EXTL3	chr8	28622775	28622784	+	28622781	28622781	28622782
ENSG00000012232_3	ENSG00000012232	EXTL3	chr8	28701471	28701522	+	28701496	28701501	28701505
ENSG00000012232_4	ENSG00000012232	EXTL3	chr8	28701536	28701562	+	28701553	28701553	28701553
ENSG00000012232_5	ENSG00000012232	EXTL3	chr8	28701564	28701576	+	28701568	28701571	28701573
ENSG00000012232_6	ENSG00000012232	EXTL3	chr8	28701578	28701647	+	28701592	28701603	28701615
ENSG00000012504_1	ENSG00000012504	NR1H4	chr12	100503314	100503470	+	100503360	100503360	100503362
ENSG00000012660_1	ENSG00000012660	ELOVL5	chr6	53348958	53349007	-	53348963	53348969	53348986
ENSG00000012660_2	ENSG00000012660	ELOVL5	chr6	53348873	53348956	-	53348924	53348939	53348950
ENSG00000012779_1	ENSG00000012779	ALOX5	chr10	45374172	45374199	+	45374177	45374191	45374194
ENSG00000012779_2	ENSG00000012779	ALOX5	chr10	45374201	45374231	+	45374208	45374216	45374222
ENSG00000012779_3	ENSG00000012779	ALOX5	chr10	45374240	45374268	+	45374243	45374252	45374254
ENSG00000012817_1	ENSG00000012817	KDM5D	chrY	19744712	19744748	-	19744723	19744726	19744726
ENSG00000012822_1	ENSG00000012822	CALCOCO1	chr12	53727423	53727492	-	53727446	53727452	53727455
ENSG00000012963_1	ENSG00000012963	UBR7	chr14	93207200	93207365	+	93207256	93207265	93207273
ENSG00000012983_1	ENSG00000012983	MAP4K5	chr14	50532614	50532648	-	50532620	50532620	50532632
ENSG00000012983_2	ENSG00000012983	MAP4K5	chr14	50532585	50532612	-	50532598	50532602	50532605
ENSG00000012983_3	ENSG00000012983	MAP4K5	chr14	50532561	50532584	-	50532569	50532569	50532569
ENSG00000012983_4	ENSG00000012983	MAP4K5	chr14	50532514	50532560	-	50532535	50532545	50532548
ENSG00000012983_5	ENSG00000012983	MAP4K5	chr14	50532472	50532511	-	50532476	50532496	50532502
ENSG00000013016_1	ENSG00000013016	EHD3	chr2	31234101	31234142	+	31234120	31234120	31234120
ENSG00000013016_2	ENSG00000013016	EHD3	chr2	31234147	31234166	+	31234152	31234152	31234152
ENSG00000013275_1	ENSG00000013275	PSMC4	chr19	39971127	39971224	+	39971165	39971170	39971184
ENSG00000013288_1	ENSG00000013288	MAN2B2	chr4	6575142	6575262	+	6575178	6575189	6575202
ENSG00000013306_1	ENSG00000013306	SLC25A39	chr17	44324730	44324877	-	44324801	44324820	44324827
ENSG00000013364_1	ENSG00000013364	MVP	chr16	29820410	29820441	+	29820425	29820430	29820435
ENSG00000013364_2	ENSG00000013364	MVP	chr16	29820442	29820491	+	29820459	29820462	29820473
ENSG00000013374_1	ENSG00000013374	NUB1	chr7	151341686	151341864	+	151341799	151341809	151341824
ENSG00000013375_1	ENSG00000013375	PGM3	chr6	83193176	83193318	-	83193240	83193255	83193260
ENSG00000013392_1	ENSG00000013392	RWDD2A	chr6	83193302	83193450	+	83193357	83193364	83193382
ENSG00000013441_1	ENSG00000013441	CLK1	chr2	200864627	200864749	-	200864658	200864659	200864676
ENSG00000013503_1	ENSG00000013503	POLR3B	chr12	106357695	106357765	+	106357711	106357732	106357746
ENSG00000013503_2	ENSG00000013503	POLR3B	chr12	106357767	106357826	+	106357791	106357805	106357812
ENSG00000013503_3	ENSG00000013503	POLR3B	chr12	106358096	106358111	+	106358102	106358103	106358111
ENSG00000013523_1	ENSG00000013523	ANGEL1	chr14	76812776	76812958	-	76812861	76812870	76812882
ENSG00000013561_1	ENSG00000013561	RNF14	chr5	141969078	141969160	+	141969111	141969132	141969139
ENSG00000013561_2	ENSG00000013561	RNF14	chr5	141969161	141969182	+	141969170	141969170	141969171
ENSG00000013561_3	ENSG00000013561	RNF14	chr5	141969185	141969219	+	141969198	141969206	141969211
ENSG00000013563_1	ENSG00000013563	DNASE1L1	chrX	154412055	154412135	-	154412097	154412101	154412102
ENSG00000013563_2	ENSG00000013563	DNASE1L1	chrX	154409279	154409345	-	154409288	154409290	154409311
ENSG00000013563_3	ENSG00000013563	DNASE1L1	chrX	154409243	154409276	-	154409254	154409254	154409257
ENSG00000013563_4	ENSG00000013563	DNASE1L1	chrX	154409200	154409238	-	154409217	154409217	154409223
ENSG00000013563_5	ENSG00000013563	DNASE1L1	chrX	154409174	154409197	-	154409192	154409192	154409192
ENSG00000013573_1	ENSG00000013573	DDX11	chr12	31073835	31073848	+	31073838	31073840	31073842
ENSG00000013573_2	ENSG00000013573	DDX11	chr12	31073850	31073907	+	31073856	31073863	31073872
ENSG00000013573_3	ENSG00000013573	DDX11	chr12	31074216	31074254	+	31074225	31074228	31074245
ENSG00000013573_4	ENSG00000013573	DDX11	chr12	31074256	31074276	+	31074265	31074265	31074266
ENSG00000013583_1	ENSG00000013583	HEBP1	chr12	13000206	13000315	-	13000250	13000259	13000265
ENSG00000013588_1	ENSG00000013588	GPRC5A	chr12	12891475	12891642	+	12891562	12891562	12891564
ENSG00000013619_1	ENSG00000013619	MAMLD1	chrX	150363245	150363304	+	150363269	150363278	150363293
ENSG00000013619_2	ENSG00000013619	MAMLD1	chrX	150363308	150363324	+	150363313	150363317	150363317
ENSG00000013619_3	ENSG00000013619	MAMLD1	chrX	150363328	150363338	+	150363331	150363331	150363336
ENSG00000013619_4	ENSG00000013619	MAMLD1	chrX	150363339	150363364	+	150363345	150363345	150363348
ENSG00000013810_1	ENSG00000013810	TACC3	chr4	1721439	1721576	+	1721492	1721504	1721519
ENSG00000014123_1	ENSG00000014123	UFL1	chr6	96521740	96521902	+	96521812	96521839	96521841
ENSG00000014138_1	ENSG00000014138	POLA2	chr11	65261852	65261949	+	65261928	65261934	65261938
ENSG00000014138_2	ENSG00000014138	POLA2	chr11	65261952	65262034	+	65261962	65261962	65261977
ENSG00000014164_1	ENSG00000014164	ZC3H3	chr8	143541378	143541489	-	143541432	143541437	143541447
ENSG00000014216_1	ENSG00000014216	CAPN1	chr11	65181882	65181982	+	65181928	65181931	65181941
ENSG00000014641_1	ENSG00000014641	MDH1	chr2	63588898	63588991	+	63588963	63588963	63588968
ENSG00000014641_2	ENSG00000014641	MDH1	chr2	63588992	63589025	+	63588998	63589005	63589012
ENSG00000014824_1	ENSG00000014824	SLC30A9	chr4	41990462	41990661	+	41990515	41990525	41990530
ENSG00000014914_1	ENSG00000014914	MTMR11	chr1	149936823	149936901	-	149936857	149936869	149936879
ENSG00000014914_2	ENSG00000014914	MTMR11	chr1	149936325	149936366	-	149936335	149936336	149936349
ENSG00000014914_3	ENSG00000014914	MTMR11	chr1	149931588	149931602	-	149931597	149931597	149931600
ENSG00000014914_4	ENSG00000014914	MTMR11	chr1	149931524	149931583	-	149931547	149931571	149931573
ENSG00000014919_1	ENSG00000014919	COX15	chr10	99732034	99732185	-	99732095	99732115	99732127
ENSG00000015133_1	ENSG00000015133	CCDC88C	chr14	91417803	91417907	-	91417820	91417844	91417870
ENSG00000015133_2	ENSG00000015133	CCDC88C	chr14	91417760	91417801	-	91417787	91417791	91417801
ENSG00000015153_1	ENSG00000015153	YAF2	chr12	42238321	42238374	-	42238334	42238349	42238357
ENSG00000015153_2	ENSG00000015153	YAF2	chr12	42238284	42238320	-	42238288	42238290	42238314
ENSG00000015153_3	ENSG00000015153	YAF2	chr12	42238202	42238283	-	42238245	42238248	42238248
ENSG00000015171_1	ENSG00000015171	ZMYND11	chr10	134937	135042	+	134968	134986	135007
ENSG00000015171_2	ENSG00000015171	ZMYND11	chr10	135045	135096	+	135055	135075	135090
ENSG00000015171_3	ENSG00000015171	ZMYND11	chr10	135415	135481	+	135439	135455	135461
ENSG00000015171_4	ENSG00000015171	ZMYND11	chr10	135482	135511	+	135492	135500	135503
ENSG00000015171_5	ENSG00000015171	ZMYND11	chr10	135512	135534	+	135519	135519	135525
ENSG00000015171_6	ENSG00000015171	ZMYND11	chr10	135535	135543	+	135540	135540	135540
ENSG00000015285_1	ENSG00000015285	WAS	chrX	48676588	48676636	+	48676593	48676600	48676613
ENSG00000015475_1	ENSG00000015475	BID	chr22	17774481	17774530	-	17774489	17774494	17774504
ENSG00000015475_2	ENSG00000015475	BID	chr22	17774400	17774479	-	17774440	17774454	17774467
ENSG00000015479_1	ENSG00000015479	MATR3	chr5	139293661	139293697	+	139293674	139293680	139293680
ENSG00000015479_2	ENSG00000015479	MATR3	chr5	139293700	139293796	+	139293730	139293741	139293746
ENSG00000015479_3	ENSG00000015479	MATR3	chr5	139293940	139293994	+	139293963	139293965	139293974
ENSG00000015532_1	ENSG00000015532	XYLT2	chr17	50346035	50346176	+	50346115	50346126	50346133
ENSG00000015676_1	ENSG00000015676	NUDCD3	chr7	44490597	44490668	-	44490619	44490632	44490637
ENSG00000016082_1	ENSG00000016082	ISL1	chr5	51383369	51383543	+	51383418	51383432	51383448
ENSG00000016391_1	ENSG00000016391	CHDH	chr3	53846368	53846477	-	53846399	53846419	53846429
ENSG00000016391_2	ENSG00000016391	CHDH	chr3	53846279	53846361	-	53846335	53846339	53846349
ENSG00000016864_1	ENSG00000016864	GLT8D1	chr3	52706002	52706075	-	52706016	52706034	52706047
ENSG00000016864_2	ENSG00000016864	GLT8D1	chr3	52705755	52705805	-	52705770	52705789	52705794
ENSG00000016864_3	ENSG00000016864	GLT8D1	chr3	52705726	52705741	-	52705732	52705734	52705737
ENSG00000016864_4	ENSG00000016864	GLT8D1	chr3	52705574	52705603	-	52705585	52705589	52705591
ENSG00000017260_1	ENSG00000017260	ATP2C1	chr3	130894052	130894108	+	130894065	130894089	130894102
ENSG00000017260_2	ENSG00000017260	ATP2C1	chr3	130894159	130894234	+	130894174	130894195	130894205
ENSG00000017797_1	ENSG00000017797	RALBP1	chr18	9474955	9475053	+	9474983	9475009	9475013
ENSG00000017797_2	ENSG00000017797	RALBP1	chr18	9475496	9475582	+	9475524	9475538	9475562
ENSG00000017797_3	ENSG00000017797	RALBP1	chr18	9475583	9475629	+	9475595	9475605	9475615
ENSG00000017797_4	ENSG00000017797	RALBP1	chr18	9475630	9475650	+	9475639	9475643	9475643
ENSG00000017797_5	ENSG00000017797	RALBP1	chr18	9475651	9475666	+	9475656	9475658	9475661
ENSG00000018189_1	ENSG00000018189	RUFY3	chr4	70704725	70704822	+	70704758	70704779	70704801
ENSG00000018189_2	ENSG00000018189	RUFY3	chr4	70705125	70705139	+	70705125	70705128	70705135
ENSG00000018280_1	ENSG00000018280	SLC11A1	chr2	218396348	218396404	+	218396351	218396366	218396379
ENSG00000018408_1	ENSG00000018408	WWTR1	chr3	149657963	149658081	-	149658025	149658025	149658029
ENSG00000018408_2	ENSG00000018408	WWTR1	chr3	149542359	149542493	-	149542393	149542427	149542448
ENSG00000018510_1	ENSG00000018510	AGPS	chr2	177392737	177392817	+	177392766	177392773	177392776
ENSG00000018510_2	ENSG00000018510	AGPS	chr2	177393002	177393041	+	177393009	177393025	177393029
ENSG00000018610_1	ENSG00000018610	CXorf56	chrX	119565289	119565460	-	119565381	119565386	119565409
ENSG00000018699_1	ENSG00000018699	TTC27	chr2	32628027	32628063	+	32628035	32628049	32628052
ENSG00000018699_2	ENSG00000018699	TTC27	chr2	32628065	32628172	+	32628088	32628096	32628108
ENSG00000018869_1	ENSG00000018869	ZNF582	chr19	56383828	56383942	-	56383834	56383844	56383872
ENSG00000019144_1	ENSG00000019144	PHLDB1	chr11	118606394	118606444	+	118606423	118606433	118606435
ENSG00000019144_2	ENSG00000019144	PHLDB1	chr11	118606447	118606458	+	118606452	118606457	118606457
ENSG00000019144_3	ENSG00000019144	PHLDB1	chr11	118607576	118607595	+	118607585	118607591	118607591
ENSG00000019144_4	ENSG00000019144	PHLDB1	chr11	118607602	118607641	+	118607615	118607618	118607626
ENSG00000019144_5	ENSG00000019144	PHLDB1	chr11	118621305	118621466	+	118621374	118621394	118621424
ENSG00000019144_6	ENSG00000019144	PHLDB1	chr11	118621472	118621500	+	118621481	118621490	118621498
ENSG00000019485_1	ENSG00000019485	PRDM11	chr11	45180691	45180750	+	45180705	45180709	45180741
ENSG00000019485_2	ENSG00000019485	PRDM11	chr11	45181032	45181055	+	45181036	45181037	45181042
ENSG00000019485_3	ENSG00000019485	PRDM11	chr11	45181057	45181071	+	45181066	45181066	45181066
ENSG00000019505_1	ENSG00000019505	SYT13	chr11	45286260	45286373	-	45286281	45286304	45286319
ENSG00000019505_2	ENSG00000019505	SYT13	chr11	45286233	45286259	-	45286243	45286248	45286248
ENSG00000019505_3	ENSG00000019505	SYT13	chr11	45286183	45286232	-	45286220	45286223	45286223
ENSG00000019549_1	ENSG00000019549	SNAI2	chr8	48921418	48921446	-	48921429	48921429	48921429
ENSG00000019549_2	ENSG00000019549	SNAI2	chr8	48921319	48921416	-	48921400	48921409	48921409
ENSG00000019582_1	ENSG00000019582	CD74	chr5	150412744	150412788	-	150412751	150412754	150412757
ENSG00000020129_1	ENSG00000020129	NCDN	chr1	35557757	35557870	+	35557797	35557809	35557823
ENSG00000020256_1	ENSG00000020256	ZFP64	chr20	52192107	52192185	-	52192143	52192156	52192168
ENSG00000020256_2	ENSG00000020256	ZFP64	chr20	52191744	52191797	-	52191756	52191773	52191779
ENSG00000020256_3	ENSG00000020256	ZFP64	chr20	52191686	52191741	-	52191719	52191721	52191729
ENSG00000020426_1	ENSG00000020426	MNAT1	chr14	60734720	60734849	+	60734760	60734772	60734776
ENSG00000020577_1	ENSG00000020577	SAMD4A	chr14	54566071	54566142	+	54566109	54566109	54566109
ENSG00000020577_2	ENSG00000020577	SAMD4A	chr14	54567106	54567210	+	54567136	54567141	54567165
ENSG00000020922_1	ENSG00000020922	MRE11	chr11	94493862	94493908	-	94493872	94493874	94493878
ENSG00000020922_2	ENSG00000020922	MRE11	chr11	94493742	94493861	-	94493812	94493834	94493844
ENSG00000021355_1	ENSG00000021355	SERPINB1	chr6	2841972	2842030	-	2841991	2842001	2842004
ENSG00000021355_2	ENSG00000021355	SERPINB1	chr6	2841913	2841971	-	2841951	2841959	2841960
ENSG00000021355_3	ENSG00000021355	SERPINB1	chr6	2841854	2841912	-	2841860	2841863	2841863
ENSG00000021574_1	ENSG00000021574	SPAST	chr2	32063574	32063614	+	32063591	32063597	32063601
ENSG00000021574_2	ENSG00000021574	SPAST	chr2	32063658	32063682	+	32063664	32063666	32063671
ENSG00000021574_3	ENSG00000021574	SPAST	chr2	32063683	32063704	+	32063694	32063696	32063699
ENSG00000021574_4	ENSG00000021574	SPAST	chr2	32063937	32064015	+	32063954	32063970	32063986
ENSG00000021645_1	ENSG00000021645	NRXN3	chr14	78170370	78170454	+	78170373	78170374	78170400
ENSG00000021645_2	ENSG00000021645	NRXN3	chr14	78403531	78403572	+	78403534	78403534	78403547
ENSG00000021645_3	ENSG00000021645	NRXN3	chr14	79279380	79279396	+	79279380	79279385	79279390
ENSG00000021645_4	ENSG00000021645	NRXN3	chr14	79279409	79279418	+	79279411	79279411	79279413
ENSG00000021645_5	ENSG00000021645	NRXN3	chr14	79279507	79279523	+	79279513	79279518	79279519
ENSG00000021645_6	ENSG00000021645	NRXN3	chr14	79279550	79279560	+	79279553	79279555	79279555
ENSG00000021645_7	ENSG00000021645	NRXN3	chr14	79279569	79279594	+	79279575	79279578	79279585
ENSG00000021762_1	ENSG00000021762	OSBPL5	chr11	3165319	3165374	-	3165326	3165328	3165339
ENSG00000021762_2	ENSG00000021762	OSBPL5	chr11	3165236	3165318	-	3165276	3165287	3165303
ENSG00000021776_1	ENSG00000021776	AQR	chr15	34969781	34969832	-	34969797	34969809	34969809
ENSG00000021776_2	ENSG00000021776	AQR	chr15	34969646	34969779	-	34969705	34969733	34969753
ENSG00000021826_1	ENSG00000021826	CPS1	chr2	210477613	210477634	+	210477624	210477627	210477627
ENSG00000021826_2	ENSG00000021826	CPS1	chr2	210477638	210477666	+	210477638	210477643	210477655
ENSG00000021826_3	ENSG00000021826	CPS1	chr2	210477669	210477701	+	210477682	210477685	210477690
ENSG00000021826_4	ENSG00000021826	CPS1	chr2	210477707	210477734	+	210477714	210477716	210477716
ENSG00000022267_1	ENSG00000022267	FHL1	chrX	136147403	136147465	+	136147435	136147447	136147448
ENSG00000022267_2	ENSG00000022267	FHL1	chrX	136147466	136147519	+	136147482	136147493	136147504
ENSG00000022267_3	ENSG00000022267	FHL1	chrX	136147522	136147577	+	136147533	136147533	136147536
ENSG00000022267_4	ENSG00000022267	FHL1	chrX	136169633	136169730	+	136169670	136169685	136169710
ENSG00000022267_5	ENSG00000022267	FHL1	chrX	136169736	136169764	+	136169740	136169747	136169752
ENSG00000022277_1	ENSG00000022277	RTF2	chr20	56468580	56468764	+	56468629	56468648	56468658
ENSG00000022567_1	ENSG00000022567	SLC45A4	chr8	141308350	141308400	-	141308356	141308361	141308378
ENSG00000022567_2	ENSG00000022567	SLC45A4	chr8	141308288	141308344	-	141308318	141308323	141308336
ENSG00000022840_1	ENSG00000022840	RNF10	chr12	120534333	120534416	+	120534354	120534356	120534356
ENSG00000022976_1	ENSG00000022976	ZNF839	chr14	102317471	102317554	+	102317493	102317505	102317510
ENSG00000022976_2	ENSG00000022976	ZNF839	chr14	102319728	102319771	+	102319740	102319746	102319754
ENSG00000022976_3	ENSG00000022976	ZNF839	chr14	102319924	102319941	+	102319927	102319929	102319938
ENSG00000023041_1	ENSG00000023041	ZDHHC6	chr10	112446852	112446964	-	112446913	112446917	112446938
ENSG00000023191_1	ENSG00000023191	RNH1	chr11	507185	507268	-	507224	507232	507242
ENSG00000023191_2	ENSG00000023191	RNH1	chr11	506735	506827	-	506768	506768	506780
ENSG00000023228_1	ENSG00000023228	NDUFS1	chr2	206159479	206159504	-	206159482	206159491	206159491
ENSG00000023228_2	ENSG00000023228	NDUFS1	chr2	206159368	206159478	-	206159423	206159438	206159447
ENSG00000023287_1	ENSG00000023287	RB1CC1	chr8	52714358	52714499	-	52714432	52714435	52714446
ENSG00000023318_1	ENSG00000023318	ERP44	chr9	100098947	100099062	-	100098998	100099001	100099011
ENSG00000023330_1	ENSG00000023330	ALAS1	chr3	52198060	52198146	+	52198121	52198130	52198132
ENSG00000023330_2	ENSG00000023330	ALAS1	chr3	52198148	52198246	+	52198159	52198161	52198161
ENSG00000023445_1	ENSG00000023445	BIRC3	chr11	102317367	102317500	+	102317484	102317484	102317484
ENSG00000023445_2	ENSG00000023445	BIRC3	chr11	102317501	102317564	+	102317517	102317518	102317518
ENSG00000023516_1	ENSG00000023516	AKAP11	chr13	42272072	42272106	+	42272086	42272095	42272096
ENSG00000023516_2	ENSG00000023516	AKAP11	chr13	42272108	42272196	+	42272130	42272157	42272170
ENSG00000023572_1	ENSG00000023572	GLRX2	chr1	193105298	193105477	-	193105388	193105411	193105430
ENSG00000023608_1	ENSG00000023608	SNAPC1	chr14	61762357	61762403	+	61762376	61762386	61762388
ENSG00000023608_2	ENSG00000023608	SNAPC1	chr14	61762405	61762481	+	61762417	61762420	61762420
ENSG00000023697_1	ENSG00000023697	DERA	chr12	15911253	15911323	+	15911302	15911314	15911317
ENSG00000023697_2	ENSG00000023697	DERA	chr12	15911324	15911394	+	15911334	15911345	15911363
ENSG00000023697_3	ENSG00000023697	DERA	chr12	15956568	15956756	+	15956609	15956671	15956701
ENSG00000023734_1	ENSG00000023734	STRAP	chr12	15882374	15882424	+	15882388	15882399	15882407
ENSG00000023839_1	ENSG00000023839	ABCC2	chr10	99782622	99782665	+	99782640	99782640	99782640
ENSG00000023839_2	ENSG00000023839	ABCC2	chr10	99782667	99782731	+	99782693	99782705	99782718
ENSG00000023839_3	ENSG00000023839	ABCC2	chr10	99782732	99782778	+	99782737	99782749	99782761
ENSG00000023902_1	ENSG00000023902	PLEKHO1	chr1	150149634	150149669	+	150149646	150149648	150149660
ENSG00000023902_2	ENSG00000023902	PLEKHO1	chr1	150149907	150149923	+	150149912	150149912	150149916
ENSG00000023902_3	ENSG00000023902	PLEKHO1	chr1	150149925	150149937	+	150149931	150149931	150149931
ENSG00000023902_4	ENSG00000023902	PLEKHO1	chr1	150149939	150149947	+	150149940	150149943	150149943
ENSG00000023902_5	ENSG00000023902	PLEKHO1	chr1	150150090	150150142	+	150150106	150150114	150150124
ENSG00000023902_6	ENSG00000023902	PLEKHO1	chr1	150150144	150150168	+	150150150	150150153	150150164
ENSG00000023902_7	ENSG00000023902	PLEKHO1	chr1	150150174	150150200	+	150150180	150150183	150150191
ENSG00000023909_1	ENSG00000023909	GCLM	chr1	93909443	93909485	-	93909456	93909456	93909460
ENSG00000023909_2	ENSG00000023909	GCLM	chr1	93909355	93909441	-	93909401	93909416	93909430
ENSG00000024048_1	ENSG00000024048	UBR2	chr6	42563983	42564032	+	42564016	42564028	42564028
ENSG00000024048_2	ENSG00000024048	UBR2	chr6	42564163	42564219	+	42564178	42564192	42564206
ENSG00000024422_1	ENSG00000024422	EHD2	chr19	47713324	47713502	+	47713420	47713422	47713422
ENSG00000024526_1	ENSG00000024526	DEPDC1	chr1	68497093	68497136	-	68497106	68497110	68497113
ENSG00000024526_2	ENSG00000024526	DEPDC1	chr1	68497056	68497092	-	68497077	68497080	68497082
ENSG00000024526_3	ENSG00000024526	DEPDC1	chr1	68497033	68497055	-	68497042	68497044	68497046
ENSG00000024862_1	ENSG00000024862	CCDC28A	chr6	138773740	138773827	+	138773767	138773769	138773775
ENSG00000025039_1	ENSG00000025039	RRAGD	chr6	89412210	89412294	-	89412239	89412264	89412270
ENSG00000025039_2	ENSG00000025039	RRAGD	chr6	89412180	89412207	-	89412192	89412195	89412197
ENSG00000025039_3	ENSG00000025039	RRAGD	chr6	89412157	89412177	-	89412161	89412161	89412164
ENSG00000025039_4	ENSG00000025039	RRAGD	chr6	89412095	89412136	-	89412107	89412118	89412130
ENSG00000025156_1	ENSG00000025156	HSF2	chr6	122399530	122399718	+	122399652	122399662	122399663
ENSG00000025293_1	ENSG00000025293	PHF20	chr20	35771961	35772077	+	35772012	35772022	35772029
ENSG00000025434_1	ENSG00000025434	NR1H3	chr11	47248867	47248917	+	47248895	47248903	47248907
ENSG00000025434_2	ENSG00000025434	NR1H3	chr11	47248918	47248957	+	47248927	47248936	47248938
ENSG00000025434_3	ENSG00000025434	NR1H3	chr11	47257698	47257725	+	47257707	47257707	47257709
ENSG00000025434_4	ENSG00000025434	NR1H3	chr11	47257940	47257950	+	47257943	47257946	47257946
ENSG00000025434_5	ENSG00000025434	NR1H3	chr11	47257954	47257982	+	47257960	47257967	47257978
ENSG00000025708_1	ENSG00000025708	TYMP	chr22	50529999	50530077	-	50530012	50530015	50530042
ENSG00000025708_2	ENSG00000025708	TYMP	chr22	50526978	50527026	-	50526984	50526997	50527007
ENSG00000025708_3	ENSG00000025708	TYMP	chr22	50526588	50526656	-	50526604	50526613	50526643
ENSG00000025770_1	ENSG00000025770	NCAPH2	chr22	50508193	50508284	+	50508226	50508227	50508244
ENSG00000025770_2	ENSG00000025770	NCAPH2	chr22	50508286	50508341	+	50508311	50508312	50508317
ENSG00000025772_1	ENSG00000025772	TOMM34	chr20	44960336	44960463	-	44960378	44960390	44960396
ENSG00000025796_1	ENSG00000025796	SEC63	chr6	107958161	107958220	-	107958179	107958194	107958201
ENSG00000025796_2	ENSG00000025796	SEC63	chr6	107958104	107958160	-	107958123	107958139	107958141
ENSG00000025796_3	ENSG00000025796	SEC63	chr6	107958082	107958102	-	107958090	107958094	107958094
ENSG00000025796_4	ENSG00000025796	SEC63	chr6	107958037	107958080	-	107958065	107958070	107958077
ENSG00000025800_1	ENSG00000025800	KPNA6	chr1	32108017	32108071	+	32108047	32108056	32108056
ENSG00000025800_2	ENSG00000025800	KPNA6	chr1	32108075	32108125	+	32108083	32108087	32108093
ENSG00000026025_1	ENSG00000026025	VIM	chr10	17229241	17229313	+	17229277	17229278	17229278
ENSG00000026103_1	ENSG00000026103	FAS	chr10	88990534	88990577	+	88990549	88990554	88990557
ENSG00000026103_2	ENSG00000026103	FAS	chr10	88990625	88990657	+	88990628	88990637	88990639
ENSG00000026103_3	ENSG00000026103	FAS	chr10	88990738	88990776	+	88990752	88990759	88990761
ENSG00000026103_4	ENSG00000026103	FAS	chr10	88990777	88990816	+	88990790	88990799	88990802
ENSG00000026103_5	ENSG00000026103	FAS	chr10	88990823	88990833	+	88990828	88990828	88990831
ENSG00000026103_6	ENSG00000026103	FAS	chr10	88990843	88990862	+	88990849	88990852	88990853
ENSG00000026297_1	ENSG00000026297	RNASET2	chr6	166956560	166956611	-	166956577	166956580	166956587
ENSG00000026297_2	ENSG00000026297	RNASET2	chr6	166956470	166956559	-	166956546	166956549	166956551
ENSG00000026508_1	ENSG00000026508	CD44	chr11	35139062	35139221	+	35139171	35139171	35139172
ENSG00000026652_1	ENSG00000026652	AGPAT4	chr6	161274038	161274117	-	161274054	161274061	161274064
ENSG00000026652_2	ENSG00000026652	AGPAT4	chr6	161274008	161274037	-	161274017	161274024	161274024
ENSG00000026652_3	ENSG00000026652	AGPAT4	chr6	161273941	161274007	-	161273994	161273997	161273998
ENSG00000026652_4	ENSG00000026652	AGPAT4	chr6	161186565	161186741	-	161186587	161186619	161186662
ENSG00000026950_1	ENSG00000026950	BTN3A1	chr6	26402232	26402287	+	26402257	26402263	26402272
ENSG00000026950_2	ENSG00000026950	BTN3A1	chr6	26402289	26402327	+	26402295	26402302	26402305
ENSG00000026950_3	ENSG00000026950	BTN3A1	chr6	26402328	26402361	+	26402339	26402339	26402339
ENSG00000027001_1	ENSG00000027001	MIPEP	chr13	23889390	23889465	-	23889399	23889400	23889423
ENSG00000027001_2	ENSG00000027001	MIPEP	chr13	23889284	23889389	-	23889334	23889358	23889374
ENSG00000027075_1	ENSG00000027075	PRKCH	chr14	61463013	61463096	+	61463037	61463045	61463054
ENSG00000027075_2	ENSG00000027075	PRKCH	chr14	61525570	61525739	+	61525646	61525659	61525688
ENSG00000027075_3	ENSG00000027075	PRKCH	chr14	61528782	61528943	+	61528831	61528879	61528902
ENSG00000027075_4	ENSG00000027075	PRKCH	chr14	61547625	61547652	+	61547638	61547646	61547650
ENSG00000027075_5	ENSG00000027075	PRKCH	chr14	61547718	61547781	+	61547741	61547761	61547772
ENSG00000027697_1	ENSG00000027697	IFNGR1	chr6	137219374	137219430	-	137219385	137219401	137219409
ENSG00000027697_2	ENSG00000027697	IFNGR1	chr6	137219333	137219371	-	137219358	137219358	137219365
ENSG00000027847_1	ENSG00000027847	B4GALT7	chr5	177600101	177600216	+	177600133	177600149	177600169
ENSG00000028116_1	ENSG00000028116	VRK2	chr2	58046670	58046709	+	58046683	58046686	58046701
ENSG00000028116_2	ENSG00000028116	VRK2	chr2	58046779	58046854	+	58046795	58046812	58046824
ENSG00000028116_3	ENSG00000028116	VRK2	chr2	58046855	58046880	+	58046875	58046875	58046875
ENSG00000028203_1	ENSG00000028203	VEZT	chr12	95217741	95217770	+	95217746	95217748	95217764
ENSG00000028203_2	ENSG00000028203	VEZT	chr12	95217773	95217843	+	95217807	95217811	95217815
ENSG00000028310_1	ENSG00000028310	BRD9	chr5	892764	892835	-	892782	892801	892803
ENSG00000028310_2	ENSG00000028310	BRD9	chr5	892741	892762	-	892745	892755	892759
ENSG00000028528_1	ENSG00000028528	SNX1	chr15	64095897	64096016	+	64095988	64096000	64096003
ENSG00000028839_1	ENSG00000028839	TBPL1	chr6	133953158	133953177	+	133953163	133953165	133953168
ENSG00000028839_2	ENSG00000028839	TBPL1	chr6	133953178	133953209	+	133953188	133953195	133953197
ENSG00000028839_3	ENSG00000028839	TBPL1	chr6	133953210	133953270	+	133953224	133953224	133953227
ENSG00000029153_1	ENSG00000029153	ARNTL2	chr12	27332801	27332848	+	27332836	27332836	27332836
ENSG00000029153_2	ENSG00000029153	ARNTL2	chr12	27332851	27332982	+	27332874	27332890	27332910
ENSG00000029363_1	ENSG00000029363	BCLAF1	chr6	136289820	136289881	-	136289832	136289841	136289844
ENSG00000029363_2	ENSG00000029363	BCLAF1	chr6	136289717	136289818	-	136289787	136289799	136289801
ENSG00000029364_1	ENSG00000029364	SLC39A9	chr14	69398366	69398410	+	69398376	69398386	69398387
ENSG00000029364_2	ENSG00000029364	SLC39A9	chr14	69398412	69398426	+	69398417	69398419	69398421
ENSG00000029364_3	ENSG00000029364	SLC39A9	chr14	69398668	69398707	+	69398690	69398692	69398694
ENSG00000029639_1	ENSG00000029639	TFB1M	chr6	155314426	155314521	-	155314464	155314484	155314484
ENSG00000029725_1	ENSG00000029725	RABEP1	chr17	5282257	5282293	+	5282278	5282284	5282284
ENSG00000029725_2	ENSG00000029725	RABEP1	chr17	5282294	5282310	+	5282300	5282301	5282304
ENSG00000029725_3	ENSG00000029725	RABEP1	chr17	5282311	5282336	+	5282314	5282320	5282322
ENSG00000029993_1	ENSG00000029993	HMGB3	chrX	150983281	150983294	+	150983286	150983286	150983288
ENSG00000029993_2	ENSG00000029993	HMGB3	chrX	150983296	150983349	+	150983309	150983330	150983337
ENSG00000029993_3	ENSG00000029993	HMGB3	chrX	150983350	150983375	+	150983358	150983358	150983358
ENSG00000030066_1	ENSG00000030066	NUP160	chr11	47848313	47848373	-	47848330	47848335	47848347
ENSG00000030110_1	ENSG00000030110	BAK1	chr6	33580229	33580305	-	33580245	33580258	33580260
ENSG00000030110_2	ENSG00000030110	BAK1	chr6	33580204	33580226	-	33580211	33580214	33580218
ENSG00000030110_3	ENSG00000030110	BAK1	chr6	33580132	33580203	-	33580177	33580192	33580197
ENSG00000030582_1	ENSG00000030582	GRN	chr17	44345244	44345327	+	44345302	44345302	44345305
ENSG00000031003_1	ENSG00000031003	FAM13B	chr5	138033097	138033121	-	138033099	138033104	138033104
ENSG00000031003_2	ENSG00000031003	FAM13B	chr5	138033040	138033095	-	138033069	138033075	138033079
ENSG00000031003_3	ENSG00000031003	FAM13B	chr5	138032997	138033032	-	138033015	138033027	138033027
ENSG00000031081_1	ENSG00000031081	ARHGAP31	chr3	119294339	119294391	+	119294358	119294367	119294378
ENSG00000031081_2	ENSG00000031081	ARHGAP31	chr3	119294593	119294620	+	119294606	119294606	119294608
ENSG00000031081_3	ENSG00000031081	ARHGAP31	chr3	119294626	119294656	+	119294638	119294641	119294647
ENSG00000031081_4	ENSG00000031081	ARHGAP31	chr3	119294661	119294690	+	119294664	119294670	119294680
ENSG00000031691_1	ENSG00000031691	CENPQ	chr6	49463307	49463426	+	49463370	49463380	49463395
ENSG00000031691_2	ENSG00000031691	CENPQ	chr6	49463427	49463440	+	49463430	49463430	49463430
ENSG00000031698_1	ENSG00000031698	SARS1	chr1	109213872	109213992	+	109213918	109213932	109213957
ENSG00000031823_1	ENSG00000031823	RANBP3	chr19	5978129	5978161	-	5978140	5978140	5978142
ENSG00000031823_2	ENSG00000031823	RANBP3	chr19	5978077	5978123	-	5978093	5978099	5978108
ENSG00000032219_1	ENSG00000032219	ARID4A	chr14	58298499	58298516	+	58298502	58298508	58298511
ENSG00000032219_2	ENSG00000032219	ARID4A	chr14	58298518	58298611	+	58298554	58298561	58298575
ENSG00000032219_3	ENSG00000032219	ARID4A	chr14	58299186	58299239	+	58299204	58299213	58299227
ENSG00000032389_1	ENSG00000032389	EIPR1	chr2	3377756	3377882	-	3377818	3377819	3377830
ENSG00000032444_1	ENSG00000032444	PNPLA6	chr19	7534159	7534199	+	7534172	7534188	7534189
ENSG00000032444_2	ENSG00000032444	PNPLA6	chr19	7534717	7534751	+	7534729	7534739	7534745
ENSG00000032444_3	ENSG00000032444	PNPLA6	chr19	7535698	7535750	+	7535719	7535732	7535739
ENSG00000032444_4	ENSG00000032444	PNPLA6	chr19	7535758	7535791	+	7535769	7535772	7535780
ENSG00000032742_1	ENSG00000032742	IFT88	chr13	20567096	20567128	+	20567118	20567121	20567121
ENSG00000032742_2	ENSG00000032742	IFT88	chr13	20567130	20567254	+	20567143	20567155	20567160
ENSG00000033011_1	ENSG00000033011	ALG1	chr16	5071802	5071917	+	5071827	5071840	5071843
ENSG00000033030_1	ENSG00000033030	ZCCHC8	chr12	122500950	122501002	-	122500964	122500971	122500978
ENSG00000033030_2	ENSG00000033030	ZCCHC8	chr12	122500901	122500946	-	122500932	122500932	122500932
ENSG00000033030_3	ENSG00000033030	ZCCHC8	chr12	122500845	122500898	-	122500857	122500859	122500865
ENSG00000033100_1	ENSG00000033100	CHPF2	chr7	151232454	151232573	+	151232484	151232495	151232510
ENSG00000033170_1	ENSG00000033170	FUT8	chr14	65411858	65411939	+	65411869	65411894	65411906
ENSG00000033170_2	ENSG00000033170	FUT8	chr14	65412720	65412742	+	65412726	65412730	65412730
ENSG00000033170_3	ENSG00000033170	FUT8	chr14	65412744	65412768	+	65412750	65412757	65412759
ENSG00000033170_4	ENSG00000033170	FUT8	chr14	65412770	65412818	+	65412784	65412790	65412806
ENSG00000033170_5	ENSG00000033170	FUT8	chr14	65412998	65413028	+	65413013	65413018	65413022
ENSG00000033170_6	ENSG00000033170	FUT8	chr14	65413056	65413087	+	65413063	65413068	65413070
ENSG00000033178_1	ENSG00000033178	UBA6	chr4	67701046	67701207	-	67701127	67701145	67701155
ENSG00000033327_1	ENSG00000033327	GAB2	chr11	78417790	78417858	-	78417806	78417819	78417827
ENSG00000033327_2	ENSG00000033327	GAB2	chr11	78417722	78417787	-	78417758	78417771	78417781
ENSG00000033627_1	ENSG00000033627	ATP6V0A1	chr17	42458844	42458954	+	42458878	42458888	42458900
ENSG00000033800_1	ENSG00000033800	PIAS1	chr15	68054248	68054336	+	68054315	68054315	68054317
ENSG00000033867_1	ENSG00000033867	SLC4A7	chr3	27484363	27484435	-	27484384	27484384	27484385
ENSG00000033867_2	ENSG00000033867	SLC4A7	chr3	27484339	27484358	-	27484339	27484339	27484342
ENSG00000034053_1	ENSG00000034053	APBA2	chr15	28885971	28886046	+	28886001	28886007	28886018
ENSG00000034152_1	ENSG00000034152	MAP2K3	chr17	21284664	21284806	+	21284710	21284711	21284711
ENSG00000034510_1	ENSG00000034510	TMSB10	chr2	84905648	84905716	+	84905656	84905656	84905656
ENSG00000034533_1	ENSG00000034533	ASTE1	chr3	131026814	131026828	-	131026821	131026825	131026825
ENSG00000034533_2	ENSG00000034533	ASTE1	chr3	131026781	131026810	-	131026792	131026798	131026800
ENSG00000034533_3	ENSG00000034533	ASTE1	chr3	131026731	131026778	-	131026751	131026762	131026771
ENSG00000034677_1	ENSG00000034677	RNF19A	chr8	100310090	100310106	-	100310098	100310099	100310099
ENSG00000034677_2	ENSG00000034677	RNF19A	chr8	100309982	100310012	-	100309989	100309993	100309998
ENSG00000034677_3	ENSG00000034677	RNF19A	chr8	100309905	100309981	-	100309938	100309943	100309953
ENSG00000034693_1	ENSG00000034693	PEX3	chr6	143450764	143450794	+	143450783	143450785	143450789
ENSG00000034693_2	ENSG00000034693	PEX3	chr6	143450800	143450818	+	143450805	143450805	143450805
ENSG00000034693_3	ENSG00000034693	PEX3	chr6	143450822	143450897	+	143450859	143450876	143450876
ENSG00000034693_4	ENSG00000034693	PEX3	chr6	143450899	143450961	+	143450909	143450915	143450915
ENSG00000034713_1	ENSG00000034713	GABARAPL2	chr16	75566328	75566508	+	75566375	75566379	75566383
ENSG00000035115_1	ENSG00000035115	SH3YL1	chr2	264782	264875	-	264805	264813	264822
ENSG00000035115_2	ENSG00000035115	SH3YL1	chr2	264558	264586	-	264563	264563	264575
ENSG00000035141_1	ENSG00000035141	FAM136A	chr2	70302048	70302100	-	70302058	70302067	70302078
ENSG00000035141_2	ENSG00000035141	FAM136A	chr2	70301998	70302047	-	70302027	70302028	70302030
ENSG00000035403_1	ENSG00000035403	VCL	chr10	73998060	73998173	+	73998114	73998116	73998117
ENSG00000035499_1	ENSG00000035499	DEPDC1B	chr5	60700064	60700213	-	60700134	60700136	60700156
ENSG00000035681_1	ENSG00000035681	NSMAF	chr8	58659767	58659875	-	58659785	58659815	58659833
ENSG00000035681_2	ENSG00000035681	NSMAF	chr8	58659750	58659765	-	58659755	58659755	58659759
ENSG00000035681_3	ENSG00000035681	NSMAF	chr8	58659683	58659714	-	58659693	58659697	58659706
ENSG00000035687_1	ENSG00000035687	ADSS2	chr1	244451898	244451963	-	244451909	244451910	244451921
ENSG00000035687_2	ENSG00000035687	ADSS2	chr1	244451863	244451896	-	244451881	244451881	244451886
ENSG00000035862_1	ENSG00000035862	TIMP2	chr17	78925381	78925389	-	78925386	78925387	78925387
ENSG00000035928_1	ENSG00000035928	RFC1	chr4	39366338	39366409	-	39366360	39366362	39366362
ENSG00000035928_2	ENSG00000035928	RFC1	chr4	39366248	39366337	-	39366327	39366329	39366335
ENSG00000035928_3	ENSG00000035928	RFC1	chr4	39319782	39319853	-	39319809	39319809	39319812
ENSG00000036054_1	ENSG00000036054	TBC1D23	chr3	100260868	100260948	+	100260893	100260921	100260935
ENSG00000036054_2	ENSG00000036054	TBC1D23	chr3	100260951	100261057	+	100260995	100261000	100261009
ENSG00000036257_1	ENSG00000036257	CUL3	chr2	224585381	224585437	-	224585385	224585395	224585401
ENSG00000036257_2	ENSG00000036257	CUL3	chr2	224585352	224585379	-	224585364	224585366	224585373
ENSG00000036257_3	ENSG00000036257	CUL3	chr2	224585297	224585351	-	224585327	224585338	224585341
ENSG00000036448_1	ENSG00000036448	MYOM2	chr8	2127730	2127820	+	2127771	2127785	2127793
ENSG00000036549_1	ENSG00000036549	AC118549.1	chr1	77683313	77683479	-	77683374	77683398	77683415
ENSG00000036549_2	ENSG00000036549	AC118549.1	chr1	77682640	77682678	-	77682655	77682658	77682668
ENSG00000036672_1	ENSG00000036672	USP2	chr11	119381631	119381661	-	119381634	119381644	119381655
ENSG00000036672_2	ENSG00000036672	USP2	chr11	119381576	119381627	-	119381604	119381609	119381610
ENSG00000036672_3	ENSG00000036672	USP2	chr11	119364143	119364249	-	119364199	119364209	119364233
ENSG00000037042_1	ENSG00000037042	TUBG2	chr17	42659265	42659326	+	42659284	42659295	42659302
ENSG00000037042_2	ENSG00000037042	TUBG2	chr17	42659335	42659431	+	42659381	42659383	42659404
ENSG00000037042_3	ENSG00000037042	TUBG2	chr17	42659441	42659462	+	42659445	42659449	42659458
ENSG00000037241_1	ENSG00000037241	RPL26L1	chr5	172958873	172958928	+	172958909	172958909	172958913
ENSG00000037241_2	ENSG00000037241	RPL26L1	chr5	172959414	172959497	+	172959440	172959451	172959451
ENSG00000037474_1	ENSG00000037474	NSUN2	chr5	6633026	6633091	-	6633044	6633047	6633064
ENSG00000037474_2	ENSG00000037474	NSUN2	chr5	6632996	6633025	-	6633013	6633015	6633019
ENSG00000037637_1	ENSG00000037637	FBXO42	chr1	16352419	16352499	-	16352442	16352454	16352470
ENSG00000037749_1	ENSG00000037749	MFAP3	chr5	154038902	154039043	+	154038977	154038987	154038989
ENSG00000037757_1	ENSG00000037757	MRI1	chr19	13764482	13764589	+	13764522	13764541	13764561
ENSG00000037897_1	ENSG00000037897	METTL1	chr12	57772074	57772153	-	57772105	57772107	57772114
ENSG00000037965_1	ENSG00000037965	HOXC8	chr12	54008951	54008953	+	54008951	54008953	54008953
ENSG00000037965_2	ENSG00000037965	HOXC8	chr12	54008972	54009062	+	54009005	54009013	54009038
ENSG00000038002_1	ENSG00000038002	AGA	chr4	177442456	177442513	-	177442460	177442469	177442491
ENSG00000038002_2	ENSG00000038002	AGA	chr4	177442423	177442452	-	177442440	177442442	177442444
ENSG00000038002_3	ENSG00000038002	AGA	chr4	177442377	177442422	-	177442395	177442410	177442411
ENSG00000038210_1	ENSG00000038210	PI4K2B	chr4	25160577	25160683	+	25160618	25160646	25160665
ENSG00000038210_2	ENSG00000038210	PI4K2B	chr4	25160686	25160727	+	25160704	25160704	25160710
ENSG00000038210_3	ENSG00000038210	PI4K2B	chr4	25233938	25234135	+	25234012	25234039	25234058
ENSG00000038219_1	ENSG00000038219	BOD1L1	chr4	13627693	13627729	-	13627713	13627716	13627725
ENSG00000038219_2	ENSG00000038219	BOD1L1	chr4	13627422	13627504	-	13627443	13627474	13627491
ENSG00000038274_1	ENSG00000038274	MAT2B	chr5	163503191	163503390	+	163503253	163503286	163503320
ENSG00000038274_2	ENSG00000038274	MAT2B	chr5	163505545	163505677	+	163505610	163505619	163505628
ENSG00000038295_1	ENSG00000038295	TLL1	chr4	165873362	165873380	+	165873362	165873369	165873369
ENSG00000038295_2	ENSG00000038295	TLL1	chr4	165873383	165873412	+	165873390	165873390	165873405
ENSG00000038295_3	ENSG00000038295	TLL1	chr4	165874864	165874972	+	165874890	165874919	165874936
ENSG00000038358_1	ENSG00000038358	EDC4	chr16	67873037	67873134	+	67873069	67873088	67873093
ENSG00000038382_1	ENSG00000038382	TRIO	chr5	14143274	14143290	+	14143277	14143277	14143281
ENSG00000038382_2	ENSG00000038382	TRIO	chr5	14143312	14143347	+	14143338	14143342	14143342
ENSG00000038382_3	ENSG00000038382	TRIO	chr5	14143825	14143885	+	14143839	14143861	14143870
ENSG00000038382_4	ENSG00000038382	TRIO	chr5	14144791	14144819	+	14144804	14144806	14144806
ENSG00000038382_5	ENSG00000038382	TRIO	chr5	14144828	14144838	+	14144835	14144836	14144836
ENSG00000038382_6	ENSG00000038382	TRIO	chr5	14144851	14144873	+	14144857	14144857	14144857
ENSG00000038382_7	ENSG00000038382	TRIO	chr5	14145417	14145447	+	14145420	14145431	14145439
ENSG00000038382_8	ENSG00000038382	TRIO	chr5	14145461	14145462	+	14145461	14145461	14145461
ENSG00000038382_9	ENSG00000038382	TRIO	chr5	14156738	14156750	+	14156738	14156738	14156743
ENSG00000038382_10	ENSG00000038382	TRIO	chr5	14156768	14156814	+	14156777	14156785	14156807
ENSG00000038382_11	ENSG00000038382	TRIO	chr5	14156826	14156881	+	14156844	14156848	14156870
ENSG00000038382_12	ENSG00000038382	TRIO	chr5	14202694	14202714	+	14202696	14202697	14202699
ENSG00000038382_13	ENSG00000038382	TRIO	chr5	14202730	14202766	+	14202751	14202753	14202757
ENSG00000038382_14	ENSG00000038382	TRIO	chr5	14202769	14202812	+	14202780	14202786	14202794
ENSG00000038427_1	ENSG00000038427	VCAN	chr5	83471563	83471628	+	83471586	83471595	83471601
ENSG00000038427_2	ENSG00000038427	VCAN	chr5	83471705	83471728	+	83471711	83471713	83471717
ENSG00000038427_3	ENSG00000038427	VCAN	chr5	83471730	83471762	+	83471744	83471744	83471747
ENSG00000038427_4	ENSG00000038427	VCAN	chr5	83471763	83471788	+	83471774	83471774	83471777
ENSG00000038532_1	ENSG00000038532	CLEC16A	chr16	10944516	10944538	+	10944523	10944525	10944530
ENSG00000038532_2	ENSG00000038532	CLEC16A	chr16	10944539	10944634	+	10944564	10944564	10944577
ENSG00000038532_3	ENSG00000038532	CLEC16A	chr16	11024606	11024705	+	11024645	11024659	11024667
ENSG00000038945_1	ENSG00000038945	MSR1	chr8	16456995	16457051	-	16457047	16457048	16457049
ENSG00000039123_1	ENSG00000039123	MTREX	chr5	55307973	55308015	+	55307988	55307990	55307996
ENSG00000039319_1	ENSG00000039319	ZFYVE16	chr5	80407971	80408042	+	80408017	80408029	80408034
ENSG00000039319_2	ENSG00000039319	ZFYVE16	chr5	80408043	80408055	+	80408049	80408049	80408049
ENSG00000039319_3	ENSG00000039319	ZFYVE16	chr5	80408056	80408079	+	80408061	80408064	80408070
ENSG00000039319_4	ENSG00000039319	ZFYVE16	chr5	80408081	80408100	+	80408086	80408092	80408096
ENSG00000039523_1	ENSG00000039523	RIPOR1	chr16	67518357	67518378	+	67518369	67518369	67518369
ENSG00000039523_2	ENSG00000039523	RIPOR1	chr16	67518380	67518441	+	67518403	67518420	67518430
ENSG00000039523_3	ENSG00000039523	RIPOR1	chr16	67518443	67518486	+	67518449	67518458	67518466
ENSG00000039523_4	ENSG00000039523	RIPOR1	chr16	67518487	67518511	+	67518494	67518500	67518505
ENSG00000039523_5	ENSG00000039523	RIPOR1	chr16	67528778	67528915	+	67528826	67528838	67528860
ENSG00000039560_1	ENSG00000039560	RAI14	chr5	34656312	34656345	+	34656328	34656331	34656338
ENSG00000039560_2	ENSG00000039560	RAI14	chr5	34656346	34656420	+	34656368	34656396	34656402
ENSG00000039560_3	ENSG00000039560	RAI14	chr5	34656421	34656444	+	34656430	34656433	34656438
ENSG00000039560_4	ENSG00000039560	RAI14	chr5	34728502	34728625	+	34728574	34728574	34728574
ENSG00000039650_1	ENSG00000039650	PNKP	chr19	49867525	49867589	-	49867555	49867559	49867575
ENSG00000039650_2	ENSG00000039650	PNKP	chr19	49867251	49867277	-	49867262	49867265	49867272
ENSG00000039650_3	ENSG00000039650	PNKP	chr19	49867223	49867247	-	49867226	49867233	49867235
ENSG00000040199_1	ENSG00000040199	PHLPP2	chr16	71723813	71723965	-	71723885	71723885	71723907
ENSG00000040275_1	ENSG00000040275	SPDL1	chr5	169583670	169583828	+	169583769	169583788	169583788
ENSG00000040341_1	ENSG00000040341	STAU2	chr8	73746806	73746942	-	73746840	73746840	73746866
ENSG00000040487_1	ENSG00000040487	SLC66A1	chr1	19312198	19312377	+	19312306	19312321	19312327
ENSG00000040531_1	ENSG00000040531	CTNS	chr17	3636454	3636510	+	3636468	3636480	3636496
ENSG00000040531_2	ENSG00000040531	CTNS	chr17	3636706	3636745	+	3636714	3636723	3636727
ENSG00000040531_3	ENSG00000040531	CTNS	chr17	3636747	3636779	+	3636760	3636760	3636762
ENSG00000040608_1	ENSG00000040608	RTN4R	chr22	20268282	20268316	-	20268293	20268313	20268315
ENSG00000040608_2	ENSG00000040608	RTN4R	chr22	20268243	20268280	-	20268248	20268258	20268269
ENSG00000040633_1	ENSG00000040633	PHF23	chr17	7239412	7239530	-	7239442	7239460	7239473
ENSG00000040633_2	ENSG00000040633	PHF23	chr17	7238236	7238298	-	7238253	7238284	7238292
ENSG00000040933_1	ENSG00000040933	INPP4A	chr2	98444832	98444925	+	98444858	98444877	98444887
ENSG00000041353_1	ENSG00000041353	RAB27B	chr18	54828368	54828403	+	54828388	54828397	54828397
ENSG00000041353_2	ENSG00000041353	RAB27B	chr18	54828405	54828533	+	54828435	54828453	54828477
ENSG00000041357_1	ENSG00000041357	PSMA4	chr15	78540402	78540491	+	78540437	78540444	78540444
ENSG00000041802_1	ENSG00000041802	LSG1	chr3	194672130	194672249	-	194672191	194672191	194672212
ENSG00000041880_1	ENSG00000041880	PARP3	chr3	51942273	51942412	+	51942329	51942361	51942377
ENSG00000041880_2	ENSG00000041880	PARP3	chr3	51942969	51943041	+	51943004	51943016	51943020
ENSG00000041880_3	ENSG00000041880	PARP3	chr3	51943245	51943272	+	51943250	51943255	51943263
ENSG00000041880_4	ENSG00000041880	PARP3	chr3	51943274	51943303	+	51943286	51943289	51943293
ENSG00000041982_1	ENSG00000041982	TNC	chr9	115118201	115118208	-	115118204	115118204	115118207
ENSG00000041982_2	ENSG00000041982	TNC	chr9	115118151	115118157	-	115118153	115118157	115118157
ENSG00000041982_3	ENSG00000041982	TNC	chr9	115118077	115118091	-	115118083	115118083	115118086
ENSG00000041982_4	ENSG00000041982	TNC	chr9	115118057	115118074	-	115118062	115118063	115118064
ENSG00000041988_1	ENSG00000041988	THAP3	chr1	6625146	6625247	+	6625183	6625192	6625201
ENSG00000042088_1	ENSG00000042088	TDP1	chr14	89955884	89956062	+	89955927	89955954	89955969
ENSG00000042286_1	ENSG00000042286	AIFM2	chr10	70132874	70132905	-	70132880	70132883	70132888
ENSG00000042286_2	ENSG00000042286	AIFM2	chr10	70132770	70132871	-	70132792	70132815	70132837
ENSG00000042286_3	ENSG00000042286	AIFM2	chr10	70132754	70132769	-	70132758	70132763	70132767
ENSG00000042317_1	ENSG00000042317	SPATA7	chr14	88385638	88385710	+	88385670	88385679	88385690
ENSG00000042317_2	ENSG00000042317	SPATA7	chr14	88385716	88385742	+	88385722	88385722	88385724
ENSG00000042429_1	ENSG00000042429	MED17	chr11	93784227	93784311	+	93784282	93784283	93784293
ENSG00000042429_2	ENSG00000042429	MED17	chr11	93784312	93784347	+	93784320	93784325	93784331
ENSG00000042429_3	ENSG00000042429	MED17	chr11	93784351	93784383	+	93784356	93784361	93784362
ENSG00000042445_1	ENSG00000042445	RETSAT	chr2	85354542	85354601	-	85354559	85354568	85354572
ENSG00000042445_2	ENSG00000042445	RETSAT	chr2	85354493	85354540	-	85354528	85354531	85354534
ENSG00000042493_1	ENSG00000042493	CAPG	chr2	85414039	85414078	-	85414045	85414049	85414056
ENSG00000042493_2	ENSG00000042493	CAPG	chr2	85413974	85414038	-	85414013	85414016	85414019
ENSG00000042493_3	ENSG00000042493	CAPG	chr2	85410333	85410407	-	85410363	85410364	85410366
ENSG00000042753_1	ENSG00000042753	AP2S1	chr19	46850823	46850892	-	46850844	46850845	46850848
ENSG00000042753_2	ENSG00000042753	AP2S1	chr19	46850802	46850822	-	46850811	46850811	46850813
ENSG00000042753_3	ENSG00000042753	AP2S1	chr19	46850242	46850323	-	46850272	46850278	46850298
ENSG00000043093_1	ENSG00000043093	DCUN1D1	chr3	182980588	182980606	-	182980592	182980596	182980599
ENSG00000043093_2	ENSG00000043093	DCUN1D1	chr3	182980557	182980586	-	182980565	182980567	182980575
ENSG00000043093_3	ENSG00000043093	DCUN1D1	chr3	182980526	182980554	-	182980538	182980538	182980539
ENSG00000043093_4	ENSG00000043093	DCUN1D1	chr3	182980495	182980524	-	182980509	182980511	182980513
ENSG00000043143_1	ENSG00000043143	JADE2	chr5	134525635	134525697	+	134525660	134525670	134525676
ENSG00000043355_1	ENSG00000043355	ZIC2	chr13	99981755	99981813	+	99981781	99981784	99981784
ENSG00000043355_2	ENSG00000043355	ZIC2	chr13	99981821	99981860	+	99981840	99981854	99981860
ENSG00000043355_3	ENSG00000043355	ZIC2	chr13	99981870	99981890	+	99981882	99981884	99981884
ENSG00000043514_1	ENSG00000043514	TRIT1	chr1	39883448	39883553	-	39883496	39883504	39883506
ENSG00000044090_1	ENSG00000044090	CUL7	chr6	43053881	43053902	-	43053881	43053882	43053891
ENSG00000044090_2	ENSG00000044090	CUL7	chr6	43053832	43053871	-	43053848	43053851	43053859
ENSG00000044090_3	ENSG00000044090	CUL7	chr6	43053770	43053829	-	43053799	43053804	43053816
ENSG00000044090_4	ENSG00000044090	CUL7	chr6	43053733	43053768	-	43053739	43053741	43053742
ENSG00000044115_1	ENSG00000044115	CTNNA1	chr5	138753338	138753464	+	138753421	138753434	138753447
ENSG00000044115_2	ENSG00000044115	CTNNA1	chr5	138753466	138753504	+	138753477	138753481	138753481
ENSG00000044446_1	ENSG00000044446	PHKA2	chrX	18984090	18984160	-	18984102	18984114	18984131
ENSG00000044446_2	ENSG00000044446	PHKA2	chrX	18984069	18984089	-	18984083	18984083	18984083
ENSG00000044446_3	ENSG00000044446	PHKA2	chrX	18984051	18984066	-	18984054	18984054	18984054
ENSG00000044459_1	ENSG00000044459	CNTLN	chr9	17134973	17134999	+	17134988	17134991	17134991
ENSG00000044459_2	ENSG00000044459	CNTLN	chr9	17135000	17135016	+	17135005	17135010	17135012
ENSG00000044459_3	ENSG00000044459	CNTLN	chr9	17135018	17135062	+	17135027	17135036	17135041
ENSG00000044574_1	ENSG00000044574	HSPA5	chr9	125241283	125241388	-	125241343	125241343	125241343
ENSG00000046604_1	ENSG00000046604	DSG2	chr18	31498135	31498259	+	31498191	31498217	31498230
ENSG00000046647_1	ENSG00000046647	GEMIN8	chrX	14029869	14029957	-	14029888	14029894	14029909
ENSG00000046647_2	ENSG00000046647	GEMIN8	chrX	14029818	14029868	-	14029836	14029844	14029855
ENSG00000046647_3	ENSG00000046647	GEMIN8	chrX	14029800	14029816	-	14029803	14029803	14029810
ENSG00000046651_1	ENSG00000046651	OFD1	chrX	13734718	13734768	+	13734746	13734747	13734749
ENSG00000046651_2	ENSG00000046651	OFD1	chrX	13734769	13734798	+	13734782	13734788	13734792
ENSG00000046651_3	ENSG00000046651	OFD1	chrX	13734799	13734837	+	13734809	13734815	13734821
ENSG00000046651_4	ENSG00000046651	OFD1	chrX	13734840	13734866	+	13734846	13734848	13734851
ENSG00000046889_1	ENSG00000046889	PREX2	chr8	67951984	67952008	+	67951993	67952003	67952003
ENSG00000046889_2	ENSG00000046889	PREX2	chr8	67952031	67952066	+	67952036	67952047	67952047
ENSG00000046889_3	ENSG00000046889	PREX2	chr8	67952101	67952121	+	67952111	67952111	67952121
ENSG00000046889_4	ENSG00000046889	PREX2	chr8	67952327	67952341	+	67952332	67952332	67952335
ENSG00000046889_5	ENSG00000046889	PREX2	chr8	67952343	67952360	+	67952351	67952351	67952355
ENSG00000046889_6	ENSG00000046889	PREX2	chr8	67952363	67952411	+	67952378	67952391	67952395
ENSG00000046889_7	ENSG00000046889	PREX2	chr8	67952413	67952428	+	67952419	67952423	67952423
ENSG00000046889_8	ENSG00000046889	PREX2	chr8	67960381	67960481	+	67960396	67960409	67960453
ENSG00000047056_1	ENSG00000047056	WDR37	chr10	1049473	1049538	+	1049483	1049507	1049517
ENSG00000047056_2	ENSG00000047056	WDR37	chr10	1056369	1056393	+	1056380	1056385	1056385
ENSG00000047056_3	ENSG00000047056	WDR37	chr10	1056394	1056434	+	1056403	1056410	1056412
ENSG00000047056_4	ENSG00000047056	WDR37	chr10	1056782	1056863	+	1056799	1056811	1056833
ENSG00000047188_1	ENSG00000047188	YTHDC2	chr5	113513677	113513717	+	113513694	113513704	113513708
ENSG00000047230_1	ENSG00000047230	CTPS2	chrX	16712884	16712930	-	16712901	16712916	16712923
ENSG00000047230_2	ENSG00000047230	CTPS2	chrX	16712599	16712711	-	16712632	16712655	16712671
ENSG00000047230_3	ENSG00000047230	CTPS2	chrX	16712546	16712598	-	16712569	16712588	16712590
ENSG00000047249_1	ENSG00000047249	ATP6V1H	chr8	53843211	53843313	-	53843245	53843270	53843273
ENSG00000047315_1	ENSG00000047315	POLR2B	chr4	56978851	56978877	+	56978864	56978864	56978866
ENSG00000047315_2	ENSG00000047315	POLR2B	chr4	56978880	56978920	+	56978896	56978896	56978896
ENSG00000047315_3	ENSG00000047315	POLR2B	chr4	56978922	56978962	+	56978934	56978934	56978934
ENSG00000047346_1	ENSG00000047346	FAM214A	chr15	52679352	52679416	-	52679364	52679372	52679388
ENSG00000047346_2	ENSG00000047346	FAM214A	chr15	52679311	52679336	-	52679320	52679323	52679334
ENSG00000047365_1	ENSG00000047365	ARAP2	chr4	36244434	36244545	-	36244481	36244509	36244514
ENSG00000047365_2	ENSG00000047365	ARAP2	chr4	36244421	36244432	-	36244424	36244424	36244431
ENSG00000047410_1	ENSG00000047410	TPR	chr1	186375674	186375761	-	186375692	186375715	186375734
ENSG00000047410_2	ENSG00000047410	TPR	chr1	186375239	186375285	-	186375254	186375254	186375260
ENSG00000047410_3	ENSG00000047410	TPR	chr1	186375191	186375238	-	186375228	186375228	186375231
ENSG00000047410_4	ENSG00000047410	TPR	chr1	186375150	186375190	-	186375158	186375171	186375175
ENSG00000047410_5	ENSG00000047410	TPR	chr1	186375128	186375148	-	186375136	186375140	186375140
ENSG00000047457_1	ENSG00000047457	CP	chr3	149221856	149221859	-	149221857	149221857	149221857
ENSG00000047457_2	ENSG00000047457	CP	chr3	149221813	149221835	-	149221824	149221827	149221829
ENSG00000047578_1	ENSG00000047578	KIAA0556	chr16	27550097	27550180	+	27550144	27550144	27550149
ENSG00000047579_1	ENSG00000047579	DTNBP1	chr6	15662914	15663084	-	15662982	15663007	15663038
ENSG00000047597_1	ENSG00000047597	XK	chrX	37685752	37685819	+	37685770	37685784	37685791
ENSG00000047621_1	ENSG00000047621	C12orf4	chr12	4538437	4538522	-	4538466	4538494	4538508
ENSG00000047634_1	ENSG00000047634	SCML1	chrX	17737436	17737515	+	17737472	17737488	17737493
ENSG00000047634_2	ENSG00000047634	SCML1	chrX	17737519	17737624	+	17737556	17737565	17737588
ENSG00000047634_3	ENSG00000047634	SCML1	chrX	17738269	17738352	+	17738285	17738301	17738319
ENSG00000047644_1	ENSG00000047644	WWC3	chrX	10015230	10015275	+	10015246	10015265	10015265
ENSG00000047644_2	ENSG00000047644	WWC3	chrX	10015674	10015788	+	10015712	10015722	10015752
ENSG00000047648_1	ENSG00000047648	ARHGAP6	chrX	11665896	11665975	-	11665920	11665926	11665940
ENSG00000047648_2	ENSG00000047648	ARHGAP6	chrX	11665745	11665765	-	11665749	11665761	11665763
ENSG00000047648_3	ENSG00000047648	ARHGAP6	chrX	11665101	11665191	-	11665125	11665132	11665165
ENSG00000047849_1	ENSG00000047849	MAP4	chr3	48088821	48088937	-	48088845	48088857	48088885
ENSG00000047849_2	ENSG00000047849	MAP4	chr3	48088794	48088819	-	48088805	48088806	48088815
ENSG00000047932_1	ENSG00000047932	GOPC	chr6	117602416	117602553	-	117602490	117602497	117602510
ENSG00000048028_1	ENSG00000048028	USP28	chr11	113875551	113875633	-	113875562	113875564	113875572
ENSG00000048028_2	ENSG00000048028	USP28	chr11	113875481	113875548	-	113875514	113875533	113875536
ENSG00000048052_1	ENSG00000048052	HDAC9	chr7	18509223	18509288	+	18509270	18509275	18509277
ENSG00000048052_2	ENSG00000048052	HDAC9	chr7	18509290	18509301	+	18509293	18509295	18509295
ENSG00000048052_3	ENSG00000048052	HDAC9	chr7	18509304	18509326	+	18509310	18509312	18509319
ENSG00000048052_4	ENSG00000048052	HDAC9	chr7	18509330	18509386	+	18509343	18509352	18509357
ENSG00000048140_1	ENSG00000048140	TSPAN17	chr5	176647400	176647552	+	176647471	176647491	176647497
ENSG00000048162_1	ENSG00000048162	NOP16	chr5	176388544	176388653	-	176388588	176388598	176388604
ENSG00000048342_1	ENSG00000048342	CC2D2A	chr4	15479181	15479246	+	15479216	15479221	15479224
ENSG00000048342_2	ENSG00000048342	CC2D2A	chr4	15479248	15479326	+	15479254	15479266	15479278
ENSG00000048392_1	ENSG00000048392	RRM2B	chr8	102238904	102238958	-	102238913	102238933	102238937
ENSG00000048392_2	ENSG00000048392	RRM2B	chr8	102238895	102238901	-	102238897	102238897	102238897
ENSG00000048392_3	ENSG00000048392	RRM2B	chr8	102238875	102238889	-	102238883	102238886	102238886
ENSG00000048392_4	ENSG00000048392	RRM2B	chr8	102238850	102238855	-	102238850	102238854	102238854
ENSG00000048405_1	ENSG00000048405	ZNF800	chr7	127392687	127392745	-	127392704	127392707	127392712
ENSG00000048405_2	ENSG00000048405	ZNF800	chr7	127392665	127392686	-	127392673	127392679	127392684
ENSG00000048405_3	ENSG00000048405	ZNF800	chr7	127392191	127392240	-	127392196	127392215	127392226
ENSG00000048471_1	ENSG00000048471	SNX29	chr16	11976674	11976795	+	11976736	11976752	11976754
ENSG00000048471_2	ENSG00000048471	SNX29	chr16	11994618	11994770	+	11994688	11994710	11994739
ENSG00000048544_1	ENSG00000048544	MRPS10	chr6	42217805	42217928	-	42217861	42217861	42217864
ENSG00000048649_1	ENSG00000048649	RSF1	chr11	77820712	77820752	-	77820722	77820723	77820729
ENSG00000048707_1	ENSG00000048707	VPS13D	chr1	12229962	12230062	+	12230032	12230036	12230046
ENSG00000048707_2	ENSG00000048707	VPS13D	chr1	12230065	12230103	+	12230070	12230081	12230094
ENSG00000048828_1	ENSG00000048828	FAM120A	chr9	93451663	93451708	+	93451682	93451694	93451697
ENSG00000048828_2	ENSG00000048828	FAM120A	chr9	93451717	93451724	+	93451720	93451724	93451724
ENSG00000048828_3	ENSG00000048828	FAM120A	chr9	93451873	93451920	+	93451887	93451889	93451901
ENSG00000048828_4	ENSG00000048828	FAM120A	chr9	93452122	93452128	+	93452124	93452127	93452127
ENSG00000048991_1	ENSG00000048991	R3HDM1	chr2	135531438	135531615	+	135531482	135531496	135531499
ENSG00000049130_1	ENSG00000049130	KITLG	chr12	88580377	88580499	-	88580469	88580471	88580472
ENSG00000049167_1	ENSG00000049167	ERCC8	chr5	60944945	60945082	-	60945058	60945064	60945064
ENSG00000049192_1	ENSG00000049192	ADAMTS6	chr5	65481900	65481963	-	65481920	65481923	65481932
ENSG00000049192_2	ENSG00000049192	ADAMTS6	chr5	65481858	65481896	-	65481872	65481874	65481874
ENSG00000049192_3	ENSG00000049192	ADAMTS6	chr5	65481832	65481857	-	65481845	65481848	65481848
ENSG00000049192_4	ENSG00000049192	ADAMTS6	chr5	65198678	65198810	-	65198731	65198767	65198770
ENSG00000049239_1	ENSG00000049239	H6PD	chr1	9234735	9234762	+	9234741	9234745	9234752
ENSG00000049239_2	ENSG00000049239	H6PD	chr1	9234763	9234807	+	9234774	9234777	9234785
ENSG00000049245_1	ENSG00000049245	VAMP3	chr1	7771247	7771378	+	7771293	7771301	7771320
ENSG00000049246_1	ENSG00000049246	PER3	chr1	7784253	7784406	+	7784298	7784321	7784360
ENSG00000049249_1	ENSG00000049249	TNFRSF9	chr1	7940786	7940883	-	7940837	7940839	7940839
ENSG00000049449_1	ENSG00000049449	RCN1	chr11	32091067	32091137	+	32091104	32091125	32091131
ENSG00000049541_1	ENSG00000049541	RFC2	chr7	74254305	74254468	-	74254387	74254398	74254402
ENSG00000049618_1	ENSG00000049618	ARID1B	chr6	156778895	156778973	+	156778926	156778937	156778946
ENSG00000049656_1	ENSG00000049656	CLPTM1L	chr5	1345083	1345105	-	1345090	1345090	1345099
ENSG00000049656_2	ENSG00000049656	CLPTM1L	chr5	1345014	1345080	-	1345039	1345054	1345057
ENSG00000049656_3	ENSG00000049656	CLPTM1L	chr5	1344979	1344997	-	1344979	1344983	1344985
ENSG00000049656_4	ENSG00000049656	CLPTM1L	chr5	1344881	1344885	-	1344881	1344884	1344885
ENSG00000049656_5	ENSG00000049656	CLPTM1L	chr5	1344855	1344865	-	1344856	1344859	1344864
ENSG00000049656_6	ENSG00000049656	CLPTM1L	chr5	1326309	1326326	-	1326316	1326318	1326318
ENSG00000049656_7	ENSG00000049656	CLPTM1L	chr5	1326286	1326307	-	1326298	1326300	1326300
ENSG00000049656_8	ENSG00000049656	CLPTM1L	chr5	1326246	1326282	-	1326262	1326264	1326270
ENSG00000049759_1	ENSG00000049759	NEDD4L	chr18	58044211	58044317	+	58044228	58044250	58044284
ENSG00000049759_2	ENSG00000049759	NEDD4L	chr18	58044319	58044394	+	58044357	58044369	58044378
ENSG00000049759_3	ENSG00000049759	NEDD4L	chr18	58221501	58221675	+	58221571	58221571	58221571
ENSG00000049769_1	ENSG00000049769	PPP1R3F	chrX	49269784	49269828	+	49269806	49269813	49269817
ENSG00000049769_2	ENSG00000049769	PPP1R3F	chrX	49269831	49269875	+	49269843	49269843	49269848
ENSG00000049769_3	ENSG00000049769	PPP1R3F	chrX	49270039	49270063	+	49270044	49270055	49270055
ENSG00000049860_1	ENSG00000049860	HEXB	chr5	74685142	74685279	+	74685188	74685210	74685233
ENSG00000049883_1	ENSG00000049883	PTCD2	chr5	72320316	72320469	+	72320376	72320383	72320390
ENSG00000050030_1	ENSG00000050030	NEXMIF	chrX	74925421	74925484	-	74925445	74925453	74925468
ENSG00000050130_1	ENSG00000050130	JKAMP	chr14	59484438	59484590	+	59484508	59484517	59484541
ENSG00000050165_1	ENSG00000050165	DKK3	chr11	12009354	12009402	-	12009362	12009364	12009372
ENSG00000050165_2	ENSG00000050165	DKK3	chr11	12009291	12009353	-	12009329	12009331	12009336
ENSG00000050165_3	ENSG00000050165	DKK3	chr11	12009221	12009289	-	12009249	12009263	12009277
ENSG00000050165_4	ENSG00000050165	DKK3	chr11	11977368	11977472	-	11977402	11977417	11977430
ENSG00000050327_1	ENSG00000050327	ARHGEF5	chr7	144355301	144355478	+	144355377	144355399	144355425
ENSG00000050344_1	ENSG00000050344	NFE2L3	chr7	26152158	26152254	+	26152198	26152209	26152217
ENSG00000050344_2	ENSG00000050344	NFE2L3	chr7	26152257	26152279	+	26152261	26152262	26152263
ENSG00000050393_1	ENSG00000050393	MCUR1	chr6	13814493	13814562	-	13814514	13814536	13814550
ENSG00000050393_2	ENSG00000050393	MCUR1	chr6	13814149	13814223	-	13814175	13814194	13814200
ENSG00000050405_1	ENSG00000050405	LIMA1	chr12	50283459	50283577	-	50283517	50283522	50283539
ENSG00000050405_2	ENSG00000050405	LIMA1	chr12	50222630	50222715	-	50222647	50222654	50222658
ENSG00000050405_3	ENSG00000050405	LIMA1	chr12	50222540	50222627	-	50222611	50222611	50222621
ENSG00000050426_1	ENSG00000050426	LETMD1	chr12	51048274	51048359	+	51048327	51048327	51048332
ENSG00000050438_1	ENSG00000050438	SLC4A8	chr12	51424808	51424863	+	51424829	51424831	51424836
ENSG00000050438_2	ENSG00000050438	SLC4A8	chr12	51424888	51424915	+	51424898	51424898	51424906
ENSG00000050730_1	ENSG00000050730	TNIP3	chr4	121164321	121164368	-	121164321	121164321	121164360
ENSG00000050748_1	ENSG00000050748	MAPK9	chr5	180292005	180292094	-	180292030	180292054	180292063
ENSG00000050748_2	ENSG00000050748	MAPK9	chr5	180291935	180291996	-	180291972	180291995	180291995
ENSG00000050820_1	ENSG00000050820	BCAR1	chr16	75265910	75266039	-	75265974	75265979	75265984
ENSG00000050820_2	ENSG00000050820	BCAR1	chr16	75251575	75251685	-	75251618	75251624	75251635
ENSG00000051009_1	ENSG00000051009	FAM160A2	chr11	6234654	6234710	-	6234659	6234661	6234663
ENSG00000051009_2	ENSG00000051009	FAM160A2	chr11	6234600	6234652	-	6234631	6234636	6234640
ENSG00000051108_1	ENSG00000051108	HERPUD1	chr16	56932038	56932185	+	56932142	56932142	56932144
ENSG00000051128_1	ENSG00000051128	HOMER3	chr19	18941181	18941263	-	18941202	18941217	18941232
ENSG00000051128_2	ENSG00000051128	HOMER3	chr19	18941114	18941179	-	18941145	18941167	18941169
ENSG00000051180_1	ENSG00000051180	RAD51	chr15	40695132	40695200	+	40695163	40695175	40695180
ENSG00000051180_2	ENSG00000051180	RAD51	chr15	40695202	40695239	+	40695210	40695212	40695215
ENSG00000051341_1	ENSG00000051341	POLQ	chr3	121546001	121546022	-	121546007	121546007	121546007
ENSG00000051341_2	ENSG00000051341	POLQ	chr3	121545937	121546000	-	121545982	121545987	121545988
ENSG00000051382_1	ENSG00000051382	PIK3CB	chr3	138834796	138834968	-	138834886	138834910	138834928
ENSG00000051523_1	ENSG00000051523	CYBA	chr16	88651068	88651116	-	88651078	88651081	88651086
ENSG00000051523_2	ENSG00000051523	CYBA	chr16	88650987	88651067	-	88651053	88651053	88651053
ENSG00000051596_1	ENSG00000051596	THOC3	chr5	175968252	175968325	-	175968268	175968272	175968289
ENSG00000051596_2	ENSG00000051596	THOC3	chr5	175968211	175968251	-	175968234	175968237	175968242
ENSG00000051620_1	ENSG00000051620	HEBP2	chr6	138404207	138404293	+	138404227	138404243	138404251
ENSG00000051620_2	ENSG00000051620	HEBP2	chr6	138404294	138404368	+	138404324	138404341	138404345
ENSG00000051825_1	ENSG00000051825	MPHOSPH9	chr12	123233089	123233190	-	123233122	123233139	123233144
ENSG00000052126_1	ENSG00000052126	PLEKHA5	chr12	19129660	19129682	+	19129668	19129670	19129673
ENSG00000052126_2	ENSG00000052126	PLEKHA5	chr12	19129685	19129709	+	19129695	19129695	19129698
ENSG00000052126_3	ENSG00000052126	PLEKHA5	chr12	19129712	19129800	+	19129734	19129748	19129767
ENSG00000052723_1	ENSG00000052723	SIKE1	chr1	114780560	114780712	-	114780646	114780659	114780679
ENSG00000052749_1	ENSG00000052749	RRP12	chr10	97401275	97401372	-	97401297	97401323	97401340
ENSG00000052749_2	ENSG00000052749	RRP12	chr10	97401219	97401274	-	97401255	97401261	97401265
ENSG00000052802_1	ENSG00000052802	MSMO1	chr4	165327646	165327696	+	165327669	165327686	165327690
ENSG00000052802_2	ENSG00000052802	MSMO1	chr4	165327697	165327749	+	165327708	165327718	165327720
ENSG00000052841_1	ENSG00000052841	TTC17	chr11	43358913	43359005	+	43358936	43358943	43358944
ENSG00000053254_1	ENSG00000053254	FOXN3	chr14	89619091	89619281	-	89619159	89619168	89619197
ENSG00000053254_2	ENSG00000053254	FOXN3	chr14	89493957	89494094	-	89494020	89494048	89494068
ENSG00000053371_1	ENSG00000053371	AKR7A2	chr1	19312075	19312166	-	19312100	19312103	19312115
ENSG00000053371_2	ENSG00000053371	AKR7A2	chr1	19312037	19312074	-	19312059	19312069	19312071
ENSG00000053372_1	ENSG00000053372	MRTO4	chr1	19251766	19251839	+	19251798	19251805	19251820
ENSG00000053501_1	ENSG00000053501	USE1	chr19	17215333	17215375	+	17215348	17215354	17215359
ENSG00000053501_2	ENSG00000053501	USE1	chr19	17215378	17215405	+	17215390	17215392	17215393
ENSG00000053501_3	ENSG00000053501	USE1	chr19	17215718	17215762	+	17215728	17215739	17215749
ENSG00000053747_1	ENSG00000053747	LAMA3	chr18	23689415	23689435	+	23689419	23689422	23689425
ENSG00000053747_2	ENSG00000053747	LAMA3	chr18	23689442	23689461	+	23689452	23689453	23689453
ENSG00000053747_3	ENSG00000053747	LAMA3	chr18	23689476	23689485	+	23689480	23689481	23689481
ENSG00000053747_4	ENSG00000053747	LAMA3	chr18	23689494	23689497	+	23689497	23689497	23689497
ENSG00000053747_5	ENSG00000053747	LAMA3	chr18	23689565	23689592	+	23689571	23689583	23689586
ENSG00000053747_6	ENSG00000053747	LAMA3	chr18	23689593	23689601	+	23689598	23689598	23689600
ENSG00000053747_7	ENSG00000053747	LAMA3	chr18	23689613	23689615	+	23689613	23689613	23689615
ENSG00000053747_8	ENSG00000053747	LAMA3	chr18	23826305	23826376	+	23826329	23826333	23826335
ENSG00000053770_1	ENSG00000053770	AP5M1	chr14	57268900	57268946	+	57268908	57268924	57268940
ENSG00000053770_2	ENSG00000053770	AP5M1	chr14	57268947	57268993	+	57268953	57268971	57268971
ENSG00000053770_3	ENSG00000053770	AP5M1	chr14	57268994	57269113	+	57269030	57269037	57269043
ENSG00000053900_1	ENSG00000053900	ANAPC4	chr4	25377195	25377285	+	25377247	25377263	25377269
ENSG00000053900_2	ENSG00000053900	ANAPC4	chr4	25377288	25377349	+	25377294	25377306	25377317
ENSG00000054116_1	ENSG00000054116	TRAPPC3	chr1	36149393	36149530	-	36149476	36149486	36149491
ENSG00000054118_1	ENSG00000054118	THRAP3	chr1	36224386	36224422	+	36224406	36224413	36224416
ENSG00000054118_2	ENSG00000054118	THRAP3	chr1	36224424	36224500	+	36224431	36224442	36224452
ENSG00000054148_1	ENSG00000054148	PHPT1	chr9	136849388	136849424	+	136849409	136849410	136849410
ENSG00000054148_2	ENSG00000054148	PHPT1	chr9	136849709	136849770	+	136849745	136849754	136849760
ENSG00000054148_3	ENSG00000054148	PHPT1	chr9	136849848	136849872	+	136849855	136849856	136849864
ENSG00000054267_1	ENSG00000054267	ARID4B	chr1	235328143	235328229	-	235328168	235328178	235328188
ENSG00000054282_1	ENSG00000054282	SDCCAG8	chr1	243256019	243256085	+	243256052	243256056	243256070
ENSG00000054282_2	ENSG00000054282	SDCCAG8	chr1	243256088	243256153	+	243256098	243256102	243256104
ENSG00000054392_1	ENSG00000054392	HHAT	chr1	210328843	210329016	+	210328900	210328933	210328980
ENSG00000054392_2	ENSG00000054392	HHAT	chr1	210439411	210439460	+	210439441	210439449	210439451
ENSG00000054392_3	ENSG00000054392	HHAT	chr1	210439583	210439590	+	210439588	210439588	210439588
ENSG00000054392_4	ENSG00000054392	HHAT	chr1	210439652	210439665	+	210439655	210439655	210439656
ENSG00000054392_5	ENSG00000054392	HHAT	chr1	210587795	210587858	+	210587810	210587822	210587838
ENSG00000054523_1	ENSG00000054523	KIF1B	chr1	10210478	10210557	+	10210533	10210543	10210545
ENSG00000054523_2	ENSG00000054523	KIF1B	chr1	10210559	10210598	+	10210570	10210570	10210573
ENSG00000054523_3	ENSG00000054523	KIF1B	chr1	10210600	10210672	+	10210613	10210620	10210632
ENSG00000054598_1	ENSG00000054598	FOXC1	chr6	1609884	1609934	+	1609897	1609915	1609919
ENSG00000054598_2	ENSG00000054598	FOXC1	chr6	1609942	1609954	+	1609944	1609947	1609948
ENSG00000054598_3	ENSG00000054598	FOXC1	chr6	1611539	1611651	+	1611577	1611598	1611625
ENSG00000054611_1	ENSG00000054611	TBC1D22A	chr22	46762617	46762679	+	46762640	46762650	46762660
ENSG00000054611_2	ENSG00000054611	TBC1D22A	chr22	46762681	46762741	+	46762690	46762690	46762693
ENSG00000054611_3	ENSG00000054611	TBC1D22A	chr22	46774062	46774112	+	46774098	46774100	46774104
ENSG00000054611_4	ENSG00000054611	TBC1D22A	chr22	46774115	46774221	+	46774131	46774153	46774204
ENSG00000054654_1	ENSG00000054654	SYNE2	chr14	63852942	63853021	+	63852969	63852983	63853009
ENSG00000054654_2	ENSG00000054654	SYNE2	chr14	63853023	63853072	+	63853033	63853033	63853046
ENSG00000054654_3	ENSG00000054654	SYNE2	chr14	63853409	63853463	+	63853422	63853431	63853447
ENSG00000054793_1	ENSG00000054793	ATP9A	chr20	51768415	51768450	-	51768428	51768432	51768442
ENSG00000054793_2	ENSG00000054793	ATP9A	chr20	51768328	51768411	-	51768364	51768388	51768397
ENSG00000054965_1	ENSG00000054965	FAM168A	chr11	73598056	73598158	-	73598093	73598112	73598119
ENSG00000054965_2	ENSG00000054965	FAM168A	chr11	73598030	73598052	-	73598037	73598037	73598051
ENSG00000054967_1	ENSG00000054967	RELT	chr11	73376330	73376410	+	73376381	73376393	73376399
ENSG00000054967_2	ENSG00000054967	RELT	chr11	73376417	73376465	+	73376426	73376427	73376427
ENSG00000054983_1	ENSG00000054983	GALC	chr14	87993165	87993199	-	87993169	87993178	87993184
ENSG00000054983_2	ENSG00000054983	GALC	chr14	87993144	87993156	-	87993149	87993150	87993151
ENSG00000054983_3	ENSG00000054983	GALC	chr14	87993069	87993136	-	87993120	87993123	87993127
ENSG00000055044_1	ENSG00000055044	NOP58	chr2	202265693	202265832	+	202265744	202265763	202265771
ENSG00000055070_1	ENSG00000055070	SZRD1	chr1	16367137	16367306	+	16367231	16367235	16367242
ENSG00000055118_1	ENSG00000055118	KCNH2	chr7	150955829	150955868	-	150955838	150955838	150955841
ENSG00000055118_2	ENSG00000055118	KCNH2	chr7	150955819	150955828	-	150955821	150955822	150955825
ENSG00000055118_3	ENSG00000055118	KCNH2	chr7	150955798	150955818	-	150955804	150955804	150955810
ENSG00000055118_4	ENSG00000055118	KCNH2	chr7	150955791	150955795	-	150955793	150955794	150955794
ENSG00000055118_5	ENSG00000055118	KCNH2	chr7	150955754	150955788	-	150955772	150955776	150955783
ENSG00000055130_1	ENSG00000055130	CUL1	chr7	148698823	148698946	+	148698891	148698903	148698921
ENSG00000055130_2	ENSG00000055130	CUL1	chr7	148698948	148698968	+	148698953	148698955	148698958
ENSG00000055147_1	ENSG00000055147	FAM114A2	chr5	154038759	154038939	-	154038893	154038901	154038913
ENSG00000055163_1	ENSG00000055163	CYFIP2	chr5	157266077	157266143	+	157266113	157266123	157266128
ENSG00000055163_2	ENSG00000055163	CYFIP2	chr5	157266145	157266202	+	157266158	157266168	157266178
ENSG00000055208_1	ENSG00000055208	TAB2	chr6	149317641	149317653	+	149317647	149317647	149317648
ENSG00000055208_2	ENSG00000055208	TAB2	chr6	149317654	149317672	+	149317659	149317662	149317666
ENSG00000055208_3	ENSG00000055208	TAB2	chr6	149317675	149317698	+	149317681	149317683	149317688
ENSG00000055208_4	ENSG00000055208	TAB2	chr6	149317701	149317726	+	149317712	149317715	149317715
ENSG00000055208_5	ENSG00000055208	TAB2	chr6	149317741	149317776	+	149317751	149317759	149317776
ENSG00000055208_6	ENSG00000055208	TAB2	chr6	149317885	149317903	+	149317885	149317891	149317897
ENSG00000055211_1	ENSG00000055211	GINM1	chr6	149566307	149566385	+	149566363	149566375	149566375
ENSG00000055211_2	ENSG00000055211	GINM1	chr6	149566386	149566412	+	149566392	149566399	149566404
ENSG00000055332_1	ENSG00000055332	EIF2AK2	chr2	37156917	37157047	-	37156949	37156958	37156974
ENSG00000055483_1	ENSG00000055483	USP36	chr17	78840747	78840902	-	78840786	78840807	78840832
ENSG00000055609_1	ENSG00000055609	KMT2C	chr7	152435880	152436047	-	152435978	152435988	152436006
ENSG00000055917_1	ENSG00000055917	PUM2	chr2	20350658	20350684	-	20350671	20350675	20350678
ENSG00000055917_2	ENSG00000055917	PUM2	chr2	20350334	20350381	-	20350354	20350364	20350372
ENSG00000055950_1	ENSG00000055950	MRPL43	chr10	100987443	100987528	-	100987474	100987483	100987497
ENSG00000056050_1	ENSG00000056050	HPF1	chr4	169757838	169758018	-	169757891	169757904	169757928
ENSG00000056097_1	ENSG00000056097	ZFR	chr5	32444722	32444765	-	32444731	32444738	32444746
ENSG00000056097_2	ENSG00000056097	ZFR	chr5	32444664	32444721	-	32444691	32444709	32444713
ENSG00000056277_1	ENSG00000056277	ZNF280C	chrX	130268878	130268964	-	130268899	130268899	130268899
ENSG00000056277_2	ENSG00000056277	ZNF280C	chrX	130268798	130268829	-	130268807	130268816	130268816
ENSG00000056277_3	ENSG00000056277	ZNF280C	chrX	130268783	130268789	-	130268783	130268783	130268787
ENSG00000056558_1	ENSG00000056558	TRAF1	chr9	120926108	120926225	-	120926163	120926164	120926169
ENSG00000056586_1	ENSG00000056586	RC3H2	chr9	122905323	122905395	-	122905326	122905329	122905337
ENSG00000056586_2	ENSG00000056586	RC3H2	chr9	122905265	122905322	-	122905289	122905301	122905316
ENSG00000056586_3	ENSG00000056586	RC3H2	chr9	122905244	122905263	-	122905247	122905256	122905257
ENSG00000056736_1	ENSG00000056736	IL17RB	chr3	53846507	53846575	+	53846567	53846567	53846568
ENSG00000056972_1	ENSG00000056972	TRAF3IP2	chr6	111605938	111605970	-	111605959	111605960	111605962
ENSG00000056972_2	ENSG00000056972	TRAF3IP2	chr6	111605857	111605936	-	111605874	111605878	111605882
ENSG00000056972_3	ENSG00000056972	TRAF3IP2	chr6	111605837	111605856	-	111605842	111605847	111605848
ENSG00000056972_4	ENSG00000056972	TRAF3IP2	chr6	111591474	111591505	-	111591482	111591489	111591493
ENSG00000057019_1	ENSG00000057019	DCBLD2	chr3	98901607	98901744	-	98901674	98901683	98901694
ENSG00000057252_1	ENSG00000057252	SOAT1	chr1	179293711	179293903	+	179293797	179293810	179293836
ENSG00000057294_1	ENSG00000057294	PKP2	chr12	32896755	32896840	-	32896775	32896795	32896798
ENSG00000057608_1	ENSG00000057608	GDI2	chr10	5813349	5813482	-	5813428	5813430	5813434
ENSG00000057663_1	ENSG00000057663	ATG5	chr6	106325776	106325805	-	106325783	106325789	106325795
ENSG00000057663_2	ENSG00000057663	ATG5	chr6	106325736	106325765	-	106325747	106325747	106325757
ENSG00000057663_3	ENSG00000057663	ATG5	chr6	106325640	106325683	-	106325653	106325657	106325670
ENSG00000057663_4	ENSG00000057663	ATG5	chr6	106325617	106325637	-	106325627	106325630	106325630
ENSG00000057663_5	ENSG00000057663	ATG5	chr6	106325414	106325437	-	106325424	106325425	106325429
ENSG00000057704_1	ENSG00000057704	TMCC3	chr12	94650518	94650618	-	94650525	94650557	94650572
ENSG00000057704_2	ENSG00000057704	TMCC3	chr12	94650466	94650488	-	94650483	94650485	94650488
ENSG00000057704_3	ENSG00000057704	TMCC3	chr12	94615993	94616047	-	94615993	94615999	94616001
ENSG00000057757_1	ENSG00000057757	PITHD1	chr1	23778352	23778492	+	23778386	23778412	23778419
ENSG00000057935_1	ENSG00000057935	MTA3	chr2	42568606	42568693	+	42568629	42568639	42568661
ENSG00000057935_2	ENSG00000057935	MTA3	chr2	42568696	42568746	+	42568716	42568719	42568731
ENSG00000058056_1	ENSG00000058056	USP13	chr3	179653034	179653125	+	179653096	179653114	179653114
ENSG00000058056_2	ENSG00000058056	USP13	chr3	179653126	179653174	+	179653139	179653141	179653143
ENSG00000058056_3	ENSG00000058056	USP13	chr3	179734783	179734932	+	179734838	179734906	179734911
ENSG00000058063_1	ENSG00000058063	ATP11B	chr3	182793465	182793477	+	182793471	182793471	182793473
ENSG00000058063_2	ENSG00000058063	ATP11B	chr3	182793479	182793522	+	182793490	182793504	182793504
ENSG00000058063_3	ENSG00000058063	ATP11B	chr3	182793525	182793548	+	182793533	182793538	182793539
ENSG00000058063_4	ENSG00000058063	ATP11B	chr3	182793555	182793572	+	182793564	182793566	182793567
ENSG00000058063_5	ENSG00000058063	ATP11B	chr3	182793574	182793604	+	182793579	182793588	182793599
ENSG00000058063_6	ENSG00000058063	ATP11B	chr3	182793605	182793630	+	182793612	182793620	182793624
ENSG00000058085_1	ENSG00000058085	LAMC2	chr1	183186160	183186274	+	183186249	183186264	183186264
ENSG00000058085_2	ENSG00000058085	LAMC2	chr1	183186276	183186348	+	183186281	183186281	183186319
ENSG00000058091_1	ENSG00000058091	CDK14	chr7	90595980	90596017	+	90596002	90596004	90596008
ENSG00000058091_2	ENSG00000058091	CDK14	chr7	90596306	90596329	+	90596318	90596321	90596321
ENSG00000058091_3	ENSG00000058091	CDK14	chr7	90596330	90596379	+	90596339	90596349	90596352
ENSG00000058091_4	ENSG00000058091	CDK14	chr7	90596382	90596471	+	90596413	90596419	90596438
ENSG00000058262_1	ENSG00000058262	SEC61A1	chr3	128052359	128052520	+	128052411	128052440	128052449
ENSG00000058272_1	ENSG00000058272	PPP1R12A	chr12	79935171	79935200	-	79935178	79935187	79935197
ENSG00000058272_2	ENSG00000058272	PPP1R12A	chr12	79935120	79935164	-	79935133	79935138	79935146
ENSG00000058272_3	ENSG00000058272	PPP1R12A	chr12	79935072	79935119	-	79935087	79935097	79935097
ENSG00000058272_4	ENSG00000058272	PPP1R12A	chr12	79935024	79935052	-	79935031	79935042	79935049
ENSG00000058272_5	ENSG00000058272	PPP1R12A	chr12	79934923	79934970	-	79934938	79934947	79934956
ENSG00000058335_1	ENSG00000058335	RASGRF1	chr15	79004550	79004596	-	79004567	79004576	79004580
ENSG00000058335_2	ENSG00000058335	RASGRF1	chr15	79004477	79004538	-	79004508	79004527	79004534
ENSG00000058404_1	ENSG00000058404	CAMK2B	chr7	44325548	44325570	-	44325560	44325560	44325565
ENSG00000058404_2	ENSG00000058404	CAMK2B	chr7	44325526	44325541	-	44325531	44325533	44325541
ENSG00000058404_3	ENSG00000058404	CAMK2B	chr7	44325496	44325519	-	44325497	44325499	44325506
ENSG00000058404_4	ENSG00000058404	CAMK2B	chr7	44325476	44325484	-	44325477	44325477	44325477
ENSG00000058453_1	ENSG00000058453	CROCC	chr1	16905199	16905204	+	16905199	16905199	16905201
ENSG00000058453_2	ENSG00000058453	CROCC	chr1	16914050	16914132	+	16914068	16914085	16914100
ENSG00000058453_3	ENSG00000058453	CROCC	chr1	16948732	16948797	+	16948741	16948771	16948782
ENSG00000058600_1	ENSG00000058600	POLR3E	chr16	22297347	22297501	+	22297413	22297420	22297431
ENSG00000058668_1	ENSG00000058668	ATP2B4	chr1	203626776	203626808	+	203626787	203626795	203626802
ENSG00000058668_2	ENSG00000058668	ATP2B4	chr1	203626809	203626847	+	203626827	203626832	203626832
ENSG00000058668_3	ENSG00000058668	ATP2B4	chr1	203626849	203626864	+	203626858	203626858	203626862
ENSG00000058668_4	ENSG00000058668	ATP2B4	chr1	203627069	203627121	+	203627083	203627095	203627104
ENSG00000058673_1	ENSG00000058673	ZC3H11A	chr1	203795521	203795574	+	203795537	203795554	203795567
ENSG00000058673_2	ENSG00000058673	ZC3H11A	chr1	203795575	203795689	+	203795635	203795660	203795669
ENSG00000058673_3	ENSG00000058673	ZC3H11A	chr1	203795691	203795726	+	203795699	203795703	203795706
ENSG00000058729_1	ENSG00000058729	RIOK2	chr5	97183161	97183319	-	97183223	97183242	97183267
ENSG00000058799_1	ENSG00000058799	YIPF1	chr1	53889741	53889863	-	53889788	53889799	53889806
ENSG00000058804_1	ENSG00000058804	NDC1	chr1	53838473	53838512	-	53838490	53838494	53838499
ENSG00000058804_2	ENSG00000058804	NDC1	chr1	53838336	53838343	-	53838338	53838341	53838341
ENSG00000058804_3	ENSG00000058804	NDC1	chr1	53838325	53838335	-	53838330	53838330	53838332
ENSG00000058804_4	ENSG00000058804	NDC1	chr1	53838309	53838324	-	53838317	53838319	53838319
ENSG00000058804_5	ENSG00000058804	NDC1	chr1	53838273	53838308	-	53838282	53838295	53838298
ENSG00000058804_6	ENSG00000058804	NDC1	chr1	53838265	53838270	-	53838267	53838267	53838267
ENSG00000058866_1	ENSG00000058866	DGKG	chr3	186242601	186242723	-	186242635	186242647	186242655
ENSG00000058866_2	ENSG00000058866	DGKG	chr3	186242554	186242597	-	186242581	186242583	186242585
ENSG00000059122_1	ENSG00000059122	FLYWCH1	chr16	2911914	2911962	+	2911930	2911933	2911947
ENSG00000059122_2	ENSG00000059122	FLYWCH1	chr16	2911965	2912051	+	2911993	2912006	2912021
ENSG00000059145_1	ENSG00000059145	UNKL	chr16	1414691	1414749	-	1414699	1414704	1414714
ENSG00000059145_2	ENSG00000059145	UNKL	chr16	1379666	1379718	-	1379680	1379683	1379686
ENSG00000059145_3	ENSG00000059145	UNKL	chr16	1379589	1379661	-	1379635	1379643	1379652
ENSG00000059145_4	ENSG00000059145	UNKL	chr16	1379002	1379068	-	1379020	1379031	1379050
ENSG00000059377_1	ENSG00000059377	TBXAS1	chr7	139778106	139778124	+	139778112	139778115	139778118
ENSG00000059377_2	ENSG00000059377	TBXAS1	chr7	139778126	139778146	+	139778131	139778140	139778141
ENSG00000059377_3	ENSG00000059377	TBXAS1	chr7	139778147	139778199	+	139778153	139778161	139778183
ENSG00000059377_4	ENSG00000059377	TBXAS1	chr7	139778201	139778292	+	139778239	139778242	139778246
ENSG00000059377_5	ENSG00000059377	TBXAS1	chr7	139829153	139829239	+	139829214	139829218	139829224
ENSG00000059377_6	ENSG00000059377	TBXAS1	chr7	139829245	139829310	+	139829249	139829251	139829254
ENSG00000059378_1	ENSG00000059378	PARP12	chr7	140062921	140062967	-	140062932	140062951	140062955
ENSG00000059378_2	ENSG00000059378	PARP12	chr7	140062897	140062918	-	140062907	140062911	140062911
ENSG00000059378_3	ENSG00000059378	PARP12	chr7	140062856	140062895	-	140062870	140062880	140062888
ENSG00000059378_4	ENSG00000059378	PARP12	chr7	140062762	140062796	-	140062779	140062785	140062785
ENSG00000059573_1	ENSG00000059573	ALDH18A1	chr10	95656646	95656730	-	95656668	95656682	95656699
ENSG00000059588_1	ENSG00000059588	TARBP1	chr1	234479107	234479193	-	234479124	234479141	234479153
ENSG00000059691_1	ENSG00000059691	GATB	chr4	151760931	151761040	-	151760989	151760997	151761007
ENSG00000059728_1	ENSG00000059728	MXD1	chr2	69915038	69915091	+	69915071	69915071	69915071
ENSG00000059728_2	ENSG00000059728	MXD1	chr2	69915097	69915114	+	69915109	69915109	69915109
ENSG00000059758_1	ENSG00000059758	CDK17	chr12	96400493	96400506	-	96400496	96400496	96400498
ENSG00000059758_2	ENSG00000059758	CDK17	chr12	96400391	96400487	-	96400428	96400446	96400466
ENSG00000059769_1	ENSG00000059769	DNAJC25	chr9	111631269	111631352	+	111631320	111631334	111631338
ENSG00000059769_2	ENSG00000059769	DNAJC25	chr9	111631355	111631444	+	111631369	111631369	111631369
ENSG00000059804_1	ENSG00000059804	SLC2A3	chr12	7936178	7936224	-	7936186	7936187	7936187
ENSG00000060069_1	ENSG00000060069	CTDP1	chr18	79679770	79679941	+	79679807	79679818	79679832
ENSG00000060138_1	ENSG00000060138	YBX3	chr12	10723363	10723406	-	10723371	10723376	10723382
ENSG00000060138_2	ENSG00000060138	YBX3	chr12	10723291	10723361	-	10723323	10723323	10723326
ENSG00000060140_1	ENSG00000060140	STYK1	chr12	10673993	10674119	-	10674030	10674061	10674082
ENSG00000060140_2	ENSG00000060140	STYK1	chr12	10634456	10634534	-	10634472	10634484	10634487
ENSG00000060237_1	ENSG00000060237	WNK1	chr12	752525	752622	+	752579	752593	752594
ENSG00000060339_1	ENSG00000060339	CCAR1	chr10	68721142	68721281	+	68721215	68721236	68721239
ENSG00000060491_1	ENSG00000060491	OGFR	chr20	62804783	62804866	+	62804811	62804834	62804835
ENSG00000060642_1	ENSG00000060642	PIGV	chr1	26787930	26787998	+	26787950	26787952	26787967
ENSG00000060642_2	ENSG00000060642	PIGV	chr1	26788169	26788207	+	26788187	26788191	26788195
ENSG00000060656_1	ENSG00000060656	PTPRU	chr1	29236454	29236528	+	29236505	29236520	29236522
ENSG00000060656_2	ENSG00000060656	PTPRU	chr1	29236531	29236543	+	29236533	29236538	29236540
ENSG00000060688_1	ENSG00000060688	SNRNP40	chr1	31296721	31296861	-	31296764	31296773	31296788
ENSG00000060749_1	ENSG00000060749	QSER1	chr11	32892803	32892841	+	32892816	32892817	32892821
ENSG00000060749_2	ENSG00000060749	QSER1	chr11	32892843	32892862	+	32892844	32892853	32892856
ENSG00000060749_3	ENSG00000060749	QSER1	chr11	32893050	32893076	+	32893060	32893060	32893069
ENSG00000060749_4	ENSG00000060749	QSER1	chr11	32893081	32893159	+	32893110	32893128	32893141
ENSG00000060749_5	ENSG00000060749	QSER1	chr11	32893423	32893453	+	32893426	32893433	32893449
ENSG00000060762_1	ENSG00000060762	MPC1	chr6	166382964	166383047	-	166382978	166382987	166383002
ENSG00000060762_2	ENSG00000060762	MPC1	chr6	166382918	166382960	-	166382937	166382940	166382940
ENSG00000060762_3	ENSG00000060762	MPC1	chr6	166382876	166382915	-	166382898	166382902	166382904
ENSG00000060971_1	ENSG00000060971	ACAA1	chr3	38136990	38137162	-	38137077	38137094	38137106
ENSG00000060982_1	ENSG00000060982	BCAT1	chr12	24949007	24949162	-	24949053	24949070	24949080
ENSG00000061273_1	ENSG00000061273	HDAC7	chr12	47819933	47819986	-	47819960	47819961	47819961
ENSG00000061273_2	ENSG00000061273	HDAC7	chr12	47819858	47819929	-	47819886	47819898	47819905
ENSG00000061337_1	ENSG00000061337	LZTS1	chr8	20303954	20304001	-	20303961	20303963	20303983
ENSG00000061337_2	ENSG00000061337	LZTS1	chr8	20303931	20303945	-	20303937	20303942	20303942
ENSG00000061656_1	ENSG00000061656	SPAG4	chr20	35616650	35616669	+	35616652	35616666	35616666
ENSG00000061656_2	ENSG00000061656	SPAG4	chr20	35617018	35617042	+	35617024	35617024	35617024
ENSG00000061656_3	ENSG00000061656	SPAG4	chr20	35617667	35617735	+	35617677	35617677	35617681
ENSG00000061656_4	ENSG00000061656	SPAG4	chr20	35617737	35617808	+	35617778	35617789	35617798
ENSG00000061656_5	ENSG00000061656	SPAG4	chr20	35617809	35617818	+	35617812	35617813	35617813
ENSG00000061656_6	ENSG00000061656	SPAG4	chr20	35617821	35617832	+	35617828	35617828	35617828
ENSG00000061656_7	ENSG00000061656	SPAG4	chr20	35619457	35619530	+	35619490	35619493	35619503
ENSG00000061676_1	ENSG00000061676	NCKAP1	chr2	183038439	183038470	-	183038447	183038447	183038450
ENSG00000061676_2	ENSG00000061676	NCKAP1	chr2	183038408	183038436	-	183038417	183038417	183038420
ENSG00000061676_3	ENSG00000061676	NCKAP1	chr2	183038311	183038370	-	183038330	183038340	183038353
ENSG00000061676_4	ENSG00000061676	NCKAP1	chr2	183038298	183038310	-	183038300	183038303	183038303
ENSG00000061794_1	ENSG00000061794	MRPS35	chr12	27710751	27710931	+	27710829	27710832	27710834
ENSG00000061918_1	ENSG00000061918	GUCY1B1	chr4	155758975	155759134	+	155759037	155759049	155759059
ENSG00000061936_1	ENSG00000061936	SFSWAP	chr12	131711048	131711132	+	131711081	131711090	131711095
ENSG00000061938_1	ENSG00000061938	TNK2	chr3	195895892	195895965	-	195895920	195895924	195895942
ENSG00000061987_1	ENSG00000061987	MON2	chr12	62466728	62466913	+	62466814	62466822	62466826
ENSG00000062194_1	ENSG00000062194	GPBP1	chr5	57174020	57174044	+	57174030	57174034	57174040
ENSG00000062194_2	ENSG00000062194	GPBP1	chr5	57174045	57174121	+	57174059	57174080	57174085
ENSG00000062282_1	ENSG00000062282	DGAT2	chr11	75768700	75768736	+	75768724	75768729	75768730
ENSG00000062282_2	ENSG00000062282	DGAT2	chr11	75768739	75768766	+	75768749	75768755	75768757
ENSG00000062282_3	ENSG00000062282	DGAT2	chr11	75768767	75768862	+	75768778	75768778	75768781
ENSG00000062370_1	ENSG00000062370	ZNF112	chr19	44356587	44356717	-	44356674	44356680	44356680
ENSG00000062485_1	ENSG00000062485	CS	chr12	56300276	56300394	-	56300321	56300336	56300373
ENSG00000062582_1	ENSG00000062582	MRPS24	chr7	43869450	43869612	-	43869507	43869517	43869517
ENSG00000062598_1	ENSG00000062598	ELMO2	chr20	46406551	46406708	-	46406592	46406603	46406615
ENSG00000062650_1	ENSG00000062650	WAPL	chr10	86521738	86521847	-	86521768	86521778	86521792
ENSG00000062716_1	ENSG00000062716	VMP1	chr17	59707600	59707727	+	59707654	59707665	59707689
ENSG00000062716_2	ENSG00000062716	VMP1	chr17	59837849	59837996	+	59837928	59837931	59837932
ENSG00000062725_1	ENSG00000062725	APPBP2	chr17	60526207	60526248	-	60526220	60526228	60526240
ENSG00000062725_2	ENSG00000062725	APPBP2	chr17	60526162	60526206	-	60526179	60526184	60526189
ENSG00000062725_3	ENSG00000062725	APPBP2	chr17	60525935	60525959	-	60525939	60525943	60525950
ENSG00000062822_1	ENSG00000062822	POLD1	chr19	50384280	50384384	+	50384337	50384346	50384355
ENSG00000063046_1	ENSG00000063046	EIF4B	chr12	53006403	53006481	+	53006456	53006457	53006466
ENSG00000063169_1	ENSG00000063169	BICRA	chr19	47609119	47609145	+	47609129	47609134	47609137
ENSG00000063176_1	ENSG00000063176	SPHK2	chr19	48619409	48619450	+	48619420	48619429	48619435
ENSG00000063176_2	ENSG00000063176	SPHK2	chr19	48619492	48619522	+	48619506	48619507	48619513
ENSG00000063176_3	ENSG00000063176	SPHK2	chr19	48619523	48619551	+	48619529	48619534	48619537
ENSG00000063176_4	ENSG00000063176	SPHK2	chr19	48619554	48619582	+	48619568	48619569	48619575
ENSG00000063176_5	ENSG00000063176	SPHK2	chr19	48619592	48619600	+	48619595	48619598	48619598
ENSG00000063176_6	ENSG00000063176	SPHK2	chr19	48619609	48619620	+	48619612	48619617	48619620
ENSG00000063176_7	ENSG00000063176	SPHK2	chr19	48619644	48619647	+	48619644	48619644	48619647
ENSG00000063177_1	ENSG00000063177	RPL18	chr19	48619141	48619325	-	48619176	48619178	48619183
ENSG00000063180_1	ENSG00000063180	CA11	chr19	48646057	48646100	-	48646072	48646087	48646090
ENSG00000063180_2	ENSG00000063180	CA11	chr19	48646028	48646052	-	48646043	48646046	48646048
ENSG00000063180_3	ENSG00000063180	CA11	chr19	48638270	48638380	-	48638287	48638313	48638348
ENSG00000063241_1	ENSG00000063241	ISOC2	chr19	55461590	55461765	-	55461621	55461639	55461642
ENSG00000063244_1	ENSG00000063244	U2AF2	chr19	55654950	55655099	+	55655029	55655039	55655048
ENSG00000063245_1	ENSG00000063245	EPN1	chr19	55675185	55675238	+	55675209	55675226	55675228
ENSG00000063245_2	ENSG00000063245	EPN1	chr19	55675239	55675372	+	55675252	55675265	55675275
ENSG00000063322_1	ENSG00000063322	MED29	chr19	39391301	39391420	+	39391378	39391396	39391407
ENSG00000063587_1	ENSG00000063587	ZNF275	chrX	153334110	153334135	+	153334126	153334126	153334126
ENSG00000063587_2	ENSG00000063587	ZNF275	chrX	153334141	153334180	+	153334153	153334153	153334154
ENSG00000063587_3	ENSG00000063587	ZNF275	chrX	153334183	153334261	+	153334200	153334200	153334210
ENSG00000063601_1	ENSG00000063601	MTMR1	chrX	150693364	150693406	+	150693378	150693392	150693396
ENSG00000063660_1	ENSG00000063660	GPC1	chr2	240435651	240435730	+	240435682	240435692	240435706
ENSG00000063660_2	ENSG00000063660	GPC1	chr2	240435761	240435771	+	240435765	240435765	240435770
ENSG00000063660_3	ENSG00000063660	GPC1	chr2	240435780	240435797	+	240435788	240435789	240435792
ENSG00000063660_4	ENSG00000063660	GPC1	chr2	240435819	240435835	+	240435821	240435827	240435833
ENSG00000063660_5	ENSG00000063660	GPC1	chr2	240435849	240435862	+	240435853	240435855	240435855
ENSG00000063761_1	ENSG00000063761	ADCK1	chr14	77800045	77800083	+	77800064	77800073	77800077
ENSG00000063761_2	ENSG00000063761	ADCK1	chr14	77800087	77800156	+	77800112	77800126	77800138
ENSG00000063854_1	ENSG00000063854	HAGH	chr16	1826787	1826839	-	1826802	1826803	1826815
ENSG00000063854_2	ENSG00000063854	HAGH	chr16	1826529	1826591	-	1826548	1826552	1826571
ENSG00000063978_1	ENSG00000063978	RNF4	chr4	2469073	2469254	+	2469107	2469128	2469140
ENSG00000064012_1	ENSG00000064012	CASP8	chr2	201233405	201233491	+	201233463	201233465	201233470
ENSG00000064012_2	ENSG00000064012	CASP8	chr2	201233493	201233555	+	201233502	201233506	201233506
ENSG00000064012_3	ENSG00000064012	CASP8	chr2	201258027	201258099	+	201258036	201258056	201258085
ENSG00000064012_4	ENSG00000064012	CASP8	chr2	201258105	201258120	+	201258110	201258110	201258113
ENSG00000064012_5	ENSG00000064012	CASP8	chr2	201258330	201258349	+	201258334	201258342	201258343
ENSG00000064012_6	ENSG00000064012	CASP8	chr2	201260483	201260541	+	201260510	201260518	201260536
ENSG00000064012_7	ENSG00000064012	CASP8	chr2	201260544	201260564	+	201260550	201260559	201260561
ENSG00000064042_1	ENSG00000064042	LIMCH1	chr4	41360729	41360777	+	41360765	41360765	41360768
ENSG00000064042_2	ENSG00000064042	LIMCH1	chr4	41360780	41360820	+	41360785	41360797	41360807
ENSG00000064042_3	ENSG00000064042	LIMCH1	chr4	41360829	41360850	+	41360835	41360836	41360837
ENSG00000064102_1	ENSG00000064102	INTS13	chr12	26938265	26938333	-	26938281	26938301	26938318
ENSG00000064102_2	ENSG00000064102	INTS13	chr12	26937963	26938026	-	26937972	26937980	26937984
ENSG00000064102_3	ENSG00000064102	INTS13	chr12	26937934	26937962	-	26937944	26937945	26937953
ENSG00000064115_1	ENSG00000064115	TM7SF3	chr12	27014289	27014448	-	27014350	27014357	27014377
ENSG00000064199_1	ENSG00000064199	SPA17	chr11	124673782	124673974	+	124673904	124673909	124673916
ENSG00000064205_1	ENSG00000064205	CCN5	chr20	44714838	44714850	+	44714841	44714841	44714841
ENSG00000064205_2	ENSG00000064205	CCN5	chr20	44714851	44714869	+	44714861	44714861	44714861
ENSG00000064205_3	ENSG00000064205	CCN5	chr20	44714873	44714887	+	44714882	44714882	44714883
ENSG00000064205_4	ENSG00000064205	CCN5	chr20	44714892	44714903	+	44714892	44714897	44714903
ENSG00000064205_5	ENSG00000064205	CCN5	chr20	44714905	44714922	+	44714908	44714910	44714914
ENSG00000064205_6	ENSG00000064205	CCN5	chr20	44714928	44714934	+	44714931	44714932	44714934
ENSG00000064205_7	ENSG00000064205	CCN5	chr20	44715145	44715164	+	44715160	44715160	44715160
ENSG00000064205_8	ENSG00000064205	CCN5	chr20	44715365	44715373	+	44715369	44715370	44715370
ENSG00000064225_1	ENSG00000064225	ST3GAL6	chr3	98732446	98732509	+	98732462	98732475	98732501
ENSG00000064309_1	ENSG00000064309	CDON	chr11	126062832	126062869	-	126062849	126062858	126062860
ENSG00000064313_1	ENSG00000064313	TAF2	chr8	119832770	119832868	-	119832838	119832841	119832841
ENSG00000064393_1	ENSG00000064393	HIPK2	chr7	139777663	139777812	-	139777729	139777738	139777756
ENSG00000064419_1	ENSG00000064419	TNPO3	chr7	129055120	129055129	-	129055126	129055126	129055126
ENSG00000064419_2	ENSG00000064419	TNPO3	chr7	129055100	129055117	-	129055111	129055111	129055111
ENSG00000064419_3	ENSG00000064419	TNPO3	chr7	129054877	129054933	-	129054900	129054901	129054915
ENSG00000064490_1	ENSG00000064490	RFXANK	chr19	19192205	19192268	+	19192221	19192256	19192258
ENSG00000064490_2	ENSG00000064490	RFXANK	chr19	19192792	19192867	+	19192815	19192819	19192838
ENSG00000064490_3	ENSG00000064490	RFXANK	chr19	19192870	19192920	+	19192899	19192902	19192907
ENSG00000064490_4	ENSG00000064490	RFXANK	chr19	19192921	19192973	+	19192935	19192938	19192958
ENSG00000064545_1	ENSG00000064545	TMEM161A	chr19	19138425	19138508	-	19138458	19138466	19138478
ENSG00000064547_1	ENSG00000064547	LPAR2	chr19	19628198	19628260	-	19628219	19628220	19628230
ENSG00000064547_2	ENSG00000064547	LPAR2	chr19	19628168	19628196	-	19628183	19628188	19628190
ENSG00000064601_1	ENSG00000064601	CTSA	chr20	45891286	45891368	+	45891334	45891335	45891353
ENSG00000064601_2	ENSG00000064601	CTSA	chr20	45891369	45891467	+	45891376	45891376	45891400
ENSG00000064607_1	ENSG00000064607	SUGP2	chr19	19033460	19033540	-	19033496	19033504	19033517
ENSG00000064651_1	ENSG00000064651	SLC12A2	chr5	128083666	128083768	+	128083727	128083765	128083766
ENSG00000064652_1	ENSG00000064652	SNX24	chr5	122845434	122845473	+	122845443	122845456	122845465
ENSG00000064652_2	ENSG00000064652	SNX24	chr5	122845478	122845540	+	122845492	122845500	122845511
ENSG00000064652_3	ENSG00000064652	SNX24	chr5	122845543	122845625	+	122845598	122845610	122845613
ENSG00000064666_1	ENSG00000064666	CNN2	chr19	1026547	1026712	+	1026608	1026619	1026629
ENSG00000064703_1	ENSG00000064703	DDX20	chr1	111755894	111755927	+	111755903	111755903	111755910
ENSG00000064726_1	ENSG00000064726	BTBD1	chr15	83067177	83067309	-	83067237	83067242	83067252
ENSG00000064763_1	ENSG00000064763	FAR2	chr12	29149261	29149288	+	29149274	29149278	29149281
ENSG00000064763_2	ENSG00000064763	FAR2	chr12	29149299	29149307	+	29149299	29149302	29149302
ENSG00000064932_1	ENSG00000064932	SBNO2	chr19	1174227	1174298	-	1174239	1174255	1174268
ENSG00000064932_2	ENSG00000064932	SBNO2	chr19	1174190	1174226	-	1174212	1174217	1174220
ENSG00000064932_3	ENSG00000064932	SBNO2	chr19	1169139	1169211	-	1169182	1169195	1169204
ENSG00000064933_1	ENSG00000064933	PMS1	chr2	189784077	189784137	+	189784096	189784115	189784126
ENSG00000064933_2	ENSG00000064933	PMS1	chr2	189784428	189784565	+	189784485	189784500	189784512
ENSG00000064961_1	ENSG00000064961	HMG20B	chr19	3572910	3573026	+	3572949	3572968	3572977
ENSG00000064989_1	ENSG00000064989	CALCRL	chr2	187448291	187448318	-	187448294	187448299	187448302
ENSG00000064989_2	ENSG00000064989	CALCRL	chr2	187448267	187448285	-	187448273	187448278	187448284
ENSG00000064989_3	ENSG00000064989	CALCRL	chr2	187448203	187448263	-	187448252	187448252	187448252
ENSG00000064989_4	ENSG00000064989	CALCRL	chr2	187448144	187448191	-	187448144	187448145	187448176
ENSG00000064995_1	ENSG00000064995	TAF11	chr6	34887945	34888076	-	34888020	34888027	34888040
ENSG00000064999_1	ENSG00000064999	ANKS1A	chr6	34889230	34889294	+	34889258	34889261	34889280
ENSG00000064999_2	ENSG00000064999	ANKS1A	chr6	34889298	34889339	+	34889304	34889309	34889321
ENSG00000065000_1	ENSG00000065000	AP3D1	chr19	2151528	2151619	-	2151551	2151555	2151566
ENSG00000065029_1	ENSG00000065029	ZNF76	chr6	35259510	35259551	+	35259519	35259530	35259542
ENSG00000065029_2	ENSG00000065029	ZNF76	chr6	35259707	35259784	+	35259718	35259735	35259754
ENSG00000065054_1	ENSG00000065054	SLC9A3R2	chr16	2026871	2026916	+	2026892	2026902	2026902
ENSG00000065057_1	ENSG00000065057	NTHL1	chr16	2047805	2047880	-	2047823	2047833	2047836
ENSG00000065057_2	ENSG00000065057	NTHL1	chr16	2047721	2047804	-	2047751	2047781	2047795
ENSG00000065060_1	ENSG00000065060	UHRF1BP1	chr6	34791975	34792053	+	34792017	34792028	34792040
ENSG00000065060_2	ENSG00000065060	UHRF1BP1	chr6	34792059	34792132	+	34792083	34792104	34792122
ENSG00000065135_1	ENSG00000065135	GNAI3	chr1	109548561	109548653	+	109548615	109548618	109548635
ENSG00000065135_2	ENSG00000065135	GNAI3	chr1	109548654	109548708	+	109548666	109548668	109548671
ENSG00000065150_1	ENSG00000065150	IPO5	chr13	97976531	97976590	+	97976542	97976563	97976565
ENSG00000065150_2	ENSG00000065150	IPO5	chr13	97976593	97976642	+	97976617	97976623	97976628
ENSG00000065150_3	ENSG00000065150	IPO5	chr13	97976643	97976696	+	97976674	97976675	97976678
ENSG00000065154_1	ENSG00000065154	OAT	chr10	124418883	124418968	-	124418923	124418923	124418923
ENSG00000065183_1	ENSG00000065183	WDR3	chr1	117929714	117929863	+	117929744	117929756	117929771
ENSG00000065243_1	ENSG00000065243	PKN2	chr1	88684216	88684314	+	88684267	88684273	88684294
ENSG00000065243_2	ENSG00000065243	PKN2	chr1	88684315	88684366	+	88684327	88684338	88684345
ENSG00000065268_1	ENSG00000065268	WDR18	chr19	984294	984336	+	984326	984328	984328
ENSG00000065268_2	ENSG00000065268	WDR18	chr19	984337	984438	+	984344	984345	984346
ENSG00000065308_1	ENSG00000065308	TRAM2	chr6	52576899	52577091	-	52577026	52577028	52577057
ENSG00000065320_1	ENSG00000065320	NTN1	chr17	9021493	9021517	+	9021503	9021510	9021510
ENSG00000065320_2	ENSG00000065320	NTN1	chr17	9021519	9021560	+	9021521	9021525	9021528
ENSG00000065320_3	ENSG00000065320	NTN1	chr17	9021568	9021639	+	9021570	9021579	9021615
ENSG00000065325_1	ENSG00000065325	GLP2R	chr17	9836224	9836291	+	9836261	9836266	9836273
ENSG00000065325_2	ENSG00000065325	GLP2R	chr17	9836308	9836321	+	9836308	9836312	9836315
ENSG00000065325_3	ENSG00000065325	GLP2R	chr17	9836332	9836350	+	9836340	9836340	9836340
ENSG00000065325_4	ENSG00000065325	GLP2R	chr17	9836362	9836403	+	9836373	9836373	9836375
ENSG00000065325_5	ENSG00000065325	GLP2R	chr17	9836405	9836419	+	9836416	9836416	9836416
ENSG00000065328_1	ENSG00000065328	MCM10	chr10	13161520	13161606	+	13161559	13161569	13161581
ENSG00000065413_1	ENSG00000065413	ANKRD44	chr2	197310820	197310831	-	197310827	197310827	197310830
ENSG00000065413_2	ENSG00000065413	ANKRD44	chr2	197310806	197310818	-	197310810	197310812	197310818
ENSG00000065413_3	ENSG00000065413	ANKRD44	chr2	197310744	197310800	-	197310760	197310780	197310782
ENSG00000065413_4	ENSG00000065413	ANKRD44	chr2	197310634	197310743	-	197310682	197310708	197310720
ENSG00000065427_1	ENSG00000065427	KARS1	chr16	75647658	75647741	-	75647665	75647665	75647668
ENSG00000065427_2	ENSG00000065427	KARS1	chr16	75647595	75647657	-	75647649	75647653	75647654
ENSG00000065457_1	ENSG00000065457	ADAT1	chr16	75623218	75623327	-	75623254	75623264	75623275
ENSG00000065485_1	ENSG00000065485	PDIA5	chr3	123066994	123067034	+	123067025	123067025	123067025
ENSG00000065485_2	ENSG00000065485	PDIA5	chr3	123067036	123067188	+	123067069	123067091	123067114
ENSG00000065491_1	ENSG00000065491	TBC1D22B	chr6	37257750	37257844	+	37257772	37257772	37257774
ENSG00000065518_1	ENSG00000065518	NDUFB4	chr3	120596273	120596442	+	120596330	120596336	120596344
ENSG00000065526_1	ENSG00000065526	SPEN	chr1	15847787	15847867	+	15847816	15847824	15847836
ENSG00000065534_1	ENSG00000065534	MYLK	chr3	123884290	123884375	-	123884307	123884314	123884332
ENSG00000065534_2	ENSG00000065534	MYLK	chr3	123884214	123884289	-	123884270	123884277	123884283
ENSG00000065548_1	ENSG00000065548	ZC3H15	chr2	186486197	186486370	+	186486260	186486284	186486303
ENSG00000065559_1	ENSG00000065559	MAP2K4	chr17	12020776	12020964	+	12020834	12020848	12020862
ENSG00000065600_1	ENSG00000065600	PACC1	chr1	212414757	212414945	-	212414869	212414882	212414891
ENSG00000065613_1	ENSG00000065613	SLK	chr10	103967111	103967206	+	103967149	103967169	103967177
ENSG00000065613_2	ENSG00000065613	SLK	chr10	103967212	103967242	+	103967217	103967218	103967235
ENSG00000065613_3	ENSG00000065613	SLK	chr10	103967622	103967636	+	103967622	103967628	103967630
ENSG00000065615_1	ENSG00000065615	CYB5R4	chr6	83859633	83859738	+	83859676	83859687	83859689
ENSG00000065621_1	ENSG00000065621	GSTO2	chr10	104269171	104269199	+	104269176	104269184	104269190
ENSG00000065621_2	ENSG00000065621	GSTO2	chr10	104274873	104274926	+	104274896	104274905	104274909
ENSG00000065621_3	ENSG00000065621	GSTO2	chr10	104275130	104275143	+	104275132	104275136	104275141
ENSG00000065621_4	ENSG00000065621	GSTO2	chr10	104275148	104275173	+	104275152	104275165	104275166
ENSG00000065665_1	ENSG00000065665	SEC61A2	chr10	12129582	12129755	+	12129664	12129679	12129699
ENSG00000065675_1	ENSG00000065675	PRKCQ	chr10	6580335	6580380	-	6580342	6580354	6580359
ENSG00000065675_2	ENSG00000065675	PRKCQ	chr10	6580314	6580329	-	6580324	6580327	6580327
ENSG00000065675_3	ENSG00000065675	PRKCQ	chr10	6580239	6580278	-	6580265	6580267	6580276
ENSG00000065802_1	ENSG00000065802	ASB1	chr2	238426895	238426939	+	238426910	238426927	238426927
ENSG00000065802_2	ENSG00000065802	ASB1	chr2	238426941	238426992	+	238426954	238426970	238426977
ENSG00000065802_3	ENSG00000065802	ASB1	chr2	238426993	238427071	+	238427009	238427029	238427046
ENSG00000065809_1	ENSG00000065809	FAM107B	chr10	14774862	14774923	-	14774883	14774892	14774900
ENSG00000065809_2	ENSG00000065809	FAM107B	chr10	14774583	14774639	-	14774601	14774609	14774632
ENSG00000065809_3	ENSG00000065809	FAM107B	chr10	14604249	14604408	-	14604300	14604316	14604397
ENSG00000065809_4	ENSG00000065809	FAM107B	chr10	14532640	14532728	-	14532681	14532686	14532707
ENSG00000065833_1	ENSG00000065833	ME1	chr6	83431038	83431097	-	83431047	83431051	83431071
ENSG00000065833_2	ENSG00000065833	ME1	chr6	83431003	83431037	-	83431010	83431024	83431030
ENSG00000065882_1	ENSG00000065882	TBC1D1	chr4	37977273	37977432	+	37977373	37977396	37977416
ENSG00000065882_2	ENSG00000065882	TBC1D1	chr4	37977433	37977477	+	37977440	37977442	37977450
ENSG00000065882_3	ENSG00000065882	TBC1D1	chr4	38119853	38120014	+	38119923	38119932	38119942
ENSG00000065883_1	ENSG00000065883	CDK13	chr7	39950193	39950241	+	39950206	39950223	39950226
ENSG00000065883_2	ENSG00000065883	CDK13	chr7	39950244	39950276	+	39950253	39950256	39950264
ENSG00000065883_3	ENSG00000065883	CDK13	chr7	39950281	39950287	+	39950283	39950283	39950285
ENSG00000065883_4	ENSG00000065883	CDK13	chr7	39950313	39950327	+	39950316	39950319	39950323
ENSG00000065883_5	ENSG00000065883	CDK13	chr7	39950328	39950336	+	39950332	39950332	39950334
ENSG00000065883_6	ENSG00000065883	CDK13	chr7	39950357	39950373	+	39950360	39950362	39950366
ENSG00000065911_1	ENSG00000065911	MTHFD2	chr2	74198539	74198704	+	74198613	74198615	74198615
ENSG00000065923_1	ENSG00000065923	SLC9A7	chrX	46759159	46759204	-	46759172	46759180	46759189
ENSG00000065923_2	ENSG00000065923	SLC9A7	chrX	46759128	46759152	-	46759140	46759145	46759146
ENSG00000065923_3	ENSG00000065923	SLC9A7	chrX	46759090	46759124	-	46759093	46759110	46759118
ENSG00000065970_1	ENSG00000065970	FOXJ2	chr12	8032656	8032746	+	8032698	8032711	8032724
ENSG00000065970_2	ENSG00000065970	FOXJ2	chr12	8032756	8032802	+	8032759	8032770	8032787
ENSG00000065978_1	ENSG00000065978	YBX1	chr1	42682394	42682465	+	42682427	42682427	42682427
ENSG00000065989_1	ENSG00000065989	PDE4A	chr19	10430741	10430782	+	10430759	10430762	10430769
ENSG00000065989_2	ENSG00000065989	PDE4A	chr19	10430786	10430874	+	10430813	10430823	10430828
ENSG00000066027_1	ENSG00000066027	PPP2R5A	chr1	212285385	212285440	+	212285407	212285417	212285427
ENSG00000066027_2	ENSG00000066027	PPP2R5A	chr1	212285484	212285566	+	212285502	212285526	212285540
ENSG00000066027_3	ENSG00000066027	PPP2R5A	chr1	212285567	212285590	+	212285573	212285578	212285584
ENSG00000066027_4	ENSG00000066027	PPP2R5A	chr1	212285890	212285936	+	212285905	212285918	212285921
ENSG00000066044_1	ENSG00000066044	ELAVL1	chr19	8005515	8005697	-	8005618	8005629	8005641
ENSG00000066084_1	ENSG00000066084	DIP2B	chr12	50504965	50505061	+	50504989	50505002	50505003
ENSG00000066084_2	ENSG00000066084	DIP2B	chr12	50505081	50505143	+	50505104	50505111	50505111
ENSG00000066117_1	ENSG00000066117	SMARCD1	chr12	50085226	50085290	+	50085236	50085237	50085244
ENSG00000066117_2	ENSG00000066117	SMARCD1	chr12	50085294	50085366	+	50085332	50085342	50085352
ENSG00000066135_1	ENSG00000066135	KDM4A	chr1	43650122	43650140	+	43650132	43650134	43650136
ENSG00000066135_2	ENSG00000066135	KDM4A	chr1	43650143	43650182	+	43650149	43650158	43650158
ENSG00000066135_3	ENSG00000066135	KDM4A	chr1	43650468	43650495	+	43650473	43650477	43650484
ENSG00000066135_4	ENSG00000066135	KDM4A	chr1	43650498	43650510	+	43650506	43650506	43650506
ENSG00000066136_1	ENSG00000066136	NFYC	chr1	40691600	40691639	+	40691617	40691617	40691630
ENSG00000066136_2	ENSG00000066136	NFYC	chr1	40691679	40691692	+	40691683	40691686	40691688
ENSG00000066136_3	ENSG00000066136	NFYC	chr1	40691693	40691744	+	40691704	40691704	40691715
ENSG00000066136_4	ENSG00000066136	NFYC	chr1	40691750	40691810	+	40691771	40691783	40691801
ENSG00000066136_5	ENSG00000066136	NFYC	chr1	40709317	40709414	+	40709333	40709366	40709366
ENSG00000066185_1	ENSG00000066185	ZMYND12	chr1	42455941	42456075	-	42456015	42456022	42456044
ENSG00000066230_1	ENSG00000066230	SLC9A3	chr5	473021	473127	-	473044	473067	473085
ENSG00000066230_2	ENSG00000066230	SLC9A3	chr5	472995	473018	-	473003	473007	473012
ENSG00000066248_1	ENSG00000066248	NGEF	chr2	232928127	232928174	-	232928142	232928151	232928155
ENSG00000066248_2	ENSG00000066248	NGEF	chr2	232890957	232891042	-	232890985	232890992	232891002
ENSG00000066279_1	ENSG00000066279	ASPM	chr1	197146681	197146715	-	197146688	197146691	197146694
ENSG00000066279_2	ENSG00000066279	ASPM	chr1	197146589	197146679	-	197146638	197146649	197146669
ENSG00000066322_1	ENSG00000066322	ELOVL1	chr1	43367984	43368056	-	43368005	43368011	43368022
ENSG00000066322_2	ENSG00000066322	ELOVL1	chr1	43367962	43367983	-	43367974	43367977	43367977
ENSG00000066379_1	ENSG00000066379	ZNRD1	chr6	30061231	30061280	+	30061257	30061265	30061265
ENSG00000066379_2	ENSG00000066379	ZNRD1	chr6	30061284	30061347	+	30061296	30061316	30061329
ENSG00000066379_3	ENSG00000066379	ZNRD1	chr6	30061350	30061371	+	30061361	30061363	30061363
ENSG00000066379_4	ENSG00000066379	ZNRD1	chr6	30061376	30061389	+	30061384	30061384	30061384
ENSG00000066422_1	ENSG00000066422	ZBTB11	chr3	101677155	101677175	-	101677161	101677161	101677164
ENSG00000066422_2	ENSG00000066422	ZBTB11	chr3	101677122	101677152	-	101677132	101677135	101677141
ENSG00000066422_3	ENSG00000066422	ZBTB11	chr3	101677069	101677118	-	101677100	101677108	101677111
ENSG00000066427_1	ENSG00000066427	ATXN3	chr14	92106604	92106644	-	92106612	92106617	92106621
ENSG00000066427_2	ENSG00000066427	ATXN3	chr14	92106552	92106602	-	92106564	92106582	92106590
ENSG00000066455_1	ENSG00000066455	GOLGA5	chr14	92794296	92794353	+	92794318	92794329	92794337
ENSG00000066455_2	ENSG00000066455	GOLGA5	chr14	92794357	92794380	+	92794361	92794366	92794370
ENSG00000066455_3	ENSG00000066455	GOLGA5	chr14	92794384	92794409	+	92794391	92794395	92794400
ENSG00000066468_1	ENSG00000066468	FGFR2	chr10	121598413	121598479	-	121598431	121598433	121598448
ENSG00000066468_2	ENSG00000066468	FGFR2	chr10	121598392	121598410	-	121598399	121598404	121598406
ENSG00000066468_3	ENSG00000066468	FGFR2	chr10	121598337	121598389	-	121598365	121598374	121598374
ENSG00000066468_4	ENSG00000066468	FGFR2	chr10	121510213	121510377	-	121510239	121510243	121510322
ENSG00000066557_1	ENSG00000066557	LRRC40	chr1	70205538	70205681	-	70205558	70205564	70205579
ENSG00000066583_1	ENSG00000066583	ISOC1	chr5	129094682	129094763	+	129094742	129094749	129094751
ENSG00000066629_1	ENSG00000066629	EML1	chr14	99737655	99737785	+	99737699	99737722	99737738
ENSG00000066629_2	ENSG00000066629	EML1	chr14	99793320	99793374	+	99793347	99793363	99793365
ENSG00000066629_3	ENSG00000066629	EML1	chr14	99793377	99793458	+	99793412	99793413	99793425
ENSG00000066651_1	ENSG00000066651	TRMT11	chr6	125986435	125986489	+	125986456	125986465	125986478
ENSG00000066651_2	ENSG00000066651	TRMT11	chr6	125986491	125986508	+	125986499	125986501	125986502
ENSG00000066651_3	ENSG00000066651	TRMT11	chr6	125986509	125986550	+	125986529	125986535	125986538
ENSG00000066654_1	ENSG00000066654	THUMPD1	chr16	20741782	20741920	-	20741800	20741815	20741818
ENSG00000066654_2	ENSG00000066654	THUMPD1	chr16	20741746	20741780	-	20741759	20741765	20741769
ENSG00000066697_1	ENSG00000066697	MSANTD3	chr9	100427250	100427325	+	100427261	100427277	100427291
ENSG00000066697_2	ENSG00000066697	MSANTD3	chr9	100427326	100427377	+	100427348	100427362	100427367
ENSG00000066697_3	ENSG00000066697	MSANTD3	chr9	100427379	100427414	+	100427390	100427398	100427404
ENSG00000066697_4	ENSG00000066697	MSANTD3	chr9	100427456	100427467	+	100427461	100427462	100427463
ENSG00000066697_5	ENSG00000066697	MSANTD3	chr9	100429504	100429641	+	100429577	100429614	100429614
ENSG00000066739_1	ENSG00000066739	ATG2B	chr14	96363339	96363391	-	96363341	96363364	96363379
ENSG00000066739_2	ENSG00000066739	ATG2B	chr14	96363299	96363320	-	96363313	96363315	96363316
ENSG00000066739_3	ENSG00000066739	ATG2B	chr14	96363270	96363293	-	96363283	96363285	96363288
ENSG00000066739_4	ENSG00000066739	ATG2B	chr14	96363248	96363258	-	96363248	96363250	96363251
ENSG00000066777_1	ENSG00000066777	ARFGEF1	chr8	67343818	67343843	-	67343828	67343834	67343835
ENSG00000066777_2	ENSG00000066777	ARFGEF1	chr8	67343771	67343817	-	67343780	67343781	67343786
ENSG00000066777_3	ENSG00000066777	ARFGEF1	chr8	67343331	67343399	-	67343343	67343350	67343367
ENSG00000066813_1	ENSG00000066813	ACSM2B	chr16	20576277	20576354	-	20576284	20576303	20576312
ENSG00000066827_1	ENSG00000066827	ZFAT	chr8	134713107	134713148	-	134713140	134713144	134713144
ENSG00000066827_2	ENSG00000066827	ZFAT	chr8	134713019	134713089	-	134713031	134713035	134713044
ENSG00000066855_1	ENSG00000066855	MTFR1	chr8	65644685	65644747	+	65644733	65644734	65644739
ENSG00000066855_2	ENSG00000066855	MTFR1	chr8	65644749	65644792	+	65644755	65644755	65644757
ENSG00000066926_1	ENSG00000066926	FECH	chr18	57586747	57586779	-	57586757	57586761	57586766
ENSG00000066926_2	ENSG00000066926	FECH	chr18	57586723	57586746	-	57586732	57586732	57586736
ENSG00000066926_3	ENSG00000066926	FECH	chr18	57586667	57586722	-	57586679	57586689	57586705
ENSG00000066926_4	ENSG00000066926	FECH	chr18	57586635	57586665	-	57586646	57586646	57586657
ENSG00000066926_5	ENSG00000066926	FECH	chr18	57586603	57586633	-	57586613	57586616	57586625
ENSG00000066933_1	ENSG00000066933	MYO9A	chr15	72118112	72118173	-	72118134	72118148	72118152
ENSG00000066933_2	ENSG00000066933	MYO9A	chr15	72118052	72118110	-	72118073	72118087	72118092
ENSG00000066933_3	ENSG00000066933	MYO9A	chr15	72118017	72118045	-	72118035	72118037	72118039
ENSG00000066933_4	ENSG00000066933	MYO9A	chr15	72117840	72117881	-	72117858	72117870	72117872
ENSG00000067048_1	ENSG00000067048	DDX3Y	chrY	12904766	12904856	+	12904823	12904831	12904835
ENSG00000067048_2	ENSG00000067048	DDX3Y	chrY	12904860	12904888	+	12904868	12904880	12904882
ENSG00000067048_3	ENSG00000067048	DDX3Y	chrY	12905704	12905735	+	12905720	12905723	12905726
ENSG00000067057_1	ENSG00000067057	PFKP	chr10	3067468	3067584	+	3067548	3067548	3067548
ENSG00000067064_1	ENSG00000067064	IDI1	chr10	1056650	1056747	-	1056704	1056704	1056714
ENSG00000067064_2	ENSG00000067064	IDI1	chr10	1048909	1048957	-	1048919	1048926	1048938
ENSG00000067064_3	ENSG00000067064	IDI1	chr10	1048880	1048908	-	1048886	1048886	1048889
ENSG00000067066_1	ENSG00000067066	SP100	chr2	230416141	230416231	+	230416201	230416205	230416220
ENSG00000067066_2	ENSG00000067066	SP100	chr2	230416236	230416313	+	230416245	230416249	230416255
ENSG00000067082_1	ENSG00000067082	KLF6	chr10	3785221	3785263	-	3785231	3785232	3785239
ENSG00000067082_2	ENSG00000067082	KLF6	chr10	3785197	3785220	-	3785209	3785209	3785209
ENSG00000067082_3	ENSG00000067082	KLF6	chr10	3785109	3785195	-	3785178	3785187	3785189
ENSG00000067113_1	ENSG00000067113	PLPP1	chr5	55535077	55535095	-	55535085	55535087	55535092
ENSG00000067113_2	ENSG00000067113	PLPP1	chr5	55535047	55535063	-	55535052	55535055	55535058
ENSG00000067113_3	ENSG00000067113	PLPP1	chr5	55535001	55535044	-	55535014	55535028	55535030
ENSG00000067113_4	ENSG00000067113	PLPP1	chr5	55534979	55534998	-	55534987	55534987	55534992
ENSG00000067113_5	ENSG00000067113	PLPP1	chr5	55534959	55534975	-	55534964	55534964	55534964
ENSG00000067113_6	ENSG00000067113	PLPP1	chr5	55534741	55534752	-	55534747	55534747	55534748
ENSG00000067113_7	ENSG00000067113	PLPP1	chr5	55534684	55534740	-	55534701	55534721	55534730
ENSG00000067141_1	ENSG00000067141	NEO1	chr15	73052324	73052367	+	73052341	73052346	73052351
ENSG00000067141_2	ENSG00000067141	NEO1	chr15	73052455	73052469	+	73052460	73052462	73052463
ENSG00000067141_3	ENSG00000067141	NEO1	chr15	73052472	73052539	+	73052487	73052493	73052512
ENSG00000067167_1	ENSG00000067167	TRAM1	chr8	70608279	70608389	-	70608311	70608339	70608352
ENSG00000067167_2	ENSG00000067167	TRAM1	chr8	70608252	70608278	-	70608260	70608268	70608268
ENSG00000067167_3	ENSG00000067167	TRAM1	chr8	70608216	70608251	-	70608232	70608243	70608243
ENSG00000067177_1	ENSG00000067177	PHKA1	chrX	72714273	72714330	-	72714284	72714298	72714306
ENSG00000067177_2	ENSG00000067177	PHKA1	chrX	72714182	72714268	-	72714246	72714258	72714261
ENSG00000067182_1	ENSG00000067182	TNFRSF1A	chr12	6342060	6342123	-	6342076	6342076	6342089
ENSG00000067182_2	ENSG00000067182	TNFRSF1A	chr12	6342019	6342059	-	6342027	6342039	6342041
ENSG00000067182_3	ENSG00000067182	TNFRSF1A	chr12	6341984	6342018	-	6342004	6342004	6342009
ENSG00000067191_1	ENSG00000067191	CACNB1	chr17	39197698	39197706	-	39197701	39197704	39197704
ENSG00000067191_2	ENSG00000067191	CACNB1	chr17	39197654	39197686	-	39197659	39197666	39197669
ENSG00000067191_3	ENSG00000067191	CACNB1	chr17	39197594	39197648	-	39197623	39197638	39197638
ENSG00000067208_1	ENSG00000067208	EVI5	chr1	92785119	92785174	-	92785126	92785138	92785152
ENSG00000067208_2	ENSG00000067208	EVI5	chr1	92785024	92785117	-	92785084	92785099	92785108
ENSG00000067221_1	ENSG00000067221	STOML1	chr15	73992262	73992338	-	73992279	73992295	73992295
ENSG00000067221_2	ENSG00000067221	STOML1	chr15	73992161	73992259	-	73992233	73992242	73992245
ENSG00000067225_1	ENSG00000067225	PKM	chr15	72231207	72231255	-	72231212	72231212	72231212
ENSG00000067225_2	ENSG00000067225	PKM	chr15	72231152	72231206	-	72231190	72231190	72231190
ENSG00000067248_1	ENSG00000067248	DHX29	chr5	55307611	55307726	-	55307670	55307675	55307685
ENSG00000067334_1	ENSG00000067334	DNTTIP2	chr1	93879135	93879220	-	93879174	93879180	93879188
ENSG00000067365_1	ENSG00000067365	METTL22	chr16	8621632	8621715	+	8621688	8621698	8621698
ENSG00000067365_2	ENSG00000067365	METTL22	chr16	8621718	8621769	+	8621723	8621730	8621738
ENSG00000067369_1	ENSG00000067369	TP53BP1	chr15	43493039	43493200	-	43493138	43493155	43493157
ENSG00000067533_1	ENSG00000067533	RRP15	chr1	218285243	218285394	+	218285293	218285300	218285311
ENSG00000067560_1	ENSG00000067560	RHOA	chr3	49411916	49412099	-	49411968	49411979	49411992
ENSG00000067596_1	ENSG00000067596	DHX8	chr17	43483863	43484038	+	43483973	43483987	43484006
ENSG00000067601_1	ENSG00000067601	PMS2P4	chr7	67302437	67302477	-	67302445	67302449	67302454
ENSG00000067601_2	ENSG00000067601	PMS2P4	chr7	67302398	67302436	-	67302407	67302411	67302416
ENSG00000067606_1	ENSG00000067606	PRKCZ	chr1	2050390	2050564	+	2050453	2050472	2050488
ENSG00000067646_1	ENSG00000067646	ZFY	chrY	2935353	2935426	+	2935381	2935389	2935417
ENSG00000067704_1	ENSG00000067704	IARS2	chr1	220094084	220094224	+	220094113	220094129	220094146
ENSG00000067715_1	ENSG00000067715	SYT1	chr12	78864689	78864743	+	78864714	78864720	78864723
ENSG00000067715_2	ENSG00000067715	SYT1	chr12	78864751	78864797	+	78864756	78864770	78864789
ENSG00000067798_1	ENSG00000067798	NAV3	chr12	77940221	77940237	+	77940231	77940231	77940232
ENSG00000067798_2	ENSG00000067798	NAV3	chr12	77940243	77940277	+	77940256	77940259	77940262
ENSG00000067798_3	ENSG00000067798	NAV3	chr12	77940280	77940332	+	77940288	77940293	77940310
ENSG00000067798_4	ENSG00000067798	NAV3	chr12	77940334	77940386	+	77940357	77940372	77940378
ENSG00000067798_5	ENSG00000067798	NAV3	chr12	77940389	77940399	+	77940391	77940394	77940394
ENSG00000067829_1	ENSG00000067829	IDH3G	chrX	153794354	153794429	-	153794371	153794375	153794377
ENSG00000067829_2	ENSG00000067829	IDH3G	chrX	153794321	153794353	-	153794336	153794336	153794339
ENSG00000067836_1	ENSG00000067836	ROGDI	chr16	4802916	4802937	-	4802924	4802926	4802926
ENSG00000067836_2	ENSG00000067836	ROGDI	chr16	4802896	4802912	-	4802902	4802907	4802907
ENSG00000067836_3	ENSG00000067836	ROGDI	chr16	4802860	4802893	-	4802876	4802880	4802884
ENSG00000067836_4	ENSG00000067836	ROGDI	chr16	4802616	4802694	-	4802633	4802656	4802666
ENSG00000067900_1	ENSG00000067900	ROCK1	chr18	21111776	21111819	-	21111793	21111800	21111806
ENSG00000067900_2	ENSG00000067900	ROCK1	chr18	21111751	21111775	-	21111763	21111764	21111769
ENSG00000067900_3	ENSG00000067900	ROCK1	chr18	21111699	21111750	-	21111728	21111731	21111742
ENSG00000067900_4	ENSG00000067900	ROCK1	chr18	21111660	21111697	-	21111672	21111678	21111681
ENSG00000067900_5	ENSG00000067900	ROCK1	chr18	21111604	21111649	-	21111616	21111637	21111639
ENSG00000067955_1	ENSG00000067955	CBFB	chr16	67029134	67029201	+	67029149	67029159	67029176
ENSG00000067955_2	ENSG00000067955	CBFB	chr16	67029310	67029335	+	67029323	67029327	67029330
ENSG00000067992_1	ENSG00000067992	PDK3	chrX	24465227	24465362	+	24465264	24465286	24465292
ENSG00000068001_1	ENSG00000068001	HYAL2	chr3	50321449	50321510	-	50321472	50321473	50321476
ENSG00000068001_2	ENSG00000068001	HYAL2	chr3	50321416	50321447	-	50321433	50321433	50321434
ENSG00000068024_1	ENSG00000068024	HDAC4	chr2	239400998	239401040	-	239401018	239401020	239401020
ENSG00000068028_1	ENSG00000068028	RASSF1	chr3	50337432	50337455	-	50337450	50337450	50337450
ENSG00000068028_2	ENSG00000068028	RASSF1	chr3	50337350	50337430	-	50337367	50337393	50337395
ENSG00000068028_3	ENSG00000068028	RASSF1	chr3	50337316	50337348	-	50337329	50337340	50337340
ENSG00000068028_4	ENSG00000068028	RASSF1	chr3	50337287	50337313	-	50337292	50337292	50337299
ENSG00000068079_1	ENSG00000068079	IFI35	chr17	43006712	43006805	+	43006759	43006774	43006785
ENSG00000068079_2	ENSG00000068079	IFI35	chr17	43006810	43006853	+	43006815	43006817	43006822
ENSG00000068097_1	ENSG00000068097	HEATR6	chr17	60078875	60078938	-	60078921	60078921	60078927
ENSG00000068120_1	ENSG00000068120	COASY	chr17	42562114	42562206	+	42562151	42562162	42562171
ENSG00000068137_1	ENSG00000068137	PLEKHH3	chr17	42677008	42677045	-	42677014	42677016	42677027
ENSG00000068137_2	ENSG00000068137	PLEKHH3	chr17	42676962	42677006	-	42676991	42676994	42676994
ENSG00000068305_1	ENSG00000068305	MEF2A	chr15	99565354	99565505	+	99565396	99565445	99565464
ENSG00000068305_2	ENSG00000068305	MEF2A	chr15	99565910	99566037	+	99565980	99565992	99565998
ENSG00000068305_3	ENSG00000068305	MEF2A	chr15	99566040	99566097	+	99566047	99566047	99566050
ENSG00000068308_1	ENSG00000068308	OTUD5	chrX	48958355	48958390	-	48958378	48958381	48958381
ENSG00000068308_2	ENSG00000068308	OTUD5	chrX	48958325	48958354	-	48958334	48958335	48958338
ENSG00000068308_3	ENSG00000068308	OTUD5	chrX	48957927	48957957	-	48957938	48957942	48957945
ENSG00000068308_4	ENSG00000068308	OTUD5	chrX	48957877	48957925	-	48957903	48957907	48957912
ENSG00000068308_5	ENSG00000068308	OTUD5	chrX	48957555	48957633	-	48957596	48957607	48957610
ENSG00000068323_1	ENSG00000068323	TFE3	chrX	49043318	49043409	-	49043352	49043354	49043357
ENSG00000068323_2	ENSG00000068323	TFE3	chrX	49043273	49043315	-	49043281	49043283	49043291
ENSG00000068323_3	ENSG00000068323	TFE3	chrX	49043222	49043270	-	49043252	49043259	49043263
ENSG00000068354_1	ENSG00000068354	TBC1D25	chrX	48539668	48539762	+	48539693	48539711	48539729
ENSG00000068366_1	ENSG00000068366	ACSL4	chrX	109733283	109733322	-	109733298	109733298	109733302
ENSG00000068366_2	ENSG00000068366	ACSL4	chrX	109733248	109733281	-	109733259	109733266	109733267
ENSG00000068366_3	ENSG00000068366	ACSL4	chrX	109733221	109733246	-	109733234	109733234	109733237
ENSG00000068366_4	ENSG00000068366	ACSL4	chrX	109733180	109733220	-	109733198	109733204	109733206
ENSG00000068394_1	ENSG00000068394	GPKOW	chrX	49123700	49123777	-	49123734	49123736	49123737
ENSG00000068400_1	ENSG00000068400	GRIPAP1	chrX	49002155	49002270	-	49002234	49002241	49002262
ENSG00000068438_1	ENSG00000068438	FTSJ1	chrX	48476167	48476215	+	48476195	48476199	48476205
ENSG00000068438_2	ENSG00000068438	FTSJ1	chrX	48476216	48476247	+	48476228	48476231	48476235
ENSG00000068489_1	ENSG00000068489	PRR11	chr17	59155682	59155715	+	59155691	59155694	59155698
ENSG00000068489_2	ENSG00000068489	PRR11	chr17	59155716	59155784	+	59155733	59155746	59155757
ENSG00000068654_1	ENSG00000068654	POLR1A	chr2	86105801	86105913	-	86105863	86105875	86105886
ENSG00000068697_1	ENSG00000068697	LAPTM4A	chr2	20051640	20051702	-	20051653	20051662	20051671
ENSG00000068697_2	ENSG00000068697	LAPTM4A	chr2	20051609	20051639	-	20051620	20051620	20051628
ENSG00000068697_3	ENSG00000068697	LAPTM4A	chr2	20051538	20051608	-	20051588	20051590	20051598
ENSG00000068724_1	ENSG00000068724	TTC7A	chr2	46941184	46941332	+	46941220	46941227	46941244
ENSG00000068745_1	ENSG00000068745	IP6K2	chr3	48717166	48717255	-	48717200	48717215	48717219
ENSG00000068784_1	ENSG00000068784	SRBD1	chr2	45611228	45611385	-	45611245	45611262	45611267
ENSG00000068796_1	ENSG00000068796	KIF2A	chr5	62306140	62306170	+	62306144	62306146	62306157
ENSG00000068796_2	ENSG00000068796	KIF2A	chr5	62306200	62306227	+	62306206	62306206	62306215
ENSG00000068796_3	ENSG00000068796	KIF2A	chr5	62306228	62306256	+	62306234	62306240	62306251
ENSG00000068796_4	ENSG00000068796	KIF2A	chr5	62306418	62306429	+	62306423	62306423	62306423
ENSG00000068796_5	ENSG00000068796	KIF2A	chr5	62306430	62306473	+	62306444	62306447	62306463
ENSG00000068878_1	ENSG00000068878	PSME4	chr2	53971004	53971034	-	53971013	53971016	53971019
ENSG00000068878_2	ENSG00000068878	PSME4	chr2	53970987	53971002	-	53970993	53970993	53970993
ENSG00000068878_3	ENSG00000068878	PSME4	chr2	53970789	53970814	-	53970790	53970796	53970804
ENSG00000068885_1	ENSG00000068885	IFT80	chr3	160399520	160399552	-	160399527	160399530	160399535
ENSG00000068885_2	ENSG00000068885	IFT80	chr3	160399201	160399257	-	160399216	160399216	160399225
ENSG00000068885_3	ENSG00000068885	IFT80	chr3	160399175	160399198	-	160399186	160399187	160399198
ENSG00000068903_1	ENSG00000068903	SIRT2	chr19	38899804	38899824	-	38899811	38899815	38899815
ENSG00000068903_2	ENSG00000068903	SIRT2	chr19	38899689	38899723	-	38899709	38899714	38899716
ENSG00000068903_3	ENSG00000068903	SIRT2	chr19	38899573	38899686	-	38899603	38899623	38899645
ENSG00000068903_4	ENSG00000068903	SIRT2	chr19	38899533	38899571	-	38899542	38899558	38899563
ENSG00000068912_1	ENSG00000068912	ERLEC1	chr2	53787006	53787108	+	53787044	53787059	53787068
ENSG00000068912_2	ENSG00000068912	ERLEC1	chr2	53787109	53787194	+	53787142	53787142	53787157
ENSG00000068971_1	ENSG00000068971	PPP2R5B	chr11	64917549	64917576	+	64917561	64917573	64917573
ENSG00000068971_2	ENSG00000068971	PPP2R5B	chr11	64924655	64924737	+	64924684	64924692	64924708
ENSG00000068971_3	ENSG00000068971	PPP2R5B	chr11	64924742	64924785	+	64924748	64924754	64924768
ENSG00000069011_1	ENSG00000069011	PITX1	chr5	135034361	135034394	-	135034375	135034381	135034383
ENSG00000069011_2	ENSG00000069011	PITX1	chr5	135034239	135034268	-	135034246	135034251	135034256
ENSG00000069011_3	ENSG00000069011	PITX1	chr5	135034213	135034236	-	135034223	135034228	135034228
ENSG00000069011_4	ENSG00000069011	PITX1	chr5	135034191	135034210	-	135034200	135034200	135034201
ENSG00000069011_5	ENSG00000069011	PITX1	chr5	135033995	135034027	-	135034007	135034010	135034013
ENSG00000069018_1	ENSG00000069018	TRPC7	chr5	136226461	136226574	-	136226469	136226481	136226550
ENSG00000069020_1	ENSG00000069020	MAST4	chr5	66690062	66690142	+	66690103	66690117	66690117
ENSG00000069020_2	ENSG00000069020	MAST4	chr5	66690146	66690178	+	66690165	66690171	66690174
ENSG00000069020_3	ENSG00000069020	MAST4	chr5	66690181	66690195	+	66690185	66690185	66690192
ENSG00000069020_4	ENSG00000069020	MAST4	chr5	66690203	66690257	+	66690213	66690213	66690217
ENSG00000069206_1	ENSG00000069206	ADAM7	chr8	24497011	24497147	+	24497116	24497144	24497144
ENSG00000069248_1	ENSG00000069248	NUP133	chr1	229508224	229508374	-	229508323	229508330	229508341
ENSG00000069275_1	ENSG00000069275	NUCKS1	chr1	205750148	205750232	-	205750178	205750182	205750183
ENSG00000069329_1	ENSG00000069329	VPS35	chr16	46689136	46689233	-	46689163	46689170	46689188
ENSG00000069345_1	ENSG00000069345	DNAJA2	chr16	46973570	46973714	-	46973667	46973671	46973677
ENSG00000069399_1	ENSG00000069399	BCL3	chr19	44748677	44748749	+	44748708	44748708	44748710
ENSG00000069399_2	ENSG00000069399	BCL3	chr19	44748754	44748767	+	44748758	44748759	44748762
ENSG00000069424_1	ENSG00000069424	KCNAB2	chr1	5992622	5992768	+	5992685	5992697	5992707
ENSG00000069431_1	ENSG00000069431	ABCC9	chr12	21852306	21852406	-	21852339	21852340	21852383
ENSG00000069509_1	ENSG00000069509	FUNDC1	chrX	44542887	44542931	-	44542904	44542911	44542924
ENSG00000069509_2	ENSG00000069509	FUNDC1	chrX	44542822	44542884	-	44542844	44542854	44542859
ENSG00000069535_1	ENSG00000069535	MAOB	chrX	43882419	43882517	-	43882419	43882423	43882449
ENSG00000069667_1	ENSG00000069667	RORA	chr15	61229222	61229282	-	61229231	61229233	61229249
ENSG00000069667_2	ENSG00000069667	RORA	chr15	60592549	60592575	-	60592556	60592561	60592565
ENSG00000069667_3	ENSG00000069667	RORA	chr15	60592473	60592544	-	60592520	60592526	60592530
ENSG00000069702_1	ENSG00000069702	TGFBR3	chr1	91886215	91886218	-	91886217	91886218	91886218
ENSG00000069702_2	ENSG00000069702	TGFBR3	chr1	91886195	91886203	-	91886197	91886198	91886199
ENSG00000069702_3	ENSG00000069702	TGFBR3	chr1	91886179	91886187	-	91886184	91886185	91886185
ENSG00000069702_4	ENSG00000069702	TGFBR3	chr1	91886151	91886170	-	91886151	91886154	91886157
ENSG00000069702_5	ENSG00000069702	TGFBR3	chr1	91886122	91886125	-	91886122	91886125	91886125
ENSG00000069849_1	ENSG00000069849	ATP1B3	chr3	141876592	141876744	+	141876641	141876643	141876644
ENSG00000069869_1	ENSG00000069869	NEDD4	chr15	55993532	55993688	-	55993577	55993593	55993612
ENSG00000069869_2	ENSG00000069869	NEDD4	chr15	55917078	55917141	-	55917136	55917136	55917139
ENSG00000069869_3	ENSG00000069869	NEDD4	chr15	55915398	55915440	-	55915405	55915411	55915411
ENSG00000069869_4	ENSG00000069869	NEDD4	chr15	55915308	55915397	-	55915380	55915386	55915389
ENSG00000069943_1	ENSG00000069943	PIGB	chr15	55318935	55318989	+	55318950	55318960	55318977
ENSG00000069943_2	ENSG00000069943	PIGB	chr15	55319156	55319250	+	55319216	55319227	55319232
ENSG00000069956_1	ENSG00000069956	MAPK6	chr15	52019194	52019259	+	52019220	52019229	52019238
ENSG00000069966_1	ENSG00000069966	GNB5	chr15	52179880	52180001	-	52179925	52179957	52179973
ENSG00000069974_1	ENSG00000069974	RAB27A	chr15	55319051	55319106	-	55319081	55319091	55319099
ENSG00000069974_2	ENSG00000069974	RAB27A	chr15	55289828	55289894	-	55289837	55289844	55289847
ENSG00000069974_3	ENSG00000069974	RAB27A	chr15	55289733	55289825	-	55289800	55289813	55289813
ENSG00000069998_1	ENSG00000069998	HDHD5	chr22	17159231	17159298	-	17159249	17159265	17159275
ENSG00000069998_2	ENSG00000069998	HDHD5	chr22	17159196	17159230	-	17159208	17159209	17159218
ENSG00000070010_1	ENSG00000070010	UFD1	chr22	19479148	19479224	-	19479180	19479185	19479196
ENSG00000070010_2	ENSG00000070010	UFD1	chr22	19479106	19479147	-	19479127	19479127	19479130
ENSG00000070018_1	ENSG00000070018	LRP6	chr12	12267008	12267051	-	12267013	12267019	12267031
ENSG00000070018_2	ENSG00000070018	LRP6	chr12	12266974	12266998	-	12266982	12266987	12266995
ENSG00000070018_3	ENSG00000070018	LRP6	chr12	12266849	12266877	-	12266855	12266863	12266867
ENSG00000070047_1	ENSG00000070047	PHRF1	chr11	576421	576455	+	576430	576446	576446
ENSG00000070047_2	ENSG00000070047	PHRF1	chr11	576456	576533	+	576470	576480	576486
ENSG00000070061_1	ENSG00000070061	ELP1	chr9	108934064	108934138	-	108934084	108934093	108934116
ENSG00000070061_2	ENSG00000070061	ELP1	chr9	108933933	108933978	-	108933951	108933957	108933970
ENSG00000070081_1	ENSG00000070081	NUCB2	chr11	17276692	17276750	+	17276718	17276736	17276739
ENSG00000070081_2	ENSG00000070081	NUCB2	chr11	17276752	17276806	+	17276757	17276760	17276767
ENSG00000070081_3	ENSG00000070081	NUCB2	chr11	17276967	17277041	+	17276977	17277000	17277016
ENSG00000070087_1	ENSG00000070087	PFN2	chr3	149970857	149970955	-	149970895	149970898	149970922
ENSG00000070159_1	ENSG00000070159	PTPN3	chr9	109498246	109498375	-	109498286	109498295	109498309
ENSG00000070214_1	ENSG00000070214	SLC44A1	chr9	105244592	105244669	+	105244613	105244648	105244651
ENSG00000070269_1	ENSG00000070269	TMEM260	chr14	56579766	56579860	+	56579798	56579805	56579822
ENSG00000070366_1	ENSG00000070366	SMG6	chr17	2303831	2303855	-	2303838	2303845	2303851
ENSG00000070366_2	ENSG00000070366	SMG6	chr17	2303768	2303830	-	2303780	2303785	2303810
ENSG00000070366_3	ENSG00000070366	SMG6	chr17	2303721	2303766	-	2303738	2303747	2303759
ENSG00000070366_4	ENSG00000070366	SMG6	chr17	2303509	2303551	-	2303516	2303531	2303540
ENSG00000070366_5	ENSG00000070366	SMG6	chr17	2303318	2303353	-	2303328	2303336	2303340
ENSG00000070366_6	ENSG00000070366	SMG6	chr17	2172744	2172781	-	2172747	2172750	2172756
ENSG00000070366_7	ENSG00000070366	SMG6	chr17	2172706	2172732	-	2172717	2172724	2172726
ENSG00000070367_1	ENSG00000070367	EXOC5	chr14	57268857	57268920	-	57268872	57268878	57268893
ENSG00000070367_2	ENSG00000070367	EXOC5	chr14	57268831	57268854	-	57268840	57268840	57268848
ENSG00000070367_3	ENSG00000070367	EXOC5	chr14	57268816	57268829	-	57268824	57268827	57268827
ENSG00000070371_1	ENSG00000070371	CLTCL1	chr22	19291676	19291750	-	19291709	19291719	19291731
ENSG00000070404_1	ENSG00000070404	FSTL3	chr19	676324	676378	+	676365	676366	676368
ENSG00000070404_2	ENSG00000070404	FSTL3	chr19	676379	676417	+	676391	676393	676394
ENSG00000070413_1	ENSG00000070413	DGCR2	chr22	19122362	19122465	-	19122401	19122412	19122424
ENSG00000070423_1	ENSG00000070423	RNF126	chr19	663167	663256	-	663184	663195	663214
ENSG00000070423_2	ENSG00000070423	RNF126	chr19	663125	663166	-	663154	663156	663156
ENSG00000070444_1	ENSG00000070444	MNT	chr17	2401071	2401131	-	2401083	2401091	2401119
ENSG00000070444_2	ENSG00000070444	MNT	chr17	2401037	2401063	-	2401055	2401060	2401060
ENSG00000070444_3	ENSG00000070444	MNT	chr17	2393781	2393874	-	2393824	2393830	2393844
ENSG00000070444_4	ENSG00000070444	MNT	chr17	2392647	2392757	-	2392667	2392684	2392701
ENSG00000070476_1	ENSG00000070476	ZXDC	chr3	126475863	126476005	-	126475889	126475891	126475923
ENSG00000070495_1	ENSG00000070495	JMJD6	chr17	76726590	76726646	-	76726597	76726612	76726630
ENSG00000070495_2	ENSG00000070495	JMJD6	chr17	76726519	76726589	-	76726536	76726548	76726572
ENSG00000070495_3	ENSG00000070495	JMJD6	chr17	76726462	76726518	-	76726478	76726498	76726502
ENSG00000070501_1	ENSG00000070501	POLB	chr8	42338453	42338474	+	42338462	42338465	42338469
ENSG00000070501_2	ENSG00000070501	POLB	chr8	42338475	42338529	+	42338490	42338493	42338494
ENSG00000070540_1	ENSG00000070540	WIPI1	chr17	68457410	68457549	-	68457479	68457494	68457506
ENSG00000070610_1	ENSG00000070610	GBA2	chr9	35749163	35749257	-	35749199	35749207	35749228
ENSG00000070610_2	ENSG00000070610	GBA2	chr9	35748987	35749012	-	35748995	35748997	35748999
ENSG00000070614_1	ENSG00000070614	NDST1	chr5	150485764	150485798	+	150485779	150485781	150485788
ENSG00000070614_2	ENSG00000070614	NDST1	chr5	150485800	150485813	+	150485803	150485806	150485807
ENSG00000070614_3	ENSG00000070614	NDST1	chr5	150485816	150485854	+	150485820	150485826	150485832
ENSG00000070614_4	ENSG00000070614	NDST1	chr5	150485860	150485876	+	150485867	150485870	150485873
ENSG00000070614_5	ENSG00000070614	NDST1	chr5	150485878	150485910	+	150485885	150485891	150485895
ENSG00000070614_6	ENSG00000070614	NDST1	chr5	150485912	150485945	+	150485929	150485932	150485932
ENSG00000070614_7	ENSG00000070614	NDST1	chr5	150486260	150486329	+	150486283	150486297	150486313
ENSG00000070614_8	ENSG00000070614	NDST1	chr5	150497776	150497915	+	150497779	150497795	150497878
ENSG00000070669_1	ENSG00000070669	ASNS	chr7	97872471	97872520	-	97872477	97872477	97872490
ENSG00000070669_2	ENSG00000070669	ASNS	chr7	97872370	97872470	-	97872408	97872427	97872453
ENSG00000070718_1	ENSG00000070718	AP3M2	chr8	42153015	42153104	+	42153059	42153063	42153073
ENSG00000070756_1	ENSG00000070756	PABPC1	chr8	100722063	100722092	-	100722087	100722087	100722088
ENSG00000070759_1	ENSG00000070759	TESK2	chr1	45491134	45491179	-	45491158	45491162	45491163
ENSG00000070761_1	ENSG00000070761	CFAP20	chr16	58129358	58129431	-	58129378	58129381	58129381
ENSG00000070761_2	ENSG00000070761	CFAP20	chr16	58129262	58129356	-	58129331	58129347	58129350
ENSG00000070770_1	ENSG00000070770	CSNK2A2	chr16	58197635	58197801	-	58197670	58197694	58197764
ENSG00000070778_1	ENSG00000070778	PTPN21	chr14	88555001	88555019	-	88555005	88555013	88555016
ENSG00000070778_2	ENSG00000070778	PTPN21	chr14	88554963	88554997	-	88554983	88554986	88554986
ENSG00000070778_3	ENSG00000070778	PTPN21	chr14	88554746	88554783	-	88554752	88554757	88554774
ENSG00000070785_1	ENSG00000070785	EIF2B3	chr1	44986561	44986626	-	44986583	44986595	44986595
ENSG00000070785_2	ENSG00000070785	EIF2B3	chr1	44986512	44986559	-	44986542	44986545	44986547
ENSG00000070814_1	ENSG00000070814	TCOF1	chr5	150357633	150357776	+	150357697	150357704	150357714
ENSG00000070831_1	ENSG00000070831	CDC42	chr1	22052603	22052685	+	22052671	22052677	22052679
ENSG00000070831_2	ENSG00000070831	CDC42	chr1	22052686	22052751	+	22052709	22052711	22052719
ENSG00000070882_1	ENSG00000070882	OSBPL3	chr7	24981607	24981685	-	24981633	24981640	24981667
ENSG00000070882_2	ENSG00000070882	OSBPL3	chr7	24980185	24980243	-	24980192	24980209	24980219
ENSG00000070882_3	ENSG00000070882	OSBPL3	chr7	24980100	24980183	-	24980155	24980159	24980174
ENSG00000070950_1	ENSG00000070950	RAD18	chr3	8963432	8963532	-	8963443	8963453	8963465
ENSG00000070950_2	ENSG00000070950	RAD18	chr3	8963370	8963430	-	8963414	8963419	8963422
ENSG00000070961_1	ENSG00000070961	ATP2B1	chr12	89709307	89709373	-	89709331	89709340	89709353
ENSG00000070961_2	ENSG00000070961	ATP2B1	chr12	89708818	89708870	-	89708831	89708833	89708838
ENSG00000071051_1	ENSG00000071051	NCK2	chr2	105745045	105745101	+	105745073	105745078	105745092
ENSG00000071054_1	ENSG00000071054	MAP4K4	chr2	101697863	101697899	+	101697868	101697892	101697895
ENSG00000071054_2	ENSG00000071054	MAP4K4	chr2	101698238	101698271	+	101698257	101698259	101698265
ENSG00000071073_1	ENSG00000071073	MGAT4A	chr2	98731093	98731162	-	98731121	98731132	98731137
ENSG00000071082_1	ENSG00000071082	RPL31	chr2	101002212	101002313	+	101002290	101002293	101002293
ENSG00000071127_1	ENSG00000071127	WDR1	chr4	10116704	10116885	-	10116759	10116771	10116799
ENSG00000071189_1	ENSG00000071189	SNX13	chr7	17940399	17940513	-	17940491	17940494	17940501
ENSG00000071205_1	ENSG00000071205	ARHGAP10	chr4	147732046	147732138	+	147732070	147732088	147732093
ENSG00000071242_1	ENSG00000071242	RPS6KA2	chr6	166627239	166627273	-	166627251	166627251	166627251
ENSG00000071242_2	ENSG00000071242	RPS6KA2	chr6	166627211	166627238	-	166627215	166627227	166627230
ENSG00000071242_3	ENSG00000071242	RPS6KA2	chr6	166627150	166627197	-	166627165	166627182	166627196
ENSG00000071243_1	ENSG00000071243	ING3	chr7	120950733	120950823	+	120950779	120950779	120950796
ENSG00000071243_2	ENSG00000071243	ING3	chr7	120951132	120951197	+	120951153	120951165	120951181
ENSG00000071246_1	ENSG00000071246	VASH1	chr14	76761445	76761534	+	76761465	76761480	76761507
ENSG00000071282_1	ENSG00000071282	LMCD1	chr3	8501774	8501840	+	8501823	8501823	8501825
ENSG00000071282_2	ENSG00000071282	LMCD1	chr3	8501841	8501869	+	8501854	8501855	8501858
ENSG00000071282_3	ENSG00000071282	LMCD1	chr3	8501872	8501899	+	8501878	8501881	8501885
ENSG00000071282_4	ENSG00000071282	LMCD1	chr3	8501901	8501921	+	8501905	8501911	8501915
ENSG00000071282_5	ENSG00000071282	LMCD1	chr3	8501922	8501941	+	8501928	8501931	8501931
ENSG00000071462_1	ENSG00000071462	BUD23	chr7	73683526	73683582	+	73683569	73683571	73683571
ENSG00000071462_2	ENSG00000071462	BUD23	chr7	73683584	73683609	+	73683597	73683598	73683601
ENSG00000071462_3	ENSG00000071462	BUD23	chr7	73683610	73683659	+	73683615	73683615	73683622
ENSG00000071537_1	ENSG00000071537	SEL1L	chr14	81533769	81533901	-	81533840	81533842	81533851
ENSG00000071539_1	ENSG00000071539	TRIP13	chr5	892830	893007	+	892884	892896	892915
ENSG00000071553_1	ENSG00000071553	ATP6AP1	chrX	154428616	154428660	+	154428638	154428645	154428656
ENSG00000071553_2	ENSG00000071553	ATP6AP1	chrX	154428662	154428695	+	154428672	154428677	154428677
ENSG00000071564_1	ENSG00000071564	TCF3	chr19	1652598	1652615	-	1652605	1652615	1652615
ENSG00000071564_2	ENSG00000071564	TCF3	chr19	1652394	1652423	-	1652406	1652419	1652420
ENSG00000071626_1	ENSG00000071626	DAZAP1	chr19	1407552	1407648	+	1407586	1407590	1407617
ENSG00000071626_2	ENSG00000071626	DAZAP1	chr19	1407649	1407691	+	1407662	1407669	1407675
ENSG00000071626_3	ENSG00000071626	DAZAP1	chr19	1407692	1407721	+	1407700	1407709	1407717
ENSG00000071626_4	ENSG00000071626	DAZAP1	chr19	1407735	1407748	+	1407738	1407741	1407743
ENSG00000071655_1	ENSG00000071655	MBD3	chr19	1592666	1592776	-	1592737	1592746	1592751
ENSG00000071794_1	ENSG00000071794	HLTF	chr3	149086447	149086594	-	149086501	149086523	149086533
ENSG00000071859_1	ENSG00000071859	FAM50A	chrX	154444114	154444158	+	154444138	154444141	154444145
ENSG00000071859_2	ENSG00000071859	FAM50A	chrX	154444159	154444212	+	154444169	154444178	154444187
ENSG00000071859_3	ENSG00000071859	FAM50A	chrX	154444385	154444403	+	154444388	154444388	154444395
ENSG00000071859_4	ENSG00000071859	FAM50A	chrX	154444405	154444436	+	154444417	154444420	154444428
ENSG00000071889_1	ENSG00000071889	FAM3A	chrX	154516170	154516267	-	154516194	154516226	154516235
ENSG00000071889_2	ENSG00000071889	FAM3A	chrX	154516154	154516168	-	154516160	154516163	154516164
ENSG00000071889_3	ENSG00000071889	FAM3A	chrX	154516102	154516153	-	154516122	154516137	154516145
ENSG00000071894_1	ENSG00000071894	CPSF1	chr8	144409350	144409388	-	144409365	144409372	144409374
ENSG00000071894_2	ENSG00000071894	CPSF1	chr8	144409261	144409344	-	144409299	144409313	144409326
ENSG00000071994_1	ENSG00000071994	PDCD2	chr6	170584585	170584680	-	170584614	170584628	170584637
ENSG00000072042_1	ENSG00000072042	RDH11	chr14	67695748	67695793	-	67695759	67695763	67695765
ENSG00000072042_2	ENSG00000072042	RDH11	chr14	67695707	67695746	-	67695730	67695731	67695733
ENSG00000072062_1	ENSG00000072062	PRKACA	chr19	14117736	14117783	-	14117750	14117762	14117768
ENSG00000072110_1	ENSG00000072110	ACTN1	chr14	68979271	68979335	-	68979299	68979302	68979303
ENSG00000072110_2	ENSG00000072110	ACTN1	chr14	68979216	68979270	-	68979232	68979258	68979261
ENSG00000072121_1	ENSG00000072121	ZFYVE26	chr14	67816562	67816613	-	67816585	67816587	67816594
ENSG00000072134_1	ENSG00000072134	EPN2	chr17	19237333	19237506	+	19237366	19237379	19237412
ENSG00000072135_1	ENSG00000072135	PTPN18	chr2	130356020	130356073	+	130356052	130356056	130356056
ENSG00000072135_2	ENSG00000072135	PTPN18	chr2	130356076	130356133	+	130356085	130356085	130356087
ENSG00000072135_3	ENSG00000072135	PTPN18	chr2	130372196	130372213	+	130372200	130372200	130372203
ENSG00000072135_4	ENSG00000072135	PTPN18	chr2	130372215	130372263	+	130372229	130372229	130372229
ENSG00000072135_5	ENSG00000072135	PTPN18	chr2	130372680	130372773	+	130372704	130372717	130372749
ENSG00000072163_1	ENSG00000072163	LIMS2	chr2	127675073	127675150	-	127675115	127675121	127675134
ENSG00000072195_1	ENSG00000072195	SPEG	chr2	219441993	219442077	+	219442036	219442045	219442048
ENSG00000072201_1	ENSG00000072201	LNX1	chr4	53508172	53508210	-	53508176	53508183	53508190
ENSG00000072210_1	ENSG00000072210	ALDH3A2	chr17	19648745	19648761	+	19648751	19648751	19648751
ENSG00000072210_2	ENSG00000072210	ALDH3A2	chr17	19648762	19648786	+	19648775	19648775	19648778
ENSG00000072210_3	ENSG00000072210	ALDH3A2	chr17	19648910	19648942	+	19648921	19648924	19648931
ENSG00000072274_1	ENSG00000072274	TFRC	chr3	196082106	196082174	-	196082123	196082133	196082142
ENSG00000072274_2	ENSG00000072274	TFRC	chr3	196082048	196082105	-	196082090	196082090	196082090
ENSG00000072310_1	ENSG00000072310	SREBF1	chr17	17837005	17837053	-	17837008	17837012	17837030
ENSG00000072310_2	ENSG00000072310	SREBF1	chr17	17836931	17837003	-	17836984	17836986	17836986
ENSG00000072364_1	ENSG00000072364	AFF4	chr5	132963621	132963640	-	132963631	132963631	132963634
ENSG00000072364_2	ENSG00000072364	AFF4	chr5	132963567	132963619	-	132963605	132963610	132963612
ENSG00000072364_3	ENSG00000072364	AFF4	chr5	132963516	132963565	-	132963525	132963529	132963529
ENSG00000072364_4	ENSG00000072364	AFF4	chr5	132963293	132963355	-	132963316	132963330	132963341
ENSG00000072401_1	ENSG00000072401	UBE2D1	chr10	58334933	58334993	+	58334975	58334983	58334983
ENSG00000072401_2	ENSG00000072401	UBE2D1	chr10	58334996	58335086	+	58335006	58335006	58335008
ENSG00000072415_1	ENSG00000072415	MPP5	chr14	67241373	67241412	+	67241389	67241395	67241401
ENSG00000072415_2	ENSG00000072415	MPP5	chr14	67241415	67241456	+	67241434	67241437	67241442
ENSG00000072415_3	ENSG00000072415	MPP5	chr14	67241457	67241494	+	67241468	67241478	67241481
ENSG00000072415_4	ENSG00000072415	MPP5	chr14	67241496	67241517	+	67241503	67241507	67241515
ENSG00000072422_1	ENSG00000072422	RHOBTB1	chr10	61001430	61001510	-	61001440	61001440	61001468
ENSG00000072422_2	ENSG00000072422	RHOBTB1	chr10	60944695	60944754	-	60944722	60944726	60944735
ENSG00000072422_3	ENSG00000072422	RHOBTB1	chr10	60944164	60944219	-	60944178	60944182	60944186
ENSG00000072422_4	ENSG00000072422	RHOBTB1	chr10	60944133	60944162	-	60944139	60944142	60944152
ENSG00000072422_5	ENSG00000072422	RHOBTB1	chr10	60944112	60944131	-	60944122	60944122	60944128
ENSG00000072501_1	ENSG00000072501	SMC1A	chrX	53422624	53422718	-	53422654	53422659	53422675
ENSG00000072506_1	ENSG00000072506	HSD17B10	chrX	53434342	53434434	-	53434370	53434370	53434370
ENSG00000072518_1	ENSG00000072518	MARK2	chr11	63839084	63839152	+	63839107	63839113	63839126
ENSG00000072518_2	ENSG00000072518	MARK2	chr11	63888518	63888652	+	63888558	63888576	63888592
ENSG00000072571_1	ENSG00000072571	HMMR	chr5	163460588	163460650	+	163460632	163460639	163460643
ENSG00000072571_2	ENSG00000072571	HMMR	chr5	163460651	163460699	+	163460657	163460660	163460660
ENSG00000072609_1	ENSG00000072609	CHFR	chr12	132956254	132956321	-	132956288	132956304	132956306
ENSG00000072609_2	ENSG00000072609	CHFR	chr12	132887537	132887648	-	132887572	132887587	132887608
ENSG00000072657_1	ENSG00000072657	TRHDE	chr12	72272334	72272402	+	72272358	72272370	72272387
ENSG00000072657_2	ENSG00000072657	TRHDE	chr12	72272628	72272652	+	72272632	72272635	72272641
ENSG00000072657_3	ENSG00000072657	TRHDE	chr12	72272708	72272715	+	72272709	72272712	72272712
ENSG00000072682_1	ENSG00000072682	P4HA2	chr5	132227775	132227885	-	132227816	132227829	132227843
ENSG00000072682_2	ENSG00000072682	P4HA2	chr5	132227725	132227774	-	132227763	132227763	132227763
ENSG00000072736_1	ENSG00000072736	NFATC3	chr16	68084753	68084817	+	68084775	68084812	68084817
ENSG00000072736_2	ENSG00000072736	NFATC3	chr16	68085349	68085358	+	68085353	68085355	68085355
ENSG00000072736_3	ENSG00000072736	NFATC3	chr16	68085363	68085389	+	68085370	68085370	68085377
ENSG00000072736_4	ENSG00000072736	NFATC3	chr16	68085394	68085410	+	68085400	68085400	68085403
ENSG00000072736_5	ENSG00000072736	NFATC3	chr16	68085412	68085460	+	68085430	68085442	68085445
ENSG00000072736_6	ENSG00000072736	NFATC3	chr16	68085541	68085591	+	68085560	68085569	68085582
ENSG00000072756_1	ENSG00000072756	TRNT1	chr3	3126912	3127091	+	3126945	3126951	3126963
ENSG00000072778_1	ENSG00000072778	ACADVL	chr17	7219861	7219984	+	7219914	7219922	7219938
ENSG00000072786_1	ENSG00000072786	STK10	chr5	172188210	172188271	-	172188224	172188236	172188254
ENSG00000072786_2	ENSG00000072786	STK10	chr5	172188186	172188207	-	172188192	172188196	172188196
ENSG00000072786_3	ENSG00000072786	STK10	chr5	172188117	172188123	-	172188118	172188120	172188120
ENSG00000072803_1	ENSG00000072803	FBXW11	chr5	172006525	172006690	-	172006632	172006638	172006649
ENSG00000072818_1	ENSG00000072818	ACAP1	chr17	7350351	7350427	+	7350359	7350402	7350415
ENSG00000072818_2	ENSG00000072818	ACAP1	chr17	7350545	7350551	+	7350545	7350545	7350548
ENSG00000072840_1	ENSG00000072840	EVC	chr4	5711136	5711211	+	5711197	5711202	5711203
ENSG00000072840_2	ENSG00000072840	EVC	chr4	5711216	5711269	+	5711224	5711238	5711253
ENSG00000072840_3	ENSG00000072840	EVC	chr4	5752613	5752739	+	5752666	5752671	5752672
ENSG00000072849_1	ENSG00000072849	DERL2	chr17	5486138	5486217	-	5486174	5486178	5486186
ENSG00000072864_1	ENSG00000072864	NDE1	chr16	15650181	15650297	+	15650240	15650247	15650260
ENSG00000072954_1	ENSG00000072954	TMEM38A	chr19	16661106	16661207	+	16661139	16661151	16661171
ENSG00000072958_1	ENSG00000072958	AP1M1	chr19	16197850	16198013	+	16197911	16197915	16197933
[truncated: 32,869 more rows]

## Sheet: Fig. 1c
Position	Proportion
-149	1.33367e-05
-148	2.26275e-05
-147	3.05396e-05
-146	1.96604e-05
-145	1.52998e-05
-144	2.25825e-05
-143	1.39661e-05
-142	3.75826e-05
-141	3.43608e-05
-140	2.76325e-05
-139	1.85965e-05
-138	3.2143e-05
-137	2.33917e-05
-136	4.47454e-05
-135	2.65835e-05
-134	2.66135e-05
-133	1.15385e-05
-132	3.95606e-05
-131	1.98852e-05
-130	3.24577e-05
-129	1.45805e-05
-128	2.7093e-05
-127	2.16534e-05
-126	2.75126e-05
-125	2.92059e-05
-124	2.19232e-05
-123	2.62838e-05
-122	2.2058e-05
-121	2.07094e-05
-120	2.44407e-05
-119	4.36665e-05
-118	4.72629e-05
-117	2.17733e-05
-116	2.65536e-05
-115	3.83618e-05
-114	4.32469e-05
-113	2.15935e-05
-112	2.31819e-05
-111	3.19781e-05
-110	3.03448e-05
-109	4.17334e-05
-108	4.24677e-05
-107	6.07045e-05
-106	3.13787e-05
-105	4.44757e-05
-104	4.35916e-05
-103	3.04497e-05
-102	5.43958e-05
-101	4.24078e-05
-100	8.95208e-05
-99	7.61991e-05
-98	9.68036e-05
-97	0.000118697
-96	0.000104821
-95	8.82621e-05
-94	0.000109271
-93	0.000109601
-92	0.000116509
-91	8.18035e-05
-90	0.000126804
-89	9.75678e-05
-88	9.85718e-05
-87	0.000142029
-86	0.000124031
-85	0.000155305
-84	0.0001506
-83	0.000152278
-82	0.000157208
-81	0.000124721
-80	0.000162798
-79	0.000157853
-78	0.000122263
-77	0.000121094
-76	0.000146464
-75	0.000135105
-74	0.000128752
-73	0.00016569
-72	0.000163442
-71	0.000164446
-70	0.000173932
-69	0.00017564
-68	0.000165121
-67	0.000219037
-66	0.00028139
-65	0.000245426
-64	0.000248572
-63	0.000314552
-62	0.000261669
-61	0.000246385
-60	0.000274452
-59	0.000327649
-58	0.00030168
-57	0.000303418
-56	0.00033604
-55	0.000435856
-54	0.000511246
-53	0.000423958
-52	0.000399907
-51	0.000563424
-50	0.000614208
-49	0.000611781
-48	0.000606191
-47	0.000507544
-46	0.000590966
-45	0.000650682
-44	0.000680038
-43	0.000776497
-42	0.000939145
-41	0.000811637
-40	0.00103054
-39	0.000970284
-38	0.000901592
-37	0.00118791
-36	0.00114342
-35	0.00131161
-34	0.00150855
-33	0.00159395
-32	0.00182287
-31	0.00186885
-30	0.00202878
-29	0.00220583
-28	0.00187072
-27	0.00212622
-26	0.00178859
-25	0.00230948
-24	0.00243956
-23	0.0024331
-22	0.00311322
-21	0.00376509
-20	0.00341338
-19	0.00353879
-18	0.00357283
-17	0.0036823
-16	0.00400419
-15	0.00384249
-14	0.004159
-13	0.00476952
-12	0.00533614
-11	0.00576615
-10	0.0061214
-9	0.00726499
-8	0.00647381
-7	0.00672683
-6	0.00913495
-5	0.0104074
-4	0.0123538
-3	0.042979
-2	0.0222315
-1	0.0332737
0	0.264455
1	0.0555865
2	0.0366561
3	0.0311838
4	0.0226556
5	0.0162168
6	0.0128969
7	0.0113182
8	0.0110181
9	0.0129291
10	0.0110846
11	0.00881187
12	0.00894967
13	0.00695916
14	0.00700798
15	0.005553
16	0.00617907
17	0.0062177
18	0.00618579
19	0.00594789
20	0.00521938
21	0.00542768
22	0.00557013
23	0.00548804
24	0.003893
25	0.00393916
26	0.00415406
27	0.00464904
28	0.00420279
29	0.00471913
30	0.00645427
31	0.00401023
32	0.00381049
33	0.00294254
34	0.00334392
35	0.00268727
36	0.00224485
37	0.00257307
38	0.00219464
39	0.0025707
40	0.00180608
41	0.00206052
42	0.00162599
43	0.00163192
44	0.00142195
45	0.00144979
46	0.00152497
47	0.0025488
48	0.00138453
49	0.00136444
50	0.00141958
51	0.00153198
52	0.00110416
53	0.00115247
54	0.00103461
55	0.000886487
56	0.000924789
57	0.000891162
58	0.00101615
59	0.000716616
60	0.00089344
61	0.000606791
62	0.000722775
63	0.000680457
64	0.000668244
65	0.000629643
66	0.000575577
67	0.000553698
68	0.000788545
69	0.000572804
70	0.000515382
71	0.000447155
72	0.000475791
73	0.000466096
74	0.000444967
75	0.000392729
76	0.000377639
77	0.000375721
78	0.000375766
79	0.000368123
80	0.000349272
81	0.000313383
82	0.000389087
83	0.000388248
84	0.000294217
85	0.000333927
86	0.000361755
87	0.00039159
88	0.000326015
89	0.000332219
90	0.000399502
91	0.000322614
92	0.000310401
93	0.000298203
94	0.000353828
95	0.000249202
96	0.000222214
97	0.000237918
98	0.000242429
99	0.000246504
100	0.000254087
101	0.000244721
102	0.000192303
103	0.000235715
104	0.000228702
105	0.00021102
106	0.000164626
107	0.000194326
108	0.000212428
109	0.000199451
110	0.000233572
111	0.000174801
112	0.000221794
113	0.000152458
114	0.000220385
115	0.000246984
116	0.000186969
117	0.000153447
118	0.000163427
119	0.000145835
120	0.000131284
121	0.000156519
122	0.000197503
123	0.000213013
124	0.000145925
125	0.000131764
126	0.000183432
127	0.000160805
128	0.000147588
129	0.000177199
130	0.000146719
131	0.000128077
132	0.000132558
133	0.000119191
134	0.000146704
135	0.000178232
136	0.000206674
137	0.000143077
138	0.000132588
139	0.000111264
140	0.000218962
141	0.000144531
142	0.000141429
143	0.000118742
144	0.00014606
145	0.000118082
146	0.00013563
147	9.47956e-05
148	0.000101314
149	0.000168103
150	0.00011534
151	9.82122e-05
152	0.000100655
153	0.000101254
154	0.000120285
155	0.000133682
156	9.86318e-05
157	9.19934e-05
158	8.96857e-05
159	7.99004e-05
160	0.000101749
161	0.000110605
162	9.72232e-05
163	0.000111744
164	9.04649e-05
165	0.000124016
166	0.000103637
167	0.000107038
168	0.000222723
169	7.85218e-05
170	0.000104911
171	8.92811e-05
172	9.04949e-05
173	0.000107698
174	9.40613e-05
175	8.64489e-05
176	7.36816e-05
177	7.27975e-05
178	8.35568e-05
179	8.37666e-05
180	9.61592e-05
181	6.65038e-05
182	9.88715e-05
183	0.00010031
184	7.86417e-05
185	8.01402e-05
186	7.8327e-05
187	7.30223e-05
188	7.84019e-05
189	9.02401e-05
190	0.000105285
191	7.46107e-05
192	8.1324e-05
193	7.40113e-05
194	8.4366e-05
195	9.67137e-05
196	0.000100265
197	9.30873e-05
198	8.01552e-05
199	8.08744e-05
200	6.23829e-05
201	6.79423e-05
202	7.00103e-05
203	8.02451e-05
204	4.9166e-05
205	9.86767e-05
206	0.000133562
207	6.30872e-05
208	6.50802e-05
209	7.51052e-05
210	6.66536e-05
211	5.98654e-05
212	9.0405e-05
213	8.57895e-05
214	5.81421e-05
215	9.39414e-05
216	9.20833e-05
217	7.75328e-05
218	7.41911e-05
219	5.50102e-05
220	8.1369e-05
221	7.56147e-05
222	0.000145865
223	0.000846777
224	0.000256125
225	0.000427719
226	9.34619e-05
227	0.000137068
228	0.00065293
229	0.000112103
230	7.36816e-05
231	6.58744e-05
232	8.3332e-05
233	8.67336e-05
234	7.40562e-05
235	6.27275e-05
236	9.21732e-05
237	6.69233e-05
238	5.25227e-05
239	0.000103532
240	7.27525e-05
241	5.53099e-05
242	7.91512e-05
243	6.19483e-05
244	7.44458e-05
245	6.41961e-05
246	6.60992e-05
247	5.45157e-05
248	0.000167878
249	6.35517e-05

## Sheet: Fig. 1d
tss_name	gene_id	gene_name	MRL	CDS length	group
ENSG00000072756_1	ENSG00000072756	TRNT1	4.2657	174	(100, 178]
ENSG00000073803_1	ENSG00000073803	MAP3K13	2.08325	123	(100, 178]
ENSG00000187609_1	ENSG00000187609	EXD3	2.99466	171	(100, 178]
ENSG00000267673_1	ENSG00000267673	FDX2	3.56818	147	(100, 178]
ENSG00000267673_2	ENSG00000267673	FDX2	2.75334	147	(100, 178]
ENSG00000267673_3	ENSG00000267673	FDX2	2.33144	147	(100, 178]
ENSG00000164040_2	ENSG00000164040	PGRMC2	4.91454	135	(100, 178]
ENSG00000164040_3	ENSG00000164040	PGRMC2	3.63246	135	(100, 178]
ENSG00000164040_4	ENSG00000164040	PGRMC2	2.7717	135	(100, 178]
ENSG00000175324_2	ENSG00000175324	LSM1	3.50949	135	(100, 178]
ENSG00000148950_2	ENSG00000148950	IMMP1L	2.92625	174	(100, 178]
ENSG00000170175_5	ENSG00000170175	CHRNB1	2.61447	114	(100, 178]
ENSG00000170175_6	ENSG00000170175	CHRNB1	2.5861	114	(100, 178]
ENSG00000198453_2	ENSG00000198453	ZNF568	3.26844	120	(100, 178]
ENSG00000141298_1	ENSG00000141298	SSH2	2.2083	147	(100, 178]
ENSG00000170545_3	ENSG00000170545	SMAGP	3.69533	129	(100, 178]
ENSG00000112679_1	ENSG00000112679	DUSP22	3.08305	141	(100, 178]
ENSG00000277639_1	ENSG00000277639	AC007906.2	3.01486	159	(100, 178]
ENSG00000277639_4	ENSG00000277639	AC007906.2	2.96124	159	(100, 178]
ENSG00000273611_1	ENSG00000273611	ZNHIT3	3.91049	129	(100, 178]
ENSG00000124140_1	ENSG00000124140	SLC12A5	2.99222	162	(100, 178]
ENSG00000197982_3	ENSG00000197982	C1orf122	4.84269	144	(100, 178]
ENSG00000197982_4	ENSG00000197982	C1orf122	3.29185	144	(100, 178]
ENSG00000197982_6	ENSG00000197982	C1orf122	2.83437	144	(100, 178]
ENSG00000197982_7	ENSG00000197982	C1orf122	2.28999	144	(100, 178]
ENSG00000133083_7	ENSG00000133083	DCLK1	4.21563	171	(100, 178]
ENSG00000235453_1	ENSG00000235453	SMIM27	2.00727	168	(100, 178]
ENSG00000158427_5	ENSG00000158427	TMSB15B	2.67162	138	(100, 178]
ENSG00000183648_1	ENSG00000183648	NDUFB1	2.58141	177	(100, 178]
ENSG00000156411_1	ENSG00000156411	ATP5MPL	2.79655	177	(100, 178]
ENSG00000147669_1	ENSG00000147669	POLR2K	2.42555	177	(100, 178]
ENSG00000147669_2	ENSG00000147669	POLR2K	2.13136	177	(100, 178]
ENSG00000124172_1	ENSG00000124172	ATP5F1E	2.45555	156	(100, 178]
ENSG00000196683_1	ENSG00000196683	TOMM7	2.44321	168	(100, 178]
ENSG00000196683_2	ENSG00000196683	TOMM7	2.35658	168	(100, 178]
ENSG00000034510_1	ENSG00000034510	TMSB10	2.14301	135	(100, 178]
ENSG00000205542_1	ENSG00000205542	TMSB4X	2.26134	135	(100, 178]
ENSG00000141682_1	ENSG00000141682	PMAIP1	3.41393	165	(100, 178]
ENSG00000158164_1	ENSG00000158164	TMSB15A	2.46362	138	(100, 178]
ENSG00000178449_1	ENSG00000178449	COX14	2.50477	174	(100, 178]
ENSG00000163923_1	ENSG00000163923	RPL39L	3.45768	156	(100, 178]
ENSG00000169981_1	ENSG00000169981	ZNF35	3.778	312	(178, 316]
ENSG00000197183_2	ENSG00000197183	NOL4L	2.87008	276	(178, 316]
ENSG00000188112_1	ENSG00000188112	C6orf132	2.2452	300	(178, 316]
ENSG00000188112_2	ENSG00000188112	C6orf132	2.08016	300	(178, 316]
ENSG00000173207_1	ENSG00000173207	CKS1B	3.11268	192	(178, 316]
ENSG00000173207_2	ENSG00000173207	CKS1B	2.94067	192	(178, 316]
ENSG00000188015_3	ENSG00000188015	S100A3	3.63532	306	(178, 316]
ENSG00000126878_3	ENSG00000126878	AIF1L	3.02775	285	(178, 316]
ENSG00000126878_4	ENSG00000126878	AIF1L	2.98428	285	(178, 316]
ENSG00000126878_5	ENSG00000126878	AIF1L	3.02645	285	(178, 316]
ENSG00000171456_7	ENSG00000171456	ASXL1	2.97151	246	(178, 316]
ENSG00000147121_1	ENSG00000147121	KRBOX4	4.46535	297	(178, 316]
ENSG00000185633_1	ENSG00000185633	NDUFA4L2	3.37929	264	(178, 316]
ENSG00000153130_1	ENSG00000153130	SCOC	3.15855	249	(178, 316]
ENSG00000153130_2	ENSG00000153130	SCOC	3.13817	249	(178, 316]
ENSG00000253293_1	ENSG00000253293	HOXA10	2.85548	285	(178, 316]
ENSG00000253293_2	ENSG00000253293	HOXA10	4.17533	285	(178, 316]
ENSG00000162927_2	ENSG00000162927	PUS10	3.10125	189	(178, 316]
ENSG00000162927_3	ENSG00000162927	PUS10	2.96404	189	(178, 316]
ENSG00000119383_7	ENSG00000119383	PTPA	3.79526	186	(178, 316]
ENSG00000119383_8	ENSG00000119383	PTPA	2.49624	186	(178, 316]
ENSG00000119383_5	ENSG00000119383	PTPA	4.7975	186	(178, 316]
ENSG00000119383_6	ENSG00000119383	PTPA	4.79736	186	(178, 316]
ENSG00000119383_9	ENSG00000119383	PTPA	4.09039	186	(178, 316]
ENSG00000088832_1	ENSG00000088832	FKBP1A	3.51483	279	(178, 316]
ENSG00000181896_1	ENSG00000181896	ZNF101	3.83409	186	(178, 316]
ENSG00000114503_2	ENSG00000114503	NCBP2	3.59376	261	(178, 316]
ENSG00000180953_1	ENSG00000180953	ST20	2.3952	240	(178, 316]
ENSG00000197956_1	ENSG00000197956	S100A6	3.16944	273	(178, 316]
ENSG00000171456_8	ENSG00000171456	ASXL1	2.56854	228	(178, 316]
ENSG00000124313_1	ENSG00000124313	IQSEC2	2.3848	225	(178, 316]
ENSG00000171421_1	ENSG00000171421	MRPL36	3.55013	312	(178, 316]
ENSG00000137720_1	ENSG00000137720	C11orf1	2.59199	315	(178, 316]
ENSG00000137494_1	ENSG00000137494	ANKRD42	5.0697	258	(178, 316]
ENSG00000175334_4	ENSG00000175334	BANF1	3.82132	270	(178, 316]
ENSG00000111711_2	ENSG00000111711	GOLT1B	4.23755	225	(178, 316]
ENSG00000111639_1	ENSG00000111639	MRPL51	4.22941	231	(178, 316]
ENSG00000135441_1	ENSG00000135441	BLOC1S1	2.89768	228	(178, 316]
ENSG00000135441_2	ENSG00000135441	BLOC1S1	2.78136	228	(178, 316]
ENSG00000259120_2	ENSG00000259120	SMIM6	3.57932	189	(178, 316]
ENSG00000259120_3	ENSG00000259120	SMIM6	3.26062	189	(178, 316]
ENSG00000205707_1	ENSG00000205707	ETFRF1	2.9676	273	(178, 316]
ENSG00000205707_2	ENSG00000205707	ETFRF1	2.90819	273	(178, 316]
ENSG00000204991_1	ENSG00000204991	SPIRE2	3.73273	300	(178, 316]
ENSG00000104164_1	ENSG00000104164	BLOC1S6	3.58813	228	(178, 316]
ENSG00000103495_7	ENSG00000103495	MAZ	3.01125	237	(178, 316]
ENSG00000103495_8	ENSG00000103495	MAZ	2.72204	237	(178, 316]
ENSG00000129235_1	ENSG00000129235	TXNDC17	3.13259	297	(178, 316]
ENSG00000182108_1	ENSG00000182108	DEXI	2.63402	288	(178, 316]
ENSG00000182108_2	ENSG00000182108	DEXI	3.57206	288	(178, 316]
ENSG00000183011_3	ENSG00000183011	NAA38	3.00873	222	(178, 316]
ENSG00000105185_2	ENSG00000105185	PDCD5	2.28946	264	(178, 316]
ENSG00000183077_1	ENSG00000183077	AFMID	3.2895	282	(178, 316]
ENSG00000083807_1	ENSG00000083807	SLC27A5	2.21545	288	(178, 316]
ENSG00000196268_1	ENSG00000196268	ZNF493	3.36501	288	(178, 316]
ENSG00000104976_2	ENSG00000104976	SNAPC2	3.54453	294	(178, 316]
ENSG00000083844_3	ENSG00000083844	ZNF264	4.60047	255	(178, 316]
ENSG00000178607_1	ENSG00000178607	ERN1	3.52001	213	(178, 316]
ENSG00000178607_3	ENSG00000178607	ERN1	3.4779	213	(178, 316]
ENSG00000168275_2	ENSG00000168275	COA6	3.51513	240	(178, 316]
ENSG00000100429_1	ENSG00000100429	HDAC10	5.14004	232	(178, 316]
ENSG00000167779_3	ENSG00000167779	IGFBP6	2.29769	246	(178, 316]
ENSG00000167779_4	ENSG00000167779	IGFBP6	2.23134	246	(178, 316]
ENSG00000160213_1	ENSG00000160213	CSTB	2.63094	297	(178, 316]
ENSG00000110921_2	ENSG00000110921	MVK	2.65083	294	(178, 316]
ENSG00000110921_3	ENSG00000110921	MVK	2.59481	294	(178, 316]
ENSG00000197756_1	ENSG00000197756	RPL37A	2.85207	279	(178, 316]
ENSG00000172809_1	ENSG00000172809	RPL38	3.13923	213	(178, 316]
ENSG00000205707_3	ENSG00000205707	ETFRF1	2.81392	273	(178, 316]
ENSG00000164096_1	ENSG00000164096	C4orf3	2.35059	201	(178, 316]
ENSG00000141552_1	ENSG00000141552	ANAPC11	3.01093	255	(178, 316]
ENSG00000156675_3	ENSG00000156675	RAB11FIP1	4.65599	309	(178, 316]
ENSG00000219200_1	ENSG00000219200	RNASEK	2.9012	297	(178, 316]
ENSG00000128394_4	ENSG00000128394	APOBEC3F	3.50615	306	(178, 316]
ENSG00000183513_1	ENSG00000183513	COA5	2.86299	225	(178, 316]
ENSG00000186577_1	ENSG00000186577	SMIM29	2.30454	249	(178, 316]
ENSG00000170791_1	ENSG00000170791	CHCHD7	2.92795	258	(178, 316]
ENSG00000178585_1	ENSG00000178585	CTNNBIP1	3.38255	246	(178, 316]
ENSG00000178585_3	ENSG00000178585	CTNNBIP1	2.22932	246	(178, 316]
ENSG00000203760_2	ENSG00000203760	CENPW	4.14371	267	(178, 316]
ENSG00000160131_1	ENSG00000160131	VMA21	2.86945	306	(178, 316]
ENSG00000160131_2	ENSG00000160131	VMA21	2.54057	306	(178, 316]
ENSG00000242616_1	ENSG00000242616	GNG10	2.17495	207	(178, 316]
ENSG00000182712_2	ENSG00000182712	CMC4	3.39539	207	(178, 316]
ENSG00000182712_3	ENSG00000182712	CMC4	3.29085	207	(178, 316]
ENSG00000171858_1	ENSG00000171858	RPS21	2.52192	252	(178, 316]
ENSG00000189171_4	ENSG00000189171	S100A13	3.23647	297	(178, 316]
ENSG00000189171_5	ENSG00000189171	S100A13	3.54734	297	(178, 316]
ENSG00000189171_6	ENSG00000189171	S100A13	3.48497	297	(178, 316]
ENSG00000189171_7	ENSG00000189171	S100A13	3.36356	297	(178, 316]
ENSG00000189171_8	ENSG00000189171	S100A13	3.45929	297	(178, 316]
ENSG00000179152_3	ENSG00000179152	TCAIM	2.88117	213	(178, 316]
ENSG00000179152_4	ENSG00000179152	TCAIM	2.64781	213	(178, 316]
ENSG00000179152_1	ENSG00000179152	TCAIM	2.97403	213	(178, 316]
ENSG00000240230_1	ENSG00000240230	COX19	3.1032	273	(178, 316]
ENSG00000170545_1	ENSG00000170545	SMAGP	3.552	294	(178, 316]
ENSG00000170545_2	ENSG00000170545	SMAGP	3.26756	294	(178, 316]
ENSG00000203778_1	ENSG00000203778	FAM229B	3.92305	243	(178, 316]
ENSG00000177576_2	ENSG00000177576	C18orf32	2.98574	231	(178, 316]
ENSG00000177576_3	ENSG00000177576	C18orf32	3.48053	231	(178, 316]
ENSG00000145741_1	ENSG00000145741	BTF3	4.94989	300	(178, 316]
ENSG00000176244_1	ENSG00000176244	ACBD7	2.98769	267	(178, 316]
ENSG00000214510_2	ENSG00000214510	SPINK13	3.93213	285	(178, 316]
ENSG00000176046_4	ENSG00000176046	NUPR1	2.68927	303	(178, 316]
ENSG00000120963_1	ENSG00000120963	ZNF706	3.95474	231	(178, 316]
ENSG00000198258_1	ENSG00000198258	UBL5	2.90593	222	(178, 316]
ENSG00000198258_2	ENSG00000198258	UBL5	2.63305	222	(178, 316]
ENSG00000188725_1	ENSG00000188725	SMIM15	4.28857	225	(178, 316]
ENSG00000232859_1	ENSG00000232859	LYRM9	2.60127	237	(178, 316]
ENSG00000232859_2	ENSG00000232859	LYRM9	3.45876	237	(178, 316]
ENSG00000232859_3	ENSG00000232859	LYRM9	3.07031	237	(178, 316]
ENSG00000150551_1	ENSG00000150551	LYPD1	2.97262	270	(178, 316]
ENSG00000150551_2	ENSG00000150551	LYPD1	2.55696	270	(178, 316]
ENSG00000150551_3	ENSG00000150551	LYPD1	3.69004	270	(178, 316]
ENSG00000204922_1	ENSG00000204922	UQCC3	2.8283	282	(178, 316]
ENSG00000204922_2	ENSG00000204922	UQCC3	2.83505	282	(178, 316]
ENSG00000214226_1	ENSG00000214226	C17orf67	3.18262	273	(178, 316]
ENSG00000214226_2	ENSG00000214226	C17orf67	2.66427	273	(178, 316]
ENSG00000168243_4	ENSG00000168243	GNG4	2.36247	228	(178, 316]
ENSG00000176731_1	ENSG00000176731	RBIS	3.11399	303	(178, 316]
ENSG00000176731_2	ENSG00000176731	RBIS	3.37867	303	(178, 316]
ENSG00000052723_1	ENSG00000052723	SIKE1	3.4119	312	(178, 316]
ENSG00000119640_1	ENSG00000119640	ACYP1	3.01217	300	(178, 316]
ENSG00000168273_3	ENSG00000168273	SMIM4	3.06958	213	(178, 316]
ENSG00000168273_4	ENSG00000168273	SMIM4	2.79311	213	(178, 316]
ENSG00000168273_5	ENSG00000168273	SMIM4	2.6016	213	(178, 316]
ENSG00000168273_7	ENSG00000168273	SMIM4	2.7147	213	(178, 316]
ENSG00000154146_2	ENSG00000154146	NRGN	3.38008	237	(178, 316]
ENSG00000147121_2	ENSG00000147121	KRBOX4	4.59604	297	(178, 316]
ENSG00000147121_3	ENSG00000147121	KRBOX4	4.4012	297	(178, 316]
ENSG00000205078_1	ENSG00000205078	SYCE1L	3.21688	306	(178, 316]
ENSG00000204954_2	ENSG00000204954	C12orf73	3.24806	216	(178, 316]
ENSG00000224531_1	ENSG00000224531	SMIM13	3.10922	276	(178, 316]
ENSG00000224531_2	ENSG00000224531	SMIM13	3.18242	276	(178, 316]
ENSG00000226742_1	ENSG00000226742	HSBP1L1	2.53921	225	(178, 316]
ENSG00000226742_2	ENSG00000226742	HSBP1L1	2.32133	225	(178, 316]
ENSG00000253719_1	ENSG00000253719	ATXN7L3B	4.65282	294	(178, 316]
ENSG00000134717_1	ENSG00000134717	BTF3L4	4.96267	303	(178, 316]
ENSG00000134986_4	ENSG00000134986	NREP	3.39492	207	(178, 316]
ENSG00000134986_5	ENSG00000134986	NREP	3.23574	207	(178, 316]
ENSG00000134986_6	ENSG00000134986	NREP	3.70971	207	(178, 316]
ENSG00000134986_1	ENSG00000134986	NREP	3.78274	207	(178, 316]
ENSG00000134986_2	ENSG00000134986	NREP	3.50607	207	(178, 316]
ENSG00000175334_1	ENSG00000175334	BANF1	3.98534	270	(178, 316]
ENSG00000166922_4	ENSG00000166922	SCG5	2.45237	303	(178, 316]
ENSG00000166922_5	ENSG00000166922	SCG5	2.24288	303	(178, 316]
ENSG00000235162_1	ENSG00000235162	C12orf75	2.5384	192	(178, 316]
ENSG00000235162_2	ENSG00000235162	C12orf75	2.2112	192	(178, 316]
ENSG00000250317_1	ENSG00000250317	SMIM20	3.1254	204	(178, 316]
ENSG00000250317_2	ENSG00000250317	SMIM20	2.78238	204	(178, 316]
ENSG00000188010_1	ENSG00000188010	MORN2	2.86641	240	(178, 316]
ENSG00000184785_1	ENSG00000184785	SMIM10	3.07729	252	(178, 316]
ENSG00000184785_2	ENSG00000184785	SMIM10	2.9229	252	(178, 316]
ENSG00000184785_3	ENSG00000184785	SMIM10	2.66369	252	(178, 316]
ENSG00000171456_4	ENSG00000171456	ASXL1	3.15191	258	(178, 316]
ENSG00000171456_5	ENSG00000171456	ASXL1	2.92372	258	(178, 316]
ENSG00000205133_1	ENSG00000205133	TRIQK	4.2851	261	(178, 316]
ENSG00000205133_4	ENSG00000205133	TRIQK	4.07793	261	(178, 316]
ENSG00000205133_5	ENSG00000205133	TRIQK	3.94694	261	(178, 316]
ENSG00000109390_1	ENSG00000109390	NDUFC1	3.48799	231	(178, 316]
ENSG00000126878_2	ENSG00000126878	AIF1L	3.19695	285	(178, 316]
ENSG00000279170_1	ENSG00000279170	TSTD3	2.23931	294	(178, 316]
ENSG00000279170_2	ENSG00000279170	TSTD3	2.21385	294	(178, 316]
ENSG00000240204_2	ENSG00000240204	SMKR1	3.2233	198	(178, 316]
ENSG00000214413_1	ENSG00000214413	BBIP1	2.81756	279	(178, 316]
ENSG00000171735_1	ENSG00000171735	CAMTA1	2.37925	243	(178, 316]
ENSG00000100290_2	ENSG00000100290	BIK	2.78653	282	(178, 316]
ENSG00000177576_1	ENSG00000177576	C18orf32	3.21413	231	(178, 316]
ENSG00000129055_2	ENSG00000129055	ANAPC13	3.74294	225	(178, 316]
ENSG00000129055_3	ENSG00000129055	ANAPC13	3.39578	225	(178, 316]
ENSG00000124313_2	ENSG00000124313	IQSEC2	2.36622	222	(178, 316]
ENSG00000124313_3	ENSG00000124313	IQSEC2	2.13979	222	(178, 316]
ENSG00000168234_2	ENSG00000168234	TTC39C	3.39021	231	(178, 316]
ENSG00000122783_1	ENSG00000122783	CYREN	4.06113	210	(178, 316]
ENSG00000122783_2	ENSG00000122783	CYREN	3.52988	210	(178, 316]
ENSG00000102804_2	ENSG00000102804	TSC22D1	3.77889	261	(178, 316]
ENSG00000143248_2	ENSG00000143248	RGS5	3.02979	222	(178, 316]
ENSG00000156113_5	ENSG00000156113	KCNMA1	2.9421	312	(178, 316]
ENSG00000256537_1	ENSG00000256537	SMIM10L1	2.96323	207	(178, 316]
ENSG00000197008_2	ENSG00000197008	ZNF138	3.46605	189	(178, 316]
ENSG00000167797_7	ENSG00000167797	CDK2AP2	3.3164	216	(178, 316]
ENSG00000167797_8	ENSG00000167797	CDK2AP2	3.30512	216	(178, 316]
ENSG00000203760_1	ENSG00000203760	CENPW	4.22654	312	(178, 316]
ENSG00000235169_2	ENSG00000235169	SMIM1	3.29402	237	(178, 316]
ENSG00000235169_3	ENSG00000235169	SMIM1	2.9581	237	(178, 316]
ENSG00000186493_2	ENSG00000186493	C5orf38	3.15748	213	(178, 316]
ENSG00000168275_4	ENSG00000168275	COA6	2.94005	240	(178, 316]
ENSG00000151882_1	ENSG00000151882	CCL28	3.78415	243	(178, 316]
ENSG00000151882_2	ENSG00000151882	CCL28	4.13009	243	(178, 316]
ENSG00000151882_3	ENSG00000151882	CCL28	4.08736	243	(178, 316]
ENSG00000103145_2	ENSG00000103145	HCFC1R1	2.3148	297	(178, 316]
ENSG00000103145_3	ENSG00000103145	HCFC1R1	2.5205	297	(178, 316]
ENSG00000103145_4	ENSG00000103145	HCFC1R1	2.68833	297	(178, 316]
ENSG00000078140_1	ENSG00000078140	UBE2K	4.51066	294	(178, 316]
ENSG00000188643_3	ENSG00000188643	S100A16	3.50393	312	(178, 316]
ENSG00000188643_4	ENSG00000188643	S100A16	3.24576	312	(178, 316]
ENSG00000188643_5	ENSG00000188643	S100A16	2.95188	312	(178, 316]
ENSG00000203805_2	ENSG00000203805	PLPP4	3.35823	291	(178, 316]
ENSG00000111671_3	ENSG00000111671	SPSB2	3.25473	276	(178, 316]
ENSG00000187186_1	ENSG00000187186	AL162231.1	2.93175	264	(178, 316]
ENSG00000198131_1	ENSG00000198131	ZNF544	2.83318	294	(178, 316]
ENSG00000130208_1	ENSG00000130208	APOC1	3.03095	252	(178, 316]
ENSG00000188938_1	ENSG00000188938	FAM120AOS	3.31403	225	(178, 316]
ENSG00000124596_2	ENSG00000124596	OARD1	3.13799	234	(178, 316]
ENSG00000183011_1	ENSG00000183011	NAA38	3.32981	300	(178, 316]
ENSG00000128563_1	ENSG00000239969	AC091390.5	4.50426	309	(178, 316]
ENSG00000128563_3	ENSG00000239969	AC091390.5	4.67331	309	(178, 316]
ENSG00000204272_1	ENSG00000204272	NBDY	2.68677	207	(178, 316]
ENSG00000271824_1	ENSG00000271824	SMIM32	5.2346	312	(178, 316]
ENSG00000214194_1	ENSG00000214194	SMIM30	3.0901	180	(178, 316]
ENSG00000137434_1	ENSG00000137434	C6orf52	3.15327	282	(178, 316]
ENSG00000126005_2	ENSG00000126005	MMP24OS	2.37485	216	(178, 316]
ENSG00000235106_1	ENSG00000235106	BRD3OS	2.50059	255	(178, 316]
ENSG00000108511_7	ENSG00000108511	HOXB6	3.67207	285	(178, 316]
ENSG00000108511_8	ENSG00000108511	HOXB6	3.78326	285	(178, 316]
ENSG00000140043_2	ENSG00000140043	PTGR2	4.79647	192	(178, 316]
ENSG00000165506_1	ENSG00000165506	DNAAF2	4.5804	303	(178, 316]
ENSG00000130312_1	ENSG00000130312	MRPL34	3.02482	279	(178, 316]
ENSG00000125971_1	ENSG00000125971	DYNLRB1	3.08093	291	(178, 316]
ENSG00000137731_1	ENSG00000137731	FXYD2	2.36764	201	(178, 316]
ENSG00000137731_2	ENSG00000137731	FXYD2	2.27334	201	(178, 316]
ENSG00000123975_1	ENSG00000123975	CKS2	3.25372	240	(178, 316]
ENSG00000126267_1	ENSG00000126267	COX6B1	3.21334	261	(178, 316]
ENSG00000127184_2	ENSG00000127184	COX7C	2.86943	192	(178, 316]
ENSG00000127184_3	ENSG00000127184	COX7C	2.54113	192	(178, 316]
ENSG00000196126_3	ENSG00000196126	HLA-DRB1	3.48596	291	(178, 316]
ENSG00000115541_1	ENSG00000115541	HSPE1	3.80337	309	(178, 316]
ENSG00000115541_2	ENSG00000115541	HSPE1	3.4848	309	(178, 316]
ENSG00000131495_1	ENSG00000131495	NDUFA2	3.22399	300	(178, 316]
ENSG00000131495_2	ENSG00000131495	NDUFA2	3.05466	300	(178, 316]
ENSG00000189043_1	ENSG00000189043	NDUFA4	3.66017	246	(178, 316]
ENSG00000119013_1	ENSG00000119013	NDUFB3	3.18007	297	(178, 316]
ENSG00000106333_2	ENSG00000106333	PCOLCE	3.09432	315	(178, 316]
ENSG00000106333_3	ENSG00000106333	PCOLCE	3.94586	315	(178, 316]
ENSG00000159335_1	ENSG00000159335	PTMS	4.48763	309	(178, 316]
ENSG00000159335_2	ENSG00000159335	PTMS	3.40173	309	(178, 316]
ENSG00000188015_1	ENSG00000188015	S100A3	3.53741	306	(178, 316]
ENSG00000196154_4	ENSG00000188015	S100A3	3.55101	306	(178, 316]
ENSG00000197747_1	ENSG00000197747	S100A10	3.57544	294	(178, 316]
ENSG00000197747_2	ENSG00000197747	S100A10	3.33365	294	(178, 316]
ENSG00000108691_1	ENSG00000108691	CCL2	3.82824	300	(178, 316]
ENSG00000271503_1	ENSG00000271503	CCL5	3.52293	276	(178, 316]
ENSG00000178980_1	ENSG00000178980	SELENOW	1.88509	264	(178, 316]
ENSG00000178980_2	ENSG00000178980	SELENOW	2.00105	264	(178, 316]
ENSG00000182004_1	ENSG00000182004	SNRPE	3.49941	279	(178, 316]
ENSG00000182004_2	ENSG00000182004	SNRPE	3.359	279	(178, 316]
ENSG00000182004_3	ENSG00000182004	SNRPE	3.10972	279	(178, 316]
ENSG00000139343_1	ENSG00000139343	SNRPF	3.37981	261	(178, 316]
ENSG00000143977_1	ENSG00000143977	SNRPG	2.9214	231	(178, 316]
ENSG00000143742_1	ENSG00000143742	SRP9	3.44653	261	(178, 316]
ENSG00000184602_1	ENSG00000184602	SNN	2.62433	267	(178, 316]
ENSG00000278637_1	ENSG00000278637	H4C1	3.39714	312	(178, 316]
ENSG00000277157_1	ENSG00000277157	H4C4	3.29683	312	(178, 316]
ENSG00000274618_1	ENSG00000274618	H4C6	3.35602	312	(178, 316]
ENSG00000158406_1	ENSG00000158406	H4C8	3.25884	312	(178, 316]
ENSG00000278705_1	ENSG00000278705	H4C2	3.39945	312	(178, 316]
ENSG00000276966_1	ENSG00000276966	H4C5	3.35932	312	(178, 316]
ENSG00000176101_1	ENSG00000176101	SSNA1	3.14312	308	(178, 316]
ENSG00000243056_1	ENSG00000243056	EIF4EBP3	3.54766	303	(178, 316]
ENSG00000088986_1	ENSG00000088986	DYNLL1	3.35479	270	(178, 316]
ENSG00000118640_1	ENSG00000118640	VAMP8	2.78038	303	(178, 316]
ENSG00000175334_2	ENSG00000175334	BANF1	3.36738	270	(178, 316]
ENSG00000175334_3	ENSG00000175334	BANF1	3.11597	270	(178, 316]
ENSG00000177556_1	ENSG00000177556	ATOX1	2.59397	207	(178, 316]
ENSG00000176340_1	ENSG00000176340	COX8A	2.93972	210	(178, 316]
ENSG00000127920_1	ENSG00000127920	GNG11	4.60138	222	(178, 316]
ENSG00000127920_2	ENSG00000127920	GNG11	4.66809	222	(178, 316]
ENSG00000127920_3	ENSG00000127920	GNG11	4.28407	222	(178, 316]
ENSG00000127920_4	ENSG00000127920	GNG11	3.69396	222	(178, 316]
ENSG00000127920_5	ENSG00000127920	GNG11	3.40998	222	(178, 316]
ENSG00000127920_6	ENSG00000127920	GNG11	3.36219	222	(178, 316]
ENSG00000164919_1	ENSG00000164919	COX6C	3.14804	228	(178, 316]
ENSG00000164919_2	ENSG00000164919	COX6C	2.8173	228	(178, 316]
ENSG00000112977_1	ENSG00000112977	DAP	3.41123	309	(178, 316]
ENSG00000112977_2	ENSG00000112977	DAP	3.16584	309	(178, 316]
ENSG00000100632_1	ENSG00000100632	ERH	3.57612	315	(178, 316]
ENSG00000100632_2	ENSG00000100632	ERH	3.33769	315	(178, 316]
ENSG00000125356_1	ENSG00000125356	NDUFA1	2.84881	213	(178, 316]
ENSG00000049245_1	ENSG00000049245	VAMP3	3.41163	303	(178, 316]
ENSG00000145824_1	ENSG00000145824	CXCL14	4.58953	300	(178, 316]
ENSG00000145824_2	ENSG00000145824	CXCL14	4.1684	300	(178, 316]
ENSG00000205581_1	ENSG00000205581	HMGN1	3.49956	303	(178, 316]
ENSG00000174021_1	ENSG00000174021	GNG5	2.80583	207	(178, 316]
ENSG00000174021_2	ENSG00000174021	GNG5	2.44152	207	(178, 316]
ENSG00000198830_1	ENSG00000198830	HMGN2	3.63727	273	(178, 316]
ENSG00000135480_1	ENSG00000135480	KRT7	2.73245	309	(178, 316]
ENSG00000135480_2	ENSG00000135480	KRT7	2.44122	309	(178, 316]
ENSG00000138495_1	ENSG00000138495	COX17	2.33786	192	(178, 316]
ENSG00000167797_3	ENSG00000167797	CDK2AP2	3.32252	299	(178, 316]
ENSG00000198417_1	ENSG00000198417	MT1F	2.44442	186	(178, 316]
ENSG00000198417_2	ENSG00000198417	MT1F	2.33225	186	(178, 316]
ENSG00000198417_3	ENSG00000198417	MT1F	2.2327	186	(178, 316]
ENSG00000187193_1	ENSG00000187193	MT1X	2.39831	186	(178, 316]
ENSG00000196754_1	ENSG00000196754	S100A2	2.31919	297	(178, 316]
ENSG00000196754_2	ENSG00000196754	S100A2	3.4256	297	(178, 316]
ENSG00000196754_3	ENSG00000196754	S100A2	3.21775	297	(178, 316]
ENSG00000189171_2	ENSG00000189171	S100A13	3.96043	297	(178, 316]
ENSG00000189171_3	ENSG00000189171	S100A13	3.1616	297	(178, 316]
ENSG00000173660_1	ENSG00000173660	UQCRH	3.02369	276	(178, 316]
ENSG00000173660_2	ENSG00000173660	UQCRH	2.7607	276	(178, 316]
ENSG00000129559_1	ENSG00000129559	NEDD8	3.0886	246	(178, 316]
ENSG00000129559_2	ENSG00000129559	NEDD8	2.96429	246	(178, 316]
ENSG00000154146_1	ENSG00000154146	NRGN	3.98204	237	(178, 316]
ENSG00000105258_1	ENSG00000105258	POLR2I	2.3323	312	(178, 316]
ENSG00000127922_1	ENSG00000127922	SEM1	2.98412	213	(178, 316]
ENSG00000182952_1	ENSG00000182952	HMGN4	3.94135	273	(178, 316]
ENSG00000167283_1	ENSG00000167283	ATP5MG	3.31328	312	(178, 316]
ENSG00000167283_3	ENSG00000167283	ATP5MG	3.18755	312	(178, 316]
ENSG00000166619_1	ENSG00000166619	BLCAP	3.12461	264	(178, 316]
ENSG00000166619_2	ENSG00000166619	BLCAP	2.98823	264	(178, 316]
ENSG00000166619_3	ENSG00000166619	BLCAP	2.69483	264	(178, 316]
ENSG00000106803_1	ENSG00000106803	SEC61B	3.40952	291	(178, 316]
ENSG00000106803_2	ENSG00000106803	SEC61B	3.06462	291	(178, 316]
ENSG00000213190_1	ENSG00000213190	MLLT11	3.84989	273	(178, 316]
ENSG00000213190_2	ENSG00000213190	MLLT11	4.06416	273	(178, 316]
ENSG00000213190_3	ENSG00000213190	MLLT11	3.96575	273	(178, 316]
ENSG00000171033_1	ENSG00000171033	PKIA	2.86414	231	(178, 316]
ENSG00000184900_2	ENSG00000184900	SUMO3	2.69853	312	(178, 316]
ENSG00000188612_1	ENSG00000188612	SUMO2	3.54058	288	(178, 316]
ENSG00000188612_2	ENSG00000188612	SUMO2	3.50193	288	(178, 316]
ENSG00000188612_3	ENSG00000188612	SUMO2	3.24399	288	(178, 316]
ENSG00000160207_3	ENSG00000160207	HSF2BP	3.58427	309	(178, 316]
ENSG00000160207_4	ENSG00000160207	HSF2BP	3.13555	309	(178, 316]
ENSG00000168734_1	ENSG00000168734	PKIG	2.48189	231	(178, 316]
ENSG00000164167_1	ENSG00000164167	LSM6	3.12472	243	(178, 316]
ENSG00000214114_1	ENSG00000214114	MYCBP	3.07813	312	(178, 316]
ENSG00000176046_1	ENSG00000176046	NUPR1	3.05074	249	(178, 316]
ENSG00000176046_2	ENSG00000176046	NUPR1	2.98515	249	(178, 316]
ENSG00000176046_3	ENSG00000176046	NUPR1	2.7209	249	(178, 316]
ENSG00000134809_1	ENSG00000134809	TIMM10	3.3169	273	(178, 316]
ENSG00000099800_1	ENSG00000099800	TIMM13	2.89565	288	(178, 316]
ENSG00000100575_1	ENSG00000100575	TIMM9	3.34464	270	(178, 316]
ENSG00000272398_1	ENSG00000272398	CD24	3.33023	243	(178, 316]
ENSG00000135245_1	ENSG00000135245	HILPDA	3.60378	192	(178, 316]
ENSG00000135245_2	ENSG00000135245	HILPDA	3.61826	192	(178, 316]
ENSG00000135245_3	ENSG00000135245	HILPDA	3.51842	192	(178, 316]
ENSG00000114902_1	ENSG00000114902	SPCS1	4.23136	309	(178, 316]
ENSG00000114902_2	ENSG00000114902	SPCS1	3.97271	309	(178, 316]
ENSG00000096092_1	ENSG00000096092	TMEM14A	3.56874	300	(178, 316]
ENSG00000181061_1	ENSG00000181061	HIGD1A	3.07436	282	(178, 316]
ENSG00000134825_1	ENSG00000134825	TMEM258	2.4723	240	(178, 316]
ENSG00000132432_1	ENSG00000132432	SEC61G	2.6734	207	(178, 316]
ENSG00000132432_2	ENSG00000132432	SEC61G	2.54992	207	(178, 316]
ENSG00000164405_1	ENSG00000164405	UQCRQ	2.71333	249	(178, 316]
ENSG00000120742_1	ENSG00000120742	SERP1	4.32821	201	(178, 316]
ENSG00000120742_2	ENSG00000120742	SERP1	4.04389	201	(178, 316]
ENSG00000120742_3	ENSG00000120742	SERP1	3.65738	201	(178, 316]
ENSG00000197956_2	ENSG00000197956	S100A6	3.32231	273	(178, 316]
ENSG00000197956_3	ENSG00000197956	S100A6	3.10833	273	(178, 316]
ENSG00000108509_3	ENSG00000108509	CAMTA2	4.0777	309	(178, 316]
ENSG00000129055_1	ENSG00000129055	ANAPC13	2.85964	225	(178, 316]
ENSG00000185088_1	ENSG00000185088	RPS27L	3.322	255	(178, 316]
ENSG00000185088_2	ENSG00000185088	RPS27L	3.20099	255	(178, 316]
ENSG00000185088_3	ENSG00000185088	RPS27L	2.96145	255	(178, 316]
ENSG00000120963_2	ENSG00000120963	ZNF706	3.77606	231	(178, 316]
ENSG00000120963_3	ENSG00000120963	ZNF706	2.84274	231	(178, 316]
ENSG00000128534_1	ENSG00000128534	LSM8	3.64464	291	(178, 316]
ENSG00000185222_1	ENSG00000185222	TCEAL9	4.65104	315	(178, 316]
ENSG00000141552_2	ENSG00000141552	ANAPC11	2.82665	255	(178, 316]
ENSG00000187049_1	ENSG00000187049	TMEM216	2.44222	264	(178, 316]
ENSG00000181924_1	ENSG00000181924	COA4	3.03518	264	(178, 316]
ENSG00000120686_1	ENSG00000120686	UFM1	3.25505	258	(178, 316]
ENSG00000171388_1	ENSG00000171388	APLN	4.38034	234	(178, 316]
ENSG00000131931_3	ENSG00000131931	THAP1	2.59466	285	(178, 316]
ENSG00000101019_2	ENSG00000101019	UQCC1	4.12783	300	(178, 316]
ENSG00000162545_2	ENSG00000162545	CAMK2N1	3.72276	237	(178, 316]
ENSG00000166823_2	ENSG00000166823	MESP1	2.61311	288	(178, 316]
ENSG00000172380_1	ENSG00000172380	GNG12	3.88861	219	(178, 316]
ENSG00000106004_5	ENSG00000106004	HOXA5	2.99978	276	(178, 316]
ENSG00000196154_5	ENSG00000196154	S100A4	2.39445	306	(178, 316]
ENSG00000166002_1	ENSG00000166002	SMCO4	3.40926	180	(178, 316]
ENSG00000166002_2	ENSG00000166002	SMCO4	3.43663	180	(178, 316]
ENSG00000103121_1	ENSG00000103121	CMC2	2.93637	240	(178, 316]
ENSG00000120533_1	ENSG00000120533	ENY2	3.45159	306	(178, 316]
ENSG00000197622_1	ENSG00000197622	CDC42SE1	4.36128	240	(178, 316]
ENSG00000158985_1	ENSG00000158985	CDC42SE2	4.44138	255	(178, 316]
ENSG00000178585_2	ENSG00000178585	CTNNBIP1	2.46101	246	(178, 316]
ENSG00000214113_1	ENSG00000214113	LYRM4	3.73362	276	(178, 316]
ENSG00000214113_2	ENSG00000214113	LYRM4	3.05824	276	(178, 316]
ENSG00000111850_1	ENSG00000111850	SMIM8	3.07481	294	(178, 316]
ENSG00000083099_1	ENSG00000083099	LYRM2	2.83845	267	(178, 316]
ENSG00000204392_1	ENSG00000204392	LSM2	3.87649	288	(178, 316]
ENSG00000204392_2	ENSG00000204392	LSM2	3.6075	288	(178, 316]
ENSG00000204392_3	ENSG00000204392	LSM2	3.10825	288	(178, 316]
ENSG00000204392_4	ENSG00000204392	LSM2	2.87438	288	(178, 316]
ENSG00000148153_1	ENSG00000148153	INIP	3.95225	315	(178, 316]
ENSG00000113811_1	ENSG00000113811	SELENOK	3.84216	285	(178, 316]
ENSG00000113811_2	ENSG00000113811	SELENOK	4.18317	285	(178, 316]
ENSG00000146386_1	ENSG00000146386	ABRACL	3.50248	246	(178, 316]
ENSG00000146386_2	ENSG00000146386	ABRACL	3.25705	246	(178, 316]
ENSG00000146386_3	ENSG00000146386	ABRACL	2.83282	246	(178, 316]
ENSG00000146386_4	ENSG00000146386	ABRACL	2.53877	246	(178, 316]
ENSG00000101363_1	ENSG00000101363	MANBAL	3.35903	258	(178, 316]
ENSG00000104863_2	ENSG00000104863	LIN7B	3.70361	303	(178, 316]
ENSG00000145022_1	ENSG00000145022	TCTA	3.80923	312	(178, 316]
ENSG00000145022_2	ENSG00000145022	TCTA	2.98461	312	(178, 316]
ENSG00000173141_1	ENSG00000173141	MRPL57	2.78609	309	(178, 316]
ENSG00000130311_1	ENSG00000130311	DDA1	3.55541	309	(178, 316]
ENSG00000171159_1	ENSG00000171159	C9orf16	2.97672	252	(178, 316]
ENSG00000171159_2	ENSG00000171159	C9orf16	2.30376	252	(178, 316]
ENSG00000171159_3	ENSG00000171159	C9orf16	1.93742	252	(178, 316]
ENSG00000280789_5	ENSG00000280789	PAGR1	2.63697	276	(178, 316]
ENSG00000184436_2	ENSG00000184436	THAP7	3.86615	288	(178, 316]
ENSG00000184436_3	ENSG00000184436	THAP7	3.72226	288	(178, 316]
ENSG00000184436_4	ENSG00000184436	THAP7	3.10338	288	(178, 316]
ENSG00000169976_1	ENSG00000169976	SF3B5	3.60949	261	(178, 316]
ENSG00000169976_2	ENSG00000169976	SF3B5	3.46609	261	(178, 316]
ENSG00000266472_1	ENSG00000266472	MRPS21	3.48592	264	(178, 316]
ENSG00000132570_2	ENSG00000132570	PCBD2	2.88694	312	(178, 316]
ENSG00000132570_3	ENSG00000132570	PCBD2	2.62295	312	(178, 316]
ENSG00000130165_1	ENSG00000130165	ELOF1	2.71678	252	(178, 316]
ENSG00000130165_2	ENSG00000130165	ELOF1	2.61864	252	(178, 316]
ENSG00000120306_1	ENSG00000120306	CYSTM1	3.91302	294	(178, 316]
ENSG00000120306_2	ENSG00000120306	CYSTM1	3.68052	294	(178, 316]
ENSG00000243927_1	ENSG00000243927	MRPS6	2.72796	291	(178, 316]
ENSG00000256235_1	ENSG00000256235	SMIM3	3.41028	183	(178, 316]
ENSG00000256235_2	ENSG00000256235	SMIM3	3.03744	183	(178, 316]
ENSG00000134056_1	ENSG00000134056	MRPS36	3.35017	312	(178, 316]
ENSG00000188643_1	ENSG00000188643	S100A16	3.87476	312	(178, 316]
ENSG00000188643_2	ENSG00000188643	S100A16	3.21994	312	(178, 316]
ENSG00000264364_1	ENSG00000264364	DYNLL2	4.24003	270	(178, 316]
ENSG00000163866_1	ENSG00000163866	SMIM12	3.39736	279	(178, 316]
ENSG00000170634_3	ENSG00000170634	ACYP2	2.96446	300	(178, 316]
ENSG00000118418_1	ENSG00000118418	HMGN3	3.17449	234	(178, 316]
ENSG00000176386_1	ENSG00000176386	CDC26	3.27595	258	(178, 316]
ENSG00000176386_2	ENSG00000176386	CDC26	2.97616	258	(178, 316]
ENSG00000176386_3	ENSG00000176386	CDC26	2.98763	258	(178, 316]
ENSG00000169964_2	ENSG00000169964	TMEM42	3.07733	282	(178, 316]
ENSG00000198168_1	ENSG00000198168	SVIP	2.37433	234	(178, 316]
ENSG00000198168_2	ENSG00000198168	SVIP	2.29614	234	(178, 316]
ENSG00000213185_1	ENSG00000213185	FAM24B	2.21158	285	(178, 316]
ENSG00000158122_3	ENSG00000158122	PRXL2C	2.68848	291	(178, 316]
ENSG00000179085_1	ENSG00000179085	DPM3	3.11588	279	(178, 316]
ENSG00000205155_1	ENSG00000205155	PSENEN	4.02773	306	(178, 316]
ENSG00000205155_2	ENSG00000205155	PSENEN	3.76071	306	(178, 316]
ENSG00000156521_1	ENSG00000156521	TYSND1	4.19924	297	(178, 316]
ENSG00000156521_2	ENSG00000156521	TYSND1	4.7315	297	(178, 316]
ENSG00000174695_1	ENSG00000174695	TMEM167A	2.48053	219	(178, 316]
ENSG00000163683_1	ENSG00000163683	SMIM14	4.33228	300	(178, 316]
ENSG00000163683_2	ENSG00000163683	SMIM14	4.10591	300	(178, 316]
ENSG00000163683_3	ENSG00000163683	SMIM14	3.85082	300	(178, 316]
ENSG00000163683_4	ENSG00000163683	SMIM14	3.82431	300	(178, 316]
ENSG00000197837_1	ENSG00000197837	H4-16	3.46443	312	(178, 316]
ENSG00000169715_1	ENSG00000169715	MT1E	2.30618	186	(178, 316]
ENSG00000173928_3	ENSG00000173928	SWSAP1	2.50188	279	(178, 316]
ENSG00000146049_1	ENSG00000146049	KAAG1	2.87022	255	(178, 316]
ENSG00000174514_1	ENSG00000174514	MFSD4A	4.48034	285	(178, 316]
ENSG00000186665_1	ENSG00000186665	C17orf58	3.3119	294	(178, 316]
ENSG00000186687_1	ENSG00000186687	LYRM7	3.56712	315	(178, 316]
ENSG00000149380_2	ENSG00000149380	P4HA3	2.88481	276	(178, 316]
ENSG00000166920_1	ENSG00000166920	C15orf48	3.44976	252	(178, 316]
ENSG00000166173_1	ENSG00000166173	LARP6	2.84077	282	(178, 316]
ENSG00000166173_2	ENSG00000166173	LARP6	2.64024	282	(178, 316]
ENSG00000166173_3	ENSG00000166173	LARP6	2.61163	282	(178, 316]
ENSG00000197982_2	ENSG00000197982	C1orf122	4.53452	298	(178, 316]
ENSG00000197982_5	ENSG00000197982	C1orf122	3.05492	298	(178, 316]
ENSG00000175279_3	ENSG00000175279	CENPS	2.81484	300	(178, 316]
ENSG00000177868_1	ENSG00000177868	SVBP	2.88108	201	(178, 316]
ENSG00000177868_2	ENSG00000177868	SVBP	2.75838	201	(178, 316]
ENSG00000177868_3	ENSG00000177868	SVBP	2.63791	201	(178, 316]
ENSG00000177868_4	ENSG00000177868	SVBP	2.55613	201	(178, 316]
ENSG00000178531_1	ENSG00000178531	CTXN1	2.64781	249	(178, 316]
ENSG00000178531_2	ENSG00000178531	CTXN1	2.56608	249	(178, 316]
ENSG00000165948_1	ENSG00000165948	IFI27L1	4.28043	315	(178, 316]
ENSG00000165948_2	ENSG00000165948	IFI27L1	3.90153	315	(178, 316]
ENSG00000154102_1	ENSG00000154102	C16orf74	2.23186	231	(178, 316]
ENSG00000272047_1	ENSG00000272047	GTF2H5	3.08261	216	(178, 316]
ENSG00000225663_1	ENSG00000225663	MCRIP1	3.17744	294	(178, 316]
ENSG00000164136_4	ENSG00000164136	IL15	4.25156	489	(316, 562]
ENSG00000146278_2	ENSG00000146278	PNRC1	2.89989	429	(316, 562]
ENSG00000054392_2	ENSG00000054392	HHAT	3.5725	552	(316, 562]
ENSG00000162366_1	ENSG00000162366	PDZK1IP1	2.25036	345	(316, 562]
ENSG00000198198_1	ENSG00000198198	SZT2	3.53413	537	(316, 562]
ENSG00000117010_2	ENSG00000117010	ZNF684	3.73981	360	(316, 562]
ENSG00000138738_1	ENSG00000138738	PRDM5	3.65604	336	(316, 562]
ENSG00000138738_2	ENSG00000138738	PRDM5	3.72693	336	(316, 562]
ENSG00000101898_1	ENSG00000101898	MCTS2P	3.63974	546	(316, 562]
ENSG00000213889_1	ENSG00000213889	PPM1N	2.27623	339	(316, 562]
ENSG00000142396_1	ENSG00000142396	ERVK3-1	4.35412	330	(316, 562]
ENSG00000142396_2	ENSG00000142396	ERVK3-1	4.20487	330	(316, 562]
ENSG00000213689_1	ENSG00000213689	TREX1	3.90161	528	(316, 562]
ENSG00000174013_1	ENSG00000174013	FBXO45	3.67623	324	(316, 562]
ENSG00000120913_1	ENSG00000120913	PDLIM2	2.72071	441	(316, 562]
ENSG00000228300_2	ENSG00000228300	FAM174C	3.58137	399	(316, 562]
ENSG00000228300_3	ENSG00000228300	FAM174C	2.28934	399	(316, 562]
ENSG00000162623_3	ENSG00000162623	TYW3	4.18635	420	(316, 562]
ENSG00000075785_1	ENSG00000075785	RAB7A	6.14925	483	(316, 562]
ENSG00000174939_2	ENSG00000174939	ASPHD1	3.12191	330	(316, 562]
ENSG00000184470_3	ENSG00000184470	TXNRD2	3.09339	489	(316, 562]
ENSG00000184470_4	ENSG00000184470	TXNRD2	2.85067	489	(316, 562]
ENSG00000198843_1	ENSG00000198843	SELENOT	3.07052	414	(316, 562]
ENSG00000182903_2	ENSG00000182903	ZNF721	3.64837	399	(316, 562]
ENSG00000083720_5	ENSG00000083720	OXCT1	3.11152	372	(316, 562]
ENSG00000173818_2	ENSG00000173818	ENDOV	4.22851	348	(316, 562]
ENSG00000254469_3	ENSG00000254469	AP002495.1	4.11079	429	(316, 562]
ENSG00000129158_3	ENSG00000129158	SERGEF	2.35304	525	(316, 562]
ENSG00000149489_1	ENSG00000149489	ROM1	3.62496	318	(316, 562]
ENSG00000170315_1	ENSG00000170315	UBB	6.22569	462	(316, 562]
ENSG00000213853_4	ENSG00000213853	EMP2	2.80576	504	(316, 562]
ENSG00000213853_5	ENSG00000213853	EMP2	4.93959	504	(316, 562]
ENSG00000213853_6	ENSG00000213853	EMP2	5.5462	504	(316, 562]
ENSG00000116539_1	ENSG00000116539	ASH1L	3.14891	534	(316, 562]
ENSG00000258315_3	ENSG00000258315	C17orf49	3.63001	501	(316, 562]
ENSG00000258315_4	ENSG00000258315	C17orf49	3.81552	501	(316, 562]
ENSG00000100445_2	ENSG00000100445	SDR39U1	3.17733	381	(316, 562]
ENSG00000100445_3	ENSG00000100445	SDR39U1	3.6372	381	(316, 562]
ENSG00000189067_1	ENSG00000189067	LITAF	4.14585	486	(316, 562]
ENSG00000120068_1	ENSG00000120068	HOXB8	5.34852	318	(316, 562]
ENSG00000167733_1	ENSG00000130255	RPL36	3.32654	318	(316, 562]
ENSG00000104964_5	ENSG00000104964	TLE5	2.85718	426	(316, 562]
ENSG00000099866_1	ENSG00000099866	MADCAM1	3.3069	492	(316, 562]
ENSG00000115268_1	ENSG00000115268	RPS15	4.07611	426	(316, 562]
ENSG00000184451_1	ENSG00000184451	CCR10	3.03732	423	(316, 562]
ENSG00000153443_1	ENSG00000153443	UBALD1	2.03646	354	(316, 562]
ENSG00000146112_4	ENSG00000146112	PPP1R18	3.29235	498	(316, 562]
ENSG00000146112_5	ENSG00000146112	PPP1R18	2.93306	498	(316, 562]
ENSG00000149547_2	ENSG00000149547	EI24	3.0392	504	(316, 562]
ENSG00000169057_1	ENSG00000169057	MECP2	3.63708	519	(316, 562]
ENSG00000171843_5	ENSG00000171843	MLLT3	4.51995	417	(316, 562]
ENSG00000171843_6	ENSG00000171843	MLLT3	4.15092	417	(316, 562]
ENSG00000253352_1	ENSG00000253352	TUG1	4.79194	462	(316, 562]
ENSG00000187266_3	ENSG00000187266	EPOR	4.38462	504	(316, 562]
ENSG00000087086_1	ENSG00000087086	FTL	3.24035	528	(316, 562]
ENSG00000239672_1	ENSG00000239672	NME1	4.64935	459	(316, 562]
ENSG00000109099_3	ENSG00000109099	PMP22	5.0973	483	(316, 562]
ENSG00000142168_1	ENSG00000142168	SOD1	4.79249	465	(316, 562]
ENSG00000164136_1	ENSG00000164136	IL15	2.93153	489	(316, 562]
ENSG00000164136_2	ENSG00000164136	IL15	2.26172	489	(316, 562]
ENSG00000085063_1	ENSG00000085063	CD59	4.45087	387	(316, 562]
ENSG00000170425_4	ENSG00000170425	ADORA2B	5.18653	465	(316, 562]
ENSG00000100300_1	ENSG00000100300	TSPO	3.98204	510	(316, 562]
ENSG00000088832_2	ENSG00000088832	FKBP1A	3.02399	327	(316, 562]
ENSG00000104432_5	ENSG00000104432	IL7	2.80902	534	(316, 562]
ENSG00000221823_2	ENSG00000221823	PPP3R1	5.95609	513	(316, 562]
ENSG00000114391_1	ENSG00000114391	RPL24	4.28768	474	(316, 562]
ENSG00000131469_1	ENSG00000131469	RPL27	4.70594	411	(316, 562]
ENSG00000156482_1	ENSG00000156482	RPL30	3.01798	348	(316, 562]
ENSG00000144713_1	ENSG00000144713	RPL32	3.51008	408	(316, 562]
ENSG00000165502_1	ENSG00000165502	RPL36AL	4.10968	321	(316, 562]
ENSG00000155330_1	ENSG00000155330	C16orf87	3.95468	465	(316, 562]
ENSG00000161920_1	ENSG00000161920	MED11	3.90007	354	(316, 562]
ENSG00000161920_2	ENSG00000161920	MED11	3.53936	354	(316, 562]
ENSG00000137818_1	ENSG00000137818	RPLP1	2.89527	345	(316, 562]
ENSG00000111907_2	ENSG00000111907	TPD52L1	2.86428	528	(316, 562]
ENSG00000111907_3	ENSG00000111907	TPD52L1	4.24593	435	(316, 562]
ENSG00000154723_2	ENSG00000154723	ATP5PF	3.63505	327	(316, 562]
ENSG00000100138_1	ENSG00000100138	SNU13	3.45358	387	(316, 562]
ENSG00000100138_2	ENSG00000100138	SNU13	3.13057	387	(316, 562]
ENSG00000177600_1	ENSG00000177600	RPLP2	3.38711	348	(316, 562]
ENSG00000197769_1	ENSG00000197769	MAP1LC3C	4.19309	444	(316, 562]
ENSG00000079263_2	ENSG00000079263	SP140	4.03478	459	(316, 562]
ENSG00000079263_3	ENSG00000079263	SP140	3.81934	459	(316, 562]
ENSG00000148908_1	ENSG00000148908	RGS10	3.57617	546	(316, 562]
ENSG00000175155_2	ENSG00000175155	YPEL2	4.61573	360	(316, 562]
ENSG00000172465_3	ENSG00000172465	TCEAL1	4.76254	480	(316, 562]
ENSG00000172465_1	ENSG00000172465	TCEAL1	5.12485	480	(316, 562]
ENSG00000172465_4	ENSG00000172465	TCEAL1	5.05971	480	(316, 562]
ENSG00000172465_5	ENSG00000172465	TCEAL1	4.52726	480	(316, 562]
ENSG00000172465_6	ENSG00000172465	TCEAL1	4.3541	480	(316, 562]
ENSG00000183891_2	ENSG00000183891	TTC32	4.77292	456	(316, 562]
ENSG00000145354_1	ENSG00000145354	CISD2	3.44127	408	(316, 562]
ENSG00000205208_1	ENSG00000205208	C4orf46	3.37279	342	(316, 562]
ENSG00000180694_3	ENSG00000180694	TMEM64	3.71353	561	(316, 562]
ENSG00000143942_1	ENSG00000143942	CHAC2	4.7763	555	(316, 562]
ENSG00000089063_1	ENSG00000089063	TMEM230	2.66624	363	(316, 562]
ENSG00000155265_1	ENSG00000155265	GOLGA7B	3.60704	504	(316, 562]
ENSG00000089685_1	ENSG00000089685	BIRC5	3.59997	414	(316, 562]
ENSG00000176912_1	ENSG00000176912	TYMSOS	3.34376	372	(316, 562]
ENSG00000168275_3	ENSG00000168275	COA6	2.32011	378	(316, 562]
ENSG00000184924_1	ENSG00000184924	PTRHD1	3.56823	423	(316, 562]
ENSG00000197021_1	ENSG00000197021	EOLA2	3.67984	477	(316, 562]
ENSG00000112514_1	ENSG00000112514	CUTA	4.55587	471	(316, 562]
ENSG00000112514_2	ENSG00000112514	CUTA	4.45821	471	(316, 562]
ENSG00000205861_1	ENSG00000205861	PCOTH	2.93518	324	(316, 562]
ENSG00000145247_1	ENSG00000145247	OCIAD2	4.66814	465	(316, 562]
ENSG00000145247_2	ENSG00000145247	OCIAD2	4.47097	465	(316, 562]
ENSG00000112514_3	ENSG00000112514	CUTA	4.49864	540	(316, 562]
ENSG00000112514_4	ENSG00000112514	CUTA	4.1462	540	(316, 562]
ENSG00000142534_1	ENSG00000142534	RPS11	3.55991	477	(316, 562]
ENSG00000112306_1	ENSG00000112306	RPS12	2.38363	399	(316, 562]
ENSG00000160124_2	ENSG00000160124	CCDC58	3.2499	369	(316, 562]
ENSG00000243678_3	ENSG00000243678	NME2	3.56206	459	(316, 562]
ENSG00000203724_1	ENSG00000203724	C1orf53	2.68872	438	(316, 562]
ENSG00000203814_1	ENSG00000203814	H2BC18	3.35914	381	(316, 562]
ENSG00000186468_1	ENSG00000186468	RPS23	3.48342	432	(316, 562]
ENSG00000138326_1	ENSG00000138326	RPS24	3.48163	402	(316, 562]
ENSG00000138326_2	ENSG00000138326	RPS24	3.84593	402	(316, 562]
ENSG00000118181_1	ENSG00000118181	RPS25	3.42005	378	(316, 562]
ENSG00000197728_1	ENSG00000197728	RPS26	3.19139	348	(316, 562]
ENSG00000184719_6	ENSG00000184719	RNLS	3.20101	525	(316, 562]
ENSG00000184719_7	ENSG00000184719	RNLS	3.17655	513	(316, 562]
ENSG00000050393_2	ENSG00000050393	MCUR1	2.31291	483	(316, 562]
ENSG00000131943_4	ENSG00000131943	C19orf12	3.01375	459	(316, 562]
ENSG00000244687_1	ENSG00000244687	UBE2V1	3.83565	444	(316, 562]
ENSG00000152056_1	ENSG00000152056	AP1S3	4.02463	465	(316, 562]
ENSG00000204237_1	ENSG00000204237	OXLD1	3.48465	384	(316, 562]
ENSG00000175854_1	ENSG00000175854	SWI5	3.10207	513	(316, 562]
ENSG00000286140_3	ENSG00000168802	CHTF8	4.31675	366	(316, 562]
ENSG00000003249_2	ENSG00000003249	DBNDD1	2.94267	477	(316, 562]
ENSG00000205138_1	ENSG00000205138	SDHAF1	3.56146	348	(316, 562]
ENSG00000124104_1	ENSG00000124104	SNX21	3.47936	459	(316, 562]
ENSG00000124104_3	ENSG00000124104	SNX21	3.98538	432	(316, 562]
ENSG00000214941_1	ENSG00000214941	ZSWIM7	2.90808	423	(316, 562]
ENSG00000244274_1	ENSG00000244274	DBNDD2	3.75392	486	(316, 562]
ENSG00000244274_2	ENSG00000244274	DBNDD2	3.37242	486	(316, 562]
ENSG00000244274_3	ENSG00000244274	DBNDD2	3.71849	486	(316, 562]
ENSG00000244274_4	ENSG00000244274	DBNDD2	3.72159	486	(316, 562]
ENSG00000204576_3	ENSG00000204576	PRR3	3.50485	504	(316, 562]
ENSG00000204576_4	ENSG00000204576	PRR3	3.57664	504	(316, 562]
ENSG00000204576_5	ENSG00000204576	PRR3	3.23738	504	(316, 562]
ENSG00000134590_1	ENSG00000134590	RTL8C	3.69515	342	(316, 562]
ENSG00000134590_2	ENSG00000134590	RTL8C	3.45949	342	(316, 562]
ENSG00000212747_1	ENSG00000212747	RTL8B	3.54497	342	(316, 562]
ENSG00000182400_1	ENSG00000182400	TRAPPC6B	4.10695	477	(316, 562]
ENSG00000102409_2	ENSG00000102409	BEX4	4.73464	363	(316, 562]
ENSG00000150433_3	ENSG00000150433	TMEM218	3.2757	348	(316, 562]
ENSG00000128891_1	ENSG00000128891	CCDC32	4.39819	558	(316, 562]
ENSG00000213221_1	ENSG00000213221	DNLZ	2.95146	537	(316, 562]
ENSG00000197343_1	ENSG00000197343	ZNF655	2.67562	333	(316, 562]
ENSG00000197343_5	ENSG00000197343	ZNF655	3.65001	546	(316, 562]
ENSG00000206535_1	ENSG00000206535	LNP1	2.36096	537	(316, 562]
ENSG00000215217_2	ENSG00000215217	C5orf49	2.82319	444	(316, 562]
ENSG00000148803_1	ENSG00000148803	FUOM	3.28646	465	(316, 562]
ENSG00000163528_1	ENSG00000163528	CHCHD4	4.10467	429	(316, 562]
ENSG00000163528_2	ENSG00000163528	CHCHD4	3.97345	429	(316, 562]
ENSG00000071082_1	ENSG00000071082	RPL31	3.39529	387	(316, 562]
ENSG00000163684_2	ENSG00000163684	RPP14	4.37861	375	(316, 562]
ENSG00000177951_1	ENSG00000177951	BET1L	3.01366	336	(316, 562]
ENSG00000163235_1	ENSG00000163235	TGFA	3.90648	480	(316, 562]
ENSG00000188610_2	ENSG00000188610	FAM72B	4.22999	450	(316, 562]
ENSG00000188610_3	ENSG00000188610	FAM72B	4.02832	450	(316, 562]
ENSG00000133818_3	ENSG00000133818	RRAS2	3.88462	384	(316, 562]
ENSG00000256806_1	ENSG00000256806	C17orf100	2.79844	357	(316, 562]
ENSG00000215845_1	ENSG00000215845	TSTD1	3.06614	348	(316, 562]
ENSG00000257949_1	ENSG00000257949	TEN1	2.61328	372	(316, 562]
ENSG00000284194_1	ENSG00000025708	TYMP	3.18449	414	(316, 562]
ENSG00000173221_2	ENSG00000173221	GLRX	3.50324	321	(316, 562]
ENSG00000148926_1	ENSG00000148926	ADM	4.83835	558	(316, 562]
ENSG00000169714_2	ENSG00000169714	CNBP	4.76475	513	(316, 562]
ENSG00000108468_1	ENSG00000108468	CBX1	5.41564	558	(316, 562]
ENSG00000100478_1	ENSG00000100478	AP4S1	3.55979	435	(316, 562]
ENSG00000176485_1	ENSG00000176485	PLAAT3	4.27783	489	(316, 562]
ENSG00000176485_2	ENSG00000176485	PLAAT3	4.32828	489	(316, 562]
ENSG00000176485_3	ENSG00000176485	PLAAT3	4.8337	489	(316, 562]
ENSG00000176485_4	ENSG00000176485	PLAAT3	4.72975	489	(316, 562]
ENSG00000102897_4	ENSG00000102897	LYRM1	3.01263	369	(316, 562]
ENSG00000102897_5	ENSG00000102897	LYRM1	3.21553	369	(316, 562]
ENSG00000102897_6	ENSG00000102897	LYRM1	2.97335	369	(316, 562]
ENSG00000101236_1	ENSG00000101236	RNF24	4.53668	447	(316, 562]
ENSG00000157778_1	ENSG00000157778	PSMG3	2.71122	369	(316, 562]
ENSG00000115363_2	ENSG00000115363	EVA1A	4.58835	459	(316, 562]
ENSG00000176209_1	ENSG00000176209	SMIM19	2.55139	324	(316, 562]
ENSG00000123096_1	ENSG00000123096	SSPN	4.1079	423	(316, 562]
ENSG00000189067_2	ENSG00000189067	LITAF	3.39837	486	(316, 562]
ENSG00000189067_3	ENSG00000189067	LITAF	4.08699	486	(316, 562]
ENSG00000141391_1	ENSG00000141391	PRELID3A	3.04705	519	(316, 562]
ENSG00000162076_1	ENSG00000162076	FLYWCH2	4.68565	423	(316, 562]
ENSG00000143158_1	ENSG00000143158	MPC2	3.74182	384	(316, 562]
ENSG00000132507_3	ENSG00000132507	EIF5A	2.86891	465	(316, 562]
ENSG00000189227_1	ENSG00000189227	C15orf61	2.85604	474	(316, 562]
ENSG00000203666_3	ENSG00000203666	EFCAB2	3.27844	402	(316, 562]
ENSG00000203666_4	ENSG00000203666	EFCAB2	2.82941	402	(316, 562]
ENSG00000237651_1	ENSG00000237651	C2orf74	2.84998	348	(316, 562]
ENSG00000237651_2	ENSG00000237651	C2orf74	2.86796	348	(316, 562]
ENSG00000113578_1	ENSG00000113578	FGF1	2.68821	468	(316, 562]
ENSG00000124444_1	ENSG00000124444	ZNF576	2.94529	513	(316, 562]
ENSG00000090238_1	ENSG00000090238	YPEL3	3.51923	360	(316, 562]
ENSG00000182093_5	ENSG00000182093	GET1	2.55075	423	(316, 562]
ENSG00000008988_1	ENSG00000008988	RPS20	2.61965	429	(316, 562]
ENSG00000232070_2	ENSG00000232070	TMEM253	2.15166	369	(316, 562]
ENSG00000197008_3	ENSG00000197008	ZNF138	3.38354	381	(316, 562]
ENSG00000204564_3	ENSG00000204564	C6orf136	4.8942	519	(316, 562]
ENSG00000130045_2	ENSG00000130045	NXNL2	4.18684	471	(316, 562]
ENSG00000286190_1	ENSG00000286190	AC055839.2	4.05399	360	(316, 562]
ENSG00000185716_1	ENSG00000185716	MOSMO	2.72313	504	(316, 562]
ENSG00000182518_2	ENSG00000182518	FAM104B	2.5035	339	(316, 562]
ENSG00000197415_3	ENSG00000197415	VEPH1	2.82912	534	(316, 562]
ENSG00000167105_1	ENSG00000167105	TMEM92	4.11071	480	(316, 562]
ENSG00000167105_2	ENSG00000167105	TMEM92	4.0566	480	(316, 562]
ENSG00000054392_5	ENSG00000054392	HHAT	2.57443	375	(316, 562]
ENSG00000180398_1	ENSG00000180398	MCFD2	2.80716	441	(316, 562]
ENSG00000105700_2	ENSG00000105700	KXD1	2.60132	531	(316, 562]
ENSG00000105974_3	ENSG00000105974	CAV1	5.45794	444	(316, 562]
ENSG00000105974_4	ENSG00000105974	CAV1	5.27821	444	(316, 562]
ENSG00000120805_1	ENSG00000120805	ARL1	5.58204	546	(316, 562]
ENSG00000100360_1	ENSG00000100360	IFT27	5.84128	561	(316, 562]
ENSG00000168653_2	ENSG00000168653	NDUFS5	3.71416	321	(316, 562]
ENSG00000253250_1	ENSG00000253250	C8orf88	2.77832	354	(316, 562]
ENSG00000148120_3	ENSG00000148120	AOPEP	2.48688	327	(316, 562]
ENSG00000148120_4	ENSG00000148120	AOPEP	2.60174	327	(316, 562]
ENSG00000059145_2	ENSG00000059145	UNKL	3.94459	549	(316, 562]
ENSG00000226174_1	ENSG00000226174	TEX22	3.98783	453	(316, 562]
ENSG00000134864_1	ENSG00000134864	GGACT	3.54078	462	(316, 562]
ENSG00000260456_1	ENSG00000260456	C16orf95	3.05318	477	(316, 562]
ENSG00000260456_2	ENSG00000260456	C16orf95	2.95219	477	(316, 562]
ENSG00000204070_1	ENSG00000204070	SYS1	3.97971	471	(316, 562]
ENSG00000204070_2	ENSG00000204070	SYS1	3.23372	471	(316, 562]
ENSG00000181264_1	ENSG00000181264	TLCD5	2.82361	381	(316, 562]
ENSG00000213625_4	ENSG00000213625	LEPROT	2.48836	333	(316, 562]
ENSG00000261652_2	ENSG00000261652	C15orf65	3.6543	366	(316, 562]
ENSG00000166847_1	ENSG00000166847	DCTN5	4.85531	459	(316, 562]
ENSG00000175879_4	ENSG00000175879	HOXD8	4.02136	321	(316, 562]
ENSG00000085871_1	ENSG00000085871	MGST2	5.28615	444	(316, 562]
ENSG00000085871_2	ENSG00000085871	MGST2	5.87756	444	(316, 562]
ENSG00000154582_1	ENSG00000154582	ELOC	3.42372	339	(316, 562]
ENSG00000181038_1	ENSG00000181038	METTL23	3.99099	372	(316, 562]
ENSG00000105971_1	ENSG00000105971	CAV2	3.29216	489	(316, 562]
ENSG00000175376_1	ENSG00000175376	EIF1AD	5.40889	498	(316, 562]
ENSG00000175376_2	ENSG00000175376	EIF1AD	5.29779	498	(316, 562]
ENSG00000101888_1	ENSG00000101888	NXT2	3.71904	429	(316, 562]
ENSG00000101888_2	ENSG00000101888	NXT2	2.73703	345	(316, 562]
ENSG00000173221_1	ENSG00000173221	GLRX	3.88346	321	(316, 562]
ENSG00000184903_1	ENSG00000184903	IMMP2L	5.0029	528	(316, 562]
ENSG00000141905_3	ENSG00000141905	NFIC	3.35377	462	(316, 562]
ENSG00000065882_3	ENSG00000065882	TBC1D1	2.67418	543	(316, 562]
ENSG00000167740_1	ENSG00000167740	CYB5D2	4.13645	459	(316, 562]
ENSG00000204444_2	ENSG00000204444	APOM	3.98748	351	(316, 562]
ENSG00000147164_2	ENSG00000147164	SNX12	4.40796	489	(316, 562]
ENSG00000147164_1	ENSG00000147164	SNX12	3.96423	477	(316, 562]
ENSG00000106028_2	ENSG00000106028	SSBP1	5.12364	447	(316, 562]
ENSG00000185252_1	ENSG00000185252	ZNF74	3.62829	537	(316, 562]
ENSG00000164162_1	ENSG00000164162	ANAPC10	4.28005	558	(316, 562]
ENSG00000164162_2	ENSG00000164162	ANAPC10	4.45515	558	(316, 562]
ENSG00000281991_1	ENSG00000281991	TMEM265	3.36164	327	(316, 562]
ENSG00000281991_2	ENSG00000281991	TMEM265	3.02791	327	(316, 562]
ENSG00000281991_3	ENSG00000281991	TMEM265	2.87694	327	(316, 562]
ENSG00000260456_3	ENSG00000260456	C16orf95	2.65737	432	(316, 562]
ENSG00000261840_1	ENSG00000261840	AC093249.6	2.33563	348	(316, 562]
ENSG00000150433_2	ENSG00000150433	TMEM218	3.67308	348	(316, 562]
ENSG00000101220_1	ENSG00000101220	C20orf27	3.37164	525	(316, 562]
ENSG00000123080_1	ENSG00000123080	CDKN2C	3.71879	507	(316, 562]
ENSG00000123080_2	ENSG00000123080	CDKN2C	5.07205	507	(316, 562]
ENSG00000123080_3	ENSG00000123080	CDKN2C	5.03122	507	(316, 562]
ENSG00000123080_4	ENSG00000123080	CDKN2C	5.09216	507	(316, 562]
ENSG00000123080_5	ENSG00000123080	CDKN2C	3.83768	507	(316, 562]
ENSG00000123080_6	ENSG00000123080	CDKN2C	3.40153	507	(316, 562]
ENSG00000204220_1	ENSG00000204220	PFDN6	4.31969	390	(316, 562]
ENSG00000198105_2	ENSG00000198105	ZNF248	4.51796	360	(316, 562]
ENSG00000109083_1	ENSG00000109083	IFT20	3.01744	477	(316, 562]
ENSG00000109083_2	ENSG00000109083	IFT20	2.64148	477	(316, 562]
ENSG00000123728_2	ENSG00000123728	RAP2C	4.17247	552	(316, 562]
ENSG00000123728_3	ENSG00000123728	RAP2C	3.89401	552	(316, 562]
ENSG00000123728_5	ENSG00000123728	RAP2C	5.43642	552	(316, 562]
ENSG00000123728_1	ENSG00000123728	RAP2C	4.81851	354	(316, 562]
ENSG00000156113_2	ENSG00000156113	KCNMA1	2.38102	507	(316, 562]
ENSG00000156113_3	ENSG00000156113	KCNMA1	2.75291	507	(316, 562]
ENSG00000180425_1	ENSG00000180425	C11orf71	3.05184	372	(316, 562]
ENSG00000233608_1	ENSG00000233608	TWIST2	3.97721	483	(316, 562]
ENSG00000167523_1	ENSG00000167523	SPATA33	3.50643	423	(316, 562]
ENSG00000167523_2	ENSG00000167523	SPATA33	3.17222	330	(316, 562]
ENSG00000140612_1	ENSG00000140612	SEC11A	5.58863	558	(316, 562]
ENSG00000140612_2	ENSG00000140612	SEC11A	5.33678	558	(316, 562]
ENSG00000179010_1	ENSG00000179010	MRFAP1	4.71898	384	(316, 562]
ENSG00000164054_2	ENSG00000164054	SHISA5	2.53895	414	(316, 562]
ENSG00000160799_1	ENSG00000160799	CCDC12	4.15103	501	(316, 562]
ENSG00000172731_1	ENSG00000172731	LRRC20	4.13446	555	(316, 562]
ENSG00000118600_3	ENSG00000118600	RXYLT1	3.1148	552	(316, 562]
ENSG00000118600_4	ENSG00000118600	RXYLT1	2.52438	552	(316, 562]
ENSG00000148229_1	ENSG00000148229	POLE3	3.42658	444	(316, 562]
ENSG00000113966_2	ENSG00000113966	ARL6	5.70526	561	(316, 562]
ENSG00000110200_1	ENSG00000110200	ANAPC15	2.88028	378	(316, 562]
ENSG00000110200_2	ENSG00000110200	ANAPC15	2.55896	378	(316, 562]
ENSG00000111229_1	ENSG00000111229	ARPC3	5.04711	537	(316, 562]
ENSG00000100028_1	ENSG00000100028	SNRPD3	4.53108	381	(316, 562]
ENSG00000163882_3	ENSG00000163882	POLR2H	4.71033	528	(316, 562]
ENSG00000163882_4	ENSG00000163882	POLR2H	4.19858	528	(316, 562]
ENSG00000099622_1	ENSG00000099622	CIRBP	5.2148	519	(316, 562]
ENSG00000147804_1	ENSG00000147804	SLC39A4	4.22811	450	(316, 562]
ENSG00000147804_2	ENSG00000147804	SLC39A4	4.19455	450	(316, 562]
ENSG00000205423_1	ENSG00000205423	CNEP1R1	3.23131	378	(316, 562]
ENSG00000077721_3	ENSG00000077721	UBE2A	3.85982	360	(316, 562]
ENSG00000110047_4	ENSG00000110047	EHD1	3.93756	453	(316, 562]
ENSG00000126453_1	ENSG00000126453	BCL2L12	4.26171	480	(316, 562]
ENSG00000162585_2	ENSG00000162585	FAAP20	2.37965	444	(316, 562]
ENSG00000162585_3	ENSG00000162585	FAAP20	3.01162	444	(316, 562]
ENSG00000065809_3	ENSG00000065809	FAM107B	3.47091	396	(316, 562]
ENSG00000091527_4	ENSG00000091527	CDV3	3.94272	471	(316, 562]
ENSG00000106367_1	ENSG00000106367	AP1S1	4.48605	477	(316, 562]
ENSG00000156795_1	ENSG00000156795	WDYHV1	2.68406	438	(316, 562]
ENSG00000156795_2	ENSG00000156795	WDYHV1	3.22328	438	(316, 562]
ENSG00000172216_2	ENSG00000172216	CEBPB	4.15034	444	(316, 562]
ENSG00000175348_1	ENSG00000175348	TMEM9B	2.45952	375	(316, 562]
ENSG00000137500_1	ENSG00000137500	CCDC90B	3.98444	462	(316, 562]
ENSG00000184900_1	ENSG00000184900	SUMO3	3.15101	426	(316, 562]
ENSG00000103202_3	ENSG00000103202	NME4	2.09639	354	(316, 562]
ENSG00000103202_4	ENSG00000103202	NME4	2.22654	354	(316, 562]
ENSG00000183696_1	ENSG00000183696	UPP1	3.51112	522	(316, 562]
ENSG00000169241_1	ENSG00000169241	SLC50A1	3.79172	471	(316, 562]
ENSG00000101439_1	ENSG00000101439	CST3	3.91707	441	(316, 562]
ENSG00000101439_2	ENSG00000101439	CST3	4.62525	441	(316, 562]
ENSG00000165949_1	ENSG00000165949	IFI27	4.11388	369	(316, 562]
ENSG00000089335_1	ENSG00000089335	ZNF302	4.80026	396	(316, 562]
ENSG00000109846_4	ENSG00000109846	CRYAB	5.17892	528	(316, 562]
ENSG00000267698_1	ENSG00000267698	AC002116.2	2.98292	408	(316, 562]
ENSG00000167747_1	ENSG00000167747	C19orf48	2.27183	354	(316, 562]
ENSG00000227124_2	ENSG00000227124	ZNF717	3.99343	345	(316, 562]
ENSG00000114405_1	ENSG00000114405	C3orf14	3.28098	387	(316, 562]
ENSG00000180891_6	ENSG00000180891	CUEDC1	3.31933	519	(316, 562]
ENSG00000139190_1	ENSG00000139190	VAMP1	3.8242	351	(316, 562]
ENSG00000171530_1	ENSG00000171530	TBCA	3.67472	390	(316, 562]
ENSG00000130176_2	ENSG00000130176	CNN1	2.99896	507	(316, 562]
ENSG00000184162_1	ENSG00000184162	NR2C2AP	5.11768	504	(316, 562]
ENSG00000184162_2	ENSG00000184162	NR2C2AP	4.88639	504	(316, 562]
ENSG00000184162_3	ENSG00000184162	NR2C2AP	4.65111	504	(316, 562]
ENSG00000111907_1	ENSG00000111907	TPD52L1	2.96531	489	(316, 562]
ENSG00000042753_3	ENSG00000042753	AP2S1	2.77656	477	(316, 562]
ENSG00000117419_2	ENSG00000117419	ERI3	2.90954	483	(316, 562]
ENSG00000011638_2	ENSG00000011638	TMEM159	3.33241	486	(316, 562]
ENSG00000111678_1	ENSG00000111678	C12orf57	3.31223	381	(316, 562]
ENSG00000111678_2	ENSG00000111678	C12orf57	2.87476	381	(316, 562]
ENSG00000219545_1	ENSG00000219545	UMAD1	3.49772	414	(316, 562]
ENSG00000254827_1	ENSG00000254827	SLC22A18AS	2.5239	453	(316, 562]
ENSG00000254827_2	ENSG00000254827	SLC22A18AS	4.17476	453	(316, 562]
ENSG00000148950_1	ENSG00000148950	IMMP1L	2.85695	501	(316, 562]
ENSG00000100162_3	ENSG00000100162	CENPM	2.83063	441	(316, 562]
ENSG00000142694_1	ENSG00000142694	EVA1B	3.28151	498	(316, 562]
ENSG00000111325_1	ENSG00000111325	OGFOD2	5.18629	561	(316, 562]
ENSG00000166822_2	ENSG00000166822	TMEM170A	3.28963	321	(316, 562]
ENSG00000141759_1	ENSG00000141759	TXNL4A	3.21269	405	(316, 562]
ENSG00000128989_1	ENSG00000128989	ARPP19	3.65419	339	(316, 562]
ENSG00000172113_1	ENSG00000172113	NME6	4.31981	561	(316, 562]
ENSG00000111269_1	ENSG00000111269	CREBL2	2.37757	363	(316, 562]
ENSG00000111269_2	ENSG00000111269	CREBL2	2.58641	363	(316, 562]
ENSG00000077152_1	ENSG00000077152	UBE2T	5.6214	504	(316, 562]
ENSG00000104164_6	ENSG00000104164	BLOC1S6	2.14921	534	(316, 562]
ENSG00000203667_1	ENSG00000203667	COX20	2.37961	357	(316, 562]
ENSG00000182362_1	ENSG00000182362	YBEY	4.36721	504	(316, 562]
ENSG00000081870_1	ENSG00000081870	HSPB11	3.54659	435	(316, 562]
ENSG00000087884_1	ENSG00000087884	AAMDC	3.70453	369	(316, 562]
ENSG00000156603_3	ENSG00000156603	MED19	4.88115	534	(316, 562]
ENSG00000122390_3	ENSG00000122390	NAA60	3.81541	534	(316, 562]
ENSG00000168564_1	ENSG00000168564	CDKN2AIP	4.58102	381	(316, 562]
ENSG00000185437_1	ENSG00000185437	SH3BGR	3.97588	387	(316, 562]
ENSG00000174796_2	ENSG00000174796	THAP6	3.89373	543	(316, 562]
ENSG00000037241_1	ENSG00000037241	RPL26L1	4.26206	438	(316, 562]
ENSG00000196655_1	ENSG00000196655	TRAPPC4	5.46637	498	(316, 562]
ENSG00000151917_2	ENSG00000151917	BEND6	2.2186	321	(316, 562]
ENSG00000114956_1	ENSG00000114956	DGUOK	3.4266	543	(316, 562]
ENSG00000165752_1	ENSG00000165752	STK32C	3.81511	441	(316, 562]
ENSG00000165752_2	ENSG00000165752	STK32C	3.87597	441	(316, 562]
ENSG00000165752_3	ENSG00000165752	STK32C	3.45095	441	(316, 562]
ENSG00000124733_1	ENSG00000124733	MEA1	3.52107	519	(316, 562]
ENSG00000115944_1	ENSG00000115944	COX7A2L	3.49366	345	(316, 562]
ENSG00000137309_1	ENSG00000137309	HMGA1	4.20089	324	(316, 562]
ENSG00000158716_2	ENSG00000158716	DUSP23	3.05074	453	(316, 562]
ENSG00000151135_1	ENSG00000151135	TMEM263	3.98353	351	(316, 562]
ENSG00000151135_2	ENSG00000151135	TMEM263	4.4267	351	(316, 562]
ENSG00000170634_1	ENSG00000170634	ACYP2	3.15242	519	(316, 562]
ENSG00000189283_1	ENSG00000189283	FHIT	4.20187	444	(316, 562]
ENSG00000183011_2	ENSG00000183011	NAA38	3.43231	378	(316, 562]
ENSG00000178096_1	ENSG00000178096	BOLA1	4.31387	414	(316, 562]
ENSG00000178096_4	ENSG00000178096	BOLA1	4.50412	414	(316, 562]
ENSG00000198429_1	ENSG00000198429	ZNF69	3.76718	492	(316, 562]
ENSG00000150551_4	ENSG00000150551	LYPD1	3.12316	413	(316, 562]
ENSG00000170417_1	ENSG00000170417	TMEM182	2.87897	402	(316, 562]
ENSG00000204147_1	ENSG00000204147	ASAH2B	3.10723	483	(316, 562]
ENSG00000186132_1	ENSG00000186132	C2orf76	3.25338	381	(316, 562]
ENSG00000096746_2	ENSG00000096746	HNRNPH3	5.51259	534	(316, 562]
ENSG00000112096_1	ENSG00000112096	SOD2	3.02371	531	(316, 562]
ENSG00000163344_5	ENSG00000163344	PMVK	3.12131	354	(316, 562]
ENSG00000125826_2	ENSG00000125826	RBCK1	2.66272	318	(316, 562]
ENSG00000125826_3	ENSG00000125826	RBCK1	4.56787	318	(316, 562]
ENSG00000125826_4	ENSG00000125826	RBCK1	4.16712	318	(316, 562]
ENSG00000125779_1	ENSG00000125779	PANK2	4.7822	405	(316, 562]
ENSG00000125779_2	ENSG00000125779	PANK2	4.72504	405	(316, 562]
ENSG00000125779_3	ENSG00000125779	PANK2	4.28216	405	(316, 562]
ENSG00000197620_1	ENSG00000197620	EOLA1	3.43482	477	(316, 562]
ENSG00000139187_1	ENSG00000139187	KLRG1	3.26706	333	(316, 562]
ENSG00000135185_1	ENSG00000135185	TMEM243	3.24683	357	(316, 562]
ENSG00000135185_2	ENSG00000135185	TMEM243	3.05075	357	(316, 562]
ENSG00000135185_3	ENSG00000135185	TMEM243	2.54699	357	(316, 562]
ENSG00000124596_5	ENSG00000124596	OARD1	4.69616	459	(316, 562]
ENSG00000124596_4	ENSG00000124596	OARD1	4.62033	459	(316, 562]
ENSG00000137720_3	ENSG00000137720	C11orf1	3.91051	366	(316, 562]
ENSG00000162433_7	ENSG00000162433	AK4	4.8691	516	(316, 562]
ENSG00000162433_8	ENSG00000162433	AK4	4.74106	516	(316, 562]
ENSG00000162433_9	ENSG00000162433	AK4	3.87414	516	(316, 562]
ENSG00000126790_4	ENSG00000126790	L3HYPDH	3.85781	552	(316, 562]
ENSG00000129562_1	ENSG00000129562	DAD1	3.78856	342	(316, 562]
ENSG00000100908_4	ENSG00000100908	EMC9	4.92027	405	(316, 562]
ENSG00000160813_2	ENSG00000160813	PPP1R35	4.77504	492	(316, 562]
ENSG00000159214_4	ENSG00000159214	CCDC24	4.00818	522	(316, 562]
ENSG00000172765_4	ENSG00000172765	TMCC1	2.54855	366	(316, 562]
ENSG00000172765_5	ENSG00000172765	TMCC1	2.32813	366	(316, 562]
ENSG00000182093_2	ENSG00000182093	GET1	3.44331	423	(316, 562]
ENSG00000182093_3	ENSG00000182093	GET1	2.96523	423	(316, 562]
ENSG00000151773_1	ENSG00000151773	CCDC122	3.70921	459	(316, 562]
ENSG00000151773_2	ENSG00000151773	CCDC122	3.76685	459	(316, 562]
ENSG00000151773_3	ENSG00000151773	CCDC122	3.94553	459	(316, 562]
ENSG00000151773_4	ENSG00000151773	CCDC122	4.04063	459	(316, 562]
ENSG00000233521_1	ENSG00000233521	LINC01638	2.3511	387	(316, 562]
ENSG00000233521_2	ENSG00000233521	LINC01638	2.90416	387	(316, 562]
ENSG00000226124_1	ENSG00000226124	FTCDNL1	2.63734	444	(316, 562]
ENSG00000226124_2	ENSG00000226124	FTCDNL1	3.54705	444	(316, 562]
ENSG00000151353_2	ENSG00000151353	TMEM18	3.01009	384	(316, 562]
ENSG00000151353_3	ENSG00000151353	TMEM18	2.72138	432	(316, 562]
ENSG00000144134_1	ENSG00000144134	RABL2A	4.44643	498	(316, 562]
ENSG00000256060_1	ENSG00000256060	TRAPPC2B	4.96236	423	(316, 562]
ENSG00000196312_2	ENSG00000196312	MFSD14C	2.63274	453	(316, 562]
ENSG00000172687_2	ENSG00000172687	ZNF738	4.518	414	(316, 562]
ENSG00000126432_2	ENSG00000126432	PRDX5	4.49953	489	(316, 562]
ENSG00000100836_3	ENSG00000100836	PABPN1	2.9394	537	(316, 562]
ENSG00000138685_2	ENSG00000138685	FGF2	4.72192	468	(316, 562]
ENSG00000166165_3	ENSG00000166165	CKB	3.23033	333	(316, 562]
ENSG00000179988_2	ENSG00000179988	PSTK	2.88804	465	(316, 562]
ENSG00000215375_3	ENSG00000215375	MYL5	4.12924	399	(316, 562]
ENSG00000178381_1	ENSG00000178381	ZFAND2A	2.33298	543	(316, 562]
ENSG00000178381_2	ENSG00000178381	ZFAND2A	2.31238	543	(316, 562]
ENSG00000178381_3	ENSG00000178381	ZFAND2A	5.19901	543	(316, 562]
ENSG00000146416_2	ENSG00000146416	AIG1	3.05187	453	(316, 562]
ENSG00000146416_3	ENSG00000146416	AIG1	2.99659	453	(316, 562]
ENSG00000168802_1	ENSG00000286140	DERPC	4.46679	399	(316, 562]
ENSG00000286140_2	ENSG00000286140	DERPC	4.39084	399	(316, 562]
ENSG00000102805_2	ENSG00000102805	CLN5	4.61089	339	(316, 562]
ENSG00000150459_2	ENSG00000150459	SAP18	4.07212	507	(316, 562]
ENSG00000146856_1	ENSG00000146856	AGBL3	3.72113	330	(316, 562]
ENSG00000146856_2	ENSG00000146856	AGBL3	3.3339	330	(316, 562]
ENSG00000167468_1	ENSG00000167468	GPX4	2.16775	513	(316, 562]
ENSG00000109846_1	ENSG00000109846	CRYAB	4.30449	528	(316, 562]
ENSG00000143013_2	ENSG00000143013	LMO4	4.72864	498	(316, 562]
ENSG00000115363_1	ENSG00000115363	EVA1A	2.65136	459	(316, 562]
ENSG00000102897_2	ENSG00000102897	LYRM1	2.27647	369	(316, 562]
ENSG00000142046_1	ENSG00000142046	TMEM91	3.95349	402	(316, 562]
ENSG00000163633_2	ENSG00000163633	C4orf36	2.88732	354	(316, 562]
ENSG00000106245_1	ENSG00000106245	BUD31	4.99995	435	(316, 562]
ENSG00000106245_2	ENSG00000106245	BUD31	4.21552	435	(316, 562]
ENSG00000167186_4	ENSG00000167186	COQ7	2.68398	540	(316, 562]
ENSG00000156265_1	ENSG00000156265	MAP3K7CL	3.76218	429	(316, 562]
ENSG00000156265_2	ENSG00000156265	MAP3K7CL	3.48333	429	(316, 562]
ENSG00000156265_3	ENSG00000156265	MAP3K7CL	3.43979	429	(316, 562]
ENSG00000156265_4	ENSG00000156265	MAP3K7CL	3.84794	429	(316, 562]
ENSG00000128699_1	ENSG00000128699	ORMDL1	3.14771	477	(316, 562]
ENSG00000128699_2	ENSG00000128699	ORMDL1	3.86736	477	(316, 562]
ENSG00000186184_1	ENSG00000186184	POLR1D	2.97653	402	(316, 562]
ENSG00000131188_3	ENSG00000131188	PRR7	3.51304	387	(316, 562]
ENSG00000114279_2	ENSG00000114279	FGF12	3.37816	474	(316, 562]
ENSG00000163041_1	ENSG00000163041	H3-3A	4.70117	411	(316, 562]
ENSG00000173674_1	ENSG00000173674	EIF1AX	5.10127	435	(316, 562]
ENSG00000213853_1	ENSG00000213853	EMP2	4.62539	504	(316, 562]
ENSG00000213853_2	ENSG00000213853	EMP2	5.54622	504	(316, 562]
ENSG00000213853_3	ENSG00000213853	EMP2	5.33597	504	(316, 562]
ENSG00000142227_1	ENSG00000142227	EMP3	4.38345	492	(316, 562]
ENSG00000164687_1	ENSG00000164687	FABP5	4.30347	408	(316, 562]
ENSG00000163739_1	ENSG00000163739	CXCL1	3.19828	324	(316, 562]
ENSG00000170276_1	ENSG00000170276	HSPB2	4.27722	549	(316, 562]
ENSG00000170276_2	ENSG00000170276	HSPB2	4.03221	549	(316, 562]
ENSG00000170276_3	ENSG00000170276	HSPB2	3.95024	549	(316, 562]
ENSG00000172201_1	ENSG00000172201	ID4	5.08006	486	(316, 562]
ENSG00000143761_1	ENSG00000143761	ARF1	5.32651	546	(316, 562]
ENSG00000134287_1	ENSG00000134287	ARF3	6.02954	546	(316, 562]
ENSG00000168374_1	ENSG00000168374	ARF4	6.03751	543	(316, 562]
ENSG00000168374_2	ENSG00000168374	ARF4	6.05199	543	(316, 562]
ENSG00000168374_3	ENSG00000168374	ARF4	5.99663	543	(316, 562]
ENSG00000168374_4	ENSG00000168374	ARF4	6.11769	543	(316, 562]
ENSG00000168374_5	ENSG00000168374	ARF4	5.89834	543	(316, 562]
ENSG00000165527_1	ENSG00000165527	ARF6	5.13375	528	(316, 562]
ENSG00000162772_1	ENSG00000162772	ATF3	5.16751	546	(316, 562]
ENSG00000154723_1	ENSG00000154723	ATP5PF	3.73015	327	(316, 562]
ENSG00000154518_1	ENSG00000154518	ATP5MC3	4.6625	429	(316, 562]
ENSG00000185883_1	ENSG00000185883	ATP6V0C	4.19723	468	(316, 562]
ENSG00000185883_2	ENSG00000185883	ATP6V0C	4.39522	468	(316, 562]
ENSG00000174808_1	ENSG00000174808	BTC	5.24427	537	(316, 562]
ENSG00000133639_1	ENSG00000133639	BTG1	3.85106	516	(316, 562]
ENSG00000143933_1	ENSG00000143933	CALM2	4.59748	450	(316, 562]
ENSG00000105974_1	ENSG00000105974	CAV1	4.94283	537	(316, 562]
ENSG00000105974_2	ENSG00000105974	CAV1	4.70604	537	(316, 562]
ENSG00000067955_2	ENSG00000067955	CBFB	3.29612	549	(316, 562]
ENSG00000129355_3	ENSG00000129355	CDKN2D	3.23518	501	(316, 562]
ENSG00000129355_4	ENSG00000129355	CDKN2D	3.89226	501	(316, 562]
ENSG00000129355_5	ENSG00000129355	CDKN2D	3.13711	501	(316, 562]
ENSG00000153879_1	ENSG00000153879	CEBPG	2.79637	453	(316, 562]
ENSG00000153879_2	ENSG00000153879	CEBPG	4.28295	453	(316, 562]
ENSG00000115163_1	ENSG00000115163	CENPA	3.44685	423	(316, 562]
ENSG00000136867_1	ENSG00000136867	SLC31A2	4.08815	432	(316, 562]
ENSG00000136867_2	ENSG00000136867	SLC31A2	3.76447	432	(316, 562]
ENSG00000131143_1	ENSG00000131143	COX4I1	4.49637	510	(316, 562]
ENSG00000095794_1	ENSG00000095794	CREM	3.92906	414	(316, 562]
ENSG00000095794_2	ENSG00000095794	CREM	2.91681	414	(316, 562]
ENSG00000109846_2	ENSG00000109846	CRYAB	4.40409	528	(316, 562]
ENSG00000116717_1	ENSG00000116717	GADD45A	5.24998	498	(316, 562]
ENSG00000116717_2	ENSG00000116717	GADD45A	5.13432	498	(316, 562]
ENSG00000116717_3	ENSG00000116717	GADD45A	5.05216	498	(316, 562]
ENSG00000116717_4	ENSG00000116717	GADD45A	4.92611	498	(316, 562]
ENSG00000116717_5	ENSG00000116717	GADD45A	4.31575	498	(316, 562]
ENSG00000128951_2	ENSG00000128951	DUT	4.48395	495	(316, 562]
ENSG00000127129_1	ENSG00000127129	EDN2	5.23757	537	(316, 562]
ENSG00000132507_1	ENSG00000132507	EIF5A	4.96257	465	(316, 562]
ENSG00000132507_2	ENSG00000132507	EIF5A	4.58982	465	(316, 562]
ENSG00000149806_1	ENSG00000149806	FAU	4.47592	402	(316, 562]
ENSG00000149806_2	ENSG00000149806	FAU	3.78104	402	(316, 562]
ENSG00000167996_1	ENSG00000167996	FTH1	3.19696	552	(316, 562]
ENSG00000126709_1	ENSG00000126709	IFI6	4.76384	393	(316, 562]
ENSG00000136732_2	ENSG00000136732	GYPC	2.79123	387	(316, 562]
ENSG00000188486_1	ENSG00000188486	H2AX	4.27257	432	(316, 562]
ENSG00000164032_1	ENSG00000164032	H2AZ1	4.1856	387	(316, 562]
ENSG00000197576_2	ENSG00000197576	HOXA4	3.1068	372	(316, 562]
ENSG00000173917_5	ENSG00000173917	HOXB2	2.91347	486	(316, 562]
ENSG00000173917_7	ENSG00000173917	HOXB2	2.56578	486	(316, 562]
ENSG00000173917_8	ENSG00000173917	HOXB2	2.98118	486	(316, 562]
ENSG00000125968_1	ENSG00000125968	ID1	4.63062	468	(316, 562]
ENSG00000115738_1	ENSG00000115738	ID2	4.12611	405	(316, 562]
ENSG00000117318_1	ENSG00000117318	ID3	4.10742	360	(316, 562]
ENSG00000172183_3	ENSG00000172183	ISG20	4.22168	546	(316, 562]
ENSG00000160932_1	ENSG00000160932	LY6E	3.50434	396	(316, 562]
ENSG00000160932_2	ENSG00000160932	LY6E	4.33042	396	(316, 562]
ENSG00000197063_2	ENSG00000197063	MAFG	4.60792	489	(316, 562]
ENSG00000198517_1	ENSG00000198517	MAFK	4.37597	471	(316, 562]
ENSG00000162385_1	ENSG00000162385	MAGOH	4.74347	441	(316, 562]
ENSG00000125952_1	ENSG00000125952	MAX	4.17393	483	(316, 562]
ENSG00000125952_2	ENSG00000125952	MAX	3.72059	483	(316, 562]
ENSG00000240972_1	ENSG00000240972	MIF	3.94205	348	(316, 562]
ENSG00000106268_1	ENSG00000106268	NUDT1	3.74482	471	(316, 562]
ENSG00000165264_1	ENSG00000165264	NDUFB6	4.64494	387	(316, 562]
ENSG00000165264_2	ENSG00000165264	NDUFB6	4.58181	387	(316, 562]
ENSG00000165264_3	ENSG00000165264	NDUFB6	4.64513	387	(316, 562]
ENSG00000165264_4	ENSG00000165264	NDUFB6	4.4084	387	(316, 562]
ENSG00000165264_5	ENSG00000165264	NDUFB6	4.06037	387	(316, 562]
ENSG00000243678_1	ENSG00000243678	NME2	4.06676	459	(316, 562]
ENSG00000243678_2	ENSG00000243678	NME2	4.01356	459	(316, 562]
ENSG00000103024_1	ENSG00000103024	NME3	4.40603	510	(316, 562]
ENSG00000103024_2	ENSG00000103024	NME3	4.26857	510	(316, 562]
ENSG00000180304_1	ENSG00000180304	OAZ2	3.33953	494	(316, 562]
ENSG00000156973_1	ENSG00000156973	PDE6D	4.20251	453	(316, 562]
ENSG00000156973_2	ENSG00000156973	PDE6D	3.96721	453	(316, 562]
ENSG00000113068_1	ENSG00000113068	PFDN1	3.17109	369	(316, 562]
ENSG00000123349_1	ENSG00000123349	PFDN5	4.27317	465	(316, 562]
ENSG00000070087_1	ENSG00000070087	PFN2	3.9265	423	(316, 562]
ENSG00000102007_1	ENSG00000102007	PLP2	4.2136	459	(316, 562]
ENSG00000102007_2	ENSG00000102007	PLP2	3.69789	459	(316, 562]
ENSG00000102007_3	ENSG00000102007	PLP2	3.98616	459	(316, 562]
ENSG00000102007_4	ENSG00000102007	PLP2	3.85617	459	(316, 562]
ENSG00000168002_1	ENSG00000168002	POLR2G	5.06384	519	(316, 562]
ENSG00000187514_1	ENSG00000187514	PTMA	4.27374	333	(316, 562]
ENSG00000116473_1	ENSG00000116473	RAP1A	4.67441	555	(316, 562]
ENSG00000116473_2	ENSG00000116473	RAP1A	4.36895	555	(316, 562]
ENSG00000181467_1	ENSG00000181467	RAP2B	3.6759	552	(316, 562]
ENSG00000106399_1	ENSG00000106399	RPA3	3.54584	366	(316, 562]
ENSG00000106399_2	ENSG00000106399	RPA3	3.57536	366	(316, 562]
ENSG00000106399_3	ENSG00000106399	RPA3	3.31976	366	(316, 562]
ENSG00000143947_1	ENSG00000143947	RPS27A	3.9919	471	(316, 562]
ENSG00000130066_1	ENSG00000130066	SAT1	2.60312	516	(316, 562]
ENSG00000163735_1	ENSG00000163735	CXCL5	4.39216	345	(316, 562]
ENSG00000163735_2	ENSG00000163735	CXCL5	4.35024	345	(316, 562]
ENSG00000112081_1	ENSG00000112081	SRSF3	5.41894	495	(316, 562]
ENSG00000131171_1	ENSG00000131171	SH3BGRL	4.90766	345	(316, 562]
ENSG00000140319_1	ENSG00000140319	SRP14	4.2397	411	(316, 562]
ENSG00000106028_1	ENSG00000106028	SSBP1	4.89968	447	(316, 562]
ENSG00000163235_2	ENSG00000163235	TGFA	3.44313	483	(316, 562]
ENSG00000133112_1	ENSG00000133112	TPT1	3.6317	519	(316, 562]
ENSG00000181649_1	ENSG00000181649	PHLDA2	3.67079	459	(316, 562]
ENSG00000136810_1	ENSG00000136810	TXN	3.39348	318	(316, 562]
ENSG00000136810_2	ENSG00000136810	TXN	3.99007	318	(316, 562]
ENSG00000136810_3	ENSG00000136810	TXN	3.7787	318	(316, 562]
ENSG00000077721_1	ENSG00000077721	UBE2A	5.12611	459	(316, 562]
ENSG00000077721_2	ENSG00000077721	UBE2A	4.9547	459	(316, 562]
ENSG00000119048_1	ENSG00000119048	UBE2B	3.66422	459	(316, 562]
ENSG00000119048_2	ENSG00000119048	UBE2B	3.44929	459	(316, 562]
ENSG00000119048_3	ENSG00000119048	UBE2B	3.56997	459	(316, 562]
ENSG00000072401_1	ENSG00000072401	UBE2D1	5.043	444	(316, 562]
ENSG00000072401_2	ENSG00000072401	UBE2D1	4.87875	444	(316, 562]
ENSG00000131508_1	ENSG00000131508	UBE2D2	3.99036	444	(316, 562]
ENSG00000131508_2	ENSG00000131508	UBE2D2	4.25801	444	(316, 562]
ENSG00000131508_3	ENSG00000131508	UBE2D2	3.82917	444	(316, 562]
ENSG00000109332_3	ENSG00000109332	UBE2D3	5.45064	444	(316, 562]
ENSG00000132388_1	ENSG00000132388	UBE2G1	5.33018	513	(316, 562]
ENSG00000132388_2	ENSG00000132388	UBE2G1	4.77185	513	(316, 562]
ENSG00000132388_3	ENSG00000132388	UBE2G1	4.59413	513	(316, 562]
ENSG00000132388_4	ENSG00000132388	UBE2G1	4.03128	513	(316, 562]
ENSG00000184787_1	ENSG00000184787	UBE2G2	4.25721	498	(316, 562]
ENSG00000184787_2	ENSG00000184787	UBE2G2	4.3638	498	(316, 562]
ENSG00000186591_1	ENSG00000186591	UBE2H	5.64276	552	(316, 562]
ENSG00000186591_2	ENSG00000186591	UBE2H	5.50814	552	(316, 562]
ENSG00000103275_1	ENSG00000103275	UBE2I	4.65985	477	(316, 562]
ENSG00000177889_1	ENSG00000177889	UBE2N	4.62533	459	(316, 562]
ENSG00000169139_1	ENSG00000169139	UBE2V2	3.98922	438	(316, 562]
ENSG00000169714_1	ENSG00000169714	CNBP	5.17971	534	(316, 562]
ENSG00000169714_3	ENSG00000169714	CNBP	4.65897	534	(316, 562]
ENSG00000285976_1	ENSG00000112245	PTP4A1	3.9768	522	(316, 562]
ENSG00000285976_2	ENSG00000112245	PTP4A1	3.97271	522	(316, 562]
ENSG00000285976_3	ENSG00000112245	PTP4A1	3.82497	522	(316, 562]
ENSG00000285976_4	ENSG00000112245	PTP4A1	3.54344	522	(316, 562]
ENSG00000110435_2	ENSG00000110435	PDHX	2.9886	480	(316, 562]
ENSG00000149948_3	ENSG00000149948	HMGA2	3.88827	330	(316, 562]
ENSG00000276903_1	ENSG00000276903	H2AC16	3.37361	393	(316, 562]
ENSG00000180573_1	ENSG00000180573	H2AC6	3.96464	393	(316, 562]
ENSG00000278463_1	ENSG00000278463	H2AC4	3.98287	393	(316, 562]
ENSG00000273802_1	ENSG00000273802	H2BC8	3.2697	381	(316, 562]
ENSG00000185130_1	ENSG00000185130	H2BC13	3.33658	381	(316, 562]
ENSG00000233822_1	ENSG00000233822	H2BC15	4.05593	381	(316, 562]
ENSG00000277224_1	ENSG00000277224	H2BC7	3.93182	381	(316, 562]
ENSG00000277224_2	ENSG00000277224	H2BC7	3.35289	381	(316, 562]
ENSG00000274290_2	ENSG00000274290	H2BC6	3.47439	381	(316, 562]
ENSG00000275713_1	ENSG00000275713	H2BC9	3.36562	381	(316, 562]
ENSG00000278588_1	ENSG00000278588	H2BC10	3.6343	381	(316, 562]
ENSG00000274641_1	ENSG00000274641	H2BC17	3.59249	381	(316, 562]
ENSG00000184678_1	ENSG00000184678	H2BC21	3.83945	381	(316, 562]
ENSG00000275714_1	ENSG00000275714	H3C1	3.96409	411	(316, 562]
ENSG00000197153_1	ENSG00000197153	H3C12	3.54959	411	(316, 562]
ENSG00000278828_1	ENSG00000278828	H3C10	3.54527	411	(316, 562]
ENSG00000286522_1	ENSG00000286522	H3C2	3.81197	411	(316, 562]
ENSG00000167780_1	ENSG00000167780	SOAT2	2.75381	405	(316, 562]
ENSG00000143248_3	ENSG00000143248	RGS5	5.66428	546	(316, 562]
ENSG00000185885_1	ENSG00000185885	IFITM1	4.29438	378	(316, 562]
ENSG00000163320_1	ENSG00000163320	CGGBP1	4.57161	504	(316, 562]
ENSG00000117533_1	ENSG00000117533	VAMP4	3.46641	426	(316, 562]
ENSG00000117533_2	ENSG00000117533	VAMP4	3.11194	426	(316, 562]
ENSG00000162734_1	ENSG00000162734	PEA15	4.01685	393	(316, 562]
ENSG00000162734_2	ENSG00000162734	PEA15	3.63333	393	(316, 562]
ENSG00000162734_3	ENSG00000162734	PEA15	3.68547	393	(316, 562]
ENSG00000107223_1	ENSG00000107223	EDF1	4.10695	447	(316, 562]
ENSG00000112335_1	ENSG00000112335	SNX3	3.74313	489	(316, 562]
ENSG00000112335_2	ENSG00000112335	SNX3	3.76538	489	(316, 562]
ENSG00000137331_1	ENSG00000137331	IER3	3.48832	471	(316, 562]
ENSG00000182287_1	ENSG00000182287	AP1S2	4.40432	474	(316, 562]
ENSG00000182287_2	ENSG00000182287	AP1S2	4.10695	474	(316, 562]
ENSG00000182287_3	ENSG00000182287	AP1S2	3.3445	474	(316, 562]
ENSG00000130725_2	ENSG00000130725	UBE2M	5.35087	552	(316, 562]
ENSG00000130725_4	ENSG00000130725	UBE2M	4.29909	552	(316, 562]
ENSG00000130725_5	ENSG00000130725	UBE2M	3.62991	552	(316, 562]
ENSG00000042753_1	ENSG00000042753	AP2S1	3.77707	429	(316, 562]
ENSG00000042753_2	ENSG00000042753	AP2S1	3.56846	429	(316, 562]
ENSG00000175197_1	ENSG00000175197	DDIT3	2.43677	510	(316, 562]
ENSG00000157514_3	ENSG00000157514	TSC22D3	4.97694	405	(316, 562]
ENSG00000148730_1	ENSG00000148730	EIF4EBP2	3.32376	363	(316, 562]
ENSG00000137714_1	ENSG00000137714	FDX1	4.93178	555	(316, 562]
ENSG00000137714_2	ENSG00000137714	FDX1	3.60136	555	(316, 562]
ENSG00000197045_1	ENSG00000197045	GMFB	4.08135	429	(316, 562]
ENSG00000197045_2	ENSG00000197045	GMFB	3.83401	429	(316, 562]
ENSG00000099795_1	ENSG00000099795	NDUFB7	3.30057	414	(316, 562]
ENSG00000131669_1	ENSG00000131669	NINJ1	2.63168	459	(316, 562]
ENSG00000131669_2	ENSG00000131669	NINJ1	2.71951	459	(316, 562]
ENSG00000100028_2	ENSG00000100028	SNRPD3	4.42833	381	(316, 562]
ENSG00000100028_3	ENSG00000100028	SNRPD3	4.07984	381	(316, 562]
ENSG00000156587_1	ENSG00000156587	UBE2L6	3.61927	462	(316, 562]
ENSG00000156587_2	ENSG00000156587	UBE2L6	4.20136	462	(316, 562]
ENSG00000138175_1	ENSG00000138175	ARL3	4.61352	549	(316, 562]
ENSG00000138175_2	ENSG00000138175	ARL3	4.40972	549	(316, 562]
ENSG00000130303_1	ENSG00000130303	BST2	4.68319	543	(316, 562]
ENSG00000183255_1	ENSG00000183255	PTTG1IP	4.73661	543	(316, 562]
ENSG00000183255_2	ENSG00000183255	PTTG1IP	4.27696	543	(316, 562]
ENSG00000153140_1	ENSG00000153140	CETN3	5.18114	504	(316, 562]
ENSG00000111775_1	ENSG00000111775	COX6A1	3.39591	330	(316, 562]
ENSG00000143420_1	ENSG00000143420	ENSA	3.16257	366	(316, 562]
ENSG00000173486_1	ENSG00000173486	FKBP2	4.52997	429	(316, 562]
ENSG00000173486_2	ENSG00000173486	FKBP2	4.32102	429	(316, 562]
ENSG00000140905_1	ENSG00000140905	GCSH	2.89923	522	(316, 562]
ENSG00000140905_2	ENSG00000140905	GCSH	2.68444	522	(316, 562]
ENSG00000140307_1	ENSG00000140307	GTF2A2	3.25173	330	(316, 562]
ENSG00000140307_2	ENSG00000140307	GTF2A2	2.96928	330	(316, 562]
ENSG00000260027_2	ENSG00000260027	HOXB7	3.25507	492	(316, 562]
ENSG00000143198_1	ENSG00000143198	MGST3	4.72118	459	(316, 562]
ENSG00000090266_1	ENSG00000090266	NDUFB2	3.07832	318	(316, 562]
ENSG00000090266_2	ENSG00000090266	NDUFB2	3.15531	318	(316, 562]
ENSG00000140990_1	ENSG00000140990	NDUFB10	3.54538	519	(316, 562]
ENSG00000151366_1	ENSG00000151366	NDUFC2	4.20912	360	(316, 562]
ENSG00000168653_1	ENSG00000168653	NDUFS5	3.9949	321	(316, 562]
ENSG00000133321_1	ENSG00000133321	PLAAT4	4.04091	495	(316, 562]
ENSG00000133321_2	ENSG00000133321	PLAAT4	4.36282	495	(316, 562]
ENSG00000125743_1	ENSG00000125743	SNRPD2	3.60973	357	(316, 562]
ENSG00000182093_1	ENSG00000182093	GET1	3.57684	525	(316, 562]
ENSG00000111328_3	ENSG00000111328	CDK2AP1	3.69179	348	(316, 562]
ENSG00000100836_2	ENSG00000100836	PABPN1	3.65663	537	(316, 562]
ENSG00000145782_1	ENSG00000145782	ATG12	3.32847	423	(316, 562]
ENSG00000105185_1	ENSG00000105185	PDCD5	3.06032	378	(316, 562]
ENSG00000028839_2	ENSG00000028839	TBPL1	3.99776	561	(316, 562]
ENSG00000028839_3	ENSG00000028839	TBPL1	3.61512	561	(316, 562]
ENSG00000100138_3	ENSG00000100138	SNU13	3.57853	387	(316, 562]
ENSG00000108518_1	ENSG00000108518	PFN1	4.38611	423	(316, 562]
ENSG00000108518_2	ENSG00000108518	PFN1	4.30271	423	(316, 562]
ENSG00000076554_1	ENSG00000076554	TPD52	4.12568	555	(316, 562]
ENSG00000187608_1	ENSG00000187608	ISG15	4.34681	498	(316, 562]
ENSG00000265241_1	ENSG00000265241	RBM8A	4.64178	525	(316, 562]
ENSG00000265241_2	ENSG00000265241	RBM8A	4.37975	525	(316, 562]
ENSG00000160014_1	ENSG00000160014	CALM3	3.92418	450	(316, 562]
ENSG00000160014_2	ENSG00000160014	CALM3	4.06411	450	(316, 562]
ENSG00000160113_3	ENSG00000160113	NR2F6	3.25929	408	(316, 562]
ENSG00000132475_1	ENSG00000132475	H3-3B	4.47568	411	(316, 562]
ENSG00000178573_2	ENSG00000178573	MAF	3.82397	408	(316, 562]
ENSG00000158747_1	ENSG00000158747	NBL1	3.82965	546	(316, 562]
ENSG00000172757_1	ENSG00000172757	CFL1	4.68683	501	(316, 562]
ENSG00000172757_2	ENSG00000172757	CFL1	4.98145	501	(316, 562]
ENSG00000117632_1	ENSG00000117632	STMN1	4.97886	450	(316, 562]
ENSG00000106615_1	ENSG00000106615	RHEB	3.91892	555	(316, 562]
ENSG00000106615_2	ENSG00000106615	RHEB	4.14813	555	(316, 562]
ENSG00000163191_1	ENSG00000163191	S100A11	3.82342	318	(316, 562]
ENSG00000163191_2	ENSG00000163191	S100A11	3.70119	318	(316, 562]
ENSG00000120656_1	ENSG00000120656	TAF12	4.16876	486	(316, 562]
ENSG00000154582_2	ENSG00000154582	ELOC	3.30404	339	(316, 562]
ENSG00000154582_3	ENSG00000154582	ELOC	3.34025	339	(316, 562]
ENSG00000090470_3	ENSG00000090470	PDCD7	2.94822	516	(316, 562]
ENSG00000090470_4	ENSG00000090470	PDCD7	2.79735	516	(316, 562]
ENSG00000162704_1	ENSG00000162704	ARPC5	4.13965	456	(316, 562]
ENSG00000241553_1	ENSG00000241553	ARPC4	4.41032	507	(316, 562]
ENSG00000134198_3	ENSG00000134198	TSPAN2	4.21808	462	(316, 562]
ENSG00000100242_1	ENSG00000100246	DNAL4	3.30471	318	(316, 562]
ENSG00000105835_5	ENSG00000105835	NAMPT	3.01682	375	(316, 562]
ENSG00000015153_1	ENSG00000015153	YAF2	4.43973	543	(316, 562]
ENSG00000015153_2	ENSG00000015153	YAF2	4.22931	543	(316, 562]
ENSG00000015153_3	ENSG00000015153	YAF2	4.45996	543	(316, 562]
ENSG00000162366_2	ENSG00000162366	PDZK1IP1	3.96568	345	(316, 562]
ENSG00000162366_3	ENSG00000162366	PDZK1IP1	3.99463	345	(316, 562]
ENSG00000102898_1	ENSG00000102898	NUTF2	3.79659	384	(316, 562]
ENSG00000173812_1	ENSG00000173812	EIF1	3.26112	342	(316, 562]
ENSG00000132541_1	ENSG00000132541	RIDA	4.04896	414	(316, 562]
ENSG00000172336_1	ENSG00000172336	POP7	4.3275	423	(316, 562]
ENSG00000172336_2	ENSG00000172336	POP7	4.11468	423	(316, 562]
ENSG00000167797_4	ENSG00000167797	CDK2AP2	3.15685	381	(316, 562]
ENSG00000167797_5	ENSG00000167797	CDK2AP2	2.93056	381	(316, 562]
ENSG00000167797_6	ENSG00000167797	CDK2AP2	3.02624	381	(316, 562]
ENSG00000105829_1	ENSG00000105829	BET1	3.70131	357	(316, 562]
ENSG00000105829_2	ENSG00000105829	BET1	4.06309	357	(316, 562]
ENSG00000105829_3	ENSG00000105829	BET1	3.9296	357	(316, 562]
ENSG00000114784_1	ENSG00000114784	EIF1B	4.07257	342	(316, 562]
ENSG00000114784_3	ENSG00000114784	EIF1B	3.71084	342	(316, 562]
ENSG00000114784_4	ENSG00000114784	EIF1B	3.57199	342	(316, 562]
ENSG00000143294_1	ENSG00000143294	PRCC	5.3048	504	(316, 562]
ENSG00000196976_1	ENSG00000196976	LAGE3	4.96028	432	(316, 562]
ENSG00000102804_3	ENSG00000102804	TSC22D1	5.25441	435	(316, 562]
ENSG00000101335_1	ENSG00000101335	MYL9	4.80944	519	(316, 562]
ENSG00000101335_2	ENSG00000101335	MYL9	4.63646	519	(316, 562]
ENSG00000142188_1	ENSG00000142188	TMEM50B	3.94626	477	(316, 562]
ENSG00000142188_2	ENSG00000142188	TMEM50B	4.42764	477	(316, 562]
ENSG00000163882_2	ENSG00000163882	POLR2H	4.51733	453	(316, 562]
ENSG00000163882_5	ENSG00000163882	POLR2H	3.72104	453	(316, 562]
ENSG00000180879_1	ENSG00000180879	SSR4	4.32367	522	(316, 562]
ENSG00000180879_2	ENSG00000180879	SSR4	4.23186	522	(316, 562]
ENSG00000180879_3	ENSG00000180879	SSR4	4.23626	522	(316, 562]
ENSG00000167863_1	ENSG00000167863	ATP5PD	4.75305	486	(316, 562]
ENSG00000213886_1	ENSG00000213886	UBD	4.94122	498	(316, 562]
ENSG00000184990_1	ENSG00000184990	SIVA1	2.6947	528	(316, 562]
ENSG00000119655_1	ENSG00000119655	NPC2	4.56863	456	(316, 562]
ENSG00000119655_2	ENSG00000119655	NPC2	4.47026	456	(316, 562]
ENSG00000185201_1	ENSG00000185201	IFITM2	4.3975	399	(316, 562]
ENSG00000101608_1	ENSG00000101608	MYL12A	4.92786	516	(316, 562]
ENSG00000165169_1	ENSG00000165169	DYNLT3	3.24295	351	(316, 562]
ENSG00000165169_2	ENSG00000165169	DYNLT3	3.37918	351	(316, 562]
ENSG00000110958_1	ENSG00000110958	PTGES3	5.57923	483	(316, 562]
ENSG00000110958_2	ENSG00000110958	PTGES3	5.60227	483	(316, 562]
ENSG00000110958_3	ENSG00000110958	PTGES3	5.42875	483	(316, 562]
ENSG00000110958_4	ENSG00000110958	PTGES3	5.1481	483	(316, 562]
ENSG00000110958_5	ENSG00000110958	PTGES3	5.26163	483	(316, 562]
ENSG00000110958_6	ENSG00000110958	PTGES3	5.18927	483	(316, 562]
ENSG00000089050_1	ENSG00000089050	RBBP9	3.15468	561	(316, 562]
ENSG00000089050_2	ENSG00000089050	RBBP9	4.05121	561	(316, 562]
ENSG00000128989_2	ENSG00000128989	ARPP19	3.0689	339	(316, 562]
ENSG00000128989_3	ENSG00000128989	ARPP19	2.64111	339	(316, 562]
ENSG00000168899_1	ENSG00000168899	VAMP5	2.84168	351	(316, 562]
ENSG00000168993_1	ENSG00000168993	CPLX1	3.53415	405	(316, 562]
ENSG00000143543_1	ENSG00000143543	JTB	2.87747	441	(316, 562]
ENSG00000143543_2	ENSG00000143543	JTB	2.45265	441	(316, 562]
ENSG00000143543_3	ENSG00000143543	JTB	2.1062	441	(316, 562]
ENSG00000272325_1	ENSG00000272325	NUDT3	2.61957	519	(316, 562]
ENSG00000272325_2	ENSG00000272325	NUDT3	3.76668	519	(316, 562]
ENSG00000272325_3	ENSG00000272325	NUDT3	4.29943	519	(316, 562]
ENSG00000124767_1	ENSG00000124767	GLO1	4.89758	555	(316, 562]
ENSG00000124767_2	ENSG00000124767	GLO1	4.73285	555	(316, 562]
ENSG00000113387_1	ENSG00000113387	SUB1	4.04857	384	(316, 562]
ENSG00000135447_1	ENSG00000135447	PPP1R1A	2.80538	516	(316, 562]
ENSG00000102317_1	ENSG00000102317	RBM3	5.20662	474	(316, 562]
ENSG00000159388_1	ENSG00000159388	BTG2	4.12314	477	(316, 562]
ENSG00000143013_1	ENSG00000143013	LMO4	4.898	498	(316, 562]
ENSG00000125868_1	ENSG00000125868	DSTN	4.6925	498	(316, 562]
ENSG00000198668_1	ENSG00000198668	CALM1	5.19286	450	(316, 562]
ENSG00000122592_1	ENSG00000122592	HOXA7	3.33821	327	(316, 562]
ENSG00000180806_2	ENSG00000180806	HOXC9	5.89763	507	(316, 562]
ENSG00000204308_1	ENSG00000204308	RNF5	3.67298	543	(316, 562]
ENSG00000204308_2	ENSG00000204308	RNF5	3.22955	543	(316, 562]
ENSG00000204308_3	ENSG00000204308	RNF5	3.03301	543	(316, 562]
ENSG00000167088_1	ENSG00000167088	SNRPD1	3.85326	360	(316, 562]
ENSG00000175063_1	ENSG00000175063	UBE2C	3.74321	540	(316, 562]
ENSG00000175063_2	ENSG00000175063	UBE2C	4.65673	540	(316, 562]
ENSG00000160207_2	ENSG00000160207	HSF2BP	4.24987	525	(316, 562]
ENSG00000163684_1	ENSG00000163684	RPP14	4.32092	375	(316, 562]
ENSG00000176485_5	ENSG00000176485	PLAAT3	5.16452	489	(316, 562]
ENSG00000176485_6	ENSG00000176485	PLAAT3	5.12088	489	(316, 562]
ENSG00000176485_7	ENSG00000176485	PLAAT3	4.7142	489	(316, 562]
ENSG00000143727_1	ENSG00000143727	ACP1	2.70922	477	(316, 562]
ENSG00000122042_1	ENSG00000122042	UBL3	3.96278	354	(316, 562]
ENSG00000122042_3	ENSG00000122042	UBL3	3.63516	354	(316, 562]
ENSG00000122042_4	ENSG00000122042	UBL3	4.20671	354	(316, 562]
ENSG00000133935_1	ENSG00000133935	ERG28	3.73632	423	(316, 562]
ENSG00000136942_1	ENSG00000136942	RPL35	3.45	372	(316, 562]
ENSG00000114383_1	ENSG00000114383	TUSC2	2.3618	333	(316, 562]
ENSG00000162980_1	ENSG00000162980	ARL5A	2.57994	540	(316, 562]
ENSG00000162980_2	ENSG00000162980	ARL5A	2.44645	540	(316, 562]
ENSG00000102931_1	ENSG00000102931	ARL2BP	3.39835	492	(316, 562]
ENSG00000102931_2	ENSG00000102931	ARL2BP	3.96441	492	(316, 562]
ENSG00000109220_1	ENSG00000109220	CHIC2	3.55301	498	(316, 562]
ENSG00000109220_2	ENSG00000109220	CHIC2	3.38108	498	(316, 562]
ENSG00000149541_1	ENSG00000149541	B3GAT3	3.60338	390	(316, 562]
ENSG00000182195_1	ENSG00000182195	LDOC1	4.69381	441	(316, 562]
ENSG00000182195_2	ENSG00000182195	LDOC1	4.68292	441	(316, 562]
ENSG00000182195_3	ENSG00000182195	LDOC1	4.37391	441	(316, 562]
ENSG00000130520_1	ENSG00000130520	LSM4	3.32121	420	(316, 562]
ENSG00000130520_2	ENSG00000130520	LSM4	3.28354	420	(316, 562]
ENSG00000185022_1	ENSG00000185022	MAFF	4.88677	495	(316, 562]
ENSG00000185022_2	ENSG00000185022	MAFF	5.42611	495	(316, 562]
ENSG00000185022_3	ENSG00000185022	MAFF	5.01012	495	(316, 562]
ENSG00000104164_2	ENSG00000104164	BLOC1S6	3.51169	519	(316, 562]
ENSG00000104164_3	ENSG00000104164	BLOC1S6	3.07453	519	(316, 562]
ENSG00000174307_1	ENSG00000174307	PHLDA3	4.82191	384	(316, 562]
ENSG00000174307_2	ENSG00000174307	PHLDA3	5.49283	384	(316, 562]
ENSG00000174307_3	ENSG00000174307	PHLDA3	5.32172	384	(316, 562]
ENSG00000105968_1	ENSG00000105968	H2AZ2	3.29597	387	(316, 562]
ENSG00000105968_2	ENSG00000105968	H2AZ2	3.38645	387	(316, 562]
ENSG00000100348_1	ENSG00000100348	TXN2	4.0846	501	(316, 562]
ENSG00000100348_2	ENSG00000100348	TXN2	3.92466	501	(316, 562]
ENSG00000132661_1	ENSG00000132661	NXT1	4.61372	423	(316, 562]
ENSG00000132661_2	ENSG00000132661	NXT1	4.49382	423	(316, 562]
ENSG00000100027_1	ENSG00000100027	YPEL1	2.39185	360	(316, 562]
ENSG00000116586_1	ENSG00000116586	LAMTOR2	3.41233	378	(316, 562]
ENSG00000064652_1	ENSG00000064652	SNX24	2.47558	510	(316, 562]
ENSG00000232119_1	ENSG00000232119	MCTS1	5.37063	546	(316, 562]
ENSG00000232119_2	ENSG00000232119	MCTS1	4.95222	546	(316, 562]
ENSG00000172172_2	ENSG00000172172	MRPL13	5.1874	537	(316, 562]
ENSG00000172172_3	ENSG00000172172	MRPL13	4.88326	537	(316, 562]
ENSG00000172172_4	ENSG00000172172	MRPL13	3.6566	537	(316, 562]
ENSG00000089063_2	ENSG00000089063	TMEM230	4.76376	363	(316, 562]
ENSG00000112110_3	ENSG00000112110	MRPL18	4.08915	543	(316, 562]
ENSG00000119862_2	ENSG00000119862	LGALSL	3.82231	519	(316, 562]
ENSG00000119862_3	ENSG00000119862	LGALSL	4.15589	519	(316, 562]
ENSG00000119862_4	ENSG00000119862	LGALSL	3.74345	519	(316, 562]
ENSG00000123353_1	ENSG00000123353	ORMDL2	4.02646	462	(316, 562]
ENSG00000123353_2	ENSG00000123353	ORMDL2	3.95005	462	(316, 562]
ENSG00000168701_2	ENSG00000168701	TMEM208	4.48266	522	(316, 562]
ENSG00000168701_3	ENSG00000168701	TMEM208	4.19002	522	(316, 562]
ENSG00000119421_1	ENSG00000119421	NDUFA8	4.53278	519	(316, 562]
ENSG00000204228_3	ENSG00000204228	HSD17B8	4.15832	444	(316, 562]
ENSG00000102178_1	ENSG00000102178	UBL4A	2.84505	474	(316, 562]
ENSG00000114125_1	ENSG00000114125	RNF7	2.27886	342	(316, 562]
ENSG00000257727_1	ENSG00000257727	CNPY2	4.52241	549	(316, 562]
ENSG00000257727_2	ENSG00000257727	CNPY2	4.33372	549	(316, 562]
ENSG00000257727_3	ENSG00000257727	CNPY2	3.79687	549	(316, 562]
ENSG00000257727_4	ENSG00000257727	CNPY2	4.01237	549	(316, 562]
ENSG00000110696_1	ENSG00000110696	C11orf58	4.95482	552	(316, 562]
ENSG00000142856_1	ENSG00000142856	ITGB3BP	4.55668	534	(316, 562]
ENSG00000183726_1	ENSG00000183726	TMEM50A	5.03415	474	(316, 562]
ENSG00000183726_2	ENSG00000183726	TMEM50A	4.67444	474	(316, 562]
ENSG00000153048_1	ENSG00000153048	CARHSP1	3.58311	444	(316, 562]
ENSG00000072135_3	ENSG00000072135	PTPN18	3.5194	336	(316, 562]
ENSG00000072135_4	ENSG00000072135	PTPN18	3.27756	336	(316, 562]
ENSG00000123091_1	ENSG00000123091	RNF11	2.42605	465	(316, 562]
ENSG00000054116_1	ENSG00000054116	TRAPPC3	4.2575	543	(316, 562]
ENSG00000175324_3	ENSG00000175324	LSM1	3.04949	402	(316, 562]
ENSG00000241258_1	ENSG00000241258	CRCP	4.38332	447	(316, 562]
ENSG00000241258_2	ENSG00000241258	CRCP	4.32571	447	(316, 562]
ENSG00000196459_1	ENSG00000196459	TRAPPC2	4.42106	423	(316, 562]
ENSG00000196459_2	ENSG00000196459	TRAPPC2	3.71296	423	(316, 562]
ENSG00000213977_1	ENSG00000213977	TAX1BP3	3.36798	375	(316, 562]
ENSG00000124733_2	ENSG00000124733	MEA1	2.92961	558	(316, 562]
ENSG00000166803_1	ENSG00000166803	PCLAF	3.89462	336	(316, 562]
ENSG00000183283_1	ENSG00000183283	DAZAP2	5.31546	507	(316, 562]
ENSG00000173726_1	ENSG00000173726	TOMM20	4.79943	438	(316, 562]
ENSG00000173726_2	ENSG00000173726	TOMM20	4.44744	438	(316, 562]
ENSG00000106244_1	ENSG00000106244	PDAP1	3.97369	546	(316, 562]
ENSG00000104660_1	ENSG00000104660	LEPROTL1	4.10618	396	(316, 562]
ENSG00000154589_1	ENSG00000154589	LY96	5.10874	483	(316, 562]
ENSG00000100211_1	ENSG00000100211	CBY1	3.92095	381	(316, 562]
ENSG00000164713_2	ENSG00000164713	BRI3	2.30805	378	(316, 562]
ENSG00000164713_3	ENSG00000164713	BRI3	2.11098	378	(316, 562]
ENSG00000024862_1	ENSG00000024862	CCDC28A	4.31015	555	(316, 562]
ENSG00000119865_3	ENSG00000119865	CNRIP1	2.31808	495	(316, 562]
ENSG00000127314_1	ENSG00000127314	RAP1B	4.75969	555	(316, 562]
ENSG00000099860_1	ENSG00000099860	GADD45B	4.77626	483	(316, 562]
ENSG00000153485_1	ENSG00000153485	TMEM251	2.46056	396	(316, 562]
ENSG00000100418_1	ENSG00000100418	DESI1	3.80806	507	(316, 562]
ENSG00000142684_1	ENSG00000142684	ZNF593	3.30362	405	(316, 562]
ENSG00000197457_1	ENSG00000197457	STMN3	5.28212	543	(316, 562]
ENSG00000197457_2	ENSG00000197457	STMN3	4.74353	543	(316, 562]
ENSG00000117862_1	ENSG00000117862	TXNDC12	4.68506	519	(316, 562]
ENSG00000112514_5	ENSG00000112514	CUTA	4.38763	471	(316, 562]
ENSG00000132963_1	ENSG00000132963	POMP	4.00067	426	(316, 562]
ENSG00000239789_1	ENSG00000239789	MRPS17	3.70279	393	(316, 562]
ENSG00000078967_1	ENSG00000078967	UBE2D4	2.14664	444	(316, 562]
ENSG00000102934_1	ENSG00000102934	PLLP	4.1701	549	(316, 562]
ENSG00000102934_2	ENSG00000102934	PLLP	3.75363	549	(316, 562]
ENSG00000115128_1	ENSG00000115128	SF3B6	4.27691	378	(316, 562]
ENSG00000137168_1	ENSG00000137168	PPIL1	4.10155	501	(316, 562]
ENSG00000137168_2	ENSG00000137168	PPIL1	3.94616	501	(316, 562]
ENSG00000108590_1	ENSG00000108590	MED31	3.9296	396	(316, 562]
ENSG00000119801_1	ENSG00000119801	YPEL5	4.34565	366	(316, 562]
ENSG00000119801_2	ENSG00000119801	YPEL5	4.33628	366	(316, 562]
ENSG00000111906_1	ENSG00000111906	HDDC2	3.50556	468	(316, 562]
ENSG00000182180_1	ENSG00000182180	MRPS16	3.96187	414	(316, 562]
ENSG00000163319_1	ENSG00000163319	MRPS18C	4.00081	429	(316, 562]
ENSG00000214253_1	ENSG00000214253	FIS1	3.24359	459	(316, 562]
ENSG00000217930_1	ENSG00000217930	PAM16	3.07277	378	(316, 562]
ENSG00000217930_2	ENSG00000217930	PAM16	3.10422	378	(316, 562]
ENSG00000090263_2	ENSG00000090263	MRPS33	3.90762	321	(316, 562]
ENSG00000111711_1	ENSG00000111711	GOLT1B	4.51593	417	(316, 562]
ENSG00000178096_2	ENSG00000178096	BOLA1	4.28165	414	(316, 562]
ENSG00000178096_3	ENSG00000178096	BOLA1	4.15995	414	(316, 562]
ENSG00000141378_1	ENSG00000141378	PTRH2	5.18875	540	(316, 562]
ENSG00000131153_1	ENSG00000131153	GINS2	3.98954	558	(316, 562]
ENSG00000060762_1	ENSG00000060762	MPC1	3.1994	330	(316, 562]
ENSG00000060762_2	ENSG00000060762	MPC1	3.38978	330	(316, 562]
ENSG00000060762_3	ENSG00000060762	MPC1	3.35656	330	(316, 562]
ENSG00000132603_1	ENSG00000132603	NIP7	4.95569	543	(316, 562]
ENSG00000132603_2	ENSG00000132603	NIP7	4.24624	543	(316, 562]
ENSG00000111832_2	ENSG00000111832	RWDD1	3.14802	444	(316, 562]
ENSG00000111832_3	ENSG00000111832	RWDD1	3.05374	444	(316, 562]
ENSG00000081870_2	ENSG00000081870	HSPB11	4.20811	435	(316, 562]
ENSG00000081870_3	ENSG00000081870	HSPB11	3.98881	435	(316, 562]
ENSG00000081870_4	ENSG00000081870	HSPB11	4.04714	435	(316, 562]
ENSG00000081870_5	ENSG00000081870	HSPB11	4.09419	435	(316, 562]
ENSG00000106153_1	ENSG00000106153	CHCHD2	4.24378	456	(316, 562]
ENSG00000189159_1	ENSG00000189159	JPT1	4.60566	465	(316, 562]
ENSG00000111237_1	ENSG00000111237	VPS29	4.65516	549	(316, 562]
ENSG00000111237_2	ENSG00000111237	VPS29	4.10659	549	(316, 562]
ENSG00000198736_1	ENSG00000198736	MSRB1	3.48942	351	(316, 562]
ENSG00000198736_2	ENSG00000198736	MSRB1	3.41464	351	(316, 562]
ENSG00000198736_3	ENSG00000198736	MSRB1	3.22114	351	(316, 562]
ENSG00000048162_1	ENSG00000048162	NOP16	4.29482	537	(316, 562]
ENSG00000128463_1	ENSG00000128463	EMC4	4.1978	552	(316, 562]
ENSG00000116857_1	ENSG00000116857	TMEM9	4.78491	552	(316, 562]
ENSG00000111843_1	ENSG00000111843	TMEM14C	3.87486	339	(316, 562]
ENSG00000111843_2	ENSG00000111843	TMEM14C	3.56437	339	(316, 562]
ENSG00000149483_1	ENSG00000149483	TMEM138	4.17429	489	(316, 562]
ENSG00000213337_2	ENSG00000213337	ANKRD39	3.92242	468	(316, 562]
ENSG00000133983_1	ENSG00000133983	COX16	2.54728	321	(316, 562]
ENSG00000100744_1	ENSG00000100744	GSKIP	4.55463	420	(316, 562]
ENSG00000100744_2	ENSG00000100744	GSKIP	3.49591	420	(316, 562]
ENSG00000120727_1	ENSG00000120727	PAIP2	4.51181	384	(316, 562]
ENSG00000120727_2	ENSG00000120727	PAIP2	4.33919	384	(316, 562]
ENSG00000120509_1	ENSG00000120509	PDZD11	3.63186	423	(316, 562]
ENSG00000108961_1	ENSG00000108961	RANGRF	3.21931	561	(316, 562]
ENSG00000168894_1	ENSG00000168894	RNF181	3.44643	462	(316, 562]
ENSG00000111639_2	ENSG00000111639	MRPL51	2.85034	387	(316, 562]
ENSG00000111639_3	ENSG00000111639	MRPL51	3.57892	387	(316, 562]
ENSG00000242114_1	ENSG00000242114	MTFP1	3.31432	501	(316, 562]
ENSG00000171222_1	ENSG00000171222	SCAND1	4.79861	540	(316, 562]
ENSG00000171222_2	ENSG00000171222	SCAND1	4.1718	540	(316, 562]
ENSG00000122565_1	ENSG00000122565	CBX3	5.2785	552	(316, 562]
ENSG00000122565_2	ENSG00000122565	CBX3	5.19099	552	(316, 562]
ENSG00000124785_2	ENSG00000124785	NRN1	2.95692	429	(316, 562]
ENSG00000136732_1	ENSG00000136732	GYPC	3.50521	330	(316, 562]
ENSG00000217555_1	ENSG00000217555	CKLF	3.2515	459	(316, 562]
ENSG00000064199_1	ENSG00000064199	SPA17	4.92877	456	(316, 562]
ENSG00000104472_1	ENSG00000104472	CHRAC1	3.52296	396	(316, 562]
ENSG00000104472_2	ENSG00000104472	CHRAC1	2.88001	396	(316, 562]
ENSG00000104472_3	ENSG00000104472	CHRAC1	2.47936	396	(316, 562]
ENSG00000104472_4	ENSG00000104472	CHRAC1	3.09515	396	(316, 562]
ENSG00000213625_2	ENSG00000213625	LEPROT	3.71771	396	(316, 562]
ENSG00000213625_3	ENSG00000213625	LEPROT	3.5322	396	(316, 562]
ENSG00000160325_1	ENSG00000160325	CACFD1	3.27671	519	(316, 562]
ENSG00000189266_1	ENSG00000189266	PNRC2	4.19206	420	(316, 562]
ENSG00000091317_1	ENSG00000091317	CMTM6	4.14181	552	(316, 562]
ENSG00000107341_5	ENSG00000107341	UBE2R2	5.09104	477	(316, 562]
ENSG00000158716_1	ENSG00000158716	DUSP23	3.24025	453	(316, 562]
ENSG00000119328_1	ENSG00000119328	ABITRAM	3.23674	546	(316, 562]
ENSG00000145912_1	ENSG00000145912	NHP2	3.23753	462	(316, 562]
ENSG00000167985_1	ENSG00000167985	SDHAF2	3.79417	501	(316, 562]
ENSG00000211584_1	ENSG00000211584	SLC48A1	3.29788	441	(316, 562]
ENSG00000169019_2	ENSG00000169019	COMMD8	2.48128	399	(316, 562]
ENSG00000140830_1	ENSG00000140830	TXNL4B	5.08706	450	(316, 562]
ENSG00000140830_2	ENSG00000140830	TXNL4B	5.19829	450	(316, 562]
ENSG00000176371_1	ENSG00000176371	ZSCAN2	4.56663	453	(316, 562]
ENSG00000179933_1	ENSG00000179933	C14orf119	4.55753	423	(316, 562]
ENSG00000242485_1	ENSG00000242485	MRPL20	2.78957	450	(316, 562]
ENSG00000242485_2	ENSG00000242485	MRPL20	3.84156	450	(316, 562]
ENSG00000111196_1	ENSG00000111196	MAGOHB	4.25894	447	(316, 562]
ENSG00000221916_1	ENSG00000221916	C19orf73	3.21187	390	(316, 562]
ENSG00000158234_3	ENSG00000158234	FAIM	3.94377	540	(316, 562]
ENSG00000134108_1	ENSG00000134108	ARL8B	5.33003	561	(316, 562]
ENSG00000106603_1	ENSG00000106603	COA1	2.83304	441	(316, 562]
ENSG00000101019_3	ENSG00000101019	UQCC1	3.16623	339	(316, 562]
ENSG00000177971_1	ENSG00000177971	IMP3	3.73974	555	(316, 562]
ENSG00000146859_1	ENSG00000146859	TMEM140	5.18551	558	(316, 562]
ENSG00000104343_1	ENSG00000104343	UBE2W	3.48101	456	(316, 562]
ENSG00000112167_1	ENSG00000112167	SAYSD1	4.00048	552	(316, 562]
ENSG00000135002_1	ENSG00000135002	RFK	4.87531	468	(316, 562]
ENSG00000135002_2	ENSG00000135002	RFK	4.38637	468	(316, 562]
ENSG00000135002_3	ENSG00000135002	RFK	4.00099	468	(316, 562]
ENSG00000135002_4	ENSG00000135002	RFK	3.55776	468	(316, 562]
ENSG00000155252_2	ENSG00000155252	PI4K2A	4.63223	477	(316, 562]
ENSG00000215712_1	ENSG00000215712	TMEM242	3.3961	426	(316, 562]
ENSG00000205352_1	ENSG00000205352	PRR13	3.66125	447	(316, 562]
ENSG00000122873_1	ENSG00000122873	CISD1	4.07736	327	(316, 562]
ENSG00000122873_2	ENSG00000122873	CISD1	3.70899	327	(316, 562]
ENSG00000107020_1	ENSG00000107020	PLGRKT	5.28904	444	(316, 562]
ENSG00000107020_2	ENSG00000107020	PLGRKT	4.70379	444	(316, 562]
ENSG00000112304_1	ENSG00000112304	ACOT13	4.88177	423	(316, 562]
ENSG00000112304_2	ENSG00000112304	ACOT13	4.54884	423	(316, 562]
ENSG00000101084_1	ENSG00000101084	RAB5IF	3.40853	390	(316, 562]
ENSG00000172115_1	ENSG00000172115	CYCS	3.95135	318	(316, 562]
ENSG00000172115_2	ENSG00000172115	CYCS	3.77286	318	(316, 562]
ENSG00000112679_4	ENSG00000112679	DUSP22	3.41999	555	(316, 562]
ENSG00000008394_1	ENSG00000008394	MGST1	4.69604	468	(316, 562]
ENSG00000163577_1	ENSG00000163577	EIF5A2	3.57226	462	(316, 562]
ENSG00000163577_2	ENSG00000163577	EIF5A2	3.99308	462	(316, 562]
ENSG00000011638_1	ENSG00000011638	TMEM159	3.69928	486	(316, 562]
ENSG00000102897_1	ENSG00000102897	LYRM1	3.02813	369	(316, 562]
ENSG00000102897_3	ENSG00000102897	LYRM1	2.89083	369	(316, 562]
ENSG00000163807_1	ENSG00000163807	KIAA1143	4.66384	465	(316, 562]
ENSG00000277775_1	ENSG00000277775	H3C7	3.61237	411	(316, 562]
ENSG00000092841_1	ENSG00000092841	MYL6	4.04531	456	(316, 562]
ENSG00000241343_1	ENSG00000241343	RPL36A	3.87414	321	(316, 562]
ENSG00000241343_2	ENSG00000241343	RPL36A	2.99997	321	(316, 562]
ENSG00000125249_1	ENSG00000125249	RAP2A	3.54806	552	(316, 562]
ENSG00000142089_1	ENSG00000142089	IFITM3	4.30775	402	(316, 562]
ENSG00000142089_2	ENSG00000142089	IFITM3	4.11754	402	(316, 562]
ENSG00000277075_1	ENSG00000277075	H2AC8	4.1807	393	(316, 562]
ENSG00000276410_1	ENSG00000276410	H2BC3	3.51354	381	(316, 562]
ENSG00000197409_1	ENSG00000196866	H2AC7	3.87815	393	(316, 562]
ENSG00000197696_1	ENSG00000197696	NMB	2.67102	366	(316, 562]
ENSG00000197696_2	ENSG00000197696	NMB	2.48724	366	(316, 562]
ENSG00000103187_1	ENSG00000103187	COTL1	3.85508	429	(316, 562]
ENSG00000103187_2	ENSG00000103187	COTL1	3.49852	429	(316, 562]
ENSG00000175482_1	ENSG00000175482	POLD4	3.52164	324	(316, 562]
ENSG00000170043_1	ENSG00000170043	TRAPPC1	3.58094	438	(316, 562]
ENSG00000165175_1	ENSG00000165175	MID1IP1	3.96123	552	(316, 562]
ENSG00000165175_2	ENSG00000165175	MID1IP1	5.10369	552	(316, 562]
ENSG00000165175_3	ENSG00000165175	MID1IP1	5.76475	552	(316, 562]
ENSG00000119986_3	ENSG00000119986	AVPI1	4.98142	444	(316, 562]
ENSG00000119986_4	ENSG00000119986	AVPI1	4.88818	444	(316, 562]
ENSG00000108176_5	ENSG00000108176	DNAJC12	2.55406	351	(316, 562]
ENSG00000129128_1	ENSG00000129128	SPCS3	4.93442	543	(316, 562]
ENSG00000204619_1	ENSG00000204619	PPP1R11	4.20468	381	(316, 562]
ENSG00000109270_1	ENSG00000109270	LAMTOR3	3.83229	375	(316, 562]
ENSG00000109270_2	ENSG00000109270	LAMTOR3	3.94447	375	(316, 562]
ENSG00000258429_2	ENSG00000258429	PDF	4.58216	426	(316, 562]
ENSG00000258429_3	ENSG00000258429	PDF	4.36639	426	(316, 562]
ENSG00000122694_1	ENSG00000122694	GLIPR2	4.01178	465	(316, 562]
ENSG00000131368_1	ENSG00000131368	MRPS25	4.55713	522	(316, 562]
ENSG00000137720_2	ENSG00000137720	C11orf1	5.01406	453	(316, 562]
ENSG00000165775_3	ENSG00000165775	FUNDC2	4.37412	456	(316, 562]
ENSG00000167397_1	ENSG00000167397	VKORC1	3.92407	492	(316, 562]
ENSG00000167397_2	ENSG00000167397	VKORC1	3.95325	492	(316, 562]
ENSG00000167397_3	ENSG00000167397	VKORC1	3.56161	492	(316, 562]
ENSG00000120068_2	ENSG00000120068	HOXB8	3.8313	321	(316, 562]
ENSG00000123144_1	ENSG00000123144	TRIR	3.8873	531	(316, 562]
ENSG00000100162_1	ENSG00000100162	CENPM	4.19327	543	(316, 562]
ENSG00000100162_2	ENSG00000100162	CENPM	3.93844	543	(316, 562]
ENSG00000105700_1	ENSG00000105700	KXD1	2.6369	531	(316, 562]
ENSG00000105700_3	ENSG00000105700	KXD1	2.40364	531	(316, 562]
ENSG00000007255_1	ENSG00000007255	TRAPPC6A	4.2967	522	(316, 562]
ENSG00000125534_1	ENSG00000125534	PPDPF	2.54337	345	(316, 562]
ENSG00000162972_3	ENSG00000162972	MAIP1	4.95604	549	(316, 562]
ENSG00000161981_1	ENSG00000161981	SNRNP25	2.45026	372	(316, 562]
ENSG00000114529_3	ENSG00000114529	C3orf52	2.52975	453	(316, 562]
ENSG00000196449_3	ENSG00000196449	YRDC	4.00197	384	(316, 562]
ENSG00000127125_1	ENSG00000127125	PPCS	4.00343	428	(316, 562]
ENSG00000152147_1	ENSG00000152147	GEMIN6	4.24763	504	(316, 562]
ENSG00000133678_1	ENSG00000133678	TMEM254	3.84567	372	(316, 562]
ENSG00000125741_1	ENSG00000125741	OPA3	4.69332	540	(316, 562]
ENSG00000121579_1	ENSG00000121579	NAA50	5.18339	510	(316, 562]
ENSG00000121579_2	ENSG00000121579	NAA50	4.92956	510	(316, 562]
ENSG00000118579_1	ENSG00000118579	MED28	3.00055	537	(316, 562]
ENSG00000134548_1	ENSG00000134548	SPX	2.32531	351	(316, 562]
ENSG00000134548_2	ENSG00000134548	SPX	2.49717	351	(316, 562]
ENSG00000134548_3	ENSG00000134548	SPX	4.45391	351	(316, 562]
ENSG00000136490_1	ENSG00000136490	LIMD2	3.85637	384	(316, 562]
ENSG00000136490_2	ENSG00000136490	LIMD2	3.90825	384	(316, 562]
ENSG00000123810_1	ENSG00000123810	B9D2	4.41991	528	(316, 562]
ENSG00000123810_2	ENSG00000123810	B9D2	4.20377	528	(316, 562]
ENSG00000123810_3	ENSG00000123810	B9D2	3.72682	528	(316, 562]
ENSG00000103018_1	ENSG00000103018	CYB5B	3.71021	453	(316, 562]
ENSG00000103018_2	ENSG00000103018	CYB5B	4.22328	453	(316, 562]
ENSG00000103018_3	ENSG00000103018	CYB5B	3.84903	453	(316, 562]
ENSG00000154978_1	ENSG00000154978	VOPP1	3.31859	519	(316, 562]
ENSG00000154978_2	ENSG00000154978	VOPP1	3.65696	519	(316, 562]
ENSG00000154978_3	ENSG00000154978	VOPP1	4.0137	519	(316, 562]
ENSG00000116667_1	ENSG00000116667	C1orf21	3.38048	366	(316, 562]
ENSG00000116667_2	ENSG00000116667	C1orf21	3.82635	366	(316, 562]
ENSG00000116667_3	ENSG00000116667	C1orf21	3.60819	366	(316, 562]
ENSG00000116667_4	ENSG00000116667	C1orf21	3.28425	366	(316, 562]
ENSG00000213626_1	ENSG00000213626	LBH	4.69393	318	(316, 562]
ENSG00000135070_1	ENSG00000135070	ISCA1	2.56043	390	(316, 562]
ENSG00000198729_1	ENSG00000198729	PPP1R14C	3.13151	498	(316, 562]
ENSG00000137210_1	ENSG00000137210	TMEM14B	3.10072	345	(316, 562]
ENSG00000137210_3	ENSG00000137210	TMEM14B	2.89679	345	(316, 562]
ENSG00000136950_1	ENSG00000136950	ARPC5L	3.95562	462	(316, 562]
ENSG00000136950_2	ENSG00000136950	ARPC5L	3.46013	462	(316, 562]
ENSG00000127774_1	ENSG00000127774	EMC6	2.60198	333	(316, 562]
ENSG00000139112_1	ENSG00000139112	GABARAPL1	5.04093	354	(316, 562]
ENSG00000126878_1	ENSG00000126878	AIF1L	3.78403	453	(316, 562]
ENSG00000167705_4	ENSG00000167705	RILP	2.46189	339	(316, 562]
ENSG00000147027_3	ENSG00000147027	TMEM47	5.06034	546	(316, 562]
ENSG00000131943_1	ENSG00000131943	C19orf12	3.10398	426	(316, 562]
ENSG00000131943_2	ENSG00000131943	C19orf12	2.7051	426	(316, 562]
ENSG00000131943_3	ENSG00000131943	C19orf12	3.25089	426	(316, 562]
ENSG00000169612_1	ENSG00000169612	RAMAC	4.70064	357	(316, 562]
ENSG00000155254_1	ENSG00000155254	MARVELD1	3.61967	522	(316, 562]
ENSG00000119632_1	ENSG00000119632	IFI27L2	2.66127	393	(316, 562]
ENSG00000119632_2	ENSG00000119632	IFI27L2	3.32396	393	(316, 562]
ENSG00000180992_1	ENSG00000180992	MRPL14	3.36337	438	(316, 562]
ENSG00000180992_3	ENSG00000180992	MRPL14	4.91765	438	(316, 562]
ENSG00000166797_1	ENSG00000166797	CIAO2A	2.28515	483	(316, 562]
ENSG00000160284_1	ENSG00000160284	SPATC1L	4.99359	561	(316, 562]
ENSG00000157778_2	ENSG00000157778	PSMG3	2.86882	369	(316, 562]
ENSG00000103253_6	ENSG00000103253	HAGHL	3.84922	396	(316, 562]
ENSG00000125611_1	ENSG00000125611	CHCHD5	2.26686	333	(316, 562]
ENSG00000125611_2	ENSG00000125611	CHCHD5	2.69374	333	(316, 562]
ENSG00000165233_2	ENSG00000165233	CARD19	3.46615	552	(316, 562]
ENSG00000203666_2	ENSG00000203666	EFCAB2	3.10899	489	(316, 562]
ENSG00000284753_2	ENSG00000284753	EEF1AKMT4	3.59691	480	(316, 562]
ENSG00000139233_1	ENSG00000139233	LLPH	3.74809	390	(316, 562]
ENSG00000141741_1	ENSG00000141741	MIEN1	2.40564	348	(316, 562]
ENSG00000137288_1	ENSG00000137288	UQCC2	2.7674	381	(316, 562]
ENSG00000137288_2	ENSG00000137288	UQCC2	3.06382	381	(316, 562]
ENSG00000182154_1	ENSG00000182154	MRPL41	3.30962	414	(316, 562]
ENSG00000166847_2	ENSG00000166847	DCTN5	4.5011	549	(316, 562]
ENSG00000171135_1	ENSG00000171135	JAGN1	4.06491	552	(316, 562]
ENSG00000171135_2	ENSG00000171135	JAGN1	4.16679	552	(316, 562]
ENSG00000171135_3	ENSG00000171135	JAGN1	4.07166	552	(316, 562]
ENSG00000137133_1	ENSG00000137133	HINT2	3.5206	492	(316, 562]
ENSG00000137133_2	ENSG00000137133	HINT2	3.70375	492	(316, 562]
ENSG00000137133_3	ENSG00000137133	HINT2	3.61816	492	(316, 562]
ENSG00000124370_1	ENSG00000124370	MCEE	3.86147	531	(316, 562]
ENSG00000184489_1	ENSG00000184489	PTP4A3	2.38934	522	(316, 562]
ENSG00000115289_2	ENSG00000115289	PCGF1	3.71268	531	(316, 562]
ENSG00000035141_1	ENSG00000035141	FAM136A	2.70041	417	(316, 562]
ENSG00000133193_1	ENSG00000133193	FAM104A	4.27168	561	(316, 562]
ENSG00000181817_1	ENSG00000181817	LSM10	2.10819	372	(316, 562]
ENSG00000174007_1	ENSG00000174007	CEP19	4.2978	492	(316, 562]
ENSG00000255072_1	ENSG00000145337	PYURF	3.44729	345	(316, 562]
ENSG00000135211_1	ENSG00000135211	TMEM60	3.64481	402	(316, 562]
ENSG00000145040_1	ENSG00000145040	UCN2	3.65523	339	(316, 562]
ENSG00000137038_1	ENSG00000137038	DMAC1	3.90033	339	(316, 562]
ENSG00000181218_1	ENSG00000181218	H2AW	3.88385	393	(316, 562]
ENSG00000118680_1	ENSG00000118680	MYL12B	5.04745	519	(316, 562]
ENSG00000118680_2	ENSG00000118680	MYL12B	4.95196	519	(316, 562]
ENSG00000130255_1	ENSG00000130255	RPL36	3.29102	318	(316, 562]
ENSG00000145365_1	ENSG00000145365	TIFA	5.24116	555	(316, 562]
ENSG00000147676_1	ENSG00000147676	MAL2	2.61348	531	(316, 562]
ENSG00000090263_1	ENSG00000090263	MRPS33	3.3669	321	(316, 562]
ENSG00000187713_1	ENSG00000187713	TMEM203	3.22316	411	(316, 562]
ENSG00000173486_4	ENSG00000173486	FKBP2	4.27001	429	(316, 562]
ENSG00000182362_2	ENSG00000182362	YBEY	4.64756	504	(316, 562]
ENSG00000184277_2	ENSG00000184277	TM2D3	4.42882	549	(316, 562]
ENSG00000129355_1	ENSG00000129355	CDKN2D	3.69034	501	(316, 562]
ENSG00000184007_1	ENSG00000184007	PTP4A2	4.22755	504	(316, 562]
ENSG00000105519_1	ENSG00000105519	CAPS	4.98834	489	(316, 562]
ENSG00000197903_1	ENSG00000197903	H2BC12	3.83293	381	(316, 562]
ENSG00000164758_1	ENSG00000164758	MED30	4.37888	537	(316, 562]
ENSG00000164758_2	ENSG00000164758	MED30	4.14493	537	(316, 562]
ENSG00000237190_1	ENSG00000237190	CDKN2AIPNL	2.98719	351	(316, 562]
ENSG00000149300_1	ENSG00000149300	C11orf52	3.77545	372	(316, 562]
ENSG00000129480_2	ENSG00000129480	DTD2	2.74019	507	(316, 562]
ENSG00000129480_3	ENSG00000129480	DTD2	2.91402	330	(316, 562]
ENSG00000184182_1	ENSG00000184182	UBE2F	2.83168	558	(316, 562]
ENSG00000262664_2	ENSG00000262664	OVCA2	4.30162	384	(316, 562]
ENSG00000213760_1	ENSG00000213760	ATP6V1G2	4.083	357	(316, 562]
ENSG00000240344_1	ENSG00000240344	PPIL3	4.43981	486	(316, 562]
ENSG00000240344_3	ENSG00000240344	PPIL3	4.89497	486	(316, 562]
ENSG00000240344_4	ENSG00000240344	PPIL3	5.15075	486	(316, 562]
ENSG00000179862_2	ENSG00000179862	CITED4	4.92764	555	(316, 562]
ENSG00000141504_1	ENSG00000141504	SAT2	3.6378	513	(316, 562]
ENSG00000145919_1	ENSG00000145919	BOD1	3.74567	558	(316, 562]
ENSG00000115255_1	ENSG00000115255	REEP6	4.08322	555	(316, 562]
ENSG00000153551_1	ENSG00000153551	CMTM7	2.63377	528	(316, 562]
ENSG00000172366_1	ENSG00000172366	MCRIP2	2.74181	483	(316, 562]
ENSG00000172366_2	ENSG00000172366	MCRIP2	3.45093	483	(316, 562]
ENSG00000176209_2	ENSG00000176209	SMIM19	2.64126	324	(316, 562]
ENSG00000162076_2	ENSG00000162076	FLYWCH2	4.6705	423	(316, 562]
ENSG00000213920_1	ENSG00000213920	MDP1	3.78294	531	(316, 562]
ENSG00000213920_2	ENSG00000213920	MDP1	3.64524	531	(316, 562]
ENSG00000213920_3	ENSG00000213920	MDP1	3.196	531	(316, 562]
ENSG00000111911_1	ENSG00000111911	HINT3	4.10059	549	(316, 562]
ENSG00000165410_1	ENSG00000165410	CFL2	4.55631	501	(316, 562]
ENSG00000165410_2	ENSG00000165410	CFL2	3.98968	501	(316, 562]
ENSG00000165410_3	ENSG00000165410	CFL2	3.40895	501	(316, 562]
ENSG00000165410_4	ENSG00000165410	CFL2	2.91754	501	(316, 562]
ENSG00000173457_1	ENSG00000173457	PPP1R14B	2.85666	444	(316, 562]
ENSG00000173457_2	ENSG00000173457	PPP1R14B	2.9223	444	(316, 562]
ENSG00000173457_3	ENSG00000173457	PPP1R14B	2.88988	444	(316, 562]
ENSG00000173457_4	ENSG00000173457	PPP1R14B	2.47672	444	(316, 562]
ENSG00000168303_1	ENSG00000168303	MPLKIP	5.08657	540	(316, 562]
ENSG00000158373_1	ENSG00000158373	H2BC5	3.62513	381	(316, 562]
ENSG00000169193_1	ENSG00000169193	CCDC126	4.754	423	(316, 562]
ENSG00000163762_10	ENSG00000163762	TM4SF18	4.21809	432	(316, 562]
ENSG00000143862_1	ENSG00000143862	ARL8A	4.48977	561	(316, 562]
ENSG00000146066_1	ENSG00000146066	HIGD2A	3.07573	321	(316, 562]
ENSG00000146066_2	ENSG00000146066	HIGD2A	3.00448	321	(316, 562]
ENSG00000180398_2	ENSG00000180398	MCFD2	4.78007	441	(316, 562]
ENSG00000172057_1	ENSG00000172057	ORMDL3	4.15641	462	(316, 562]
ENSG00000172057_2	ENSG00000172057	ORMDL3	3.80172	462	(316, 562]
ENSG00000165644_4	ENSG00000165644	COMTD1	3.16196	537	(316, 562]
ENSG00000140931_1	ENSG00000140931	CMTM3	3.27157	549	(316, 562]
ENSG00000140931_2	ENSG00000140931	CMTM3	3.36103	549	(316, 562]
ENSG00000140931_3	ENSG00000140931	CMTM3	2.67377	549	(316, 562]
ENSG00000163528_3	ENSG00000163528	CHCHD4	4.12087	468	(316, 562]
ENSG00000169964_1	ENSG00000169964	TMEM42	2.36453	480	(316, 562]
ENSG00000160813_3	ENSG00000160813	PPP1R35	3.2942	456	(316, 562]
ENSG00000124596_3	ENSG00000124596	OARD1	4.01582	459	(316, 562]
ENSG00000185414_2	ENSG00000185414	MRPL30	5.25322	486	(316, 562]
ENSG00000140025_1	ENSG00000140025	EFCAB11	4.76984	492	(316, 562]
ENSG00000140025_2	ENSG00000140025	EFCAB11	4.67677	492	(316, 562]
ENSG00000153443_2	ENSG00000153443	UBALD1	3.62608	534	(316, 562]
ENSG00000166822_1	ENSG00000166822	TMEM170A	2.9592	435	(316, 562]
ENSG00000205981_1	ENSG00000205981	DNAJC19	2.87844	351	(316, 562]
ENSG00000205981_2	ENSG00000205981	DNAJC19	2.56104	351	(316, 562]
ENSG00000205981_3	ENSG00000205981	DNAJC19	2.87084	351	(316, 562]
ENSG00000170584_1	ENSG00000170584	NUDCD2	3.41465	474	(316, 562]
ENSG00000170584_2	ENSG00000170584	NUDCD2	3.05005	474	(316, 562]
ENSG00000171224_1	ENSG00000171224	FAM241B	4.36237	366	(316, 562]
ENSG00000171224_2	ENSG00000171224	FAM241B	2.4641	366	(316, 562]
ENSG00000105887_1	ENSG00000105887	MTPN	5.181	357	(316, 562]
ENSG00000105887_2	ENSG00000105887	MTPN	5.045	357	(316, 562]
ENSG00000137309_2	ENSG00000137309	HMGA1	4.24921	324	(316, 562]
ENSG00000137309_3	ENSG00000137309	HMGA1	4.17918	324	(316, 562]
ENSG00000137309_4	ENSG00000137309	HMGA1	3.92465	324	(316, 562]
ENSG00000164978_1	ENSG00000164978	NUDT2	4.08519	444	(316, 562]
ENSG00000164978_2	ENSG00000164978	NUDT2	4.24517	444	(316, 562]
ENSG00000164970_1	ENSG00000164970	FAM219A	5.3427	474	(316, 562]
ENSG00000164967_1	ENSG00000164967	RPP25L	4.7308	492	(316, 562]
ENSG00000166347_1	ENSG00000166347	CYB5A	3.29019	405	(316, 562]
ENSG00000151135_3	ENSG00000151135	TMEM263	4.27397	351	(316, 562]
ENSG00000134717_2	ENSG00000134717	BTF3L4	4.914	477	(316, 562]
ENSG00000130921_1	ENSG00000130921	C12orf65	4.00597	501	(316, 562]
ENSG00000130921_2	ENSG00000130921	C12orf65	4.14945	501	(316, 562]
ENSG00000185361_1	ENSG00000185361	TNFAIP8L1	4.31173	561	(316, 562]
ENSG00000213123_1	ENSG00000213123	TCTEX1D2	3.75675	429	(316, 562]
ENSG00000213123_2	ENSG00000213123	TCTEX1D2	3.4201	429	(316, 562]
ENSG00000213123_3	ENSG00000213123	TCTEX1D2	3.2104	429	(316, 562]
ENSG00000180354_1	ENSG00000180354	MTURN	2.92902	396	(316, 562]
ENSG00000180354_2	ENSG00000180354	MTURN	2.83594	396	(316, 562]
ENSG00000238227_1	ENSG00000238227	TMEM250	3.66755	420	(316, 562]
ENSG00000238227_2	ENSG00000238227	TMEM250	3.15054	420	(316, 562]
ENSG00000151353_1	ENSG00000151353	TMEM18	3.92762	423	(316, 562]
ENSG00000109099_1	ENSG00000109099	PMP22	5.02478	483	(316, 562]
ENSG00000109099_2	ENSG00000109099	PMP22	4.99687	483	(316, 562]
ENSG00000180964_1	ENSG00000180964	TCEAL8	4.65465	354	(316, 562]
ENSG00000180964_2	ENSG00000180964	TCEAL8	4.48336	354	(316, 562]
ENSG00000149716_2	ENSG00000149716	LTO1	3.42263	414	(316, 562]
ENSG00000185808_3	ENSG00000185808	PIGP	3.17186	477	(316, 562]
ENSG00000185808_1	ENSG00000185808	PIGP	4.14031	405	(316, 562]
ENSG00000185808_2	ENSG00000185808	PIGP	3.55628	405	(316, 562]
ENSG00000198353_2	ENSG00000197757	HOXC6	3.82237	462	(316, 562]
ENSG00000113558_1	ENSG00000113558	SKP1	4.49926	492	(316, 562]
ENSG00000113558_2	ENSG00000113558	SKP1	5.10762	492	(316, 562]
ENSG00000113558_3	ENSG00000113558	SKP1	5.43482	492	(316, 562]
ENSG00000174547_1	ENSG00000174547	MRPL11	3.23864	501	(316, 562]
ENSG00000112294_7	ENSG00000112294	ALDH5A1	3.18053	519	(316, 562]
ENSG00000211450_1	ENSG00000211450	SELENOH	2.41818	369	(316, 562]
ENSG00000211450_2	ENSG00000211450	SELENOH	2.2172	369	(316, 562]
ENSG00000211450_3	ENSG00000211450	SELENOH	2.09725	369	(316, 562]
ENSG00000066379_1	ENSG00000066379	ZNRD1	4.22069	381	(316, 562]
ENSG00000066379_2	ENSG00000066379	ZNRD1	4.11134	381	(316, 562]
ENSG00000066379_3	ENSG00000066379	ZNRD1	3.9695	381	(316, 562]
ENSG00000198015_1	ENSG00000198015	MRPL42	3.26345	429	(316, 562]
ENSG00000198015_2	ENSG00000198015	MRPL42	4.06345	429	(316, 562]
ENSG00000169446_1	ENSG00000169446	MMGT1	4.96713	396	(316, 562]
ENSG00000169446_2	ENSG00000169446	MMGT1	4.15925	396	(316, 562]
ENSG00000169446_3	ENSG00000169446	MMGT1	3.47979	396	(316, 562]
ENSG00000166295_1	ENSG00000166295	ANAPC16	3.0019	333	(316, 562]
ENSG00000196715_1	ENSG00000196715	VKORC1L1	3.74731	531	(316, 562]
ENSG00000069509_1	ENSG00000069509	FUNDC1	3.58287	468	(316, 562]
ENSG00000162222_1	ENSG00000162222	TTC9C	5.4753	516	(316, 562]
ENSG00000153006_1	ENSG00000153006	SREK1IP1	4.56452	468	(316, 562]
ENSG00000153006_2	ENSG00000153006	SREK1IP1	4.4187	468	(316, 562]
ENSG00000130545_1	ENSG00000130545	CRB3	2.9045	372	(316, 562]
ENSG00000130545_2	ENSG00000130545	CRB3	2.8827	372	(316, 562]
ENSG00000164182_1	ENSG00000164182	NDUFAF2	3.8981	510	(316, 562]
ENSG00000184270_1	ENSG00000184270	H2AC21	3.8301	393	(316, 562]
ENSG00000174886_1	ENSG00000174886	NDUFA11	3.57874	426	(316, 562]
ENSG00000110536_1	ENSG00000110536	PTPMT1	2.71457	432	(316, 562]
ENSG00000177045_6	ENSG00000177045	SIX5	4.83124	510	(316, 562]
ENSG00000177045_7	ENSG00000177045	SIX5	4.24545	510	(316, 562]
ENSG00000246705_1	ENSG00000246705	H2AJ	4.00886	390	(316, 562]
ENSG00000197620_2	ENSG00000197620	EOLA1	4.16508	477	(316, 562]
ENSG00000257704_2	ENSG00000257704	INAFM1	3.15132	429	(316, 562]
ENSG00000165997_1	ENSG00000165997	ARL5B	5.03884	540	(316, 562]
ENSG00000165997_2	ENSG00000165997	ARL5B	4.73566	540	(316, 562]
ENSG00000161243_3	ENSG00000161243	FBXO27	4.07932	471	(316, 562]
ENSG00000171160_2	ENSG00000171160	MORN4	2.4318	441	(316, 562]
ENSG00000170293_1	ENSG00000170293	CMTM8	4.35329	522	(316, 562]
ENSG00000162910_1	ENSG00000162910	MRPL55	4.40621	387	(316, 562]
ENSG00000170946_1	ENSG00000170946	DNAJC24	2.87868	450	(316, 562]
ENSG00000186352_3	ENSG00000186352	ANKRD37	4.1418	477	(316, 562]
ENSG00000109332_6	ENSG00000109332	UBE2D3	5.40759	444	(316, 562]
ENSG00000109332_1	ENSG00000109332	UBE2D3	5.4907	444	(316, 562]
ENSG00000109332_2	ENSG00000109332	UBE2D3	5.15618	444	(316, 562]
ENSG00000109332_4	ENSG00000109332	UBE2D3	4.48412	444	(316, 562]
ENSG00000109332_5	ENSG00000109332	UBE2D3	3.97056	444	(316, 562]
ENSG00000155621_1	ENSG00000155621	C9orf85	3.81982	474	(316, 562]
ENSG00000155621_2	ENSG00000155621	C9orf85	3.27763	474	(316, 562]
ENSG00000187118_1	ENSG00000187118	CMC1	3.23823	321	(316, 562]
ENSG00000162585_1	ENSG00000162585	FAAP20	2.62986	543	(316, 562]
ENSG00000182628_1	ENSG00000182628	SKA2	2.5338	366	(316, 562]
ENSG00000179029_1	ENSG00000179029	TMEM107	3.26724	423	(316, 562]
ENSG00000165898_1	ENSG00000165898	ISCA2	3.70186	465	(316, 562]
ENSG00000187123_1	ENSG00000187123	LYPD6	2.59918	516	(316, 562]
ENSG00000164898_1	ENSG00000164898	FMC1	3.59431	342	(316, 562]
ENSG00000170917_1	ENSG00000170917	NUDT6	3.02842	444	(316, 562]
ENSG00000100522_1	ENSG00000100522	GNPNAT1	4.26588	555	(316, 562]
ENSG00000100522_2	ENSG00000100522	GNPNAT1	4.80692	555	(316, 562]
ENSG00000100522_3	ENSG00000100522	GNPNAT1	4.3939	555	(316, 562]
ENSG00000129474_7	ENSG00000129474	AJUBA	3.09302	366	(316, 562]
ENSG00000174567_1	ENSG00000174567	GOLT1A	2.70391	399	(316, 562]
ENSG00000182534_1	ENSG00000182534	MXRA7	2.95959	513	(316, 562]
ENSG00000106268_2	ENSG00000106268	NUDT1	3.44064	471	(316, 562]
ENSG00000104964_2	ENSG00000104964	TLE5	2.32257	426	(316, 562]
ENSG00000173598_1	ENSG00000173598	NUDT4	4.73136	546	(316, 562]
ENSG00000178057_1	ENSG00000178057	NDUFAF3	3.29251	384	(316, 562]
ENSG00000173432_1	ENSG00000173432	SAA1	4.76074	369	(316, 562]
ENSG00000167747_2	ENSG00000167747	C19orf48	2.66215	354	(316, 562]
ENSG00000175279_1	ENSG00000175279	CENPS	2.73014	417	(316, 562]
ENSG00000175279_2	ENSG00000175279	CENPS	2.8492	417	(316, 562]
ENSG00000116874_2	ENSG00000116874	WARS2	3.38617	381	(316, 562]
ENSG00000153714_2	ENSG00000153714	LURAP1L	4.1201	378	(316, 562]
ENSG00000105699_4	ENSG00000105699	LSR	2.88483	381	(316, 562]
ENSG00000186314_1	ENSG00000186314	PRELID2	2.97814	534	(316, 562]
ENSG00000170909_1	ENSG00000170909	OSCAR	2.97057	381	(316, 562]
ENSG00000166681_1	ENSG00000166681	BEX3	3.47006	336	(316, 562]
ENSG00000166681_2	ENSG00000166681	BEX3	4.02464	336	(316, 562]
ENSG00000166681_3	ENSG00000166681	BEX3	3.41697	336	(316, 562]
ENSG00000143420_2	ENSG00000143420	ENSA	3.61066	354	(316, 562]
ENSG00000173581_2	ENSG00000213015	ZNF580	3.36232	519	(316, 562]
ENSG00000149506_1	ENSG00000149506	ZP1	3.38364	453	(316, 562]
ENSG00000149506_2	ENSG00000149506	ZP1	4.03298	453	(316, 562]
ENSG00000185442_6	ENSG00000185442	FAM174B	4.47235	480	(316, 562]
ENSG00000244005_1	ENSG00000244005	NFS1	6.32965	570	(562, 1000]
ENSG00000108187_1	ENSG00000108187	PBLD	5.21789	867	(562, 1000]
ENSG00000173928_2	ENSG00000173928	SWSAP1	5.00612	690	(562, 1000]
ENSG00000126070_1	ENSG00000126070	AGO3	4.52302	690	(562, 1000]
ENSG00000183479_1	ENSG00000183479	TREX2	5.81196	840	(562, 1000]
ENSG00000163565_3	ENSG00000163565	IFI16	4.63824	732	(562, 1000]
ENSG00000164494_1	ENSG00000164494	PDSS2	4.78667	723	(562, 1000]
ENSG00000119950_6	ENSG00000119950	MXI1	2.36489	579	(562, 1000]
ENSG00000137251_1	ENSG00000137251	TINAG	4.66124	576	(562, 1000]
ENSG00000126106_1	ENSG00000126106	TMEM53	3.62574	606	(562, 1000]
ENSG00000221988_4	ENSG00000221988	PPT2	5.29657	909	(562, 1000]
ENSG00000239779_2	ENSG00000239779	WBP1	2.66199	912	(562, 1000]
ENSG00000213585_1	ENSG00000213585	VDAC1	5.81984	852	(562, 1000]
ENSG00000241878_3	ENSG00000241878	PISD	4.83684	789	(562, 1000]
ENSG00000164818_5	ENSG00000164818	DNAAF5	4.28486	843	(562, 1000]
ENSG00000164818_6	ENSG00000164818	DNAAF5	5.26332	843	(562, 1000]
ENSG00000197872_4	ENSG00000197872	CYRIA	4.3989	972	(562, 1000]
ENSG00000197872_5	ENSG00000197872	CYRIA	4.92798	972	(562, 1000]
ENSG00000197872_6	ENSG00000197872	CYRIA	5.3291	972	(562, 1000]
ENSG00000168958_1	ENSG00000168958	MFF	4.12265	717	(562, 1000]
ENSG00000112812_1	ENSG00000112812	PRSS16	3.46768	567	(562, 1000]
ENSG00000136205_3	ENSG00000136205	TNS3	3.50045	753	(562, 1000]
ENSG00000115042_1	ENSG00000115042	FAHD2A	5.82901	945	(562, 1000]
ENSG00000185347_3	ENSG00000185347	TEDC1	4.46927	747	(562, 1000]
ENSG00000139146_4	ENSG00000139146	SINHCAF	3.44189	666	(562, 1000]
ENSG00000099810_1	ENSG00000099810	MTAP	5.53619	903	(562, 1000]
ENSG00000148985_1	ENSG00000148985	PGAP2	3.00265	948	(562, 1000]
ENSG00000114209_1	ENSG00000114209	PDCD10	5.57239	639	(562, 1000]
ENSG00000185619_1	ENSG00000185619	PCGF3	2.86334	729	(562, 1000]
ENSG00000127325_2	ENSG00000127325	BEST3	2.83656	594	(562, 1000]
ENSG00000148824_1	ENSG00000148824	MTG1	5.39548	882	(562, 1000]
ENSG00000158796_3	ENSG00000158796	DEDD	3.70434	957	(562, 1000]
ENSG00000284691_1	ENSG00000284691	AC073111.4	3.16408	612	(562, 1000]
ENSG00000213347_1	ENSG00000213347	MXD3	3.02515	621	(562, 1000]
ENSG00000109133_1	ENSG00000109133	TMEM33	6.0384	744	(562, 1000]
ENSG00000176055_3	ENSG00000176055	MBLAC2	5.83148	600	(562, 1000]
ENSG00000155508_1	ENSG00000155508	CNOT8	4.74042	879	(562, 1000]
ENSG00000147536_1	ENSG00000147536	GINS4	5.81985	672	(562, 1000]
ENSG00000147536_2	ENSG00000147536	GINS4	6.01222	672	(562, 1000]
ENSG00000023697_3	ENSG00000023697	DERA	3.3257	693	(562, 1000]
ENSG00000168056_4	ENSG00000168056	LTBP3	4.81272	780	(562, 1000]
ENSG00000147535_2	ENSG00000147535	PLPP5	4.63814	672	(562, 1000]
ENSG00000168522_3	ENSG00000168522	FNTA	4.34847	687	(562, 1000]
ENSG00000119703_2	ENSG00000119703	ZC2HC1C	4.62144	873	(562, 1000]
ENSG00000186104_2	ENSG00000186104	CYP2R1	3.76622	807	(562, 1000]
ENSG00000167595_1	ENSG00000167595	PROSER3	4.092	582	(562, 1000]
ENSG00000135454_2	ENSG00000135454	B4GALNT1	4.81422	987	(562, 1000]
ENSG00000135454_3	ENSG00000135454	B4GALNT1	4.24553	987	(562, 1000]
ENSG00000087299_2	ENSG00000087299	L2HGDH	5.22099	636	(562, 1000]
ENSG00000092199_1	ENSG00000092199	HNRNPC	6.03496	681	(562, 1000]
ENSG00000100938_6	ENSG00000100938	GMPR2	4.30751	948	(562, 1000]
ENSG00000103253_2	ENSG00000103253	HAGHL	4.36082	609	(562, 1000]
ENSG00000129195_2	ENSG00000129195	PIMREG	6.08459	744	(562, 1000]
ENSG00000124813_10	ENSG00000124813	RUNX2	4.54387	654	(562, 1000]
ENSG00000124813_11	ENSG00000124813	RUNX2	5.05745	654	(562, 1000]
ENSG00000108433_1	ENSG00000108433	GOSR2	4.2257	633	(562, 1000]
ENSG00000153976_4	ENSG00000153976	HS3ST3A1	4.17288	615	(562, 1000]
ENSG00000002919_1	ENSG00000002919	SNX11	3.72565	789	(562, 1000]
ENSG00000105048_1	ENSG00000105048	TNNT1	3.47168	579	(562, 1000]
ENSG00000186812_1	ENSG00000186812	ZNF397	4.80782	624	(562, 1000]
ENSG00000167642_2	ENSG00000167642	SPINT2	6.51012	609	(562, 1000]
ENSG00000167642_3	ENSG00000167642	SPINT2	6.23492	609	(562, 1000]
ENSG00000099864_2	ENSG00000099864	PALM	3.94661	729	(562, 1000]
ENSG00000167645_2	ENSG00000167645	YIF1B	4.09254	852	(562, 1000]
ENSG00000125656_4	ENSG00000125656	CLPP	3.51195	573	(562, 1000]
ENSG00000139289_1	ENSG00000139289	PHLDA1	5.12939	783	(562, 1000]
ENSG00000170035_1	ENSG00000170035	UBE2E3	3.80969	624	(562, 1000]
ENSG00000128944_1	ENSG00000128944	KNSTRN	5.14737	717	(562, 1000]
ENSG00000138835_4	ENSG00000138835	RGS3	5.05849	579	(562, 1000]
ENSG00000102471_1	ENSG00000102471	NDFIP2	5.06801	729	(562, 1000]
ENSG00000102471_2	ENSG00000102471	NDFIP2	5.82438	729	(562, 1000]
ENSG00000102471_4	ENSG00000102471	NDFIP2	5.50679	729	(562, 1000]
ENSG00000102471_5	ENSG00000102471	NDFIP2	5.16476	729	(562, 1000]
ENSG00000102471_6	ENSG00000102471	NDFIP2	5.22204	729	(562, 1000]
ENSG00000102471_7	ENSG00000102471	NDFIP2	4.60406	729	(562, 1000]
ENSG00000171303_2	ENSG00000171303	KCNK3	3.05203	816	(562, 1000]
ENSG00000104946_4	ENSG00000104946	TBC1D17	2.96716	627	(562, 1000]
ENSG00000152795_1	ENSG00000152795	HNRNPDL	5.64153	906	(562, 1000]
ENSG00000182372_3	ENSG00000182372	CLN8	4.46193	861	(562, 1000]
ENSG00000136104_4	ENSG00000136104	RNASEH2B	4.03777	684	(562, 1000]
ENSG00000284976_1	ENSG00000284976	BX255925.3	3.08955	606	(562, 1000]
ENSG00000122390_1	ENSG00000122390	NAA60	3.14259	729	(562, 1000]
ENSG00000134897_1	ENSG00000134897	BIVM	3.49064	825	(562, 1000]
ENSG00000185129_1	ENSG00000185129	PURA	4.7576	969	(562, 1000]
ENSG00000148218_1	ENSG00000148218	ALAD	5.63379	993	(562, 1000]
ENSG00000104267_1	ENSG00000104267	CA2	5.8761	783	(562, 1000]
ENSG00000135446_1	ENSG00000135446	CDK4	4.25882	912	(562, 1000]
ENSG00000135446_2	ENSG00000135446	CDK4	4.45173	912	(562, 1000]
ENSG00000135446_3	ENSG00000135446	CDK4	4.29869	912	(562, 1000]
ENSG00000135446_4	ENSG00000135446	CDK4	4.42467	912	(562, 1000]
ENSG00000051523_1	ENSG00000051523	CYBA	4.61679	588	(562, 1000]
ENSG00000102119_1	ENSG00000102119	EMD	3.73604	765	(562, 1000]
ENSG00000102119_2	ENSG00000102119	EMD	3.95001	765	(562, 1000]
ENSG00000102119_3	ENSG00000102119	EMD	3.99416	765	(562, 1000]
ENSG00000187266_2	ENSG00000187266	EPOR	4.29545	858	(562, 1000]
ENSG00000165704_1	ENSG00000165704	HPRT1	5.72508	657	(562, 1000]
ENSG00000165704_2	ENSG00000165704	HPRT1	5.49889	657	(562, 1000]
ENSG00000165704_3	ENSG00000165704	HPRT1	5.34258	657	(562, 1000]
ENSG00000138030_1	ENSG00000138030	KHK	5.25726	897	(562, 1000]
ENSG00000138030_2	ENSG00000138030	KHK	4.89085	897	(562, 1000]
ENSG00000171867_1	ENSG00000171867	PRNP	6.41813	762	(562, 1000]
ENSG00000151552_1	ENSG00000151552	QDPR	3.65034	735	(562, 1000]
ENSG00000151552_2	ENSG00000151552	QDPR	4.68432	735	(562, 1000]
ENSG00000151552_3	ENSG00000151552	QDPR	4.52784	735	(562, 1000]
ENSG00000138079_10	ENSG00000138079	SLC3A1	3.86196	990	(562, 1000]
ENSG00000138079_6	ENSG00000138079	SLC3A1	3.54004	990	(562, 1000]
ENSG00000138079_7	ENSG00000138079	SLC3A1	3.17095	990	(562, 1000]
ENSG00000138079_8	ENSG00000138079	SLC3A1	2.94976	990	(562, 1000]
ENSG00000137364_1	ENSG00000137364	TPMT	4.39046	738	(562, 1000]
ENSG00000136936_1	ENSG00000136936	XPA	4.86965	822	(562, 1000]
ENSG00000178537_1	ENSG00000178537	SLC25A20	5.48928	906	(562, 1000]
ENSG00000196743_2	ENSG00000196743	GM2A	5.93812	582	(562, 1000]
ENSG00000196743_3	ENSG00000196743	GM2A	5.14139	582	(562, 1000]
ENSG00000132915_1	ENSG00000132915	PDE6A	3.15538	810	(562, 1000]
ENSG00000102174_3	ENSG00000102174	PHEX	3.61692	804	(562, 1000]
ENSG00000106992_1	ENSG00000106992	AK1	4.75808	585	(562, 1000]
ENSG00000106992_2	ENSG00000106992	AK1	4.46689	585	(562, 1000]
ENSG00000106992_3	ENSG00000106992	AK1	4.20598	585	(562, 1000]
ENSG00000131187_1	ENSG00000131187	F12	4.50709	903	(562, 1000]
ENSG00000131187_2	ENSG00000131187	F12	4.14833	903	(562, 1000]
ENSG00000131187_3	ENSG00000131187	F12	4.88791	903	(562, 1000]
ENSG00000131187_4	ENSG00000131187	F12	5.5088	741	(562, 1000]
ENSG00000131187_5	ENSG00000131187	F12	5.55694	741	(562, 1000]
ENSG00000133111_1	ENSG00000133111	RFXAP	4.88553	819	(562, 1000]
ENSG00000134086_1	ENSG00000134086	VHL	3.68765	642	(562, 1000]
ENSG00000233276_1	ENSG00000233276	GPX1	2.3103	612	(562, 1000]
ENSG00000233276_2	ENSG00000233276	GPX1	2.21498	612	(562, 1000]
ENSG00000146674_1	ENSG00000146674	IGFBP3	6.18358	876	(562, 1000]
ENSG00000136244_1	ENSG00000136244	IL6	3.87425	639	(562, 1000]
ENSG00000171791_2	ENSG00000171791	BCL2	4.7534	720	(562, 1000]
ENSG00000171791_5	ENSG00000171791	BCL2	4.86328	720	(562, 1000]
ENSG00000112096_2	ENSG00000112096	SOD2	5.06425	669	(562, 1000]
ENSG00000112096_3	ENSG00000112096	SOD2	5.77052	669	(562, 1000]
ENSG00000112096_4	ENSG00000112096	SOD2	6.27721	669	(562, 1000]
ENSG00000171428_1	ENSG00000171428	NAT1	4.47653	873	(562, 1000]
ENSG00000171428_2	ENSG00000171428	NAT1	4.42551	873	(562, 1000]
ENSG00000163485_4	ENSG00000163485	ADORA1	4.30671	981	(562, 1000]
ENSG00000170425_1	ENSG00000170425	ADORA2B	2.79145	999	(562, 1000]
ENSG00000170425_2	ENSG00000170425	ADORA2B	3.33043	999	(562, 1000]
ENSG00000106605_1	ENSG00000106605	BLVRA	5.91052	891	(562, 1000]
ENSG00000090013_1	ENSG00000090013	BLVRB	5.74924	621	(562, 1000]
ENSG00000090013_2	ENSG00000090013	BLVRB	5.57336	621	(562, 1000]
ENSG00000093010_2	ENSG00000093010	COMT	5.11539	816	(562, 1000]
ENSG00000156136_1	ENSG00000156136	DCK	4.91355	783	(562, 1000]
ENSG00000156136_2	ENSG00000156136	DCK	3.91549	783	(562, 1000]
ENSG00000156136_7	ENSG00000156136	DCK	5.82651	783	(562, 1000]
[truncated: 10,268 more rows]

## Sheet: Fig. 1e
tss_name	gene_id	gene_name	MRL	uORF number	group
ENSG00000105676_2	ENSG00000105676	ARMC6	5.15799	0	0
ENSG00000244005_1	ENSG00000244005	NFS1	6.32965	0.0011534	0
ENSG00000108187_1	ENSG00000108187	PBLD	5.21789	0	0
ENSG00000173928_2	ENSG00000173928	SWSAP1	5.00612	0	0
ENSG00000089737_1	ENSG00000089737	DDX24	4.16573	0	0
ENSG00000108669_1	ENSG00000108669	CYTH1	4.76601	0	0
ENSG00000112419_1	ENSG00000112419	PHACTR2	4.24633	0	0
ENSG00000132716_1	ENSG00000132716	DCAF8	5.07228	0	0
ENSG00000196924_4	ENSG00000196924	FLNA	3.97337	0.00416089	0
ENSG00000198910_1	ENSG00000198910	L1CAM	4.32336	0	0
ENSG00000137251_1	ENSG00000137251	TINAG	4.66124	0	0
ENSG00000126106_1	ENSG00000126106	TMEM53	3.62574	0	0
ENSG00000198198_1	ENSG00000198198	SZT2	3.53413	0	0
ENSG00000117010_2	ENSG00000117010	ZNF684	3.73981	0	0
ENSG00000147202_1	ENSG00000147202	DIAPH2	4.07177	0	0
ENSG00000221988_4	ENSG00000221988	PPT2	5.29657	0	0
ENSG00000126217_1	ENSG00000126217	MCF2L	3.70929	0	0
ENSG00000147121_1	ENSG00000147121	KRBOX4	4.46535	0	0
ENSG00000136997_2	ENSG00000136997	MYC	4.93043	0	0
ENSG00000124535_3	ENSG00000124535	WRNIP1	3.80512	0	0
ENSG00000185633_1	ENSG00000185633	NDUFA4L2	3.37929	0.324324	0
ENSG00000153130_1	ENSG00000153130	SCOC	3.15855	0.00890411	0
ENSG00000153130_2	ENSG00000153130	SCOC	3.13817	0	0
ENSG00000101898_1	ENSG00000101898	MCTS2P	3.63974	0	0
ENSG00000213585_1	ENSG00000213585	VDAC1	5.81984	0	0
ENSG00000241878_3	ENSG00000241878	PISD	4.83684	0	0
ENSG00000162927_2	ENSG00000162927	PUS10	3.10125	0	0
ENSG00000162927_3	ENSG00000162927	PUS10	2.96404	0	0
ENSG00000100065_3	ENSG00000100065	CARD10	5.68206	0	0
ENSG00000197872_6	ENSG00000197872	CYRIA	5.3291	0.289291	0
ENSG00000144218_2	ENSG00000144218	AFF3	4.03103	0	0
ENSG00000146592_3	ENSG00000146592	CREB5	4.33555	0	0
ENSG00000142396_1	ENSG00000142396	ERVK3-1	4.35412	0	0
ENSG00000142396_2	ENSG00000142396	ERVK3-1	4.20487	0	0
ENSG00000119383_7	ENSG00000119383	PTPA	3.79526	0	0
ENSG00000112812_1	ENSG00000112812	PRSS16	3.46768	0	0
ENSG00000119383_9	ENSG00000119383	PTPA	4.09039	0	0
ENSG00000143337_2	ENSG00000143337	TOR1AIP1	5.51964	0	0
ENSG00000088832_1	ENSG00000088832	FKBP1A	3.51483	0	0
ENSG00000181896_1	ENSG00000181896	ZNF101	3.83409	0	0
ENSG00000120913_1	ENSG00000120913	PDLIM2	2.72071	0	0
ENSG00000187609_1	ENSG00000187609	EXD3	2.99466	0	0
ENSG00000148824_1	ENSG00000148824	MTG1	5.39548	0	0
ENSG00000075785_1	ENSG00000075785	RAB7A	6.14925	0	0
ENSG00000174939_2	ENSG00000174939	ASPHD1	3.12191	0	0
ENSG00000197956_1	ENSG00000197956	S100A6	3.16944	0	0
ENSG00000124313_1	ENSG00000124313	IQSEC2	2.3848	0	0
ENSG00000189308_2	ENSG00000189308	LIN54	3.83577	0.038835	0
ENSG00000171421_1	ENSG00000171421	MRPL36	3.55013	0	0
ENSG00000109133_1	ENSG00000109133	TMEM33	6.0384	0.111663	0
ENSG00000134987_2	ENSG00000134987	WDR36	3.5092	0	0
ENSG00000176055_3	ENSG00000176055	MBLAC2	5.83148	0	0
ENSG00000147536_1	ENSG00000147536	GINS4	5.81985	0.018018	0
ENSG00000147536_2	ENSG00000147536	GINS4	6.01222	0	0
ENSG00000186918_3	ENSG00000186918	ZNF395	4.92394	0	0
ENSG00000186918_6	ENSG00000186918	ZNF395	4.54102	0	0
ENSG00000168056_4	ENSG00000168056	LTBP3	4.81272	0.198347	0
ENSG00000147535_2	ENSG00000147535	PLPP5	4.63814	0	0
ENSG00000175334_4	ENSG00000175334	BANF1	3.82132	0	0
ENSG00000148950_2	ENSG00000148950	IMMP1L	2.92625	0	0
ENSG00000177239_2	ENSG00000177239	MAN1B1	4.17816	0	0
ENSG00000168003_2	ENSG00000168003	SLC3A2	4.93557	0	0
ENSG00000170315_1	ENSG00000170315	UBB	6.22569	0	0
ENSG00000213853_5	ENSG00000213853	EMP2	4.93959	0	0
ENSG00000213853_6	ENSG00000213853	EMP2	5.5462	0	0
ENSG00000167595_1	ENSG00000167595	PROSER3	4.092	0.0487805	0
ENSG00000135677_1	ENSG00000135677	GNS	6.04684	0	0
ENSG00000111639_1	ENSG00000111639	MRPL51	4.22941	0	0
ENSG00000258315_3	ENSG00000258315	C17orf49	3.63001	0	0
ENSG00000258315_4	ENSG00000258315	C17orf49	3.81552	0	0
ENSG00000087299_2	ENSG00000087299	L2HGDH	5.22099	0	0
ENSG00000259120_2	ENSG00000259120	SMIM6	3.57932	0	0
ENSG00000259120_3	ENSG00000259120	SMIM6	3.26062	0	0
ENSG00000092199_1	ENSG00000092199	HNRNPC	6.03496	0.000106775	0
ENSG00000100938_6	ENSG00000100938	GMPR2	4.30751	0	0
ENSG00000169957_1	ENSG00000169957	ZNF768	4.83736	0	0
ENSG00000103253_2	ENSG00000103253	HAGHL	4.36082	0	0
ENSG00000129235_1	ENSG00000129235	TXNDC17	3.13259	0	0
ENSG00000189067_1	ENSG00000189067	LITAF	4.14585	0	0
ENSG00000129195_2	ENSG00000129195	PIMREG	6.08459	0	0
ENSG00000183011_3	ENSG00000183011	NAA38	3.00873	0	0
ENSG00000124813_10	ENSG00000124813	RUNX2	4.54387	0	0
ENSG00000124813_11	ENSG00000124813	RUNX2	5.05745	0	0
ENSG00000120068_1	ENSG00000120068	HOXB8	5.34852	0	0
ENSG00000108433_1	ENSG00000108433	GOSR2	4.2257	0	0
ENSG00000183077_1	ENSG00000183077	AFMID	3.2895	0	0
ENSG00000115268_1	ENSG00000115268	RPS15	4.07611	0.0719483	0
ENSG00000167645_2	ENSG00000167645	YIF1B	4.09254	0	0
ENSG00000196268_1	ENSG00000196268	ZNF493	3.36501	0.380165	0
ENSG00000083844_3	ENSG00000083844	ZNF264	4.60047	0	0
ENSG00000165916_2	ENSG00000165916	PSMC3	5.8251	0	0
ENSG00000170035_1	ENSG00000170035	UBE2E3	3.80969	0	0
ENSG00000002549_2	ENSG00000002549	LAP3	5.4398	0.348399	0
ENSG00000002549_3	ENSG00000002549	LAP3	5.65809	0	0
ENSG00000002549_4	ENSG00000002549	LAP3	5.93789	0	0
ENSG00000178607_1	ENSG00000178607	ERN1	3.52001	0.25	0
ENSG00000178607_3	ENSG00000178607	ERN1	3.4779	0	0
ENSG00000097021_2	ENSG00000097021	ACOT7	6.3855	0	0
ENSG00000097021_3	ENSG00000097021	ACOT7	6.45068	0	0
ENSG00000128944_1	ENSG00000128944	KNSTRN	5.14737	0	0
ENSG00000204389_1	ENSG00000204389	HSPA1A	4.344	0	0
ENSG00000011007_1	ENSG00000011007	ELOA	3.09526	0.0622837	0
ENSG00000011007_2	ENSG00000011007	ELOA	2.90158	0	0
ENSG00000177106_2	ENSG00000177106	EPS8L2	4.69532	0	0
ENSG00000177106_3	ENSG00000177106	EPS8L2	4.34397	0	0
ENSG00000132128_2	ENSG00000132128	LRRC41	4.48845	0	0
ENSG00000146112_4	ENSG00000146112	PPP1R18	3.29235	0	0
ENSG00000146112_5	ENSG00000146112	PPP1R18	2.93306	0	0
ENSG00000124228_1	ENSG00000124228	DDX27	4.64243	0.147917	0
ENSG00000168275_2	ENSG00000168275	COA6	3.51513	0	0
ENSG00000277639_4	ENSG00000277639	AC007906.2	2.96124	0.388889	0
ENSG00000138835_4	ENSG00000138835	RGS3	5.05849	0	0
ENSG00000102471_1	ENSG00000102471	NDFIP2	5.06801	0	0
ENSG00000102471_2	ENSG00000102471	NDFIP2	5.82438	0	0
ENSG00000102471_4	ENSG00000102471	NDFIP2	5.50679	0	0
ENSG00000102471_5	ENSG00000102471	NDFIP2	5.16476	0	0
ENSG00000102471_6	ENSG00000102471	NDFIP2	5.22204	0	0
ENSG00000102471_7	ENSG00000102471	NDFIP2	4.60406	0	0
ENSG00000124140_1	ENSG00000124140	SLC12A5	2.99222	0	0
ENSG00000152795_1	ENSG00000152795	HNRNPDL	5.64153	0	0
ENSG00000143376_3	ENSG00000143376	SNX27	5.56968	0	0
ENSG00000021574_4	ENSG00000021574	SPAST	4.84498	0	0
ENSG00000253352_1	ENSG00000253352	TUG1	4.79194	0	0
ENSG00000168036_2	ENSG00000168036	CTNNB1	4.1602	0	0
ENSG00000141543_1	ENSG00000141543	EIF4A3	6.26811	0	0
ENSG00000141543_2	ENSG00000141543	EIF4A3	5.82686	0	0
ENSG00000198825_2	ENSG00000198825	INPP5F	3.87005	0	0
ENSG00000143363_1	ENSG00000143363	PRUNE1	4.30155	0	0
ENSG00000122971_1	ENSG00000122971	ACADS	6.28374	0	0
ENSG00000072778_1	ENSG00000072778	ACADVL	5.37829	0.0312873	0
ENSG00000075239_1	ENSG00000075239	ACAT1	5.83886	0.00584633	0
ENSG00000038002_2	ENSG00000038002	AGA	6.30717	0	0
ENSG00000038002_3	ENSG00000038002	AGA	6.02173	0	0
ENSG00000101986_1	ENSG00000101986	ABCD1	6.02707	0	0
ENSG00000026103_2	ENSG00000026103	FAS	5.98417	0	0
ENSG00000026103_4	ENSG00000026103	FAS	5.97201	0	0
ENSG00000026103_6	ENSG00000026103	FAS	5.31405	0	0
ENSG00000113273_1	ENSG00000113273	ARSB	4.60917	0	0
ENSG00000113273_2	ENSG00000113273	ARSB	4.38531	0	0
ENSG00000113273_3	ENSG00000113273	ARSB	6.0688	0	0
ENSG00000157399_1	ENSG00000157399	ARSL	4.46413	0	0
ENSG00000126522_1	ENSG00000126522	ASL	5.67635	0	0
ENSG00000083123_1	ENSG00000083123	BCKDHB	5.78352	0	0
ENSG00000197299_1	ENSG00000197299	BLM	3.30008	0	0
ENSG00000139618_1	ENSG00000139618	BRCA2	3.3312	0	0
ENSG00000149131_2	ENSG00000149131	SERPING1	3.54598	0.027027	0
ENSG00000104267_1	ENSG00000104267	CA2	5.8761	0	0
ENSG00000080819_3	ENSG00000080819	CPOX	5.78342	0	0
ENSG00000157184_1	ENSG00000157184	CPT2	4.4132	0.0334539	0
ENSG00000160213_1	ENSG00000160213	CSTB	2.63094	0	0
ENSG00000051523_1	ENSG00000051523	CYBA	4.61679	0	0
ENSG00000155850_3	ENSG00000155850	SLC26A2	4.08739	0.424	0
ENSG00000155850_4	ENSG00000155850	SLC26A2	3.8059	0	0
ENSG00000187266_2	ENSG00000187266	EPOR	4.29545	0	0
ENSG00000134899_3	ENSG00000134899	ERCC5	4.50388	0	0
ENSG00000225830_1	ENSG00000225830	ERCC6	4.26134	0.122494	0
ENSG00000140374_1	ENSG00000140374	ETFA	5.97898	0	0
ENSG00000066926_2	ENSG00000066926	FECH	6.23994	0	0
ENSG00000066926_3	ENSG00000066926	FECH	5.77975	0	0
ENSG00000066926_4	ENSG00000066926	FECH	5.52906	0	0
ENSG00000087086_1	ENSG00000087086	FTL	3.24035	0	0
ENSG00000178445_2	ENSG00000178445	GLDC	4.66723	0	0
ENSG00000100983_1	ENSG00000100983	GSS	6.24096	0	0
ENSG00000084754_1	ENSG00000084754	HADHA	3.53658	0	0
ENSG00000138029_1	ENSG00000138029	HADHB	4.96086	0	0
ENSG00000138029_2	ENSG00000138029	HADHB	6.05946	0	0
ENSG00000113924_1	ENSG00000113924	HGD	4.75203	0.00361664	0
ENSG00000156515_1	ENSG00000156515	HK1	4.28132	0	0
ENSG00000256269_1	ENSG00000256269	HMBS	4.87648	0	0
ENSG00000165704_1	ENSG00000165704	HPRT1	5.72508	0	0
ENSG00000165704_2	ENSG00000165704	HPRT1	5.49889	0	0
ENSG00000165704_3	ENSG00000165704	HPRT1	5.34258	0	0
ENSG00000181523_1	ENSG00000181523	SGSH	5.39356	0	0
ENSG00000181523_2	ENSG00000181523	SGSH	5.79056	0	0
ENSG00000090339_1	ENSG00000090339	ICAM1	4.74043	0	0
ENSG00000259207_2	ENSG00000259207	ITGB3	4.12139	0	0
ENSG00000138030_2	ENSG00000138030	KHK	4.89085	0	0
ENSG00000107798_1	ENSG00000107798	LIPA	5.8295	0	0
ENSG00000107798_2	ENSG00000107798	LIPA	5.97414	0	0
ENSG00000107798_3	ENSG00000107798	LIPA	5.99841	0	0
ENSG00000107798_4	ENSG00000107798	LIPA	5.78738	0	0
ENSG00000166035_2	ENSG00000166035	LIPC	3.80821	0	0
ENSG00000166035_3	ENSG00000166035	LIPC	4.99382	0	0
ENSG00000076242_1	ENSG00000076242	MLH1	3.55681	0	0
ENSG00000239672_1	ENSG00000239672	NME1	4.64935	0	0
ENSG00000141458_1	ENSG00000141458	NPC1	3.66822	0	0
ENSG00000065154_1	ENSG00000065154	OAT	5.46191	0	0
ENSG00000124587_2	ENSG00000124587	PEX6	5.10078	0	0
ENSG00000102144_1	ENSG00000102144	PGK1	5.9666	0	0
ENSG00000156873_1	ENSG00000156873	PHKG2	4.58119	0.0353053	0
ENSG00000109099_3	ENSG00000109099	PMP22	5.0973	0	0
ENSG00000105854_1	ENSG00000105854	PON2	4.94456	0.438335	0
ENSG00000064601_1	ENSG00000064601	CTSA	6.38913	0.119692	0
ENSG00000171867_1	ENSG00000171867	PRNP	6.41813	0	0
ENSG00000184500_4	ENSG00000184500	PROS1	5.25266	0	0
ENSG00000151552_1	ENSG00000151552	QDPR	3.65034	0	0
ENSG00000151552_2	ENSG00000151552	QDPR	4.68432	0	0
ENSG00000151552_3	ENSG00000151552	QDPR	4.52784	0	0
ENSG00000139687_1	ENSG00000139687	RB1	4.52093	0	0
ENSG00000139687_2	ENSG00000139687	RB1	4.60019	0	0
ENSG00000139687_3	ENSG00000139687	RB1	5.52797	0	0
ENSG00000139687_4	ENSG00000139687	RB1	4.2974	0	0
ENSG00000163581_1	ENSG00000163581	SLC2A2	4.1473	0.378759	0
ENSG00000138079_2	ENSG00000138079	SLC3A1	4.49299	0	0
ENSG00000185339_4	ENSG00000185339	TCN2	6.27136	0	0
ENSG00000185339_5	ENSG00000185339	TCN2	6.09069	0	0
ENSG00000120708_1	ENSG00000120708	TGFBI	4.8422	0	0
ENSG00000126088_1	ENSG00000126088	UROD	4.10788	0.208417	0
ENSG00000126088_2	ENSG00000126088	UROD	5.03105	0	0
ENSG00000136936_1	ENSG00000136936	XPA	4.86965	0	0
ENSG00000108578_3	ENSG00000108578	BLMH	5.04671	0	0
ENSG00000178537_1	ENSG00000178537	SLC25A20	5.48928	0	0
ENSG00000117308_2	ENSG00000117308	GALE	6.08508	0	0
ENSG00000170266_1	ENSG00000170266	GLB1	5.03771	0	0
ENSG00000170266_2	ENSG00000170266	GLB1	5.635	0	0
ENSG00000196743_2	ENSG00000196743	GM2A	5.93812	0	0
ENSG00000196743_3	ENSG00000196743	GM2A	5.14139	0	0
ENSG00000133835_2	ENSG00000133835	HSD17B4	4.86827	0	0
ENSG00000027697_1	ENSG00000027697	IFNGR1	5.40035	0	0
ENSG00000027697_2	ENSG00000027697	IFNGR1	5.75401	0	0
ENSG00000110921_1	ENSG00000110921	MVK	5.42297	0.00113122	0
ENSG00000204386_1	ENSG00000204386	NEU1	6.31908	0	0
ENSG00000204386_2	ENSG00000204386	NEU1	5.78731	0	0
ENSG00000083720_2	ENSG00000083720	OXCT1	4.92571	0	0
ENSG00000083720_4	ENSG00000083720	OXCT1	5.64056	0	0
ENSG00000142168_1	ENSG00000142168	SOD1	4.79249	0	0
ENSG00000275410_1	ENSG00000275410	HNF1B	5.11527	0.015746	0
ENSG00000138376_1	ENSG00000138376	BARD1	3.48015	0	0
ENSG00000127980_1	ENSG00000127980	PEX1	3.81939	0.00823045	0
ENSG00000106992_2	ENSG00000106992	AK1	4.46689	0	0
ENSG00000106992_3	ENSG00000106992	AK1	4.20598	0	0
ENSG00000100299_1	ENSG00000100299	ARSA	6.39953	0	0
ENSG00000131187_4	ENSG00000131187	F12	5.5088	0	0
ENSG00000131187_5	ENSG00000131187	F12	5.55694	0	0
ENSG00000141012_1	ENSG00000141012	GALNS	5.79016	0	0
ENSG00000104774_1	ENSG00000104774	MAN2B1	4.00544	0	0
ENSG00000133111_1	ENSG00000133111	RFXAP	4.88553	0	0
ENSG00000166311_2	ENSG00000166311	SMPD1	6.03818	0	0
ENSG00000141510_1	ENSG00000141510	TP53	5.99376	0.146614	0
ENSG00000134086_1	ENSG00000134086	VHL	3.68765	0	0
ENSG00000233276_1	ENSG00000233276	GPX1	2.3103	0	0
ENSG00000233276_2	ENSG00000233276	GPX1	2.21498	0	0
ENSG00000168394_1	ENSG00000168394	TAP1	5.42859	0	0
ENSG00000136244_1	ENSG00000136244	IL6	3.87425	0.108187	0
ENSG00000106366_1	ENSG00000106366	SERPINE1	5.56489	0	0
ENSG00000085063_1	ENSG00000085063	CD59	4.45087	0.0552117	0
ENSG00000171791_5	ENSG00000171791	BCL2	4.86328	0	0
ENSG00000112096_2	ENSG00000112096	SOD2	5.06425	0	0
ENSG00000112096_3	ENSG00000112096	SOD2	5.77052	0	0
ENSG00000112096_4	ENSG00000112096	SOD2	6.27721	0	0
ENSG00000104687_2	ENSG00000104687	GSR	5.5039	0	0
ENSG00000105329_1	ENSG00000105329	TGFB1	4.98662	0	0
ENSG00000105329_2	ENSG00000105329	TGFB1	2.56471	0	0
ENSG00000105329_3	ENSG00000105329	TGFB1	6.19465	0	0
ENSG00000171428_2	ENSG00000171428	NAT1	4.42551	0	0
ENSG00000243989_2	ENSG00000243989	ACY1	5.98701	0	0
ENSG00000101444_1	ENSG00000101444	AHCY	4.98924	0	0
ENSG00000165092_1	ENSG00000165092	ALDH1A1	5.05832	0	0
ENSG00000184254_1	ENSG00000184254	ALDH1A3	5.51962	0	0
ENSG00000006534_1	ENSG00000006534	ALDH3B1	6.08242	0	0
ENSG00000006534_2	ENSG00000006534	ALDH3B1	6.43961	0	0
ENSG00000135046_1	ENSG00000135046	ANXA1	5.1095	0.330159	0
ENSG00000135046_2	ENSG00000135046	ANXA1	5.48739	0	0
ENSG00000163399_1	ENSG00000163399	ATP1A1	4.5929	0	0
ENSG00000163399_2	ENSG00000163399	ATP1A1	5.07832	0	0
ENSG00000106605_1	ENSG00000106605	BLVRA	5.91052	0	0
ENSG00000090013_1	ENSG00000090013	BLVRB	5.74924	0	0
ENSG00000090013_2	ENSG00000090013	BLVRB	5.57336	0	0
ENSG00000100300_1	ENSG00000100300	TSPO	3.98204	0.16557	0
ENSG00000167535_2	ENSG00000167535	CACNB3	4.6668	0	0
ENSG00000169684_1	ENSG00000169684	CHRNA5	5.4492	0.392324	0
ENSG00000093010_2	ENSG00000093010	COMT	5.11539	0	0
ENSG00000184371_1	ENSG00000184371	CSF1	5.11155	0	0
ENSG00000106258_1	ENSG00000106258	CYP3A5	4.46922	0	0
ENSG00000135929_1	ENSG00000135929	CYP27A1	6.29428	0	0
ENSG00000135929_2	ENSG00000135929	CYP27A1	6.16712	0	0
ENSG00000001630_1	ENSG00000001630	CYP51A1	5.96835	0	0
ENSG00000156136_1	ENSG00000156136	DCK	4.91355	0	0
ENSG00000156136_2	ENSG00000156136	DCK	3.91549	0	0
ENSG00000156136_7	ENSG00000156136	DCK	5.82651	0	0
ENSG00000156136_8	ENSG00000156136	DCK	5.66114	0	0
ENSG00000228716_3	ENSG00000228716	DHFR	5.49782	0	0
ENSG00000088832_2	ENSG00000088832	FKBP1A	3.02399	0	0
ENSG00000159131_1	ENSG00000159131	GART	5.35703	0	0
ENSG00000115486_1	ENSG00000115486	GGCX	3.49757	0	0
ENSG00000115486_2	ENSG00000115486	GGCX	3.52178	0	0
ENSG00000109738_1	ENSG00000109738	GLRB	5.42406	0	0
ENSG00000178719_2	ENSG00000178719	GRINA	5.29838	0	0
ENSG00000168765_1	ENSG00000168765	GSTM4	6.35593	0	0
ENSG00000168765_3	ENSG00000168765	GSTM4	5.88977	0	0
ENSG00000168765_4	ENSG00000168765	GSTM4	5.96841	0	0
ENSG00000061918_1	ENSG00000061918	GUCY1B1	4.91727	0.20137	0
ENSG00000113161_1	ENSG00000113161	HMGCR	3.69427	0	0
ENSG00000111144_2	ENSG00000111144	LTA4H	3.6869	0	0
ENSG00000181019_1	ENSG00000181019	NQO1	6.2949	0.0183348	0
ENSG00000124588_1	ENSG00000124588	NQO2	4.94715	0	0
ENSG00000124588_2	ENSG00000124588	NQO2	4.53134	0	0
ENSG00000122884_1	ENSG00000122884	P4HA1	5.15225	0	0
ENSG00000185624_1	ENSG00000185624	P4HB	6.17503	0	0
ENSG00000085563_1	ENSG00000085563	ABCB1	4.09032	0	0
ENSG00000047315_2	ENSG00000047315	POLR2B	3.89334	0	0
ENSG00000127948_1	ENSG00000127948	POR	5.0519	0.00680272	0
ENSG00000168938_1	ENSG00000168938	PPIC	4.8739	0	0
ENSG00000221823_2	ENSG00000221823	PPP3R1	5.95609	0	0
ENSG00000198056_1	ENSG00000198056	PRIM1	5.85815	0	0
ENSG00000198056_2	ENSG00000198056	PRIM1	5.30776	0	0
ENSG00000174444_1	ENSG00000174444	RPL4	4.02514	0	0
ENSG00000122406_1	ENSG00000122406	RPL5	4.46215	0	0
ENSG00000122406_2	ENSG00000122406	RPL5	6.16085	0	0
ENSG00000167526_1	ENSG00000167526	RPL13	5.0102	0	0
ENSG00000114391_1	ENSG00000114391	RPL24	4.28768	0.0299534	0
ENSG00000131469_1	ENSG00000131469	RPL27	4.70594	0	0
ENSG00000156482_1	ENSG00000156482	RPL30	3.01798	0	0
ENSG00000144713_1	ENSG00000144713	RPL32	3.51008	0	0
ENSG00000197756_1	ENSG00000197756	RPL37A	2.85207	0	0
ENSG00000172809_1	ENSG00000172809	RPL38	3.13923	0	0
ENSG00000165502_1	ENSG00000165502	RPL36AL	4.10968	0	0
ENSG00000165476_1	ENSG00000165476	REEP3	4.30305	0	0
ENSG00000026508_1	ENSG00000026508	CD44	5.70607	0	0
ENSG00000155330_1	ENSG00000155330	C16orf87	3.95468	0	0
ENSG00000165983_3	ENSG00000165983	PTER	3.99384	0	0
ENSG00000167674_1	ENSG00000167674	HDGFL2	5.15491	0	0
ENSG00000148057_1	ENSG00000148057	IDNK	3.24613	0	0
ENSG00000161920_1	ENSG00000161920	MED11	3.90007	0	0
ENSG00000161920_2	ENSG00000161920	MED11	3.53936	0	0
ENSG00000164096_1	ENSG00000164096	C4orf3	2.35059	0	0
ENSG00000213563_1	ENSG00000213563	C8orf82	4.23934	0	0
ENSG00000198355_1	ENSG00000198355	PIM3	4.77887	0	0
ENSG00000089157_1	ENSG00000089157	RPLP0	3.20319	0	0
ENSG00000100938_7	ENSG00000100938	GMPR2	4.206	0	0
ENSG00000093144_4	ENSG00000093144	ECHDC1	5.81845	0	0
ENSG00000133106_1	ENSG00000133106	EPSTI1	6.07851	0	0
ENSG00000169599_1	ENSG00000169599	NFU1	5.1123	0	0
ENSG00000169599_2	ENSG00000169599	NFU1	4.7831	0	0
ENSG00000156675_1	ENSG00000156675	RAB11FIP1	5.15435	0	0
ENSG00000156675_2	ENSG00000156675	RAB11FIP1	4.55162	0	0
ENSG00000156675_3	ENSG00000156675	RAB11FIP1	4.65599	0	0
ENSG00000142409_1	ENSG00000142409	ZNF787	3.73235	0	0
ENSG00000099958_2	ENSG00000099958	DERL3	4.2772	0	0
ENSG00000186566_1	ENSG00000186566	GPATCH8	2.7925	0	0
ENSG00000137818_1	ENSG00000137818	RPLP1	2.89527	0	0
ENSG00000111907_3	ENSG00000111907	TPD52L1	4.24593	0	0
ENSG00000175387_3	ENSG00000175387	SMAD2	2.79374	0	0
ENSG00000253304_1	ENSG00000253304	TMEM200B	4.03939	0	0
ENSG00000154723_2	ENSG00000154723	ATP5PF	3.63505	0	0
ENSG00000119392_1	ENSG00000119392	GLE1	3.34542	0	0
ENSG00000074416_1	ENSG00000074416	MGLL	5.11181	0	0
ENSG00000074416_2	ENSG00000074416	MGLL	5.86306	0	0
ENSG00000174428_1	ENSG00000174428	GTF2IRD2B	3.98802	0	0
ENSG00000174428_2	ENSG00000174428	GTF2IRD2B	3.08457	0	0
ENSG00000100138_1	ENSG00000100138	SNU13	3.45358	0	0
ENSG00000100138_2	ENSG00000100138	SNU13	3.13057	0	0
ENSG00000185963_1	ENSG00000185963	BICD2	5.55121	0	0
ENSG00000121236_1	ENSG00000121236	TRIM6	4.71558	0.273994	0
ENSG00000177600_1	ENSG00000177600	RPLP2	3.38711	0	0
ENSG00000198680_1	ENSG00000198680	TUSC1	3.06932	0	0
ENSG00000219200_1	ENSG00000219200	RNASEK	2.9012	0	0
ENSG00000079263_3	ENSG00000079263	SP140	3.81934	0	0
ENSG00000179222_1	ENSG00000179222	MAGED1	4.11634	0	0
ENSG00000148908_1	ENSG00000148908	RGS10	3.57617	0	0
ENSG00000162433_4	ENSG00000162433	AK4	5.55984	0	0
ENSG00000162433_5	ENSG00000162433	AK4	5.5901	0	0
ENSG00000162433_6	ENSG00000162433	AK4	5.13519	0	0
ENSG00000079805_2	ENSG00000079805	DNM2	5.12306	0	0
ENSG00000175155_2	ENSG00000175155	YPEL2	4.61573	0.449612	0
ENSG00000099290_2	ENSG00000099290	WASHC2A	3.38324	0	0
ENSG00000099290_3	ENSG00000099290	WASHC2A	3.65231	0	0
ENSG00000183624_2	ENSG00000183624	HMCES	5.58071	0.324675	0
ENSG00000172465_3	ENSG00000172465	TCEAL1	4.76254	0	0
ENSG00000172465_4	ENSG00000172465	TCEAL1	5.05971	0	0
ENSG00000172465_5	ENSG00000172465	TCEAL1	4.52726	0	0
ENSG00000172465_6	ENSG00000172465	TCEAL1	4.3541	0.103093	0
ENSG00000128394_4	ENSG00000128394	APOBEC3F	3.50615	0	0
ENSG00000196507_2	ENSG00000196507	TCEAL3	4.30456	0	0
ENSG00000196507_3	ENSG00000196507	TCEAL3	5.09004	0	0
ENSG00000115884_1	ENSG00000115884	SDC1	6.55336	0	0
ENSG00000115884_2	ENSG00000115884	SDC1	6.62216	0	0
ENSG00000115884_3	ENSG00000115884	SDC1	6.54851	0	0
ENSG00000115884_4	ENSG00000115884	SDC1	6.33561	0	0
ENSG00000198034_1	ENSG00000198034	RPS4X	6.05731	0.00112528	0
ENSG00000198034_2	ENSG00000198034	RPS4X	3.93217	0	0
ENSG00000106443_1	ENSG00000106443	PHF14	4.79446	0	0
ENSG00000116731_4	ENSG00000116731	PRDM2	3.48046	0	0
ENSG00000099956_1	ENSG00000099956	SMARCB1	5.95625	0	0
ENSG00000183513_1	ENSG00000183513	COA5	2.86299	0	0
ENSG00000117308_1	ENSG00000117308	GALE	6.15349	0	0
ENSG00000183891_2	ENSG00000183891	TTC32	4.77292	0	0
ENSG00000145354_1	ENSG00000145354	CISD2	3.44127	0	0
ENSG00000205208_1	ENSG00000205208	C4orf46	3.37279	0	0
ENSG00000075790_1	ENSG00000075790	BCAP29	5.07284	0	0
ENSG00000115107_1	ENSG00000115107	STEAP3	5.79128	0	0
ENSG00000114544_3	ENSG00000114544	SLC41A3	4.8222	0	0
ENSG00000180694_3	ENSG00000180694	TMEM64	3.71353	0	0
ENSG00000137944_3	ENSG00000137944	KYAT3	4.68092	0	0
ENSG00000143942_1	ENSG00000143942	CHAC2	4.7763	0	0
ENSG00000157110_1	ENSG00000157110	RBPMS	5.87006	0	0
ENSG00000178719_1	ENSG00000178719	GRINA	5.76992	0	0
ENSG00000178719_3	ENSG00000178719	GRINA	5.24421	0	0
ENSG00000178719_4	ENSG00000178719	GRINA	5.02987	0	0
ENSG00000104695_1	ENSG00000104695	PPP2CB	5.12308	0.0171821	0
ENSG00000171603_1	ENSG00000171603	CLSTN1	4.43685	0	0
ENSG00000149346_1	ENSG00000149346	SLX4IP	4.09217	0	0
ENSG00000133641_1	ENSG00000133641	C12orf29	4.4328	0	0
ENSG00000133641_2	ENSG00000133641	C12orf29	4.0707	0	0
ENSG00000134461_1	ENSG00000134461	ANKRD16	5.51307	0	0
ENSG00000152102_1	ENSG00000152102	FAM168B	5.25747	0	0
ENSG00000146281_2	ENSG00000146281	PM20D2	5.57868	0	0
ENSG00000168159_1	ENSG00000168159	RNF187	4.74655	0	0
ENSG00000100583_2	ENSG00000100583	SAMD15	5.38375	0	0
ENSG00000181873_1	ENSG00000181873	IBA57	5.59579	0	0
ENSG00000155265_1	ENSG00000155265	GOLGA7B	3.60704	0	0
ENSG00000171863_1	ENSG00000171863	RPS7	5.35895	0.0145122	0
ENSG00000171155_1	ENSG00000171155	C1GALT1C1	5.81558	0	0
ENSG00000171155_2	ENSG00000171155	C1GALT1C1	6.24966	0	0
ENSG00000156374_1	ENSG00000156374	PCGF6	5.38405	0	0
ENSG00000156374_2	ENSG00000156374	PCGF6	5.27015	0	0
ENSG00000156374_3	ENSG00000156374	PCGF6	5.73421	0	0
ENSG00000156374_4	ENSG00000156374	PCGF6	3.38276	0	0
ENSG00000170791_1	ENSG00000170791	CHCHD7	2.92795	0.0306122	0
ENSG00000139977_1	ENSG00000139977	NAA30	4.99268	0	0
ENSG00000188312_2	ENSG00000188312	CENPP	4.74222	0.0198675	0
ENSG00000089685_1	ENSG00000089685	BIRC5	3.59997	0.0932079	0
ENSG00000178585_1	ENSG00000178585	CTNNBIP1	3.38255	0	0
ENSG00000178585_3	ENSG00000178585	CTNNBIP1	2.22932	0	0
ENSG00000203760_2	ENSG00000203760	CENPW	4.14371	0	0
ENSG00000008517_4	ENSG00000008517	IL32	5.72893	0	0
ENSG00000176912_1	ENSG00000176912	TYMSOS	3.34376	0	0
ENSG00000129187_1	ENSG00000129187	DCTD	2.87937	0	0
ENSG00000129187_2	ENSG00000129187	DCTD	3.94127	0	0
ENSG00000159761_1	ENSG00000159761	C16orf86	4.60583	0	0
ENSG00000170889_1	ENSG00000170889	RPS9	4.38427	0	0
ENSG00000085415_1	ENSG00000085415	SEH1L	5.66496	0	0
ENSG00000085415_2	ENSG00000085415	SEH1L	5.70046	0	0
ENSG00000188266_1	ENSG00000188266	HYKK	3.97995	0	0
ENSG00000253368_1	ENSG00000253368	TRNP1	3.78002	0	0
ENSG00000184924_1	ENSG00000184924	PTRHD1	3.56823	0.00724638	0
ENSG00000002822_1	ENSG00000002822	MAD1L1	4.15634	0.420798	0
ENSG00000241852_1	ENSG00000241852	C8orf58	4.90383	0	0
ENSG00000241852_2	ENSG00000241852	C8orf58	4.47905	0	0
ENSG00000137776_1	ENSG00000137776	SLTM	4.64346	0	0
ENSG00000150401_1	ENSG00000150401	DCUN1D2	3.35535	0	0
ENSG00000177989_1	ENSG00000177989	ODF3B	4.09091	0.080292	0
ENSG00000145247_1	ENSG00000145247	OCIAD2	4.66814	0	0
ENSG00000145247_2	ENSG00000145247	OCIAD2	4.47097	0	0
ENSG00000166333_1	ENSG00000166333	ILK	6.05336	0	0
ENSG00000020129_1	ENSG00000020129	NCDN	4.96301	0	0
ENSG00000112514_3	ENSG00000112514	CUTA	4.49864	0	0
ENSG00000112514_4	ENSG00000112514	CUTA	4.1462	0	0
ENSG00000196118_1	ENSG00000196118	CCDC189	5.6565	0	0
ENSG00000142534_1	ENSG00000142534	RPS11	3.55991	0	0
ENSG00000103152_1	ENSG00000103152	MPG	4.16744	0	0
ENSG00000114993_2	ENSG00000114993	RTKN	5.6211	0	0
ENSG00000059769_1	ENSG00000059769	DNAJC25	4.68474	0	0
ENSG00000112306_1	ENSG00000112306	RPS12	2.38363	0.00388462	0
ENSG00000064607_1	ENSG00000064607	SUGP2	4.04964	0.111452	0
ENSG00000171320_2	ENSG00000171320	ESCO2	4.17835	0	0
ENSG00000171320_3	ENSG00000171320	ESCO2	4.0674	0	0
ENSG00000059573_1	ENSG00000059573	ALDH18A1	3.99843	0	0
ENSG00000008283_2	ENSG00000008283	CYB561	4.74635	0	0
ENSG00000160124_2	ENSG00000160124	CCDC58	3.2499	0	0
ENSG00000160131_1	ENSG00000160131	VMA21	2.86945	0	0
ENSG00000160131_2	ENSG00000160131	VMA21	2.54057	0	0
ENSG00000242616_1	ENSG00000242616	GNG10	2.17495	0	0
ENSG00000140416_1	ENSG00000140416	TPM1	5.82718	0.0778121	0
ENSG00000185515_1	ENSG00000185515	BRCC3	5.16614	0	0
ENSG00000172725_1	ENSG00000172725	CORO1B	6.09246	0	0
ENSG00000087842_1	ENSG00000087842	PIR	5.76697	0	0
ENSG00000087842_2	ENSG00000087842	PIR	6.03576	0	0
ENSG00000243678_3	ENSG00000243678	NME2	3.56206	0	0
ENSG00000179820_4	ENSG00000179820	MYADM	5.57831	0	0
ENSG00000171858_1	ENSG00000171858	RPS21	2.52192	0	0
ENSG00000189171_5	ENSG00000189171	S100A13	3.54734	0	0
ENSG00000189171_6	ENSG00000189171	S100A13	3.48497	0	0
ENSG00000189171_7	ENSG00000189171	S100A13	3.36356	0	0
ENSG00000189171_8	ENSG00000189171	S100A13	3.45929	0	0
ENSG00000203724_1	ENSG00000203724	C1orf53	2.68872	0	0
ENSG00000203814_1	ENSG00000203814	H2BC18	3.35914	0	0
ENSG00000182584_1	ENSG00000182584	ACTL10	6.21791	0	0
ENSG00000103855_1	ENSG00000103855	CD276	6.104	0	0
ENSG00000103855_2	ENSG00000103855	CD276	3.91018	0	0
ENSG00000103855_3	ENSG00000103855	CD276	6.12041	0	0
ENSG00000103855_4	ENSG00000103855	CD276	5.58074	0	0
ENSG00000105290_2	ENSG00000105290	APLP1	6.42993	0	0
ENSG00000110987_2	ENSG00000110987	BCL7A	4.51272	0.116303	0
ENSG00000090989_1	ENSG00000090989	EXOC1	4.13363	0	0
ENSG00000126522_3	ENSG00000126522	ASL	6.26807	0.0667904	0
ENSG00000126522_4	ENSG00000126522	ASL	5.64544	0	0
ENSG00000186468_1	ENSG00000186468	RPS23	3.48342	0	0
ENSG00000197971_1	ENSG00000197971	MBP	5.28895	0	0
ENSG00000197971_2	ENSG00000197971	MBP	5.02543	0	0
ENSG00000214063_4	ENSG00000214063	TSPAN4	5.99627	0.0994208	0
ENSG00000214063_5	ENSG00000214063	TSPAN4	5.94135	0	0
ENSG00000214063_2	ENSG00000214063	TSPAN4	5.69578	0	0
ENSG00000214063_3	ENSG00000214063	TSPAN4	5.93967	0	0
ENSG00000128951_1	ENSG00000128951	DUT	4.46793	0.159679	0
ENSG00000112715_1	ENSG00000112715	VEGFA	5.12489	0	0
ENSG00000105643_1	ENSG00000105643	ARRDC2	4.37366	0.00609756	0
ENSG00000138326_1	ENSG00000138326	RPS24	3.48163	0.0766271	0
ENSG00000138326_2	ENSG00000138326	RPS24	3.84593	0	0
ENSG00000118181_1	ENSG00000118181	RPS25	3.42005	0	0
ENSG00000197728_1	ENSG00000197728	RPS26	3.19139	0.00163592	0
ENSG00000185127_2	ENSG00000185127	C6orf120	4.39403	0	0
ENSG00000185127_3	ENSG00000185127	C6orf120	4.63942	0	0
ENSG00000196998_2	ENSG00000196998	WDR45	5.0368	0	0
ENSG00000006125_2	ENSG00000006125	AP2B1	4.08517	0	0
ENSG00000203805_3	ENSG00000203805	PLPP4	3.36477	0	0
ENSG00000203805_4	ENSG00000203805	PLPP4	3.87	0	0
ENSG00000203805_5	ENSG00000203805	PLPP4	3.82128	0	0
ENSG00000240230_1	ENSG00000240230	COX19	3.1032	0	0
ENSG00000170545_1	ENSG00000170545	SMAGP	3.552	0	0
ENSG00000170545_2	ENSG00000170545	SMAGP	3.26756	0	0
ENSG00000119917_7	ENSG00000119917	IFIT3	4.48482	0	0
ENSG00000115875_1	ENSG00000115875	SRSF7	6.0371	0.00200987	0
ENSG00000143514_1	ENSG00000143514	TP53BP2	4.31205	0	0
ENSG00000143514_2	ENSG00000143514	TP53BP2	4.34768	0	0
ENSG00000137055_1	ENSG00000137055	PLAA	4.07278	0.259146	0
ENSG00000137055_2	ENSG00000137055	PLAA	4.5799	0	0
ENSG00000184719_2	ENSG00000184719	RNLS	5.60279	0	0
ENSG00000184719_3	ENSG00000184719	RNLS	5.87875	0	0
ENSG00000184719_4	ENSG00000184719	RNLS	5.40343	0	0
ENSG00000184719_5	ENSG00000184719	RNLS	6.1492	0	0
ENSG00000122550_1	ENSG00000122550	KLHL7	4.60615	0	0
ENSG00000113719_1	ENSG00000113719	ERGIC1	3.91765	0.00201975	0
ENSG00000066651_1	ENSG00000066651	TRMT11	5.277	0	0
ENSG00000066651_3	ENSG00000066651	TRMT11	5.71854	0	0
ENSG00000173559_1	ENSG00000173559	NABP1	4.49401	0	0
ENSG00000164031_2	ENSG00000164031	DNAJB14	4.52904	0	0
ENSG00000118197_1	ENSG00000118197	DDX59	4.79604	0	0
ENSG00000118197_2	ENSG00000118197	DDX59	5.00307	0	0
ENSG00000037757_1	ENSG00000037757	MRI1	6.2013	0	0
ENSG00000165633_1	ENSG00000165633	VSTM4	4.35139	0	0
ENSG00000072210_3	ENSG00000072210	ALDH3A2	6.11319	0.0871212	0
ENSG00000244687_1	ENSG00000244687	UBE2V1	3.83565	0	0
ENSG00000134222_2	ENSG00000134222	PSRC1	4.68247	0	0
ENSG00000010244_1	ENSG00000010244	ZNF207	6.11141	0	0
ENSG00000167380_1	ENSG00000167380	ZNF226	3.7375	0	0
ENSG00000102103_1	ENSG00000102103	PQBP1	6.01546	0	0
ENSG00000139531_1	ENSG00000139531	SUOX	5.01275	0	0
ENSG00000181191_1	ENSG00000181191	PJA1	5.85537	0	0
ENSG00000089127_1	ENSG00000089127	OAS1	5.48243	0	0
ENSG00000078699_1	ENSG00000078699	CBFA2T2	3.93521	0	0
ENSG00000167325_1	ENSG00000167325	RRM1	4.42875	0	0
ENSG00000167325_2	ENSG00000167325	RRM1	4.63582	0	0
ENSG00000129197_1	ENSG00000129197	RPAIN	3.69731	0	0
ENSG00000135821_1	ENSG00000135821	GLUL	4.7588	0	0
ENSG00000178927_1	ENSG00000178927	CYBC1	4.55314	0	0
ENSG00000101138_1	ENSG00000101138	CSTF1	4.59699	0	0
ENSG00000128487_1	ENSG00000128487	SPECC1	3.67534	0.185668	0
ENSG00000128487_2	ENSG00000128487	SPECC1	3.4341	0	0
ENSG00000126858_1	ENSG00000126858	RHOT1	4.09703	0	0
ENSG00000126858_2	ENSG00000126858	RHOT1	4.09501	0	0
ENSG00000149743_1	ENSG00000149743	TRPT1	3.63063	0	0
ENSG00000151923_2	ENSG00000151923	TIAL1	5.21833	0	0
ENSG00000151923_4	ENSG00000151923	TIAL1	4.717	0	0
ENSG00000171848_1	ENSG00000171848	RRM2	5.7283	0.00451354	0
ENSG00000154153_1	ENSG00000154153	RETREG1	5.40028	0	0
ENSG00000177576_2	ENSG00000177576	C18orf32	2.98574	0	0
ENSG00000177576_3	ENSG00000177576	C18orf32	3.48053	0	0
ENSG00000115207_3	ENSG00000115207	GTF3C2	4.47575	0	0
ENSG00000059145_1	ENSG00000059145	UNKL	4.15159	0.212963	0
ENSG00000123130_1	ENSG00000123130	ACOT9	5.46649	0	0
ENSG00000151500_1	ENSG00000151500	THYN1	5.43702	0.0310933	0
ENSG00000117598_2	ENSG00000117598	PLPPR5	4.82475	0	0
ENSG00000117598_3	ENSG00000117598	PLPPR5	4.17446	0	0
ENSG00000047634_2	ENSG00000047634	SCML1	3.69591	0	0
ENSG00000114942_2	ENSG00000114942	EEF1B2	4.46259	0	0
ENSG00000239282_2	ENSG00000239282	CASTOR1	4.63916	0	0
ENSG00000152939_1	ENSG00000152939	MARVELD2	5.35893	0	0
ENSG00000197119_2	ENSG00000197119	SLC25A29	5.72505	0	0
ENSG00000171700_1	ENSG00000171700	RGS19	4.19672	0	0
ENSG00000154839_2	ENSG00000154839	SKA1	4.26973	0.154639	0
ENSG00000154839_3	ENSG00000154839	SKA1	5.32331	0	0
ENSG00000175066_1	ENSG00000175066	GK5	4.18184	0	0
ENSG00000135924_1	ENSG00000135924	DNAJB2	4.82064	0.345736	0
ENSG00000137504_1	ENSG00000137504	CREBZF	4.69815	0	0
ENSG00000167645_3	ENSG00000167645	YIF1B	5.39515	0	0
ENSG00000167645_1	ENSG00000167645	YIF1B	5.19028	0	0
ENSG00000140553_1	ENSG00000140553	UNC45A	4.0717	0	0
ENSG00000158796_5	ENSG00000158796	DEDD	5.5177	0	0
ENSG00000176244_1	ENSG00000176244	ACBD7	2.98769	0	0
ENSG00000138400_1	ENSG00000138400	MDH1B	4.089	0	0
ENSG00000175854_1	ENSG00000175854	SWI5	3.10207	0	0
ENSG00000118785_1	ENSG00000118785	SPP1	6.31315	0.00886134	0
ENSG00000119684_1	ENSG00000119684	MLH3	4.09449	0.183801	0
ENSG00000286140_3	ENSG00000168802	CHTF8	4.31675	0	0
ENSG00000113648_2	ENSG00000113648	MACROH2A1	6.0739	0	0
ENSG00000113648_4	ENSG00000113648	MACROH2A1	5.67394	0	0
ENSG00000163291_1	ENSG00000163291	PAQR3	3.72149	0	0
ENSG00000109184_1	ENSG00000109184	DCUN1D4	5.27453	0.0134529	0
ENSG00000063854_2	ENSG00000063854	HAGH	5.92523	0	0
ENSG00000139131_1	ENSG00000139131	YARS2	5.97307	0	0
ENSG00000164221_1	ENSG00000164221	CCDC112	4.2476	0	0
ENSG00000164221_2	ENSG00000164221	CCDC112	4.20648	0	0
ENSG00000136147_1	ENSG00000136147	PHF11	5.67429	0	0
ENSG00000065802_1	ENSG00000065802	ASB1	3.87405	0	0
ENSG00000065802_2	ENSG00000065802	ASB1	3.72818	0	0
ENSG00000065802_3	ENSG00000065802	ASB1	3.31355	0	0
ENSG00000176783_3	ENSG00000176783	RUFY1	4.26528	0.012	0
ENSG00000164638_1	ENSG00000164638	SLC29A4	3.64608	0	0
ENSG00000149503_2	ENSG00000149503	INCENP	3.58361	0	0
ENSG00000151116_2	ENSG00000151116	UEVLD	5.12226	0	0
ENSG00000181029_1	ENSG00000181029	TRAPPC5	3.67068	0	0
ENSG00000100997_1	ENSG00000100997	ABHD12	4.33477	0.402442	0
ENSG00000046647_1	ENSG00000046647	GEMIN8	5.89012	0	0
ENSG00000046647_2	ENSG00000046647	GEMIN8	5.63522	0	0
ENSG00000046647_3	ENSG00000046647	GEMIN8	5.77955	0	0
ENSG00000176046_4	ENSG00000176046	NUPR1	2.68927	0	0
ENSG00000120963_1	ENSG00000120963	ZNF706	3.95474	0	0
ENSG00000139734_1	ENSG00000139734	DIAPH3	3.75138	0.444013	0
ENSG00000068120_1	ENSG00000068120	COASY	3.85358	0	0
ENSG00000103495_3	ENSG00000103495	MAZ	2.53213	0	0
ENSG00000103495_6	ENSG00000103495	MAZ	4.98266	0	0
ENSG00000171055_1	ENSG00000171055	FEZ2	5.37965	0	0
ENSG00000205138_1	ENSG00000205138	SDHAF1	3.56146	0	0
ENSG00000124104_3	ENSG00000124104	SNX21	3.98538	0	0
ENSG00000155366_1	ENSG00000155366	RHOC	4.78679	0	0
ENSG00000214941_1	ENSG00000214941	ZSWIM7	2.90808	0.0132626	0
ENSG00000130202_1	ENSG00000130202	NECTIN2	6.28777	0	0
ENSG00000130202_2	ENSG00000130202	NECTIN2	5.54162	0	0
ENSG00000112305_1	ENSG00000112305	SMAP1	4.50215	0	0
ENSG00000112305_2	ENSG00000112305	SMAP1	5.3626	0	0
ENSG00000155755_1	ENSG00000155755	TMEM237	4.67521	0	0
ENSG00000123473_2	ENSG00000123473	STIL	3.57697	0	0
ENSG00000132781_3	ENSG00000132781	MUTYH	4.44875	0	0
ENSG00000132781_4	ENSG00000132781	MUTYH	4.90572	0	0
ENSG00000132781_5	ENSG00000132781	MUTYH	3.89415	0	0
ENSG00000276043_1	ENSG00000276043	UHRF1	4.1889	0	0
ENSG00000244274_1	ENSG00000244274	DBNDD2	3.75392	0	0
ENSG00000244274_2	ENSG00000244274	DBNDD2	3.37242	0	0
ENSG00000244274_3	ENSG00000244274	DBNDD2	3.71849	0	0
ENSG00000244274_4	ENSG00000244274	DBNDD2	3.72159	0	0
ENSG00000198258_1	ENSG00000198258	UBL5	2.90593	0	0
ENSG00000198258_2	ENSG00000198258	UBL5	2.63305	0	0
ENSG00000196502_1	ENSG00000196502	SULT1A1	5.84712	0	0
ENSG00000196502_2	ENSG00000196502	SULT1A1	5.93359	0	0
ENSG00000196502_3	ENSG00000196502	SULT1A1	5.99146	0	0
ENSG00000198203_3	ENSG00000198203	SULT1C2	5.72993	0	0
ENSG00000198203_7	ENSG00000198203	SULT1C2	5.27995	0	0
ENSG00000176890_1	ENSG00000176890	TYMS	5.31962	0	0
ENSG00000176890_2	ENSG00000176890	TYMS	6.01312	0	0
ENSG00000176890_3	ENSG00000176890	TYMS	6.11304	0	0
ENSG00000176890_4	ENSG00000176890	TYMS	5.25405	0	0
ENSG00000167165_4	ENSG00000167165	UGT1A6	4.36477	0	0
ENSG00000131069_2	ENSG00000131069	ACSS2	4.58517	0	0
ENSG00000188171_1	ENSG00000188171	ZNF626	3.59727	0	0
ENSG00000232859_1	ENSG00000232859	LYRM9	2.60127	0	0
ENSG00000108312_10	ENSG00000108312	UBTF	3.73809	0	0
ENSG00000153914_2	ENSG00000153914	SREK1	3.84243	0	0
ENSG00000138674_4	ENSG00000138674	SEC31A	3.74355	0	0
ENSG00000100461_1	ENSG00000100461	RBM23	5.61835	0.0226415	0
ENSG00000130714_1	ENSG00000130714	POMT1	5.22983	0	0
ENSG00000150551_3	ENSG00000150551	LYPD1	3.69004	0	0
ENSG00000204576_3	ENSG00000204576	PRR3	3.50485	0	0
ENSG00000204576_4	ENSG00000204576	PRR3	3.57664	0	0
ENSG00000204576_5	ENSG00000204576	PRR3	3.23738	0	0
ENSG00000117362_1	ENSG00000117362	APH1A	3.83249	0.0151234	0
ENSG00000145779_2	ENSG00000145779	TNFAIP8	4.37238	0	0
ENSG00000106608_2	ENSG00000106608	URGCP	4.03012	0	0
ENSG00000198160_1	ENSG00000198160	MIER1	4.05847	0	0
ENSG00000198160_7	ENSG00000198160	MIER1	4.48061	0.107656	0
ENSG00000134590_1	ENSG00000134590	RTL8C	3.69515	0	0
ENSG00000134590_2	ENSG00000134590	RTL8C	3.45949	0	0
ENSG00000212747_1	ENSG00000212747	RTL8B	3.54497	0.0739958	0
ENSG00000126777_1	ENSG00000126777	KTN1	5.28997	0	0
ENSG00000214753_1	ENSG00000214753	HNRNPUL2	5.56202	0	0
ENSG00000214753_2	ENSG00000214753	HNRNPUL2	5.86651	0	0
ENSG00000214753_3	ENSG00000214753	HNRNPUL2	5.16689	0	0
ENSG00000214753_4	ENSG00000214753	HNRNPUL2	5.62009	0	0
ENSG00000171298_2	ENSG00000171298	GAA	3.48124	0	0
ENSG00000091409_3	ENSG00000091409	ITGA6	5.34971	0	0
ENSG00000109180_1	ENSG00000109180	OCIAD1	5.58569	0	0
ENSG00000109180_2	ENSG00000109180	OCIAD1	5.12316	0	0
ENSG00000134215_1	ENSG00000134215	VAV3	4.41015	0	0
ENSG00000067066_1	ENSG00000067066	SP100	5.68987	0	0
ENSG00000102870_1	ENSG00000102870	ZNF629	3.85432	0	0
ENSG00000102409_2	ENSG00000102409	BEX4	4.73464	0	0
ENSG00000156232_2	ENSG00000156232	WHAMM	3.87413	0.464191	0
ENSG00000080224_2	ENSG00000080224	EPHA6	4.42271	0	0
ENSG00000138346_1	ENSG00000138346	DNA2	3.7396	0.20316	0
ENSG00000197933_1	ENSG00000197933	ZNF823	3.71943	0	0
ENSG00000122870_2	ENSG00000122870	BICC1	3.63648	0.272634	0
ENSG00000122870_3	ENSG00000122870	BICC1	3.56015	0	0
ENSG00000122870_4	ENSG00000122870	BICC1	3.18341	0	0
ENSG00000128891_1	ENSG00000128891	CCDC32	4.39819	0	0
ENSG00000188735_1	ENSG00000188735	TMEM120B	4.6819	0	0
ENSG00000197879_3	ENSG00000197879	MYO1C	4.60061	0	0
ENSG00000170619_1	ENSG00000170619	COMMD5	3.84072	0	0
ENSG00000070495_1	ENSG00000070495	JMJD6	5.92669	0	0
ENSG00000070495_2	ENSG00000070495	JMJD6	5.88531	0	0
ENSG00000100320_1	ENSG00000100320	RBFOX2	5.47824	0	0
ENSG00000100320_2	ENSG00000100320	RBFOX2	5.1167	0	0
ENSG00000196792_2	ENSG00000196792	STRN3	5.33822	0	0
ENSG00000162174_1	ENSG00000162174	ASRGL1	4.50806	0	0
ENSG00000182134_1	ENSG00000182134	TDRKH	4.66179	0	0
ENSG00000158186_1	ENSG00000158186	MRAS	3.71533	0	0
ENSG00000158186_3	ENSG00000158186	MRAS	3.0791	0	0
ENSG00000160404_1	ENSG00000160404	TOR2A	4.08452	0.0077821	0
ENSG00000160404_2	ENSG00000160404	TOR2A	3.42153	0	0
ENSG00000204922_1	ENSG00000204922	UQCC3	2.8283	0.00629103	0
ENSG00000204922_2	ENSG00000204922	UQCC3	2.83505	0	0
ENSG00000181826_1	ENSG00000181826	RELL1	3.92696	0.0037037	0
ENSG00000181826_2	ENSG00000181826	RELL1	3.94915	0	0
ENSG00000152620_2	ENSG00000152620	NADK2	5.52537	0	0
ENSG00000215217_2	ENSG00000215217	C5orf49	2.82319	0	0
ENSG00000159842_4	ENSG00000159842	ABR	5.21552	0	0
ENSG00000131473_1	ENSG00000131473	ACLY	4.32692	0.0716019	0
ENSG00000131473_2	ENSG00000131473	ACLY	4.18719	0	0
ENSG00000117262_2	ENSG00000117262	GPR89A	5.60999	0	0
ENSG00000100412_2	ENSG00000100412	ACO2	4.24869	0	0
ENSG00000122218_1	ENSG00000122218	COPA	4.1068	0	0
ENSG00000108604_3	ENSG00000108604	SMARCD2	6.49365	0	0
ENSG00000204642_1	ENSG00000204642	HLA-F	5.3859	0	0
ENSG00000148803_1	ENSG00000148803	FUOM	3.28646	0	0
ENSG00000163528_1	ENSG00000163528	CHCHD4	4.10467	0.0692771	0
ENSG00000163528_2	ENSG00000163528	CHCHD4	3.97345	0	0
ENSG00000100201_1	ENSG00000100201	DDX17	4.43593	0	0
ENSG00000100201_2	ENSG00000100201	DDX17	4.40955	0	0
ENSG00000111667_1	ENSG00000111667	USP5	4.80093	0	0
ENSG00000071082_1	ENSG00000071082	RPL31	3.39529	0	0
ENSG00000166439_1	ENSG00000166439	RNF169	3.46913	0	0
ENSG00000177951_1	ENSG00000177951	BET1L	3.01366	0	0
ENSG00000164402_1	ENSG00000164402	SEPTIN8	4.32919	0	0
ENSG00000164402_2	ENSG00000164402	SEPTIN8	4.60395	0	0
ENSG00000164402_3	ENSG00000164402	SEPTIN8	6.00131	0	0
ENSG00000164402_4	ENSG00000164402	SEPTIN8	5.89799	0	0
ENSG00000106479_1	ENSG00000106479	ZNF862	3.52773	0	0
ENSG00000081665_2	ENSG00000081665	ZNF506	4.03294	0	0
ENSG00000140474_1	ENSG00000140474	ULK3	3.21846	0	0
ENSG00000151233_2	ENSG00000151233	GXYLT1	5.55383	0	0
ENSG00000163428_1	ENSG00000163428	LRRC58	5.58359	0	0
ENSG00000163428_2	ENSG00000163428	LRRC58	5.33321	0	0
ENSG00000163428_3	ENSG00000163428	LRRC58	4.59798	0	0
ENSG00000163235_1	ENSG00000163235	TGFA	3.90648	0	0
ENSG00000123154_2	ENSG00000123154	WDR83	5.20615	0	0
ENSG00000123154_3	ENSG00000123154	WDR83	5.42673	0	0
ENSG00000269335_6	ENSG00000269335	IKBKG	6.01465	0.0431034	0
ENSG00000132305_1	ENSG00000132305	IMMT	5.08747	0	0
ENSG00000132305_2	ENSG00000132305	IMMT	4.61663	0	0
ENSG00000170088_1	ENSG00000170088	TMEM192	4.77924	0	0
ENSG00000170088_2	ENSG00000170088	TMEM192	4.23036	0	0
ENSG00000006015_1	ENSG00000006015	REX1BD	3.71943	0	0
ENSG00000154642_3	ENSG00000154642	C21orf91	4.17537	0	0
ENSG00000196141_4	ENSG00000196141	SPATS2L	5.69409	0	0
ENSG00000196141_5	ENSG00000196141	SPATS2L	4.30378	0	0
ENSG00000196141_6	ENSG00000196141	SPATS2L	3.15146	0	0
ENSG00000196141_7	ENSG00000196141	SPATS2L	3.27961	0	0
ENSG00000196141_8	ENSG00000196141	SPATS2L	3.25677	0	0
ENSG00000196141_3	ENSG00000196141	SPATS2L	4.86275	0	0
ENSG00000138698_1	ENSG00000138698	RAP1GDS1	4.79399	0	0
ENSG00000138698_2	ENSG00000138698	RAP1GDS1	4.69739	0	0
ENSG00000115762_2	ENSG00000115762	PLEKHB2	5.86713	0	0
ENSG00000075624_1	ENSG00000075624	ACTB	6.36868	0	0
ENSG00000100350_1	ENSG00000100350	FOXRED2	5.85378	0	0
ENSG00000100350_2	ENSG00000100350	FOXRED2	5.6583	0	0
ENSG00000129696_1	ENSG00000129696	TTI2	4.80626	0.190871	0
ENSG00000107372_1	ENSG00000107372	ZFAND5	5.75148	0	0
ENSG00000107372_2	ENSG00000107372	ZFAND5	6.01194	0	0
ENSG00000107372_3	ENSG00000107372	ZFAND5	5.53288	0	0
ENSG00000204120_1	ENSG00000204120	GIGYF2	3.52034	0	0
ENSG00000189410_1	ENSG00000189410	SH2D5	4.85644	0	0
ENSG00000173482_1	ENSG00000173482	PTPRM	5.23325	0	0
ENSG00000132382_1	ENSG00000132382	MYBBP1A	4.65538	0.0909091	0
ENSG00000213965_1	ENSG00000213965	NUDT19	5.65712	0	0
ENSG00000187808_2	ENSG00000187808	SOWAHD	5.21467	0	0
ENSG00000119640_1	ENSG00000119640	ACYP1	3.01217	0	0
ENSG00000196150_3	ENSG00000196150	ZNF250	3.94615	0	0
ENSG00000204564_1	ENSG00000204564	C6orf136	4.25985	0	0
ENSG00000196924_1	ENSG00000196924	FLNA	4.52682	0	0
ENSG00000196924_2	ENSG00000196924	FLNA	4.16404	0	0
ENSG00000196235_1	ENSG00000196235	SUPT5H	4.63147	0	0
ENSG00000092820_1	ENSG00000092820	EZR	4.96247	0	0
ENSG00000092820_2	ENSG00000092820	EZR	4.21444	0	0
ENSG00000092820_3	ENSG00000092820	EZR	4.65904	0	0
ENSG00000254087_1	ENSG00000254087	LYN	5.62554	0	0
ENSG00000065989_1	ENSG00000065989	PDE4A	3.32274	0	0
ENSG00000196531_1	ENSG00000196531	NACA	5.18988	0	0
ENSG00000215845_1	ENSG00000215845	TSTD1	3.06614	0.45407	0
ENSG00000151743_4	ENSG00000151743	AMN1	3.43841	0	0
ENSG00000172456_3	ENSG00000172456	FGGY	5.31374	0	0
ENSG00000184640_1	ENSG00000184640	SEPTIN9	5.61704	0	0
ENSG00000184640_2	ENSG00000184640	SEPTIN9	5.24453	0	0
ENSG00000169519_2	ENSG00000169519	METTL15	5.40796	0	0
ENSG00000050405_1	ENSG00000050405	LIMA1	3.61709	0	0
ENSG00000284194_1	ENSG00000025708	TYMP	3.18449	0	0
ENSG00000149554_1	ENSG00000149554	CHEK1	3.50565	0	0
ENSG00000149554_2	ENSG00000149554	CHEK1	3.80117	0	0
ENSG00000188176_1	ENSG00000188176	SMTNL2	5.91214	0	0
ENSG00000173221_2	ENSG00000173221	GLRX	3.50324	0	0
ENSG00000147872_1	ENSG00000147872	PLIN2	5.23414	0	0
ENSG00000087266_1	ENSG00000087266	SH3BP2	3.86811	0	0
ENSG00000148308_2	ENSG00000148308	GTF3C5	5.75877	0	0
ENSG00000148308_3	ENSG00000148308	GTF3C5	5.85667	0	0
ENSG00000156110_2	ENSG00000156110	ADK	6.17153	0	0
ENSG00000156110_3	ENSG00000156110	ADK	6.32282	0	0
ENSG00000148926_1	ENSG00000148926	ADM	4.83835	0	0
ENSG00000168273_3	ENSG00000168273	SMIM4	3.06958	0	0
ENSG00000168273_4	ENSG00000168273	SMIM4	2.79311	0	0
ENSG00000168273_5	ENSG00000168273	SMIM4	2.6016	0	0
ENSG00000168273_7	ENSG00000168273	SMIM4	2.7147	0	0
ENSG00000035687_2	ENSG00000035687	ADSS2	4.84799	0	0
ENSG00000164823_1	ENSG00000164823	OSGIN2	4.048	0	0
ENSG00000164823_2	ENSG00000164823	OSGIN2	3.58146	0	0
ENSG00000181938_2	ENSG00000181938	GINS3	5.49836	0.0249221	0
ENSG00000154146_2	ENSG00000154146	NRGN	3.38008	0	0
ENSG00000100280_1	ENSG00000100280	AP1B1	4.73741	0	0
ENSG00000174227_1	ENSG00000174227	PIGG	4.62983	0	0
ENSG00000169714_2	ENSG00000169714	CNBP	4.76475	0	0
ENSG00000187164_2	ENSG00000187164	SHTN1	4.07672	0	0
ENSG00000108468_1	ENSG00000108468	CBX1	5.41564	0	0
ENSG00000168936_6	ENSG00000168936	TMEM129	3.51086	0	0
ENSG00000094916_2	ENSG00000094916	CBX5	4.88017	0	0
ENSG00000116670_1	ENSG00000116670	MAD2L2	4.01317	0	0
ENSG00000105928_1	ENSG00000105928	GSDME	6.06212	0	0
ENSG00000136881_1	ENSG00000136881	BAAT	3.96228	0	0
ENSG00000136881_3	ENSG00000136881	BAAT	4.19311	0	0
ENSG00000064601_2	ENSG00000064601	CTSA	4.92469	0	0
ENSG00000198814_2	ENSG00000198814	GK	4.94278	0	0
ENSG00000072274_2	ENSG00000072274	TFRC	4.15365	0	0
ENSG00000141252_1	ENSG00000141252	VPS53	3.6362	0	0
ENSG00000141252_2	ENSG00000141252	VPS53	3.40408	0	0
ENSG00000153560_1	ENSG00000153560	UBP1	3.99187	0	0
ENSG00000176485_1	ENSG00000176485	PLAAT3	4.27783	0	0
ENSG00000176485_2	ENSG00000176485	PLAAT3	4.32828	0	0
ENSG00000176485_3	ENSG00000176485	PLAAT3	4.8337	0	0
ENSG00000176485_4	ENSG00000176485	PLAAT3	4.72975	0	0
ENSG00000196151_2	ENSG00000196151	WDSUB1	4.3103	0	0
ENSG00000168301_2	ENSG00000168301	KCTD6	3.76208	0	0
ENSG00000164985_1	ENSG00000164985	PSIP1	4.61731	0	0
ENSG00000164985_2	ENSG00000164985	PSIP1	4.70676	0	0
ENSG00000102897_5	ENSG00000102897	LYRM1	3.21553	0	0
ENSG00000102897_6	ENSG00000102897	LYRM1	2.97335	0	0
ENSG00000127616_1	ENSG00000127616	SMARCA4	3.9774	0	0
ENSG00000127616_2	ENSG00000127616	SMARCA4	3.92059	0	0
ENSG00000197111_2	ENSG00000197111	PCBP2	5.24375	0	0
ENSG00000130204_1	ENSG00000130204	TOMM40	5.13297	0	0
ENSG00000147121_2	ENSG00000147121	KRBOX4	4.59604	0	0
ENSG00000147121_3	ENSG00000147121	KRBOX4	4.4012	0	0
ENSG00000205078_1	ENSG00000205078	SYCE1L	3.21688	0	0
ENSG00000104964_4	ENSG00000104964	TLE5	2.92417	0	0
ENSG00000072110_1	ENSG00000072110	ACTN1	4.17118	0	0
ENSG00000072110_2	ENSG00000072110	ACTN1	4.33336	0	0
ENSG00000065054_1	ENSG00000065054	SLC9A3R2	3.76951	0	0
ENSG00000160691_5	ENSG00000160691	SHC1	2.61194	0.0523256	0
ENSG00000160691_6	ENSG00000160691	SHC1	2.50585	0	0
ENSG00000133265_1	ENSG00000133265	HSPBP1	6.18877	0.3361	0
ENSG00000168056_1	ENSG00000168056	LTBP3	5.94893	0	0
ENSG00000128641_1	ENSG00000128641	MYO1B	4.23047	0	0
ENSG00000138434_4	ENSG00000138434	ITPRID2	3.90477	0	0
ENSG00000177683_1	ENSG00000177683	THAP5	4.40856	0.252209	0
ENSG00000005801_1	ENSG00000005801	ZNF195	3.43589	0.0592334	0
ENSG00000008294_1	ENSG00000008294	SPAG9	4.42609	0.0203612	0
ENSG00000018189_1	ENSG00000018189	RUFY3	4.8629	0	0
ENSG00000170234_1	ENSG00000170234	PWWP2A	4.82817	0	0
ENSG00000165416_2	ENSG00000165416	SUGT1	5.40143	0	0
ENSG00000165416_3	ENSG00000165416	SUGT1	4.77459	0	0
ENSG00000079974_1	ENSG00000079974	RABL2B	4.64392	0	0
ENSG00000188807_1	ENSG00000188807	TMEM201	5.74057	0	0
ENSG00000161642_1	ENSG00000161642	ZNF385A	3.37021	0	0
ENSG00000135636_1	ENSG00000135636	DYSF	3.49773	0	0
ENSG00000262919_2	ENSG00000262919	CCNQ	2.92145	0	0
ENSG00000148337_2	ENSG00000148337	CIZ1	4.13885	0	0
ENSG00000106460_2	ENSG00000106460	TMEM106B	5.8455	0.0047619	0
ENSG00000101236_1	ENSG00000101236	RNF24	4.53668	0	0
ENSG00000157778_1	ENSG00000157778	PSMG3	2.71122	0	0
ENSG00000146540_1	ENSG00000146540	C7orf50	4.20913	0	0
ENSG00000196526_1	ENSG00000196526	AFAP1	4.59815	0	0
ENSG00000146112_1	ENSG00000146112	PPP1R18	3.51316	0	0
ENSG00000146112_2	ENSG00000146112	PPP1R18	2.93532	0	0
ENSG00000073712_1	ENSG00000073712	FERMT2	4.01032	0	0
ENSG00000163931_1	ENSG00000163931	TKT	4.67841	0	0
ENSG00000173744_1	ENSG00000173744	AGFG1	5.84243	0	0
ENSG00000173744_2	ENSG00000173744	AGFG1	3.48685	0	0
ENSG00000204954_2	ENSG00000204954	C12orf73	3.24806	0	0
ENSG00000224531_2	ENSG00000224531	SMIM13	3.18242	0.27027	0
ENSG00000181904_1	ENSG00000181904	C5orf24	5.01625	0	0
ENSG00000181904_2	ENSG00000181904	C5orf24	4.19411	0	0
ENSG00000181904_3	ENSG00000181904	C5orf24	4.90109	0	0
ENSG00000181904_4	ENSG00000181904	C5orf24	4.70377	0	0
ENSG00000176209_1	ENSG00000176209	SMIM19	2.55139	0	0
ENSG00000164924_1	ENSG00000164924	YWHAZ	5.67577	0	0
ENSG00000154328_2	ENSG00000154328	NEIL2	4.50523	0.0525478	0
ENSG00000122882_2	ENSG00000122882	ECD	4.20235	0	0
ENSG00000139146_1	ENSG00000139146	SINHCAF	5.73197	0	0
ENSG00000139146_2	ENSG00000139146	SINHCAF	5.6962	0	0
ENSG00000139146_3	ENSG00000139146	SINHCAF	5.36719	0	0
ENSG00000123096_1	ENSG00000123096	SSPN	4.1079	0	0
ENSG00000143819_1	ENSG00000143819	EPHX1	5.73473	0	0
ENSG00000143819_2	ENSG00000143819	EPHX1	5.42273	0	0
ENSG00000196290_1	ENSG00000196290	NIF3L1	5.39321	0	0
ENSG00000157379_1	ENSG00000157379	DHRS1	6.36302	0	0
ENSG00000104679_1	ENSG00000104679	R3HCC1	3.85675	0	0
ENSG00000226742_1	ENSG00000226742	HSBP1L1	2.53921	0	0
ENSG00000226742_2	ENSG00000226742	HSBP1L1	2.32133	0	0
ENSG00000007080_1	ENSG00000007080	CCDC124	4.16641	0.00873069	0
ENSG00000253719_1	ENSG00000253719	ATXN7L3B	4.65282	0	0
ENSG00000189067_2	ENSG00000189067	LITAF	3.39837	0	0
ENSG00000189067_3	ENSG00000189067	LITAF	4.08699	0	0
ENSG00000124831_3	ENSG00000124831	LRRFIP1	5.71742	0	0
ENSG00000124831_4	ENSG00000124831	LRRFIP1	5.70323	0	0
ENSG00000107796_1	ENSG00000107796	ACTA2	5.23236	0	0
ENSG00000133104_1	ENSG00000133104	SPART	4.58938	0	0
ENSG00000133104_2	ENSG00000133104	SPART	4.07706	0	0
ENSG00000179965_1	ENSG00000179965	ZNF771	2.99397	0	0
ENSG00000067992_1	ENSG00000067992	PDK3	5.82214	0	0
ENSG00000130962_1	ENSG00000130962	PRRG1	4.61526	0	0
ENSG00000141391_1	ENSG00000141391	PRELID3A	3.04705	0	0
ENSG00000123562_1	ENSG00000123562	MORF4L2	5.68804	0	0
ENSG00000138785_1	ENSG00000138785	INTS12	3.654	0	0
ENSG00000134986_6	ENSG00000134986	NREP	3.70971	0	0
ENSG00000134986_1	ENSG00000134986	NREP	3.78274	0	0
ENSG00000134986_2	ENSG00000134986	NREP	3.50607	0	0
ENSG00000072571_1	ENSG00000072571	HMMR	3.34574	0.00625869	0
ENSG00000188295_1	ENSG00000188295	ZNF669	3.3055	0	0
ENSG00000188295_2	ENSG00000188295	ZNF669	3.51776	0	0
ENSG00000066136_1	ENSG00000066136	NFYC	4.91736	0	0
ENSG00000066136_3	ENSG00000066136	NFYC	5.95243	0	0
ENSG00000135966_1	ENSG00000135966	TGFBRAP1	5.37365	0	0
ENSG00000189362_1	ENSG00000189362	NEMP2	4.64517	0	0
ENSG00000177119_3	ENSG00000177119	ANO6	4.83346	0.16835	0
ENSG00000177119_4	ENSG00000177119	ANO6	4.88851	0	0
ENSG00000197982_3	ENSG00000197982	C1orf122	4.84269	0	0
ENSG00000197982_4	ENSG00000197982	C1orf122	3.29185	0	0
ENSG00000197982_6	ENSG00000197982	C1orf122	2.83437	0	0
ENSG00000197982_7	ENSG00000197982	C1orf122	2.28999	0	0
ENSG00000258315_1	ENSG00000258315	C17orf49	4.30102	0	0
ENSG00000258315_2	ENSG00000258315	C17orf49	3.92278	0	0
ENSG00000166181_1	ENSG00000166181	API5	5.3162	0	0
ENSG00000143158_1	ENSG00000143158	MPC2	3.74182	0	0
ENSG00000132507_3	ENSG00000132507	EIF5A	2.86891	0	0
ENSG00000122970_1	ENSG00000122970	IFT81	4.54147	0	0
ENSG00000052126_2	ENSG00000052126	PLEKHA5	3.39946	0	0
ENSG00000052126_3	ENSG00000052126	PLEKHA5	3.0861	0	0
ENSG00000139437_1	ENSG00000139437	TCHP	5.45646	0	0
ENSG00000009780_1	ENSG00000009780	FAM76A	4.96797	0	0
ENSG00000189227_1	ENSG00000189227	C15orf61	2.85604	0	0
ENSG00000203666_3	ENSG00000203666	EFCAB2	3.27844	0	0
ENSG00000203666_4	ENSG00000203666	EFCAB2	2.82941	0	0
ENSG00000104953_1	ENSG00000104953	TLE6	2.64314	0.144509	0
ENSG00000141499_3	ENSG00000141499	WRAP53	5.32912	0.010929	0
ENSG00000188566_1	ENSG00000188566	NDOR1	4.64636	0	0
ENSG00000129083_1	ENSG00000129083	COPB1	3.84576	0	0
ENSG00000129083_2	ENSG00000129083	COPB1	4.085	0	0
ENSG00000134882_1	ENSG00000134882	UBAC2	5.41537	0.103064	0
ENSG00000134882_2	ENSG00000134882	UBAC2	4.91805	0	0
ENSG00000019144_4	ENSG00000019144	PHLDB1	3.70571	0	0
ENSG00000215021_1	ENSG00000215021	PHB2	5.37736	0.00622321	0
ENSG00000215021_2	ENSG00000215021	PHB2	5.24824	0	0
ENSG00000168256_1	ENSG00000168256	NKIRAS2	3.97287	0	0
ENSG00000204498_2	ENSG00000204498	NFKBIL1	4.43042	0.27972	0
ENSG00000049759_1	ENSG00000049759	NEDD4L	4.00017	0	0
ENSG00000129353_1	ENSG00000129353	SLC44A2	3.9446	0	0
ENSG00000130720_2	ENSG00000130720	FIBCD1	2.66343	0	0
ENSG00000185551_13	ENSG00000185551	NR2F2	3.99316	0	0
ENSG00000185551_15	ENSG00000185551	NR2F2	3.94929	0.231707	0
ENSG00000235162_1	ENSG00000235162	C12orf75	2.5384	0	0
ENSG00000235162_2	ENSG00000235162	C12orf75	2.2112	0	0
ENSG00000266412_1	ENSG00000266412	NCOA4	4.34913	0.0464208	0
ENSG00000266412_2	ENSG00000266412	NCOA4	4.32924	0	0
ENSG00000181830_2	ENSG00000181830	SLC35C1	5.39131	0.369025	0
ENSG00000149636_1	ENSG00000149636	DSN1	5.26187	0.0107296	0
ENSG00000120756_1	ENSG00000120756	PLS1	4.18146	0.0131579	0
ENSG00000105518_1	ENSG00000105518	TMEM205	4.67933	0	0
ENSG00000105518_2	ENSG00000105518	TMEM205	4.67328	0	0
ENSG00000250317_1	ENSG00000250317	SMIM20	3.1254	0	0
ENSG00000250317_2	ENSG00000250317	SMIM20	2.78238	0	0
ENSG00000090238_1	ENSG00000090238	YPEL3	3.51923	0	0
ENSG00000121413_1	ENSG00000121413	ZSCAN18	5.12848	0	0
ENSG00000197261_1	ENSG00000197261	C6orf141	4.16183	0	0
ENSG00000219626_2	ENSG00000219626	FAM228B	3.74561	0	0
ENSG00000162066_1	ENSG00000162066	AMDHD2	5.51772	0	0
ENSG00000162066_2	ENSG00000162066	AMDHD2	5.45502	0	0
ENSG00000104356_1	ENSG00000104356	POP1	3.90286	0.124855	0
ENSG00000079462_2	ENSG00000079462	PAFAH1B3	4.99442	0.0224299	0
ENSG00000079462_3	ENSG00000079462	PAFAH1B3	5.59473	0	0
ENSG00000079462_4	ENSG00000079462	PAFAH1B3	4.83368	0	0
ENSG00000079462_5	ENSG00000079462	PAFAH1B3	5.17057	0	0
ENSG00000148773_1	ENSG00000148773	MKI67	3.77582	0	0
ENSG00000160439_1	ENSG00000160439	RDH13	5.09702	0	0
ENSG00000109736_1	ENSG00000109736	MFSD10	4.97605	0	0
ENSG00000083544_5	ENSG00000083544	TDRD3	2.75138	0	0
ENSG00000106853_1	ENSG00000106853	PTGR1	4.89217	0	0
ENSG00000140043_1	ENSG00000140043	PTGR2	4.87345	0	0
ENSG00000008988_1	ENSG00000008988	RPS20	2.61965	0.00123986	0
ENSG00000114779_1	ENSG00000114779	ABHD14B	5.12537	0.00717835	0
ENSG00000005022_1	ENSG00000005022	SLC25A5	5.53705	0	0
ENSG00000196975_1	ENSG00000196975	ANXA4	6.13604	0	0
ENSG00000196975_2	ENSG00000196975	ANXA4	6.25204	0	0
ENSG00000164111_1	ENSG00000164111	ANXA5	6.54277	0	0
ENSG00000197043_2	ENSG00000197043	ANXA6	4.16915	0	0
ENSG00000167080_2	ENSG00000167080	B4GALNT2	5.09495	0	0
ENSG00000022267_1	ENSG00000022267	FHL1	5.58885	0	0
ENSG00000022267_2	ENSG00000022267	FHL1	5.34197	0	0
ENSG00000197008_3	ENSG00000197008	ZNF138	3.38354	0	0
ENSG00000120925_2	ENSG00000120925	RNF170	4.64098	0	0
ENSG00000120925_5	ENSG00000120925	RNF170	3.45765	0	0
ENSG00000078246_1	ENSG00000078246	TULP3	3.92222	0	0
ENSG00000078246_2	ENSG00000078246	TULP3	3.92299	0	0
ENSG00000130475_3	ENSG00000130475	FCHO1	4.15119	0	0
ENSG00000204564_2	ENSG00000204564	C6orf136	5.34181	0	0
ENSG00000130045_2	ENSG00000130045	NXNL2	4.18684	0	0
ENSG00000196562_4	ENSG00000196562	SULF2	5.0826	0.113019	0
ENSG00000286190_1	ENSG00000286190	AC055839.2	4.05399	0	0
ENSG00000102241_2	ENSG00000102241	HTATSF1	4.865	0	0
ENSG00000184785_1	ENSG00000184785	SMIM10	3.07729	0	0
ENSG00000184785_2	ENSG00000184785	SMIM10	2.9229	0	0
ENSG00000184785_3	ENSG00000184785	SMIM10	2.66369	0	0
ENSG00000111652_2	ENSG00000111652	COPS7A	5.5333	0	0
ENSG00000111652_3	ENSG00000111652	COPS7A	5.98558	0	0
ENSG00000136141_4	ENSG00000136141	LRCH1	4.86961	0	0
ENSG00000136068_1	ENSG00000136068	FLNB	4.03132	0	0
ENSG00000185561_1	ENSG00000185561	TLCD2	3.87955	0	0
ENSG00000164236_1	ENSG00000164236	ANKRD33B	3.95703	0	0
ENSG00000106526_2	ENSG00000106526	ACTR3C	4.0096	0	0
ENSG00000106526_4	ENSG00000106526	ACTR3C	4.91232	0	0
ENSG00000137942_1	ENSG00000137942	FNBP1L	3.2268	0	0
ENSG00000137942_2	ENSG00000137942	FNBP1L	4.35535	0	0
ENSG00000137942_3	ENSG00000137942	FNBP1L	4.42643	0	0
ENSG00000163395_1	ENSG00000163395	IGFN1	4.23728	0	0
ENSG00000171456_4	ENSG00000171456	ASXL1	3.15191	0	0
ENSG00000171456_5	ENSG00000171456	ASXL1	2.92372	0	0
ENSG00000089820_2	ENSG00000089820	ARHGAP4	5.81213	0	0
ENSG00000089820_3	ENSG00000089820	ARHGAP4	5.70085	0	0
ENSG00000188191_1	ENSG00000188191	PRKAR1B	5.03684	0	0
ENSG00000188191_2	ENSG00000188191	PRKAR1B	3.99001	0	0
ENSG00000188191_3	ENSG00000188191	PRKAR1B	4.17488	0	0
ENSG00000179111_1	ENSG00000179111	HES7	5.01013	0	0
ENSG00000129116_1	ENSG00000129116	PALLD	4.55683	0	0
ENSG00000129116_2	ENSG00000129116	PALLD	4.49655	0	0
ENSG00000032444_3	ENSG00000032444	PNPLA6	4.88166	0.100629	0
ENSG00000104518_1	ENSG00000104518	GSDMD	6.31827	0	0
ENSG00000092036_1	ENSG00000092036	HAUS4	5.76296	0	0
ENSG00000145014_3	ENSG00000145014	TMEM44	4.78822	0	0
ENSG00000146242_5	ENSG00000146242	TPBG	6.04005	0	0
ENSG00000156504_1	ENSG00000156504	FAM122B	4.42698	0.28744	0
ENSG00000101966_4	ENSG00000101966	XIAP	4.60647	0	0
ENSG00000242110_1	ENSG00000242110	AMACR	6.26182	0	0
ENSG00000185420_1	ENSG00000185420	SMYD3	6.11511	0	0
ENSG00000167105_1	ENSG00000167105	TMEM92	4.11071	0	0
ENSG00000167105_2	ENSG00000167105	TMEM92	4.0566	0	0
ENSG00000130305_1	ENSG00000130305	NSUN5	6.04779	0	0
ENSG00000197785_1	ENSG00000197785	ATAD3A	5.8409	0	0
ENSG00000247077_1	ENSG00000247077	PGAM5	4.65128	0	0
ENSG00000247077_2	ENSG00000247077	PGAM5	3.97387	0	0
ENSG00000050820_2	ENSG00000050820	BCAR1	5.12208	0.000540541	0
ENSG00000050820_1	ENSG00000050820	BCAR1	5.45887	0.0941658	0
ENSG00000138085_2	ENSG00000138085	ATRAID	3.45256	0	0
ENSG00000091262_1	ENSG00000091262	ABCC6	3.05381	0	0
ENSG00000162614_2	ENSG00000162614	NEXN	4.79281	0.386746	0
ENSG00000162614_3	ENSG00000162614	NEXN	4.58164	0	0
ENSG00000196670_1	ENSG00000196670	ZFP62	2.84503	0	0
ENSG00000197562_1	ENSG00000197562	RAB40C	4.39847	0	0
ENSG00000169951_3	ENSG00000169951	ZNF764	3.94984	0	0
ENSG00000167528_1	ENSG00000167528	ZNF641	3.93928	0	0
ENSG00000144674_3	ENSG00000144674	GOLGA4	4.26335	0.0917874	0
ENSG00000105974_3	ENSG00000105974	CAV1	5.45794	0	0
ENSG00000105974_4	ENSG00000105974	CAV1	5.27821	0	0
ENSG00000198492_1	ENSG00000198492	YTHDF2	3.62509	0	0
ENSG00000198492_2	ENSG00000198492	YTHDF2	3.57333	0	0
ENSG00000113249_6	ENSG00000113249	HAVCR1	5.31228	0	0
ENSG00000116747_1	ENSG00000116747	RO60	5.17815	0	0
ENSG00000166164_1	ENSG00000166164	BRD7	4.29475	0	0
ENSG00000166164_2	ENSG00000166164	BRD7	2.98186	0	0
ENSG00000166164_3	ENSG00000166164	BRD7	4.79468	0	0
ENSG00000166164_4	ENSG00000166164	BRD7	4.44963	0	0
ENSG00000164300_1	ENSG00000164300	SERINC5	5.24655	0	0
ENSG00000156671_2	ENSG00000156671	SAMD8	4.92987	0	0
ENSG00000104611_4	ENSG00000104611	SH2D4A	4.46332	0	0
ENSG00000120805_1	ENSG00000120805	ARL1	5.58204	0	0
ENSG00000100360_1	ENSG00000100360	IFT27	5.84128	0.453488	0
ENSG00000071553_1	ENSG00000071553	ATP6AP1	6.7338	0	0
ENSG00000175054_1	ENSG00000175054	ATR	3.74595	0	0
ENSG00000163754_1	ENSG00000163754	GYG1	6.18059	0	0
ENSG00000163754_2	ENSG00000163754	GYG1	5.99199	0	0
ENSG00000139641_4	ENSG00000139641	ESYT1	4.66903	0	0
ENSG00000147010_2	ENSG00000147010	SH3KBP1	5.76824	0.00318471	0
ENSG00000242265_1	ENSG00000242265	PEG10	5.18474	0	0
ENSG00000100266_2	ENSG00000100266	PACSIN2	5.26105	0	0
ENSG00000168653_2	ENSG00000168653	NDUFS5	3.71416	0	0
ENSG00000105552_1	ENSG00000105552	BCAT2	5.02291	0	0
ENSG00000105552_2	ENSG00000105552	BCAT2	6.06649	0	0
ENSG00000178922_1	ENSG00000178922	HYI	5.61172	0	0
ENSG00000169359_1	ENSG00000169359	SLC33A1	5.20468	0.394328	0
ENSG00000065621_3	ENSG00000065621	GSTO2	5.43543	0	0
ENSG00000065621_4	ENSG00000065621	GSTO2	4.85036	0	0
ENSG00000177542_1	ENSG00000177542	SLC25A22	5.5116	0	0
ENSG00000151445_1	ENSG00000151445	VIPAS39	5.50694	0	0
ENSG00000138036_1	ENSG00000138036	DYNC2LI1	5.14525	0.00956284	0
ENSG00000169756_2	ENSG00000169756	LIMS1	5.77341	0	0
ENSG00000084093_2	ENSG00000084093	REST	5.10016	0	0
ENSG00000188060_1	ENSG00000188060	RAB42	3.55663	0	0
ENSG00000188060_2	ENSG00000188060	RAB42	3.92607	0	0
ENSG00000269113_2	ENSG00000269113	TRABD2B	4.75567	0	0
ENSG00000269113_3	ENSG00000269113	TRABD2B	3.31976	0	0
ENSG00000133083_8	ENSG00000133083	DCLK1	4.6627	0.0792683	0
ENSG00000114354_1	ENSG00000114354	TFG	5.39526	0	0
ENSG00000113282_1	ENSG00000113282	CLINT1	4.53116	0	0
ENSG00000113282_2	ENSG00000113282	CLINT1	4.52371	0	0
ENSG00000171735_1	ENSG00000171735	CAMTA1	2.37925	0	0
ENSG00000015475_1	ENSG00000015475	BID	4.6293	0	0
ENSG00000015475_2	ENSG00000015475	BID	4.23164	0	0
ENSG00000118058_1	ENSG00000118058	KMT2A	3.9223	0	0
ENSG00000204070_2	ENSG00000204070	SYS1	3.23372	0.229885	0
ENSG00000113657_5	ENSG00000113657	DPYSL3	5.80548	0	0
ENSG00000181264_1	ENSG00000181264	TLCD5	2.82361	0	0
ENSG00000102054_4	ENSG00000102054	RBBP7	4.80835	0	0
ENSG00000243989_1	ENSG00000243989	ACY1	5.87104	0	0
ENSG00000121310_2	ENSG00000121310	ECHDC2	4.59289	0	0
ENSG00000089486_2	ENSG00000089486	CDIP1	5.48181	0	0
ENSG00000087206_1	ENSG00000087206	UIMC1	4.83474	0	0
ENSG00000177576_1	ENSG00000177576	C18orf32	3.21413	0	0
ENSG00000137185_1	ENSG00000137185	ZSCAN9	4.72975	0.0110294	0
ENSG00000118707_3	ENSG00000118707	TGIF2	4.78393	0	0
ENSG00000118707_4	ENSG00000118707	TGIF2	4.85661	0	0
ENSG00000164542_1	ENSG00000164542	KIAA0895	4.59025	0	0
ENSG00000166847_1	ENSG00000166847	DCTN5	4.85531	0.0461538	0
ENSG00000175879_4	ENSG00000175879	HOXD8	4.02136	0	0
ENSG00000162692_1	ENSG00000162692	VCAM1	3.9898	0	0
ENSG00000013375_1	ENSG00000013375	PGM3	4.498	0	0
ENSG00000171811_1	ENSG00000171811	CFAP46	5.18274	0	0
ENSG00000174827_6	ENSG00000174827	PDZK1	5.2135	0.02375	0
ENSG00000160633_1	ENSG00000160633	SAFB	4.15978	0	0
ENSG00000143498_4	ENSG00000143498	TAF1A	4.37724	0	0
ENSG00000107938_1	ENSG00000107938	EDRF1	3.26069	0.0119048	0
ENSG00000106462_1	ENSG00000106462	EZH2	3.84481	0.260714	0
ENSG00000106462_2	ENSG00000106462	EZH2	3.89582	0	0
ENSG00000085871_1	ENSG00000085871	MGST2	5.28615	0	0
ENSG00000085871_2	ENSG00000085871	MGST2	5.87756	0	0
ENSG00000260916_1	ENSG00000260916	CCPG1	5.05498	0.0240113	0
ENSG00000260916_2	ENSG00000260916	CCPG1	5.02606	0	0
ENSG00000102780_4	ENSG00000102780	DGKH	3.02611	0.0425532	0
ENSG00000154582_1	ENSG00000154582	ELOC	3.42372	0	0
ENSG00000197822_1	ENSG00000197822	OCLN	5.76105	0	0
ENSG00000097033_1	ENSG00000097033	SH3GLB1	5.3253	0	0
ENSG00000167535_1	ENSG00000167535	CACNB3	3.59967	0	0
ENSG00000122966_1	ENSG00000122966	CIT	3.96253	0	0
ENSG00000082153_2	ENSG00000082153	BZW1	4.7854	0	0
ENSG00000074410_1	ENSG00000074410	CA12	6.19847	0.0853659	0
ENSG00000074410_2	ENSG00000074410	CA12	6.20169	0	0
ENSG00000128595_1	ENSG00000128595	CALU	6.48223	0.00426945	0
ENSG00000128595_2	ENSG00000128595	CALU	6.52482	0	0
ENSG00000196954_1	ENSG00000196954	CASP4	5.84944	0	0
ENSG00000196954_2	ENSG00000196954	CASP4	4.93576	0	0
ENSG00000138794_1	ENSG00000138794	CASP6	5.14499	0	0
ENSG00000165806_3	ENSG00000165806	CASP7	5.58356	0	0
ENSG00000105971_1	ENSG00000105971	CAV2	3.29216	0	0
ENSG00000149257_1	ENSG00000149257	SERPINH1	5.90205	0	0
ENSG00000149257_2	ENSG00000149257	SERPINH1	5.85052	0	0
ENSG00000159231_1	ENSG00000159231	CBR3	5.23465	0	0
ENSG00000145386_1	ENSG00000145386	CCNA2	5.79405	0	0
ENSG00000105173_1	ENSG00000105173	CCNE1	5.2724	0.021978	0
ENSG00000129315_1	ENSG00000129315	CCNT1	3.64831	0.191837	0
ENSG00000129055_3	ENSG00000129055	ANAPC13	3.39578	0.0337079	0
ENSG00000175376_1	ENSG00000175376	EIF1AD	5.40889	0	0
ENSG00000175376_2	ENSG00000175376	EIF1AD	5.29779	0	0
ENSG00000125457_2	ENSG00000125457	MIF4GD	3.32647	0	0
ENSG00000092931_3	ENSG00000092931	MFSD11	5.02688	0	0
ENSG00000132669_6	ENSG00000132669	RIN2	5.30571	0	0
ENSG00000120254_1	ENSG00000120254	MTHFD1L	4.52591	0	0
ENSG00000120254_2	ENSG00000120254	MTHFD1L	5.06947	0	0
ENSG00000160752_1	ENSG00000160752	FDPS	6.25639	0	0
ENSG00000149925_4	ENSG00000149925	ALDOA	6.05035	0	0
ENSG00000137193_1	ENSG00000137193	PIM1	4.14003	0	0
ENSG00000137193_2	ENSG00000137193	PIM1	5.3968	0	0
ENSG00000124313_2	ENSG00000124313	IQSEC2	2.36622	0	0
ENSG00000124313_3	ENSG00000124313	IQSEC2	2.13979	0	0
ENSG00000117385_1	ENSG00000117385	P3H1	5.21559	0	0
ENSG00000103148_1	ENSG00000103148	NPRL3	4.92745	0	0
ENSG00000168234_2	ENSG00000168234	TTC39C	3.39021	0	0
ENSG00000173221_1	ENSG00000173221	GLRX	3.88346	0	0
ENSG00000253251_1	ENSG00000113597	TRAPPC13	4.56735	0	0
ENSG00000167799_1	ENSG00000167799	NUDT8	3.82894	0	0
ENSG00000089159_1	ENSG00000089159	PXN	4.90618	0	0
ENSG00000102804_2	ENSG00000102804	TSC22D1	3.77889	0	0
ENSG00000114738_1	ENSG00000114738	MAPKAPK3	3.84828	0	0
ENSG00000120910_1	ENSG00000120910	PPP3CC	5.1779	0	0
ENSG00000120910_2	ENSG00000120910	PPP3CC	5.06861	0	0
ENSG00000120910_3	ENSG00000120910	PPP3CC	3.98667	0	0
ENSG00000107968_1	ENSG00000107968	MAP3K8	4.1236	0.378049	0
ENSG00000184903_1	ENSG00000184903	IMMP2L	5.0029	0	0
ENSG00000144115_1	ENSG00000144115	THNSL2	4.58032	0	0
ENSG00000185650_1	ENSG00000185650	ZFP36L1	4.69085	0	0
ENSG00000136875_1	ENSG00000136875	PRPF4	5.93711	0	0
ENSG00000186298_1	ENSG00000186298	PPP1CC	5.29364	0	0
ENSG00000141905_3	ENSG00000141905	NFIC	3.35377	0	0
ENSG00000101017_1	ENSG00000101017	CD40	5.08338	0	0
ENSG00000129226_1	ENSG00000129226	CD68	5.99291	0	0
ENSG00000129226_2	ENSG00000129226	CD68	6.0031	0	0
ENSG00000169696_1	ENSG00000169696	ASPSCR1	5.58349	0	0
ENSG00000169696_2	ENSG00000169696	ASPSCR1	5.4066	0	0
ENSG00000145901_1	ENSG00000145901	TNIP1	4.25604	0	0
ENSG00000096401_1	ENSG00000096401	CDC5L	3.69353	0	0
ENSG00000105655_2	ENSG00000105655	ISYNA1	4.09086	0	0
ENSG00000094804_1	ENSG00000094804	CDC6	4.04387	0	0
ENSG00000117399_1	ENSG00000117399	CDC20	5.8362	0	0
ENSG00000117399_2	ENSG00000117399	CDC20	5.72732	0	0
ENSG00000173821_2	ENSG00000173821	RNF213	3.40805	0	0
ENSG00000172292_1	ENSG00000172292	CERS6	5.61896	0	0
ENSG00000042493_1	ENSG00000042493	CAPG	5.1272	0	0
ENSG00000042493_2	ENSG00000042493	CAPG	6.12052	0	0
ENSG00000204444_2	ENSG00000204444	APOM	3.98748	0	0
ENSG00000147164_2	ENSG00000147164	SNX12	4.40796	0	0
ENSG00000147164_1	ENSG00000147164	SNX12	3.96423	0	0
ENSG00000148985_3	ENSG00000148985	PGAP2	3.30417	0	0
ENSG00000170421_1	ENSG00000170421	KRT8	4.59167	0	0
ENSG00000116212_2	ENSG00000116212	LRRC42	5.64688	0	0
ENSG00000160392_2	ENSG00000160392	C19orf47	3.31378	0	0
ENSG00000185825_1	ENSG00000185825	BCAP31	6.07629	0.136352	0
ENSG00000185825_2	ENSG00000185825	BCAP31	5.38554	0	0
ENSG00000052126_1	ENSG00000052126	PLEKHA5	4.74012	0	0
ENSG00000106028_2	ENSG00000106028	SSBP1	5.12364	0	0
ENSG00000067221_1	ENSG00000067221	STOML1	4.81543	0	0
ENSG00000164162_1	ENSG00000164162	ANAPC10	4.28005	0.0437063	0
ENSG00000164162_2	ENSG00000164162	ANAPC10	4.45515	0	0
ENSG00000134470_2	ENSG00000134470	IL15RA	4.45168	0	0
ENSG00000281991_1	ENSG00000281991	TMEM265	3.36164	0	0
ENSG00000281991_2	ENSG00000281991	TMEM265	3.02791	0	0
ENSG00000281991_3	ENSG00000281991	TMEM265	2.87694	0	0
ENSG00000134690_1	ENSG00000134690	CDCA8	5.88099	0.00402414	0
ENSG00000134690_2	ENSG00000134690	CDCA8	5.848	0	0
ENSG00000164051_2	ENSG00000164051	CCDC51	5.75859	0	0
ENSG00000164051_3	ENSG00000164051	CCDC51	5.44791	0	0
ENSG00000137752_1	ENSG00000137752	CASP1	3.7075	0	0
ENSG00000013573_2	ENSG00000013573	DDX11	4.49682	0	0
ENSG00000110367_2	ENSG00000110367	DDX6	3.78805	0	0
ENSG00000112200_3	ENSG00000112200	ZNF451	3.82277	0	0
ENSG00000141480_1	ENSG00000141480	ARRB2	3.55116	0	0
ENSG00000135047_1	ENSG00000135047	CTSL	6.66148	0	0
ENSG00000025708_1	ENSG00000025708	TYMP	6.33003	0	0
ENSG00000150433_2	ENSG00000150433	TMEM218	3.67308	0	0
ENSG00000111641_1	ENSG00000111641	NOP2	3.877	0	0
ENSG00000143036_1	ENSG00000143036	SLC44A3	4.69922	0	0
ENSG00000163138_1	ENSG00000163138	PACRGL	4.86089	0	0
ENSG00000162129_2	ENSG00000162129	CLPB	4.78107	0.127413	0
ENSG00000113407_1	ENSG00000113407	TARS1	4.18848	0	0
ENSG00000113407_2	ENSG00000113407	TARS1	3.60738	0	0
ENSG00000137710_1	ENSG00000137710	RDX	4.12923	0	0
ENSG00000137710_2	ENSG00000137710	RDX	4.21678	0	0
ENSG00000137710_3	ENSG00000137710	RDX	4.16935	0	0
ENSG00000136807_1	ENSG00000136807	CDK9	5.73826	0	0
ENSG00000175203_1	ENSG00000175203	DCTN2	6.08265	0	0
ENSG00000065000_1	ENSG00000065000	AP3D1	4.72835	0	0
ENSG00000204220_1	ENSG00000204220	PFDN6	4.31969	0	0
ENSG00000115762_1	ENSG00000115762	PLEKHB2	5.86216	0.0129555	0
ENSG00000104983_1	ENSG00000104983	CCDC61	4.98198	0	0
ENSG00000180198_2	ENSG00000180198	RCC1	6.31291	0.16875	0
ENSG00000180198_3	ENSG00000180198	RCC1	6.07532	0	0
ENSG00000186106_1	ENSG00000186106	ANKRD46	4.52981	0	0
ENSG00000102796_1	ENSG00000102796	DHRS12	3.01591	0.00854701	0
ENSG00000120833_4	ENSG00000120833	SOCS2	4.50754	0.271795	0
ENSG00000161677_4	ENSG00000161677	JOSD2	3.26784	0.135258	0
ENSG00000161677_5	ENSG00000161677	JOSD2	3.12969	0	0
ENSG00000088826_1	ENSG00000088826	SMOX	4.78146	0	0
ENSG00000088826_2	ENSG00000088826	SMOX	5.0374	0	0
ENSG00000183048_1	ENSG00000183048	SLC25A10	4.80395	0	0
ENSG00000142546_1	ENSG00000142546	NOSIP	5.47329	0	0
ENSG00000142546_2	ENSG00000142546	NOSIP	5.64794	0	0
ENSG00000158552_1	ENSG00000158552	ZFAND2B	3.0978	0.0522088	0
ENSG00000123728_5	ENSG00000123728	RAP2C	5.43642	0	0
ENSG00000160226_1	ENSG00000160226	CFAP410	4.83353	0.178988	0
ENSG00000160226_2	ENSG00000160226	CFAP410	3.92554	0	0
ENSG00000156113_5	ENSG00000156113	KCNMA1	2.9421	0	0
ENSG00000256537_1	ENSG00000256537	SMIM10L1	2.96323	0	0
ENSG00000197008_2	ENSG00000197008	ZNF138	3.46605	0	0
ENSG00000197008_1	ENSG00000197008	ZNF138	2.76347	0.234043	0
ENSG00000077380_3	ENSG00000077380	DYNC1I2	4.24776	0	0
ENSG00000124570_6	ENSG00000124570	SERPINB6	5.42681	0	0
ENSG00000162777_2	ENSG00000162777	DENND2D	4.25334	0	0
ENSG00000174891_2	ENSG00000174891	RSRC1	5.97716	0	0
ENSG00000167797_7	ENSG00000167797	CDK2AP2	3.3164	0.418212	0
ENSG00000233608_1	ENSG00000233608	TWIST2	3.97721	0	0
ENSG00000167523_1	ENSG00000167523	SPATA33	3.50643	0.258065	0
ENSG00000140612_1	ENSG00000140612	SEC11A	5.58863	0	0
ENSG00000140612_2	ENSG00000140612	SEC11A	5.33678	0	0
ENSG00000112561_1	ENSG00000112561	TFEB	5.31412	0	0
ENSG00000179010_1	ENSG00000179010	MRFAP1	4.71898	0	0
ENSG00000140939_1	ENSG00000140939	NOL3	4.78773	0	0
ENSG00000140939_2	ENSG00000140939	NOL3	5.44574	0.00684932	0
ENSG00000140939_3	ENSG00000140939	NOL3	5.12491	0	0
ENSG00000140939_4	ENSG00000140939	NOL3	4.98669	0	0
ENSG00000089048_1	ENSG00000089048	ESF1	3.27535	0	0
ENSG00000110721_2	ENSG00000110721	CHKA	5.66333	0	0
ENSG00000160799_1	ENSG00000160799	CCDC12	4.15103	0.000900901	0
ENSG00000105877_2	ENSG00000105877	DNAH11	5.92343	0	0
ENSG00000105877_4	ENSG00000105877	DNAH11	4.44635	0	0
ENSG00000213341_1	ENSG00000213341	CHUK	4.73874	0	0
ENSG00000172731_1	ENSG00000172731	LRRC20	4.13446	0	0
ENSG00000148229_1	ENSG00000148229	POLE3	3.42658	0.0838428	0
ENSG00000108852_1	ENSG00000108852	MPP2	5.48069	0	0
ENSG00000182196_1	ENSG00000182196	ARL6IP4	3.59158	0	0
ENSG00000122359_1	ENSG00000122359	ANXA11	5.44129	0	0
ENSG00000122359_2	ENSG00000122359	ANXA11	5.84951	0	0
ENSG00000111229_1	ENSG00000111229	ARPC3	5.04711	0	0
ENSG00000101343_1	ENSG00000101343	CRNKL1	4.25429	0	0
ENSG00000100028_1	ENSG00000100028	SNRPD3	4.53108	0	0
ENSG00000163882_3	ENSG00000163882	POLR2H	4.71033	0	0
ENSG00000163882_4	ENSG00000163882	POLR2H	4.19858	0	0
ENSG00000064490_4	ENSG00000064490	RFXANK	5.1737	0	0
ENSG00000099622_1	ENSG00000099622	CIRBP	5.2148	0	0
ENSG00000147804_1	ENSG00000147804	SLC39A4	4.22811	0	0
ENSG00000147804_2	ENSG00000147804	SLC39A4	4.19455	0	0
ENSG00000105254_1	ENSG00000105254	TBCB	4.8759	0	0
ENSG00000162702_2	ENSG00000162702	ZNF281	3.74593	0	0
ENSG00000162702_1	ENSG00000162702	ZNF281	3.62262	0	0
ENSG00000071655_1	ENSG00000071655	MBD3	4.83225	0	0
ENSG00000080189_1	ENSG00000080189	SLC35C2	3.26212	0	0
ENSG00000082397_1	ENSG00000082397	EPB41L3	5.21755	0	0
ENSG00000101040_2	ENSG00000101040	ZMYND8	3.28567	0.298358	0
ENSG00000137693_5	ENSG00000137693	YAP1	5.48771	0	0
ENSG00000100038_2	ENSG00000100038	TOP3B	4.14691	0	0
ENSG00000077721_3	ENSG00000077721	UBE2A	3.85982	0	0
ENSG00000170892_1	ENSG00000170892	TSEN34	5.17852	0.307054	0
ENSG00000196247_1	ENSG00000196247	ZNF107	3.76454	0	0
ENSG00000110047_1	ENSG00000110047	EHD1	5.42125	0	0
ENSG00000110047_2	ENSG00000110047	EHD1	5.43431	0	0
ENSG00000110047_3	ENSG00000110047	EHD1	4.95417	0	0
ENSG00000126453_1	ENSG00000126453	BCL2L12	4.26171	0	0
ENSG00000162576_1	ENSG00000162576	MXRA8	6.11889	0.00710227	0
ENSG00000106868_2	ENSG00000106868	SUSD1	5.28364	0	0
ENSG00000106868_3	ENSG00000106868	SUSD1	3.9558	0	0
ENSG00000162976_1	ENSG00000162976	SLC66A3	3.9088	0	0
ENSG00000168386_1	ENSG00000168386	FILIP1L	5.10243	0	0
ENSG00000106367_1	ENSG00000106367	AP1S1	4.48605	0	0
ENSG00000166321_2	ENSG00000166321	NUDT13	3.71085	0	0
ENSG00000138867_2	ENSG00000138867	GUCD1	3.74609	0	0
ENSG00000138182_1	ENSG00000138182	KIF20B	3.49245	0	0
ENSG00000146872_3	ENSG00000146872	TLK2	2.99675	0	0
ENSG00000104131_1	ENSG00000104131	EIF3J	5.49822	0	0
ENSG00000144559_1	ENSG00000144559	TAMM41	5.74796	0	0
ENSG00000179889_3	ENSG00000179889	PDXDC1	4.04019	0	0
ENSG00000163121_1	ENSG00000163121	NEURL3	5.19854	0	0
ENSG00000172216_2	ENSG00000172216	CEBPB	4.15034	0	0
ENSG00000182919_2	ENSG00000182919	C11orf54	4.88012	0	0
ENSG00000140678_1	ENSG00000140678	ITGAX	5.42631	0.0714286	0
ENSG00000137822_1	ENSG00000137822	TUBGCP4	5.23841	0.2	0
ENSG00000184900_1	ENSG00000184900	SUMO3	3.15101	0	0
ENSG00000140451_1	ENSG00000140451	PIF1	3.5921	0	0
ENSG00000203760_1	ENSG00000203760	CENPW	4.22654	0	0
ENSG00000112679_5	ENSG00000112679	DUSP22	3.82022	0	0
ENSG00000121988_3	ENSG00000121988	ZRANB3	4.58992	0	0
ENSG00000139746_1	ENSG00000139746	RBM26	3.94489	0	0
ENSG00000139746_2	ENSG00000139746	RBM26	3.82678	0	0
ENSG00000139746_3	ENSG00000139746	RBM26	3.38525	0	0
ENSG00000053900_1	ENSG00000053900	ANAPC4	4.59691	0	0
ENSG00000148335_1	ENSG00000148335	NTMT1	4.9033	0	0
ENSG00000164244_1	ENSG00000164244	PRRC1	4.62788	0.0280163	0
ENSG00000164244_2	ENSG00000164244	PRRC1	3.76448	0	0
ENSG00000130522_2	ENSG00000130522	JUND	4.92346	0.339869	0
ENSG00000103249_1	ENSG00000103249	CLCN7	5.40172	0.00809717	0
ENSG00000148341_1	ENSG00000148341	SH3GLB2	5.46728	0	0
ENSG00000148341_2	ENSG00000148341	SH3GLB2	5.06738	0	0
ENSG00000058091_3	ENSG00000058091	CDK14	4.34265	0.0613497	0
ENSG00000058091_4	ENSG00000058091	CDK14	4.5885	0	0
ENSG00000135916_1	ENSG00000135916	ITM2C	5.53893	0	0
ENSG00000245848_1	ENSG00000245848	CEBPA	4.57648	0	0
ENSG00000164144_1	ENSG00000164144	ARFIP1	5.12288	0	0
ENSG00000106012_3	ENSG00000106012	IQCE	3.89695	0	0
ENSG00000213719_1	ENSG00000213719	CLIC1	5.80853	0	0
ENSG00000213719_2	ENSG00000213719	CLIC1	4.92586	0	0
ENSG00000079459_1	ENSG00000079459	FDFT1	5.4429	0	0
ENSG00000138639_5	ENSG00000138639	ARHGAP24	4.26954	0	0
ENSG00000235169_2	ENSG00000235169	SMIM1	3.29402	0	0
ENSG00000235169_3	ENSG00000235169	SMIM1	2.9581	0	0
ENSG00000101439_1	ENSG00000101439	CST3	3.91707	0	0
ENSG00000101439_2	ENSG00000101439	CST3	4.62525	0	0
ENSG00000100031_1	ENSG00000100031	GGT1	5.46265	0.480691	0
ENSG00000125733_1	ENSG00000125733	TRIP10	5.5037	0	0
ENSG00000165949_1	ENSG00000165949	IFI27	4.11388	0	0
ENSG00000151327_2	ENSG00000151327	FAM177A1	2.72441	0	0
ENSG00000119969_1	ENSG00000119969	HELLS	4.11836	0.0358923	0
ENSG00000104833_1	ENSG00000104833	TUBB4A	5.88347	0	0
ENSG00000104833_2	ENSG00000104833	TUBB4A	5.41715	0	0
ENSG00000089335_1	ENSG00000089335	ZNF302	4.80026	0.016129	0
ENSG00000109846_4	ENSG00000109846	CRYAB	5.17892	0	0
ENSG00000204267_1	ENSG00000204267	TAP2	5.96921	0	0
ENSG00000276043_2	ENSG00000276043	UHRF1	4.28792	0	0
ENSG00000276043_3	ENSG00000276043	UHRF1	4.29291	0	0
ENSG00000103253_1	ENSG00000103253	HAGHL	4.4532	0	0
ENSG00000182612_1	ENSG00000182612	TSPAN10	3.91023	0	0
ENSG00000087088_1	ENSG00000087088	BAX	3.38686	0	0
ENSG00000160062_2	ENSG00000160062	ZBTB8A	4.56547	0	0
ENSG00000184203_1	ENSG00000184203	PPP1R2	6.04841	0	0
ENSG00000184203_4	ENSG00000184203	PPP1R2	6.11581	0	0
ENSG00000055163_1	ENSG00000055163	CYFIP2	4.00973	0	0
ENSG00000055163_2	ENSG00000055163	CYFIP2	2.92476	0	0
ENSG00000178752_1	ENSG00000178752	ERFE	5.7206	0	0
ENSG00000178752_2	ENSG00000178752	ERFE	5.82529	0	0
ENSG00000158092_1	ENSG00000158092	NCK1	5.19748	0	0
ENSG00000074201_1	ENSG00000074201	CLNS1A	5.49453	0	0
ENSG00000138382_1	ENSG00000138382	METTL5	4.05813	0	0
ENSG00000117410_1	ENSG00000117410	ATP6V0B	4.01006	0	0
ENSG00000186493_2	ENSG00000186493	C5orf38	3.15748	0	0
ENSG00000176444_1	ENSG00000176444	CLK2	4.36997	0	0
ENSG00000139190_1	ENSG00000139190	VAMP1	3.8242	0	0
ENSG00000076984_1	ENSG00000076984	MAP2K7	4.17202	0.025958	0
ENSG00000076984_2	ENSG00000076984	MAP2K7	5.05038	0	0
ENSG00000142945_1	ENSG00000142945	KIF2C	3.70592	0.0403087	0
ENSG00000085831_5	ENSG00000085831	TTC39A	5.43426	0	0
ENSG00000085831_6	ENSG00000085831	TTC39A	5.16442	0	0
ENSG00000124570_2	ENSG00000124570	SERPINB6	5.88966	0	0
ENSG00000171530_1	ENSG00000171530	TBCA	3.67472	0.179612	0
ENSG00000143845_5	ENSG00000143845	ETNK2	4.3644	0	0
ENSG00000166532_2	ENSG00000166532	RIMKLB	4.30477	0	0
ENSG00000130176_1	ENSG00000130176	CNN1	5.71548	0.254876	0
ENSG00000131437_1	ENSG00000131437	KIF3A	4.10037	0.0860927	0
ENSG00000149499_3	ENSG00000149499	EML3	5.8876	0	0
ENSG00000063046_1	ENSG00000063046	EIF4B	2.86286	0	0
ENSG00000104886_1	ENSG00000104886	PLEKHJ1	2.95059	0	0
ENSG00000159208_1	ENSG00000159208	CIART	5.145	0	0
ENSG00000159208_2	ENSG00000159208	CIART	5.16808	0	0
ENSG00000186111_1	ENSG00000186111	PIP5K1C	4.46728	0	0
ENSG00000031823_1	ENSG00000031823	RANBP3	4.76063	0	0
ENSG00000196352_1	ENSG00000196352	CD55	6.18741	0	0
ENSG00000188529_1	ENSG00000188529	SRSF10	5.74999	0	0
ENSG00000184162_1	ENSG00000184162	NR2C2AP	5.11768	0.074254	0
ENSG00000184162_2	ENSG00000184162	NR2C2AP	4.88639	0	0
ENSG00000184162_3	ENSG00000184162	NR2C2AP	4.65111	0	0
ENSG00000160050_1	ENSG00000160050	CCDC28B	4.55083	0.121212	0
ENSG00000120860_1	ENSG00000120860	WASHC3	3.59093	0	0
ENSG00000141522_1	ENSG00000141522	ARHGDIA	5.00803	0	0
ENSG00000111678_1	ENSG00000111678	C12orf57	3.31223	0.0492404	0
ENSG00000111678_2	ENSG00000111678	C12orf57	2.87476	0	0
ENSG00000151882_1	ENSG00000151882	CCL28	3.78415	0	0
ENSG00000151882_2	ENSG00000151882	CCL28	4.13009	0	0
ENSG00000151882_3	ENSG00000151882	CCL28	4.08736	0	0
ENSG00000162086_1	ENSG00000162086	ZNF75A	4.75588	0	0
ENSG00000219545_1	ENSG00000219545	UMAD1	3.49772	0	0
ENSG00000254827_2	ENSG00000254827	SLC22A18AS	4.17476	0	0
ENSG00000139354_2	ENSG00000139354	GAS2L3	3.78417	0	0
ENSG00000214367_1	ENSG00000214367	HAUS3	4.47401	0	0
ENSG00000143363_2	ENSG00000143363	PRUNE1	3.95428	0	0
ENSG00000155903_1	ENSG00000155903	RASA2	3.94304	0	0
ENSG00000154957_1	ENSG00000154957	ZNF18	4.71765	0	0
ENSG00000164849_2	ENSG00000164849	GPR146	3.89923	0	0
[truncated: 10,835 more rows]
