# Supplementary material for: Isoform-resolved mRNA profiling of ribosome load defines interplay of HIF and mTOR dysregulation in kidney cancer
Source: Nat Struct Mol Biol. 2022 Sep 12;29(9):871–80. doi: 10.1038/s41594-022-00819-2 (PMC9507966; doi:10.1038/s41594-022-00819-2)
Supplement: Source Data Fig. 2 — Statistical Source Data [file 41594_2022_819_MOESM9_ESM.xlsx]

## Sheet: Fig. 2b
gene_id	gene_name	without Torin 1	with Torin 1
ENSG00000000003	TSPAN6	5.41642	2.82729
ENSG00000000419	DPM1	5.3278	2.97918
ENSG00000000460	C1orf112	3.70719	3.10596
ENSG00000000971	CFH	5.41937	3.7881
ENSG00000001036	FUCA2	5.67711	3.2559
ENSG00000001460	STPG1	3.27821	2.59762
ENSG00000001461	NIPAL3	3.57207	3.10449
ENSG00000001497	LAS1L	4.90701	3.5603
ENSG00000001561	ENPP4	4.76644	5.06497
ENSG00000001629	ANKIB1	3.90116	3.17832
ENSG00000001630	CYP51A1	5.96835	3.11924
ENSG00000001631	KRIT1	4.24634	4.00261
ENSG00000002330	BAD	3.2239	2.50328
ENSG00000002549	LAP3	5.63079	3.62924
ENSG00000002587	HS3ST1	4.19584	2.97715
ENSG00000002822	MAD1L1	4.15634	3.33511
ENSG00000002834	LASP1	5.95272	2.84074
ENSG00000002919	SNX11	3.94228	3.21907
ENSG00000003056	M6PR	5.68145	3.59334
ENSG00000003249	DBNDD1	3.01348	2.37416
ENSG00000003393	ALS2	4.30527	3.77591
ENSG00000003400	CASP10	5.5136	3.8119
ENSG00000003402	CFLAR	4.51607	4.08425
ENSG00000003436	TFPI	5.10235	3.36125
ENSG00000003509	NDUFAF7	5.40731	3.94094
ENSG00000003756	RBM5	3.40133	3.44709
ENSG00000004059	ARF5	3.92568	2.28184
ENSG00000004142	POLDIP2	4.50479	2.44646
ENSG00000004455	AK2	5.13895	2.80482
ENSG00000004478	FKBP4	5.96078	2.75318
ENSG00000004487	KDM1A	5.06439	3.49546
ENSG00000004534	RBM6	3.80474	3.23756
ENSG00000004660	CAMKK1	4.62149	3.67524
ENSG00000004700	RECQL	4.49471	4.09811
ENSG00000004766	VPS50	4.20319	4.115
ENSG00000004779	NDUFAB1	4.49499	2.60176
ENSG00000004864	SLC25A13	4.08126	2.79065
ENSG00000004866	ST7	3.28139	2.83504
ENSG00000004897	CDC27	3.7405	3.13931
ENSG00000004961	HCCS	5.9789	3.98743
ENSG00000004975	DVL2	4.43863	3.13175
ENSG00000005020	SKAP2	5.70594	4.01595
ENSG00000005022	SLC25A5	5.9694	1.92702
ENSG00000005059	MCUB	3.36857	2.14325
ENSG00000005075	POLR2J	2.46024	1.85813
ENSG00000005156	LIG3	3.93004	3.42294
ENSG00000005175	RPAP3	4.49823	3.45814
ENSG00000005187	ACSM3	4.06454	3.061
ENSG00000005189	REXO5	3.57517	2.56643
ENSG00000005194	CIAPIN1	6.02964	3.36262
ENSG00000005238	FAM214B	3.96391	3.42531
ENSG00000005243	COPZ2	2.82609	2.09126
ENSG00000005249	PRKAR2B	4.70739	3.63015
ENSG00000005302	MSL3	4.06511	2.70111
ENSG00000005436	GCFC2	3.45578	2.30276
ENSG00000005448	WDR54	5.51684	3.02721
ENSG00000005469	CROT	3.75455	3.33439
ENSG00000005483	KMT2E	4.38647	4.42566
ENSG00000005486	RHBDD2	3.40101	2.17986
ENSG00000005700	IBTK	3.92688	3.8207
ENSG00000005801	ZNF195	3.43589	2.77523
ENSG00000005812	FBXL3	5.11217	5.15244
ENSG00000005884	ITGA3	4.56799	3.17534
ENSG00000005889	ZFX	4.32754	4.347
ENSG00000005893	LAMP2	6.47514	4.56928
ENSG00000006007	GDE1	3.1428	2.38052
ENSG00000006015	REX1BD	4.03648	2.81775
ENSG00000006118	TMEM132A	5.43088	3.21635
ENSG00000006125	AP2B1	4.31203	2.87453
ENSG00000006194	ZNF263	4.11364	4.2687
ENSG00000006210	CX3CL1	5.58369	3.05469
ENSG00000006282	SPATA20	2.77772	2.2384
ENSG00000006327	TNFRSF12A	3.35289	2.26547
ENSG00000006451	RALA	4.9533	3.25168
ENSG00000006453	BAIAP2L1	4.43054	2.67995
ENSG00000006534	ALDH3B1	6.21787	2.69319
ENSG00000006576	PHTF2	4.621	2.9513
ENSG00000006607	FARP2	4.26534	3.93556
ENSG00000006625	GGCT	3.88665	2.38837
ENSG00000006634	DBF4	3.91752	2.75802
ENSG00000006652	IFRD1	3.9998	2.95335
ENSG00000006695	COX10	4.37008	2.44906
ENSG00000006704	GTF2IRD1	4.34079	2.60706
ENSG00000006712	PAF1	5.5923	2.861
ENSG00000006744	ELAC2	4.32689	3.70769
ENSG00000006757	PNPLA4	3.155	2.2735
ENSG00000006831	ADIPOR2	5.00932	4.64658
ENSG00000006837	CDKL3	2.96383	2.31528
ENSG00000007047	MARK4	3.82578	2.27546
ENSG00000007080	CCDC124	4.16641	2.394
ENSG00000007202	KIAA0100	4.12157	3.77771
ENSG00000007255	TRAPPC6A	4.14992	2.69311
ENSG00000007341	ST7L	4.37094	2.74485
ENSG00000007376	RPUSD1	3.79042	2.71101
ENSG00000007384	RHBDF1	6.0327	3.10732
ENSG00000007392	LUC7L	5.13198	3.02216
ENSG00000007520	TSR3	3.40065	2.28467
ENSG00000007541	PIGQ	5.07432	2.7824
ENSG00000007923	DNAJC11	5.17286	3.18159
ENSG00000008018	PSMB1	5.78293	2.79616
ENSG00000008086	CDKL5	4.35314	4.3174
ENSG00000008128	CDK11A	3.26987	3.75782
ENSG00000008130	NADK	3.38385	2.53011
ENSG00000008256	CYTH3	4.45153	3.21649
ENSG00000008282	SYPL1	5.75836	2.90359
ENSG00000008283	CYB561	4.274	2.63432
ENSG00000008294	SPAG9	4.42609	3.50597
ENSG00000008324	SS18L2	2.41537	1.94408
ENSG00000008382	MPND	3.88106	2.61319
ENSG00000008394	MGST1	4.67938	2.98551
ENSG00000008405	CRY1	5.67334	4.65011
ENSG00000008513	ST3GAL1	3.68432	3.40683
ENSG00000008517	IL32	5.44197	3.4672
ENSG00000008838	MED24	4.77232	3.01381
ENSG00000008853	RHOBTB2	4.63085	4.01696
ENSG00000008952	SEC62	5.83122	3.40057
ENSG00000008988	RPS20	2.61965	1.70498
ENSG00000009307	CSDE1	3.64717	2.26359
ENSG00000009335	UBE3C	5.212	3.78035
ENSG00000009413	REV3L	3.90362	3.79555
ENSG00000009780	FAM76A	4.52142	2.74114
ENSG00000009830	POMT2	4.36286	2.6235
ENSG00000009844	VTA1	5.94072	2.99794
ENSG00000009954	BAZ1B	4.54316	3.31624
ENSG00000010072	SPRTN	4.7763	4.01921
ENSG00000010165	EEF1AKNMT	5.71141	4.0609
ENSG00000010219	DYRK4	3.46852	2.39548
ENSG00000010244	ZNF207	6.11141	3.08281
ENSG00000010256	UQCRC1	6.18047	2.97599
ENSG00000010270	STARD3NL	3.02854	2.35948
ENSG00000010278	CD9	6.17294	3.94868
ENSG00000010292	NCAPD2	4.04905	3.01133
ENSG00000010295	IFFO1	3.85994	3.08563
ENSG00000010318	PHF7	3.80984	3.44087
ENSG00000010361	FUZ	4.94744	3.51456
ENSG00000010404	IDS	2.61351	1.98493
ENSG00000010539	ZNF200	4.20889	3.96951
ENSG00000010626	LRRC23	3.14473	2.67645
ENSG00000010704	HFE	5.63303	4.12985
ENSG00000010803	SCMH1	2.7021	2.13119
ENSG00000011007	ELOA	2.92617	2.59342
ENSG00000011009	LYPLA2	5.12906	3.12058
ENSG00000011105	TSPAN9	5.64982	3.80421
ENSG00000011114	BTBD7	3.61497	3.21205
ENSG00000011132	APBA3	5.291	3.2324
ENSG00000011143	MKS1	5.50219	3.12861
ENSG00000011243	AKAP8L	3.85591	3.7203
ENSG00000011260	UTP18	5.17574	3.40832
ENSG00000011295	TTC19	5.16147	3.13325
ENSG00000011304	PTBP1	4.73364	2.95808
ENSG00000011405	PIK3C2A	4.09189	3.38918
ENSG00000011422	PLAUR	5.97596	3.27605
ENSG00000011426	ANLN	3.82823	3.21619
ENSG00000011478	QPCTL	4.48881	2.49636
ENSG00000011485	PPP5C	5.99271	3.01834
ENSG00000011523	CEP68	4.37026	3.20436
ENSG00000011566	MAP4K3	4.56453	3.7008
ENSG00000011638	TMEM159	3.38212	2.36049
ENSG00000012048	BRCA1	3.70561	3.78897
ENSG00000012061	ERCC1	4.83437	2.54818
ENSG00000012124	CD22	4.67284	2.88837
ENSG00000012174	MBTPS2	5.49864	3.56139
ENSG00000012232	EXTL3	4.33483	3.12052
ENSG00000012504	NR1H4	3.12322	2.87483
ENSG00000012660	ELOVL5	5.181	2.41401
ENSG00000012822	CALCOCO1	5.24946	3.35255
ENSG00000012963	UBR7	5.67617	3.66731
ENSG00000012983	MAP4K5	4.6365	3.60232
ENSG00000013275	PSMC4	6.20897	3.29728
ENSG00000013288	MAN2B2	3.92041	2.56021
ENSG00000013306	SLC25A39	2.71166	2.17782
ENSG00000013364	MVP	5.09695	3.75217
ENSG00000013374	NUB1	5.48522	3.28314
ENSG00000013375	PGM3	4.498	3.62741
ENSG00000013392	RWDD2A	5.12389	3.7921
ENSG00000013441	CLK1	3.16425	2.75669
ENSG00000013561	RNF14	3.9485	2.98703
ENSG00000013563	DNASE1L1	4.09354	2.09614
ENSG00000013573	DDX11	4.47099	3.79565
ENSG00000013583	HEBP1	5.46461	2.63738
ENSG00000013588	GPRC5A	5.50419	3.91209
ENSG00000013810	TACC3	5.16202	4.32276
ENSG00000014123	UFL1	3.52032	3.66177
ENSG00000014138	POLA2	5.18903	3.6714
ENSG00000014164	ZC3H3	3.80525	3.10561
ENSG00000014216	CAPN1	5.36492	3.01937
ENSG00000014641	MDH1	6.16465	3.69868
ENSG00000014824	SLC30A9	4.0712	2.88796
ENSG00000014919	COX15	5.88096	3.03619
ENSG00000015153	YAF2	4.43573	2.50117
ENSG00000015171	ZMYND11	4.18022	3.00541
ENSG00000015475	BID	4.29626	3.12687
ENSG00000015479	MATR3	4.60735	3.0009
ENSG00000015532	XYLT2	5.51327	3.65191
ENSG00000016864	GLT8D1	4.90318	4.05548
ENSG00000017260	ATP2C1	5.64388	2.79769
ENSG00000017797	RALBP1	4.38218	2.78765
ENSG00000018189	RUFY3	4.77649	2.85582
ENSG00000018408	WWTR1	4.50609	3.01373
ENSG00000018510	AGPS	3.88526	3.33913
ENSG00000018610	CXorf56	5.07733	3.1204
ENSG00000018699	TTC27	4.17155	2.85934
ENSG00000019144	PHLDB1	3.92344	3.03687
ENSG00000019505	SYT13	4.96837	2.47164
ENSG00000019549	SNAI2	4.53565	2.72259
ENSG00000019582	CD74	5.84964	2.81015
ENSG00000020129	NCDN	4.96301	3.65133
ENSG00000020256	ZFP64	4.1572	2.88228
ENSG00000020426	MNAT1	5.93312	3.31327
ENSG00000020577	SAMD4A	3.78171	3.24435
ENSG00000020922	MRE11	4.62561	3.47773
ENSG00000021355	SERPINB1	5.24859	2.60642
ENSG00000021574	SPAST	4.59966	3.44305
ENSG00000021762	OSBPL5	4.46632	2.85874
ENSG00000022267	FHL1	5.40438	3.29899
ENSG00000022277	RTF2	5.3116	2.58912
ENSG00000022840	RNF10	3.79774	3.29966
ENSG00000023041	ZDHHC6	3.35688	3.10575
ENSG00000023191	RNH1	6.19464	3.44613
ENSG00000023228	NDUFS1	3.96886	4.08628
ENSG00000023287	RB1CC1	4.2156	3.82705
ENSG00000023318	ERP44	5.19876	3.18032
ENSG00000023330	ALAS1	4.27803	3.49198
ENSG00000023445	BIRC3	3.07718	3.16891
ENSG00000023516	AKAP11	3.23042	3.43998
ENSG00000023572	GLRX2	3.65471	2.55755
ENSG00000023608	SNAPC1	5.709	3.9162
ENSG00000023697	DERA	4.38668	2.40112
ENSG00000023734	STRAP	5.08643	3.60149
ENSG00000023902	PLEKHO1	3.24176	2.42689
ENSG00000023909	GCLM	5.84666	4.91648
ENSG00000024422	EHD2	5.76126	3.48688
ENSG00000024526	DEPDC1	4.8109	3.08375
ENSG00000024862	CCDC28A	4.31015	3.67779
ENSG00000025039	RRAGD	3.4831	2.31992
ENSG00000025156	HSF2	4.48213	3.11996
ENSG00000025293	PHF20	3.32144	3.19571
ENSG00000025434	NR1H3	4.3304	2.63651
ENSG00000025708	TYMP	4.94284	3.123
ENSG00000025770	NCAPH2	5.27477	2.95466
ENSG00000025772	TOMM34	5.17715	2.84034
ENSG00000025796	SEC63	4.34074	3.09892
ENSG00000025800	KPNA6	4.73157	3.74846
ENSG00000026025	VIM	4.16419	1.80698
ENSG00000026508	CD44	5.70607	2.2211
ENSG00000026652	AGPAT4	5.02763	3.08697
ENSG00000027001	MIPEP	4.67907	3.78079
ENSG00000027697	IFNGR1	5.51396	4.1601
ENSG00000027847	B4GALT7	3.47175	2.33915
ENSG00000028116	VRK2	5.03907	2.62792
ENSG00000028203	VEZT	3.58823	2.55044
ENSG00000028528	SNX1	6.02631	2.99475
ENSG00000028839	TBPL1	3.69895	2.59322
ENSG00000029153	ARNTL2	2.73852	2.20936
ENSG00000029363	BCLAF1	3.58	3.84697
ENSG00000029364	SLC39A9	4.17493	3.95224
ENSG00000029639	TFB1M	5.49028	2.84579
ENSG00000029725	RABEP1	3.64518	2.9628
ENSG00000029993	HMGB3	5.31681	3.30673
ENSG00000030066	NUP160	4.79744	3.16143
ENSG00000030110	BAK1	3.72661	2.74563
ENSG00000030582	GRN	5.82202	3.3799
ENSG00000031003	FAM13B	4.22665	4.02953
ENSG00000031691	CENPQ	5.44101	3.4967
ENSG00000031698	SARS1	4.82433	3.00419
ENSG00000031823	RANBP3	5.047	3.07871
ENSG00000032219	ARID4A	3.51545	3.85219
ENSG00000032389	EIPR1	4.32797	2.62516
ENSG00000032444	PNPLA6	4.85554	2.87456
ENSG00000032742	IFT88	4.50231	3.52317
ENSG00000033011	ALG1	5.60398	3.30482
ENSG00000033030	ZCCHC8	3.342	2.7562
ENSG00000033100	CHPF2	5.57169	5.42127
ENSG00000033178	UBA6	4.41348	3.5667
ENSG00000033627	ATP6V0A1	4.33738	3.66544
ENSG00000033800	PIAS1	3.43263	3.13428
ENSG00000033867	SLC4A7	3.96695	4.06885
ENSG00000034152	MAP2K3	4.40574	3.85389
ENSG00000034510	TMSB10	2.14301	1.91706
ENSG00000034677	RNF19A	4.27522	3.75882
ENSG00000034693	PEX3	6.62842	4.55399
ENSG00000034713	GABARAPL2	3.82993	3.16236
ENSG00000035115	SH3YL1	3.13891	2.87273
ENSG00000035141	FAM136A	3.03213	2.17679
ENSG00000035403	VCL	3.91267	3.63126
ENSG00000035499	DEPDC1B	4.68232	4.17807
ENSG00000035681	NSMAF	3.5327	2.77984
ENSG00000035687	ADSS2	5.42965	2.91753
ENSG00000035928	RFC1	3.89877	2.89231
ENSG00000036054	TBC1D23	4.60742	3.30049
ENSG00000036549	AC118549.1	4.07295	3.3475
ENSG00000037042	TUBG2	4.02486	2.15749
ENSG00000037241	RPL26L1	4.01717	2.15797
ENSG00000037474	NSUN2	5.14636	3.90077
ENSG00000037749	MFAP3	4.95524	3.99909
ENSG00000037757	MRI1	6.2013	2.88685
ENSG00000037897	METTL1	5.40386	2.96401
ENSG00000038002	AGA	6.09295	3.2359
ENSG00000038210	PI4K2B	3.84625	2.96421
ENSG00000038274	MAT2B	5.29827	3.73135
ENSG00000038427	VCAN	3.99532	3.25507
ENSG00000038532	CLEC16A	4.7194	2.84326
ENSG00000039319	ZFYVE16	3.79861	3.94053
ENSG00000039523	RIPOR1	4.94631	3.38109
ENSG00000039560	RAI14	4.29074	2.96569
ENSG00000039650	PNKP	5.7049	2.80231
ENSG00000040275	SPDL1	3.9033	3.36164
ENSG00000040341	STAU2	4.44335	3.3783
ENSG00000040487	SLC66A1	5.36682	3.66891
ENSG00000040531	CTNS	5.15275	3.1672
ENSG00000040608	RTN4R	3.5967	2.3928
ENSG00000040633	PHF23	5.11046	4.39684
ENSG00000041353	RAB27B	4.94957	3.75946
ENSG00000041357	PSMA4	5.7258	4.02573
ENSG00000041802	LSG1	5.42511	3.49458
ENSG00000041880	PARP3	3.46277	2.83582
ENSG00000041988	THAP3	3.88804	2.77794
ENSG00000042088	TDP1	4.53083	3.80265
ENSG00000042286	AIFM2	5.96378	3.36243
ENSG00000042317	SPATA7	3.53207	2.32075
ENSG00000042429	MED17	3.73378	3.75828
ENSG00000042445	RETSAT	5.34696	2.891
ENSG00000042493	CAPG	5.94423	3.3723
ENSG00000042753	AP2S1	3.6302	2.19861
ENSG00000043093	DCUN1D1	4.81455	2.68978
ENSG00000043514	TRIT1	4.52038	2.98573
ENSG00000044115	CTNNA1	4.46686	3.45053
ENSG00000044459	CNTLN	4.65209	2.8117
ENSG00000044574	HSPA5	4.64583	4.04088
ENSG00000046604	DSG2	4.46399	4.17448
ENSG00000046647	GEMIN8	5.74931	2.88111
ENSG00000046651	OFD1	3.85045	3.12742
ENSG00000046889	PREX2	4.37796	3.77135
ENSG00000047188	YTHDC2	3.81907	3.90423
ENSG00000047249	ATP6V1H	5.24171	2.65833
ENSG00000047315	POLR2B	3.73135	4.2943
ENSG00000047410	TPR	3.89475	4.09413
ENSG00000047578	KIAA0556	3.89976	2.82113
ENSG00000047579	DTNBP1	5.1435	3.19071
ENSG00000047621	C12orf4	4.42234	3.49173
ENSG00000047634	SCML1	3.87311	3.69523
ENSG00000047849	MAP4	4.28146	3.00531
ENSG00000047932	GOPC	5.40067	4.35894
ENSG00000048028	USP28	3.85037	3.44504
ENSG00000048052	HDAC9	4.18731	3.11279
ENSG00000048140	TSPAN17	2.39109	2.09021
ENSG00000048342	CC2D2A	3.25518	2.69316
ENSG00000048392	RRM2B	5.67161	3.41305
ENSG00000048405	ZNF800	4.56478	4.07621
ENSG00000048471	SNX29	3.93851	3.30554
ENSG00000048544	MRPS10	3.8188	2.44996
ENSG00000048649	RSF1	3.28963	3.48179
ENSG00000048991	R3HDM1	3.45167	2.37351
ENSG00000049130	KITLG	4.31801	3.67771
ENSG00000049167	ERCC8	2.97276	2.43973
ENSG00000049245	VAMP3	3.41163	2.63098
ENSG00000049246	PER3	4.05226	2.96652
ENSG00000049249	TNFRSF9	5.24514	3.24486
ENSG00000049449	RCN1	6.26774	2.82619
ENSG00000049541	RFC2	4.9648	2.84232
ENSG00000049618	ARID1B	3.70348	3.04981
ENSG00000049656	CLPTM1L	3.91713	2.59242
ENSG00000049759	NEDD4L	3.82207	3.57435
ENSG00000049769	PPP1R3F	3.73346	2.149
ENSG00000049860	HEXB	6.33741	2.90707
ENSG00000050130	JKAMP	5.17287	3.6089
ENSG00000050327	ARHGEF5	4.73451	3.78377
ENSG00000050344	NFE2L3	6.23773	3.73986
ENSG00000050393	MCUR1	3.05172	2.23304
ENSG00000050405	LIMA1	4.19391	2.5994
ENSG00000050426	LETMD1	3.60546	1.8976
ENSG00000050748	MAPK9	3.86085	3.08715
ENSG00000050820	BCAR1	5.25433	2.94982
ENSG00000051108	HERPUD1	5.87261	3.61515
ENSG00000051128	HOMER3	4.12417	2.75908
ENSG00000051180	RAD51	5.83789	4.44326
ENSG00000051382	PIK3CB	4.33634	3.46075
ENSG00000051523	CYBA	4.9759	2.23828
ENSG00000051596	THOC3	5.72245	3.88007
ENSG00000051620	HEBP2	3.66133	2.51435
ENSG00000052126	PLEKHA5	3.3054	3.1468
ENSG00000052723	SIKE1	3.4119	2.51881
ENSG00000052749	RRP12	3.48261	3.60617
ENSG00000052802	MSMO1	5.23649	3.05047
ENSG00000052841	TTC17	4.00297	3.29011
ENSG00000053254	FOXN3	3.6556	3.28158
ENSG00000053371	AKR7A2	5.52105	2.45108
ENSG00000053372	MRTO4	5.26664	2.99817
ENSG00000053501	USE1	4.55238	2.33557
ENSG00000053747	LAMA3	4.89276	3.18998
ENSG00000053770	AP5M1	4.36135	4.97793
ENSG00000053900	ANAPC4	4.52048	3.41349
ENSG00000054116	TRAPPC3	4.2575	2.60196
ENSG00000054118	THRAP3	3.59675	3.95553
ENSG00000054148	PHPT1	3.18206	2.02507
ENSG00000054267	ARID4B	3.98874	3.69213
ENSG00000054282	SDCCAG8	4.36203	3.0737
ENSG00000054392	HHAT	3.48863	3.05748
ENSG00000054523	KIF1B	4.50822	3.71073
ENSG00000054611	TBC1D22A	5.27681	2.9824
ENSG00000054654	SYNE2	4.15014	4.32792
ENSG00000054965	FAM168A	4.5097	3.48081
ENSG00000054967	RELT	5.35249	2.85893
ENSG00000054983	GALC	4.75487	3.29844
ENSG00000055044	NOP58	4.41368	3.28236
ENSG00000055070	SZRD1	2.51594	2.17941
ENSG00000055130	CUL1	4.6795	3.05494
ENSG00000055147	FAM114A2	5.44133	3.48905
ENSG00000055163	CYFIP2	3.71469	2.61766
ENSG00000055208	TAB2	4.52042	3.22954
ENSG00000055211	GINM1	5.08163	2.5525
ENSG00000055332	EIF2AK2	4.34328	3.13318
ENSG00000055483	USP36	3.83486	3.02113
ENSG00000055950	MRPL43	4.2832	2.40609
ENSG00000056050	HPF1	5.63612	2.92117
ENSG00000056097	ZFR	3.8449	2.80172
ENSG00000056586	RC3H2	2.88344	2.38388
ENSG00000056972	TRAF3IP2	4.3861	2.53081
ENSG00000057019	DCBLD2	5.72212	5.1627
ENSG00000057252	SOAT1	4.3914	3.63354
ENSG00000057294	PKP2	3.35867	2.91329
ENSG00000057608	GDI2	4.96264	2.16748
ENSG00000057663	ATG5	3.51607	2.81371
ENSG00000057757	PITHD1	4.38072	3.52574
ENSG00000057935	MTA3	4.63233	2.64997
ENSG00000058056	USP13	4.44284	2.91981
ENSG00000058063	ATP11B	4.08102	3.26212
ENSG00000058085	LAMC2	4.83899	4.01326
ENSG00000058091	CDK14	4.16779	3.47974
ENSG00000058262	SEC61A1	5.3302	3.30816
ENSG00000058272	PPP1R12A	3.395	3.37843
ENSG00000058600	POLR3E	4.69972	2.71013
ENSG00000058668	ATP2B4	4.64486	3.66785
ENSG00000058673	ZC3H11A	4.70602	4.43253
ENSG00000058729	RIOK2	4.9099	3.92202
ENSG00000058799	YIPF1	4.51125	2.81061
ENSG00000058804	NDC1	4.75071	2.98737
ENSG00000058866	DGKG	3.78359	2.71972
ENSG00000059122	FLYWCH1	5.80438	3.61573
ENSG00000059145	UNKL	4.46969	3.67521
ENSG00000059377	TBXAS1	3.44764	3.09029
ENSG00000059378	PARP12	5.09833	2.74532
ENSG00000059573	ALDH18A1	3.99843	3.17716
ENSG00000059691	GATB	5.64628	3.8059
ENSG00000059769	DNAJC25	4.45834	2.78438
ENSG00000060069	CTDP1	5.4207	4.20551
ENSG00000060138	YBX3	4.09894	2.12154
ENSG00000060237	WNK1	5.25338	4.46624
ENSG00000060339	CCAR1	3.89002	4.07888
ENSG00000060491	OGFR	5.37996	3.49021
ENSG00000060642	PIGV	4.42861	2.82889
ENSG00000060688	SNRNP40	5.76854	2.85336
ENSG00000060749	QSER1	3.61511	3.36311
ENSG00000060762	MPC1	3.33869	2.39338
ENSG00000060971	ACAA1	5.96256	3.18243
ENSG00000061273	HDAC7	4.49013	2.30698
ENSG00000061656	SPAG4	3.46291	2.63024
ENSG00000061676	NCKAP1	4.60847	2.95131
ENSG00000061794	MRPS35	5.62492	2.60521
ENSG00000061918	GUCY1B1	4.91727	3.34952
ENSG00000061936	SFSWAP	3.93498	2.45635
ENSG00000062194	GPBP1	4.70458	4.45448
ENSG00000062485	CS	4.66524	2.30112
ENSG00000062582	MRPS24	3.19512	1.92302
ENSG00000062598	ELMO2	4.10905	3.07824
ENSG00000062650	WAPL	4.39129	3.75717
ENSG00000062716	VMP1	5.15183	3.20216
ENSG00000062725	APPBP2	4.81884	3.65952
ENSG00000062822	POLD1	4.48914	2.87432
ENSG00000063046	EIF4B	2.86286	2.1794
ENSG00000063176	SPHK2	4.23556	3.33648
ENSG00000063177	RPL18	4.21774	1.96053
ENSG00000063241	ISOC2	4.2978	2.94044
ENSG00000063244	U2AF2	5.42045	3.10097
ENSG00000063245	EPN1	3.80903	2.48725
ENSG00000063322	MED29	4.65073	2.50626
ENSG00000063660	GPC1	5.91974	3.48916
ENSG00000063761	ADCK1	5.78825	3.38194
ENSG00000063854	HAGH	4.85483	3.04549
ENSG00000063978	RNF4	5.05361	4.01722
ENSG00000064012	CASP8	3.59341	3.56927
ENSG00000064042	LIMCH1	3.84922	3.39588
ENSG00000064102	INTS13	3.41712	2.22299
ENSG00000064115	TM7SF3	3.83066	2.76432
ENSG00000064199	SPA17	4.92877	2.80708
ENSG00000064205	CCN5	4.84072	3.42144
ENSG00000064313	TAF2	3.52888	3.66237
ENSG00000064393	HIPK2	4.26445	3.07526
ENSG00000064419	TNPO3	3.87576	2.9183
ENSG00000064490	RFXANK	5.24455	4.17346
ENSG00000064545	TMEM161A	5.119	2.89617
ENSG00000064547	LPAR2	4.15657	2.32334
ENSG00000064601	CTSA	5.72438	3.077
ENSG00000064652	SNX24	2.96755	2.17187
ENSG00000064666	CNN2	5.52143	2.10102
ENSG00000064703	DDX20	3.90221	4.02534
ENSG00000064726	BTBD1	4.65675	2.70792
ENSG00000064932	SBNO2	3.94012	2.65294
ENSG00000064961	HMG20B	4.24291	2.72117
ENSG00000064989	CALCRL	4.38559	4.00941
ENSG00000064995	TAF11	3.74061	2.60281
ENSG00000064999	ANKS1A	3.47741	3.21754
ENSG00000065000	AP3D1	4.72835	3.05344
ENSG00000065054	SLC9A3R2	3.76951	2.55304
ENSG00000065057	NTHL1	4.98918	2.89197
ENSG00000065135	GNAI3	6.12829	2.93279
ENSG00000065150	IPO5	3.97613	2.24522
ENSG00000065154	OAT	5.46191	4.35001
ENSG00000065183	WDR3	3.66646	3.37549
ENSG00000065243	PKN2	3.87666	3.50475
ENSG00000065268	WDR18	6.03112	2.63184
ENSG00000065308	TRAM2	4.96075	3.18293
ENSG00000065328	MCM10	4.1813	4.05245
ENSG00000065427	KARS1	4.64521	2.23058
ENSG00000065457	ADAT1	4.48968	4.09928
ENSG00000065485	PDIA5	6.08827	3.34699
ENSG00000065491	TBC1D22B	3.78913	2.29786
ENSG00000065518	NDUFB4	3.72015	2.1605
ENSG00000065526	SPEN	3.60397	3.85053
ENSG00000065534	MYLK	4.72807	4.21826
ENSG00000065548	ZC3H15	5.82499	2.82285
ENSG00000065559	MAP2K4	3.74065	2.42998
ENSG00000065600	PACC1	5.81056	3.2647
ENSG00000065613	SLK	4.17059	3.34833
ENSG00000065615	CYB5R4	4.30408	3.24567
ENSG00000065621	GSTO2	4.26202	2.46614
ENSG00000065665	SEC61A2	4.62034	3.09703
ENSG00000065802	ASB1	3.50912	2.59426
ENSG00000065809	FAM107B	3.60937	3.25066
ENSG00000065833	ME1	5.01122	2.38844
ENSG00000065882	TBC1D1	3.20552	2.29054
ENSG00000065911	MTHFD2	5.07176	2.19547
ENSG00000065978	YBX1	3.91031	1.84803
ENSG00000065989	PDE4A	2.93875	2.42689
ENSG00000066027	PPP2R5A	4.35099	3.45887
ENSG00000066044	ELAVL1	5.7445	3.32711
ENSG00000066084	DIP2B	3.43726	3.38356
ENSG00000066117	SMARCD1	4.88037	2.97186
ENSG00000066135	KDM4A	3.9368	3.84632
ENSG00000066136	NFYC	4.58836	2.73164
ENSG00000066185	ZMYND12	3.52702	2.55876
ENSG00000066230	SLC9A3	3.49828	2.89839
ENSG00000066279	ASPM	3.58516	3.43175
ENSG00000066322	ELOVL1	5.26371	3.21125
ENSG00000066379	ZNRD1	4.13191	2.73393
ENSG00000066427	ATXN3	4.42353	2.89371
ENSG00000066455	GOLGA5	5.24223	3.91166
ENSG00000066468	FGFR2	5.14985	4.10267
ENSG00000066557	LRRC40	3.85507	3.39913
ENSG00000066583	ISOC1	4.66804	2.84093
ENSG00000066629	EML1	4.46625	3.289
ENSG00000066651	TRMT11	5.61398	4.12778
ENSG00000066654	THUMPD1	5.47624	3.47408
ENSG00000066697	MSANTD3	3.32198	2.44074
ENSG00000066777	ARFGEF1	3.5742	2.89389
ENSG00000066855	MTFR1	3.89093	2.79292
ENSG00000066926	FECH	5.76807	3.04279
ENSG00000067064	IDI1	5.18416	3.31267
ENSG00000067066	SP100	5.66829	2.72512
ENSG00000067113	PLPP1	5.12094	3.23655
ENSG00000067167	TRAM1	4.80689	3.00357
ENSG00000067182	TNFRSF1A	5.19256	4.02253
ENSG00000067208	EVI5	5.38102	3.86951
ENSG00000067221	STOML1	5.20802	3.07733
ENSG00000067225	PKM	5.12525	3.12021
ENSG00000067248	DHX29	3.77932	3.22568
ENSG00000067533	RRP15	5.44969	3.36775
ENSG00000067596	DHX8	3.08862	3.91102
ENSG00000067606	PRKCZ	4.84067	2.45262
ENSG00000067704	IARS2	5.41229	3.69138
ENSG00000067798	NAV3	3.1191	3.39446
ENSG00000067829	IDH3G	5.93204	2.43112
ENSG00000067836	ROGDI	4.27468	2.54166
ENSG00000067900	ROCK1	4.91656	3.24289
ENSG00000067955	CBFB	4.83712	3.96901
ENSG00000067992	PDK3	5.82214	5.00757
ENSG00000068001	HYAL2	3.95841	2.52574
ENSG00000068028	RASSF1	5.14514	3.30806
ENSG00000068097	HEATR6	3.27563	3.51398
ENSG00000068120	COASY	3.85358	4.01161
ENSG00000068305	MEF2A	4.94301	3.89292
ENSG00000068308	OTUD5	5.11069	2.91012
ENSG00000068323	TFE3	3.86001	2.94251
ENSG00000068354	TBC1D25	3.81075	2.86704
ENSG00000068366	ACSL4	4.35522	3.02411
ENSG00000068394	GPKOW	5.83179	4.16615
ENSG00000068400	GRIPAP1	5.9039	5.19979
ENSG00000068438	FTSJ1	4.79615	3.09417
ENSG00000068489	PRR11	4.5025	2.24423
ENSG00000068697	LAPTM4A	5.94411	4.34728
ENSG00000068724	TTC7A	4.60401	2.944
ENSG00000068745	IP6K2	4.26831	3.46345
ENSG00000068784	SRBD1	3.88246	3.73557
ENSG00000068796	KIF2A	4.34439	2.92494
ENSG00000068885	IFT80	3.51029	2.93488
ENSG00000068903	SIRT2	4.30827	3.20402
ENSG00000068912	ERLEC1	4.4936	3.04752
ENSG00000068971	PPP2R5B	4.79208	3.50635
ENSG00000069020	MAST4	2.40667	2.56301
ENSG00000069248	NUP133	4.20923	2.95015
ENSG00000069275	NUCKS1	5.43382	4.29294
ENSG00000069329	VPS35	3.72626	4.01882
ENSG00000069345	DNAJA2	4.89638	2.34308
ENSG00000069399	BCL3	3.93543	2.44435
ENSG00000069509	FUNDC1	3.64071	2.59063
ENSG00000069849	ATP1B3	5.51197	2.90639
ENSG00000069869	NEDD4	3.39963	3.31799
ENSG00000069943	PIGB	4.17741	2.82254
ENSG00000069956	MAPK6	3.46998	3.09175
ENSG00000069966	GNB5	4.53689	2.83741
ENSG00000069974	RAB27A	4.178	3.54972
ENSG00000069998	HDHD5	4.22087	3.04829
ENSG00000070010	UFD1	5.6602	2.42513
ENSG00000070047	PHRF1	3.70199	4.10442
ENSG00000070081	NUCB2	5.2577	3.97454
ENSG00000070087	PFN2	3.9265	2.39
ENSG00000070214	SLC44A1	5.25752	3.42839
ENSG00000070269	TMEM260	5.24555	3.52051
ENSG00000070366	SMG6	3.80531	3.67998
ENSG00000070367	EXOC5	4.47885	3.35366
ENSG00000070404	FSTL3	4.04565	2.45484
ENSG00000070413	DGCR2	5.09444	4.85723
ENSG00000070423	RNF126	3.76934	2.16598
ENSG00000070476	ZXDC	4.91371	3.47294
ENSG00000070501	POLB	3.41246	2.58312
ENSG00000070540	WIPI1	3.76793	2.1321
ENSG00000070610	GBA2	3.70229	2.9648
ENSG00000070614	NDST1	3.87392	3.43843
ENSG00000070669	ASNS	5.00509	3.23439
ENSG00000070718	AP3M2	4.50947	3.64481
ENSG00000070756	PABPC1	2.70587	1.70732
ENSG00000070761	CFAP20	5.8627	5.4094
ENSG00000070785	EIF2B3	5.73041	3.61222
ENSG00000070814	TCOF1	4.05481	3.57894
ENSG00000070831	CDC42	5.51998	2.9325
ENSG00000070882	OSBPL3	4.18057	3.922
ENSG00000070950	RAD18	4.61238	3.49961
ENSG00000070961	ATP2B1	4.23821	3.74662
ENSG00000071082	RPL31	3.39529	1.71445
ENSG00000071205	ARHGAP10	4.56181	3.0598
ENSG00000071243	ING3	3.74507	3.0709
ENSG00000071282	LMCD1	4.47504	2.8404
ENSG00000071462	BUD23	5.39766	3.17382
ENSG00000071537	SEL1L	4.66644	5.29717
ENSG00000071539	TRIP13	5.95187	3.46811
ENSG00000071553	ATP6AP1	6.47321	3.34659
ENSG00000071626	DAZAP1	5.4689	3.03484
ENSG00000071655	MBD3	4.83225	3.42506
ENSG00000071794	HLTF	4.28872	3.891
ENSG00000071859	FAM50A	5.37529	2.71168
ENSG00000071889	FAM3A	4.38185	3.00488
ENSG00000072042	RDH11	5.27973	3.43558
ENSG00000072110	ACTN1	4.24213	2.75267
ENSG00000072135	PTPN18	3.39263	2.29439
ENSG00000072195	SPEG	3.53922	2.62284
ENSG00000072210	ALDH3A2	6.32986	3.56331
ENSG00000072274	TFRC	4.09199	3.72342
ENSG00000072364	AFF4	3.61292	3.54947
ENSG00000072401	UBE2D1	4.94972	4.11136
ENSG00000072415	MPP5	4.59313	4.0848
ENSG00000072422	RHOBTB1	4.17752	3.57291
ENSG00000072501	SMC1A	4.50639	3.93034
ENSG00000072506	HSD17B10	5.59915	2.61179
ENSG00000072518	MARK2	4.36191	3.07706
ENSG00000072571	HMMR	3.47034	3.06211
ENSG00000072609	CHFR	3.83734	2.66843
ENSG00000072657	TRHDE	4.56203	3.9347
ENSG00000072682	P4HA2	5.39042	3.93716
ENSG00000072736	NFATC3	4.90992	3.52748
ENSG00000072756	TRNT1	4.2657	2.97872
ENSG00000072786	STK10	4.24958	3.16277
ENSG00000072803	FBXW11	4.25267	3.31813
ENSG00000072849	DERL2	4.56246	2.51397
ENSG00000072864	NDE1	4.47188	2.72322
ENSG00000072958	AP1M1	5.59459	2.80359
ENSG00000073050	XRCC1	4.79111	2.67275
ENSG00000073060	SCARB1	5.44648	3.13571
ENSG00000073111	MCM2	4.23967	3.62222
ENSG00000073169	SELENOO	5.20014	2.8921
ENSG00000073331	ALPK1	3.64953	3.29621
ENSG00000073350	LLGL2	5.00127	2.85151
ENSG00000073417	PDE8A	3.99259	2.7663
ENSG00000073536	NLE1	4.41134	2.0985
ENSG00000073578	SDHA	5.12526	3.47005
ENSG00000073584	SMARCE1	5.85537	3.16864
ENSG00000073614	KDM5A	3.88233	3.78144
ENSG00000073711	PPP2R3A	4.06568	3.72178
ENSG00000073712	FERMT2	4.01032	3.7443
ENSG00000073792	IGF2BP2	4.58356	2.68011
ENSG00000073803	MAP3K13	2.08325	1.87266
ENSG00000073921	PICALM	5.09365	3.80972
ENSG00000074071	MRPS34	4.38932	2.3984
ENSG00000074201	CLNS1A	5.55365	2.29446
ENSG00000074219	TEAD2	3.08096	2.37275
ENSG00000074266	EED	5.38324	3.42035
ENSG00000074319	TSG101	5.9133	3.31046
ENSG00000074356	NCBP3	3.89363	2.82958
ENSG00000074410	CA12	6.20287	3.79818
ENSG00000074416	MGLL	4.73851	3.32751
ENSG00000074527	NTN4	5.00228	4.22512
ENSG00000074582	BCS1L	4.09446	3.15014
ENSG00000074590	NUAK1	4.46503	3.55682
ENSG00000074603	DPP8	4.21829	3.32911
ENSG00000074695	LMAN1	5.13518	2.88828
ENSG00000074696	HACD3	6.28367	3.63425
ENSG00000074800	ENO1	5.47143	2.97664
ENSG00000074842	MYDGF	3.82515	2.5331
ENSG00000075089	ACTR6	4.72326	3.46517
ENSG00000075131	TIPIN	5.62467	3.35681
ENSG00000075142	SRI	3.95901	2.57778
ENSG00000075188	NUP37	5.82182	3.45198
ENSG00000075218	GTSE1	3.70732	3.34707
ENSG00000075223	SEMA3C	4.32466	3.48073
ENSG00000075234	TTC38	5.78127	2.75533
ENSG00000075239	ACAT1	5.64451	3.30764
ENSG00000075292	ZNF638	3.72574	3.347
ENSG00000075303	SLC25A40	4.88011	3.57447
ENSG00000075336	TIMM21	4.12109	3.09124
ENSG00000075391	RASAL2	3.59751	3.89409
ENSG00000075399	VPS9D1	3.65435	2.55257
ENSG00000075407	ZNF37A	3.51766	3.37083
ENSG00000075413	MARK3	5.03744	3.34897
ENSG00000075415	SLC25A3	5.56842	2.52106
ENSG00000075420	FNDC3B	3.17296	3.24634
ENSG00000075426	FOSL2	5.19628	3.8893
ENSG00000075568	TMEM131	4.30492	2.61314
ENSG00000075618	FSCN1	6.38434	2.99885
ENSG00000075624	ACTB	6.36868	2.5804
ENSG00000075643	MOCOS	3.38953	2.34261
ENSG00000075651	PLD1	3.6764	2.99359
ENSG00000075702	WDR62	4.71387	3.30605
ENSG00000075711	DLG1	4.70233	3.52768
ENSG00000075785	RAB7A	6.14925	5.17458
ENSG00000075790	BCAP29	5.07284	2.56195
ENSG00000075856	SART3	3.48155	4.30047
ENSG00000075891	PAX2	4.44094	3.31551
ENSG00000075914	EXOSC7	5.10482	2.9336
ENSG00000075975	MKRN2	4.82566	2.97772
ENSG00000076003	MCM6	4.01468	4.09386
ENSG00000076043	REXO2	4.85159	3.27048
ENSG00000076053	RBM7	4.12719	2.75854
ENSG00000076067	RBMS2	3.99259	3.25781
ENSG00000076108	BAZ2A	3.91473	3.12256
ENSG00000076242	MLH1	3.19547	2.90858
ENSG00000076248	UNG	6.17509	3.82983
ENSG00000076321	KLHL20	3.95488	3.74869
ENSG00000076382	SPAG5	4.30774	3.78815
ENSG00000076513	ANKRD13A	5.33601	4.26118
ENSG00000076554	TPD52	4.12568	2.73512
ENSG00000076604	TRAF4	3.61146	2.71441
ENSG00000076641	PAG1	5.2912	4.5217
ENSG00000076650	GPATCH1	3.5542	2.89593
ENSG00000076662	ICAM3	2.83489	2.24122
ENSG00000076685	NT5C2	3.62828	3.27766
ENSG00000076716	GPC4	5.04185	3.90176
ENSG00000076770	MBNL3	4.72343	3.27727
ENSG00000076924	XAB2	3.54591	2.86026
ENSG00000076928	ARHGEF1	5.3616	3.77855
ENSG00000076944	STXBP2	5.52555	2.65104
ENSG00000076984	MAP2K7	4.31455	2.58897
ENSG00000077044	DGKD	3.81257	2.63391
ENSG00000077097	TOP2B	4.78527	3.76391
ENSG00000077147	TM9SF3	5.95366	3.88354
ENSG00000077150	NFKB2	4.53882	2.94816
ENSG00000077232	DNAJC10	4.69359	3.35969
ENSG00000077235	GTF3C1	3.40809	4.21211
ENSG00000077238	IL4R	4.3337	4.04226
ENSG00000077254	USP33	4.0123	3.73462
ENSG00000077264	PAK3	4.56873	4.5112
ENSG00000077312	SNRPA	5.86738	2.82795
ENSG00000077348	EXOSC5	4.71919	2.61658
ENSG00000077380	DYNC1I2	4.30302	2.70871
ENSG00000077420	APBB1IP	4.42	3.12753
ENSG00000077454	LRCH4	5.3712	3.10907
ENSG00000077458	FAM76B	4.42886	3.33159
ENSG00000077463	SIRT6	4.75242	2.97661
ENSG00000077514	POLD3	4.51845	3.22241
ENSG00000077549	CAPZB	5.64563	2.52284
ENSG00000077684	JADE1	4.67011	3.83513
ENSG00000077713	SLC25A43	3.30884	2.38055
ENSG00000077721	UBE2A	4.84329	3.83378
ENSG00000077782	FGFR1	5.78633	5.43595
ENSG00000077942	FBLN1	5.95061	3.44402
ENSG00000078043	PIAS2	3.4856	2.56458
ENSG00000078053	AMPH	3.75643	2.35609
ENSG00000078061	ARAF	3.57739	2.36198
ENSG00000078070	MCCC1	4.10817	3.30388
ENSG00000078140	UBE2K	4.65167	3.9245
ENSG00000078142	PIK3C3	3.2112	3.32162
ENSG00000078237	TIGAR	5.64434	3.22013
ENSG00000078246	TULP3	3.92395	3.19806
ENSG00000078269	SYNJ2	3.30861	3.0671
ENSG00000078304	PPP2R5C	5.22852	3.16494
ENSG00000078369	GNB1	4.87992	3.09872
ENSG00000078399	HOXA9	3.49088	2.6362
ENSG00000078401	EDN1	4.85654	4.0707
ENSG00000078403	MLLT10	3.33756	2.71695
ENSG00000078618	NRDC	4.65955	2.85118
ENSG00000078668	VDAC3	5.70625	3.42895
ENSG00000078674	PCM1	3.38105	3.18707
ENSG00000078699	CBFA2T2	3.95711	3.51822
ENSG00000078725	BRINP1	4.89099	4.17994
ENSG00000078747	ITCH	3.96381	3.04598
ENSG00000078804	TP53INP2	4.10965	2.61995
ENSG00000078808	SDF4	5.36929	3.58833
ENSG00000078902	TOLLIP	4.96455	2.58272
ENSG00000078967	UBE2D4	2.14664	1.99034
ENSG00000079134	THOC1	3.99762	3.08884
ENSG00000079246	XRCC5	4.57213	3.72397
ENSG00000079257	LXN	6.11879	3.6728
ENSG00000079263	SP140	3.8476	3.20883
ENSG00000079277	MKNK1	3.682	2.42232
ENSG00000079313	REXO1	3.80286	3.1946
ENSG00000079332	SAR1A	5.35649	3.46869
ENSG00000079337	RAPGEF3	4.86215	3.32662
ENSG00000079387	SENP1	3.88	3.08255
ENSG00000079459	FDFT1	5.4429	3.05261
ENSG00000079462	PAFAH1B3	5.08294	3.08496
ENSG00000079616	KIF22	3.84778	3.45202
ENSG00000079691	CARMIL1	4.22969	3.84281
ENSG00000079739	PGM1	4.53976	2.43439
ENSG00000079785	DDX1	3.78873	3.55291
ENSG00000079805	DNM2	4.7346	2.71425
ENSG00000079819	EPB41L2	3.79966	3.18648
ENSG00000079931	MOXD1	5.51405	2.91537
ENSG00000079950	STX7	5.42098	2.93159
ENSG00000079974	RABL2B	4.64392	3.50862
ENSG00000079999	KEAP1	4.87605	3.03121
ENSG00000080189	SLC35C2	3.26212	2.58844
ENSG00000080200	CRYBG3	3.87811	3.70898
ENSG00000080224	EPHA6	4.47343	3.08107
ENSG00000080345	RIF1	3.76018	4.09679
ENSG00000080371	RAB21	5.86013	5.23339
ENSG00000080493	SLC4A4	3.95764	3.22212
ENSG00000080503	SMARCA2	4.80974	3.68966
ENSG00000080546	SESN1	5.32515	3.55178
ENSG00000080802	CNOT4	3.57298	3.25129
ENSG00000080815	PSEN1	5.29732	3.98003
ENSG00000080822	CLDND1	3.70664	2.75645
ENSG00000080823	MOK	3.35459	2.48089
ENSG00000080824	HSP90AA1	4.62119	4.03038
ENSG00000080839	RBL1	3.20856	3.67969
ENSG00000080845	DLGAP4	4.26496	2.34546
ENSG00000080986	NDC80	4.50483	3.73521
ENSG00000081014	AP4E1	3.9588	3.98893
ENSG00000081019	RSBN1	3.79663	3.65927
ENSG00000081026	MAGI3	4.86975	5.38579
ENSG00000081052	COL4A4	4.38684	4.96924
ENSG00000081087	OSTM1	5.03533	2.73102
ENSG00000081154	PCNP	2.77742	1.97187
ENSG00000081177	EXD2	5.26617	3.60575
ENSG00000081307	UBA5	6.13663	4.57994
ENSG00000081320	STK17B	4.91498	4.15496
ENSG00000081377	CDC14B	3.77878	3.15333
ENSG00000081665	ZNF506	3.99549	3.23806
ENSG00000081692	JMJD4	5.2987	3.55523
ENSG00000081721	DUSP12	3.82448	2.55273
ENSG00000081760	AACS	4.06536	2.54063
ENSG00000081791	DELE1	4.88316	2.88129
ENSG00000081870	HSPB11	4.05432	2.79031
ENSG00000081923	ATP8B1	4.72294	3.39264
ENSG00000082068	WDR70	4.26012	2.99615
ENSG00000082146	STRADB	3.23356	2.69132
ENSG00000082153	BZW1	4.66071	3.80546
ENSG00000082212	ME2	4.99951	2.77161
ENSG00000082213	C5orf22	4.5794	3.08536
ENSG00000082258	CCNT2	3.19763	3.38144
ENSG00000082397	EPB41L3	4.90109	2.93982
ENSG00000082438	COBLL1	3.77876	3.39054
ENSG00000082458	DLG3	5.35231	2.7729
ENSG00000082515	MRPL22	5.01064	2.88313
ENSG00000082641	NFE2L1	4.73146	4.19984
ENSG00000082701	GSK3B	5.14078	4.24679
ENSG00000082781	ITGB5	5.84157	3.945
ENSG00000082898	XPO1	4.26408	3.80733
ENSG00000082996	RNF13	5.11022	3.19533
ENSG00000083093	PALB2	4.33126	3.37616
ENSG00000083123	BCKDHB	5.97468	3.57313
ENSG00000083168	KAT6A	4.23675	3.56141
ENSG00000083223	TUT7	3.75245	3.48545
ENSG00000083312	TNPO1	3.64027	3.46159
ENSG00000083444	PLOD1	5.40883	2.76942
ENSG00000083457	ITGAE	2.03843	1.92936
ENSG00000083520	DIS3	3.43734	3.86589
ENSG00000083535	PIBF1	3.90069	2.87365
ENSG00000083544	TDRD3	3.16757	2.31079
ENSG00000083635	NUFIP1	4.78165	3.48266
ENSG00000083642	PDS5B	3.03284	4.04949
ENSG00000083720	OXCT1	4.58553	3.08245
ENSG00000083750	RRAGB	5.61962	4.0205
ENSG00000083799	CYLD	3.82647	3.56574
ENSG00000083807	SLC27A5	2.21545	1.99235
ENSG00000083817	ZNF416	3.70346	3.47733
ENSG00000083828	ZNF586	3.67313	2.67389
ENSG00000083838	ZNF446	6.15798	2.84527
ENSG00000083844	ZNF264	4.39557	3.91471
ENSG00000083845	RPS5	4.3997	1.86973
ENSG00000083857	FAT1	4.13387	4.04294
ENSG00000083896	YTHDC1	4.07608	3.41456
ENSG00000083937	CHMP2B	5.64727	4.64753
ENSG00000084070	SMAP2	5.85564	4.99651
ENSG00000084072	PPIE	5.12074	2.86952
ENSG00000084073	ZMPSTE24	5.49545	3.81982
ENSG00000084090	STARD7	4.53274	4.28089
ENSG00000084092	NOA1	4.30987	2.1468
ENSG00000084093	REST	4.3727	3.87238
ENSG00000084112	SSH1	2.79416	2.48717
ENSG00000084207	GSTP1	5.1028	2.22851
ENSG00000084234	APLP2	5.54248	4.32958
ENSG00000084463	WBP11	4.6823	2.75118
ENSG00000084623	EIF3I	6.00957	2.4018
ENSG00000084652	TXLNA	4.40223	3.6092
ENSG00000084693	AGBL5	3.22259	2.27744
ENSG00000084731	KIF3C	3.41049	3.25727
ENSG00000084733	RAB10	6.01695	4.6005
ENSG00000084754	HADHA	3.53658	2.76671
ENSG00000084764	MAPRE3	5.78197	3.40962
ENSG00000085063	CD59	4.45087	2.99025
ENSG00000085117	CD82	6.39229	4.09264
ENSG00000085224	ATRX	3.24899	3.65118
ENSG00000085231	AK6	3.68191	2.50158
ENSG00000085274	MYNN	3.8156	3.07054
ENSG00000085365	SCAMP1	5.54489	2.91028
ENSG00000085377	PREP	4.30264	3.0216
ENSG00000085415	SEH1L	5.69643	2.80985
ENSG00000085433	WDR47	3.36972	3.59882
ENSG00000085449	WDFY1	4.78667	2.34331
ENSG00000085465	OVGP1	4.26794	2.70983
ENSG00000085511	MAP3K4	3.8002	3.35814
ENSG00000085563	ABCB1	4.09032	3.89117
ENSG00000085644	ZNF213	5.00173	3.55168
ENSG00000085662	AKR1B1	6.23521	3.05398
ENSG00000085721	RRN3	4.48735	3.88528
ENSG00000085733	CTTN	5.62053	3.85916
ENSG00000085760	MTIF2	5.00291	3.09928
ENSG00000085788	DDHD2	4.73515	2.94836
ENSG00000085831	TTC39A	4.72422	2.87579
ENSG00000085840	ORC1	3.83392	2.17434
ENSG00000085871	MGST2	5.3525	3.17731
ENSG00000085872	CHERP	3.86114	2.8885
ENSG00000085978	ATG16L1	4.7596	4.2295
ENSG00000085982	USP40	3.76669	2.77346
ENSG00000085998	POMGNT1	3.17637	2.56761
ENSG00000085999	RAD54L	5.32575	3.97686
ENSG00000086015	MAST2	4.56553	3.21861
ENSG00000086061	DNAJA1	5.13366	3.48249
ENSG00000086062	B4GALT1	5.07922	2.85341
ENSG00000086065	CHMP5	5.66916	2.89022
ENSG00000086102	NFX1	4.15288	3.50733
ENSG00000086189	DIMT1	5.4147	3.44265
ENSG00000086232	EIF2AK1	4.27104	3.63605
ENSG00000086289	EPDR1	5.53579	5.50542
ENSG00000086300	SNX10	4.36702	3.2256
ENSG00000086475	SEPHS1	5.47883	3.55694
ENSG00000086504	MRPL28	5.90796	2.81715
ENSG00000086544	ITPKC	4.88819	4.46869
ENSG00000086589	RBM22	4.62544	2.84078
ENSG00000086598	TMED2	3.97577	2.53763
ENSG00000086666	ZFAND6	4.89778	3.6994
ENSG00000086712	TXLNG	5.1289	3.59561
ENSG00000086827	ZW10	3.79077	3.4943
ENSG00000086848	ALG9	4.90419	3.03582
ENSG00000087008	ACOX3	4.5073	3.53832
ENSG00000087053	MTMR2	3.16508	2.32962
ENSG00000087074	PPP1R15A	3.20924	3.11025
ENSG00000087077	TRIP6	6.13133	4.05209
ENSG00000087086	FTL	3.24035	2.22082
ENSG00000087088	BAX	3.24822	2.35486
ENSG00000087152	ATXN7L3	3.012	2.53513
ENSG00000087157	PGS1	4.73934	3.09326
ENSG00000087191	PSMC5	5.30127	2.76806
ENSG00000087206	UIMC1	4.5896	2.65929
ENSG00000087266	SH3BP2	4.10857	3.04251
ENSG00000087269	NOP14	4.80325	3.0532
ENSG00000087274	ADD1	4.64527	3.59863
ENSG00000087299	L2HGDH	5.48226	3.63669
ENSG00000087302	RTRAF	4.77775	2.42935
ENSG00000087338	GMCL1	3.41378	3.15067
ENSG00000087365	SF3B2	4.88569	3.58223
ENSG00000087448	KLHL42	5.16911	2.9288
ENSG00000087460	GNAS	4.90252	2.42406
ENSG00000087470	DNM1L	4.75956	2.80904
ENSG00000087502	ERGIC2	3.97018	2.83066
ENSG00000087586	AURKA	5.11828	3.22338
ENSG00000087842	PIR	5.97517	2.94544
ENSG00000087884	AAMDC	3.70453	3.1288
ENSG00000087903	RFX2	3.64208	2.68437
ENSG00000087995	METTL2A	4.38507	2.60873
ENSG00000088035	ALG6	4.87391	3.8108
ENSG00000088038	CNOT3	4.54521	2.77287
ENSG00000088179	PTPN4	3.75084	2.97516
ENSG00000088205	DDX18	4.20066	3.72596
ENSG00000088247	KHSRP	3.74112	2.2761
ENSG00000088298	EDEM2	4.15647	2.8288
ENSG00000088305	DNMT3B	3.73284	3.00041
ENSG00000088325	TPX2	4.37486	3.60061
ENSG00000088356	PDRG1	3.88839	2.97868
ENSG00000088367	EPB41L1	4.2815	3.16518
ENSG00000088448	ANKRD10	4.27864	3.01612
ENSG00000088451	TGDS	3.84587	3.25388
ENSG00000088682	COQ9	4.62778	2.92722
ENSG00000088727	KIF9	2.80482	2.21646
ENSG00000088756	ARHGAP28	4.84818	3.3453
ENSG00000088766	CRLS1	3.0819	2.75326
ENSG00000088826	SMOX	4.82054	3.88062
ENSG00000088832	FKBP1A	3.31373	2.47405
ENSG00000088833	NSFL1C	5.76175	2.75061
ENSG00000088876	ZNF343	3.73941	3.18128
ENSG00000088888	MAVS	5.00488	2.54176
ENSG00000088899	LZTS3	4.3458	4.32121
ENSG00000088930	XRN2	3.59594	2.80465
ENSG00000088986	DYNLL1	3.35479	2.78132
ENSG00000089006	SNX5	4.88597	2.45703
ENSG00000089009	RPL6	4.578	1.94577
ENSG00000089048	ESF1	3.27535	3.21899
ENSG00000089050	RBBP9	4.41187	2.5952
ENSG00000089053	ANAPC5	4.81118	3.71107
ENSG00000089057	SLC23A2	4.41667	3.78389
ENSG00000089060	SLC8B1	5.0748	3.62268
ENSG00000089063	TMEM230	2.75232	2.23045
ENSG00000089094	KDM2B	4.29725	3.31074
ENSG00000089123	TASP1	3.90514	3.27316
ENSG00000089127	OAS1	5.49032	3.30874
ENSG00000089154	GCN1	3.98932	4.22649
ENSG00000089157	RPLP0	3.20319	1.81259
ENSG00000089159	PXN	4.90071	3.12314
ENSG00000089177	KIF16B	4.62269	4.0579
ENSG00000089195	TRMT6	5.47177	3.32435
ENSG00000089220	PEBP1	5.33806	3.00407
ENSG00000089234	BRAP	4.98305	3.38781
ENSG00000089248	ERP29	5.48403	2.775
ENSG00000089280	FUS	4.65896	3.86359
ENSG00000089289	IGBP1	5.11499	1.98046
ENSG00000089327	FXYD5	4.80885	2.04015
ENSG00000089335	ZNF302	4.83487	3.86236
ENSG00000089351	GRAMD1A	4.05895	2.28577
ENSG00000089486	CDIP1	5.35495	4.06676
ENSG00000089597	GANAB	4.02555	3.92815
ENSG00000089639	GMIP	4.05935	2.77372
ENSG00000089682	RBM41	4.65832	2.80048
ENSG00000089685	BIRC5	3.53089	2.38945
ENSG00000089693	MLF2	5.29984	4.59317
ENSG00000089723	OTUB2	4.48741	3.78726
ENSG00000089737	DDX24	4.27132	4.35814
ENSG00000089818	NECAP1	5.536	3.35937
ENSG00000089820	ARHGAP4	5.78884	3.84987
ENSG00000089876	DHX32	5.57113	4.74566
ENSG00000089902	RCOR1	5.31712	3.41375
ENSG00000089916	GPATCH2L	5.00054	3.5959
ENSG00000090013	BLVRB	5.64736	2.49872
ENSG00000090054	SPTLC1	4.32015	3.05823
ENSG00000090060	PAPOLA	3.55527	2.94615
ENSG00000090061	CCNK	4.15442	2.76505
ENSG00000090097	PCBP4	3.15529	2.03762
ENSG00000090238	YPEL3	3.51923	2.83288
ENSG00000090263	MRPS33	3.41576	2.26992
ENSG00000090266	NDUFB2	3.14242	2.27223
ENSG00000090273	NUDC	6.28657	3.7693
ENSG00000090316	MAEA	5.85768	3.51631
ENSG00000090339	ICAM1	4.74043	3.51085
ENSG00000090372	STRN4	4.70561	2.93355
ENSG00000090432	MUL1	5.50709	3.8371
ENSG00000090447	TFAP4	4.63422	2.6926
ENSG00000090470	PDCD7	4.00234	3.09885
ENSG00000090487	SPG21	4.11796	2.99271
ENSG00000090520	DNAJB11	6.10264	3.4006
ENSG00000090530	P3H2	6.23542	2.93596
ENSG00000090581	GNPTG	4.32958	2.55503
ENSG00000090612	ZNF268	4.87221	4.12828
ENSG00000090615	GOLGA3	3.70932	3.55797
ENSG00000090621	PABPC4	3.41971	1.86773
ENSG00000090661	CERS4	5.03096	2.98152
ENSG00000090674	MCOLN1	5.07836	2.53865
ENSG00000090686	USP48	4.67483	4.35874
ENSG00000090861	AARS1	4.19631	3.84402
ENSG00000090863	GLG1	3.74229	4.17659
ENSG00000090889	KIF4A	3.52583	3.8495
ENSG00000090905	TNRC6A	3.527	3.14767
ENSG00000090971	NAT14	3.67647	2.82258
ENSG00000090989	EXOC1	4.13363	3.69236
ENSG00000091009	RBM27	3.73764	3.06664
ENSG00000091039	OSBPL8	5.56494	4.25791
ENSG00000091073	DTX2	5.58674	3.4035
ENSG00000091127	PUS7	5.36065	4.2186
ENSG00000091129	NRCAM	4.67301	3.61259
ENSG00000091136	LAMB1	4.02707	2.65517
ENSG00000091140	DLD	5.30482	3.12673
ENSG00000091164	TXNL1	6.21623	3.24508
ENSG00000091262	ABCC6	3.05381	2.42532
ENSG00000091317	CMTM6	4.14181	3.2106
ENSG00000091409	ITGA6	5.20643	3.5481
ENSG00000091436	MAP3K20	5.19437	4.00805
ENSG00000091483	FH	5.90503	3.04076
ENSG00000091490	SEL1L3	5.13275	3.03754
ENSG00000091527	CDV3	5.67764	3.15068
ENSG00000091542	ALKBH5	3.67566	3.16404
ENSG00000091640	SPAG7	4.98187	2.49476
ENSG00000091651	ORC6	4.76977	3.42245
ENSG00000091732	ZC3HC1	4.72986	3.56405
ENSG00000091844	RGS17	3.63593	2.16641
ENSG00000091947	TMEM101	5.28586	2.52394
ENSG00000091986	CCDC80	4.66062	3.04281
ENSG00000092010	PSME1	6.07422	2.73878
ENSG00000092020	PPP2R3C	3.80237	2.65993
ENSG00000092036	HAUS4	5.27382	2.28371
ENSG00000092094	OSGEP	5.62583	3.85966
ENSG00000092098	RNF31	4.48125	3.24617
ENSG00000092140	G2E3	3.90675	3.47235
ENSG00000092148	HECTD1	4.38621	3.91007
ENSG00000092199	HNRNPC	6.03496	3.51102
ENSG00000092201	SUPT16H	3.68448	3.86322
ENSG00000092203	TOX4	5.19943	3.05277
ENSG00000092208	GEMIN2	5.01725	3.06437
ENSG00000092330	TINF2	4.67217	3.9956
ENSG00000092421	SEMA6A	4.62126	3.57885
ENSG00000092445	TYRO3	4.42897	2.24026
ENSG00000092470	WDR76	4.02045	2.66485
ENSG00000092531	SNAP23	5.13923	2.76667
ENSG00000092820	EZR	4.22673	3.61295
ENSG00000092841	MYL6	4.04531	2.41897
ENSG00000092847	AGO1	4.65329	3.08361
ENSG00000092853	CLSPN	3.65599	3.90237
ENSG00000092871	RFFL	3.46632	2.80376
ENSG00000092931	MFSD11	4.60162	2.8154
ENSG00000092964	DPYSL2	3.79915	2.58957
ENSG00000092978	GPATCH2	4.65618	3.9494
ENSG00000093000	NUP50	4.45173	3.14749
ENSG00000093009	CDC45	5.55014	4.39302
ENSG00000093167	LRRFIP2	4.32796	3.13336
ENSG00000093183	SEC22C	3.58125	2.86915
ENSG00000093217	XYLB	3.83921	2.81266
ENSG00000094631	HDAC6	4.98886	2.96479
ENSG00000094804	CDC6	4.04387	3.22805
ENSG00000094880	CDC23	4.02412	3.62374
ENSG00000094914	AAAS	4.45263	3.79505
ENSG00000094916	CBX5	5.0014	3.6972
ENSG00000094975	SUCO	4.61523	3.6308
ENSG00000095002	MSH2	3.69702	3.19301
ENSG00000095015	MAP3K1	3.469	3.60782
ENSG00000095059	DHPS	6.1047	2.66106
ENSG00000095066	HOOK2	5.71818	3.0782
ENSG00000095139	ARCN1	5.03157	3.69402
ENSG00000095209	TMEM38B	4.88206	2.83875
ENSG00000095261	PSMD5	5.39494	3.28809
ENSG00000095321	CRAT	3.96457	2.31783
ENSG00000095380	NANS	6.07235	3.05583
ENSG00000095383	TBC1D2	4.73742	3.33882
ENSG00000095485	CWF19L1	3.55796	3.03697
ENSG00000095564	BTAF1	3.89136	3.50216
ENSG00000095574	IKZF5	2.87308	2.95872
ENSG00000095587	TLL2	4.73585	2.90823
ENSG00000095739	BAMBI	4.64178	4.49366
ENSG00000095794	CREM	3.41413	3.00289
ENSG00000095906	NUBP2	3.82673	2.32443
ENSG00000095951	HIVEP1	3.01812	3.24042
ENSG00000096060	FKBP5	5.90475	3.70703
ENSG00000096080	MRPS18A	4.65214	2.6715
ENSG00000096092	TMEM14A	3.56874	3.00534
ENSG00000096093	EFHC1	3.72187	2.99267
ENSG00000096384	HSP90AB1	3.74889	2.09185
ENSG00000096401	CDC5L	3.69353	3.22064
ENSG00000096433	ITPR3	3.22273	2.79436
ENSG00000096696	DSP	3.98726	3.4298
ENSG00000096717	SIRT1	4.80984	3.61012
ENSG00000096746	HNRNPH3	5.51967	3.21663
ENSG00000096872	IFT74	4.76664	3.81779
ENSG00000097021	ACOT7	6.33263	2.8585
ENSG00000097033	SH3GLB1	4.29207	2.37149
ENSG00000099203	TMED1	4.45409	2.55953
ENSG00000099204	ABLIM1	4.8423	3.71922
ENSG00000099246	RAB18	5.03807	3.03102
ENSG00000099250	NRP1	4.07035	3.48048
ENSG00000099256	PRTFDC1	4.41885	2.66481
ENSG00000099282	TSPAN15	3.69729	2.45067
ENSG00000099290	WASHC2A	3.62085	4.12605
ENSG00000099330	OCEL1	3.85422	3.26107
ENSG00000099331	MYO9B	4.45	3.5373
ENSG00000099341	PSMD8	5.1728	2.41383
ENSG00000099377	HSD3B7	5.84342	3.28554
ENSG00000099385	BCL7C	2.61031	2.07861
ENSG00000099622	CIRBP	5.2148	2.19621
ENSG00000099624	ATP5F1D	4.26645	2.15789
ENSG00000099783	HNRNPM	4.08491	4.02726
ENSG00000099785	MARCHF2	2.39096	2.03052
ENSG00000099795	NDUFB7	3.30057	2.13799
ENSG00000099797	TECR	5.36001	2.64004
ENSG00000099800	TIMM13	2.89565	2.1721
ENSG00000099804	CDC34	4.57002	2.65439
ENSG00000099849	RASSF7	4.73832	2.84779
ENSG00000099860	GADD45B	4.77626	4.72028
ENSG00000099864	PALM	4.39829	3.1688
ENSG00000099875	MKNK2	4.26675	2.59044
ENSG00000099889	ARVCF	4.41136	3.14587
ENSG00000099899	TRMT2A	5.49351	3.88998
ENSG00000099901	RANBP1	4.6326	3.00646
ENSG00000099904	ZDHHC8	3.34693	2.14408
ENSG00000099910	KLHL22	4.35212	2.64777
ENSG00000099917	MED15	3.49957	2.44401
ENSG00000099940	SNAP29	4.77195	2.56674
ENSG00000099942	CRKL	5.67357	4.37648
ENSG00000099953	MMP11	5.34005	2.81191
ENSG00000099956	SMARCB1	5.95625	2.7931
ENSG00000099968	BCL2L13	4.02106	2.73117
ENSG00000099977	DDT	2.98353	2.0963
ENSG00000099991	CABIN1	4.77286	3.71752
ENSG00000099992	TBC1D10A	5.07605	3.32594
ENSG00000099995	SF3A1	4.55512	2.75309
ENSG00000099999	RNF215	4.23581	2.7701
ENSG00000100003	SEC14L2	5.06879	2.70166
ENSG00000100014	SPECC1L	4.04867	3.32083
ENSG00000100023	PPIL2	5.01121	3.75711
ENSG00000100027	YPEL1	2.51223	2.14989
ENSG00000100028	SNRPD3	4.43775	3.23281
ENSG00000100029	PES1	5.38612	2.96341
ENSG00000100030	MAPK1	6.22367	3.32639
ENSG00000100031	GGT1	5.10275	2.69914
ENSG00000100034	PPM1F	4.96595	3.16183
ENSG00000100036	SLC35E4	5.77555	4.01057
ENSG00000100038	TOP3B	4.03303	3.23072
ENSG00000100056	ESS2	5.20738	2.87655
ENSG00000100065	CARD10	4.2162	3.17481
ENSG00000100075	SLC25A1	4.56159	2.35316
ENSG00000100083	GGA1	4.14902	2.33556
ENSG00000100097	LGALS1	4.1156	2.11766
ENSG00000100099	HPS4	4.25359	3.03545
ENSG00000100100	PIK3IP1	6.04952	4.37654
ENSG00000100104	SRRD	3.6551	2.83687
ENSG00000100109	TFIP11	4.23026	3.39375
ENSG00000100116	GCAT	5.14194	2.6785
ENSG00000100124	ANKRD54	4.1704	2.84605
ENSG00000100129	EIF3L	3.19573	1.92336
ENSG00000100138	SNU13	3.33275	2.16918
ENSG00000100139	MICALL1	4.48857	3.23796
ENSG00000100142	POLR2F	2.9574	2.35788
ENSG00000100147	CCDC134	5.76549	3.72144
ENSG00000100150	DEPDC5	3.14743	2.87595
ENSG00000100151	PICK1	6.23167	3.49961
ENSG00000100162	CENPM	3.9594	2.74172
ENSG00000100196	KDELR3	5.19632	2.90793
ENSG00000100209	HSCB	3.4909	2.365
ENSG00000100211	CBY1	3.92095	3.11182
ENSG00000100216	TOMM22	3.10772	2.0633
ENSG00000100218	RSPH14	3.39608	2.48593
ENSG00000100219	XBP1	4.19239	2.68806
ENSG00000100220	RTCB	5.44691	3.37584
ENSG00000100221	JOSD1	3.3783	2.88486
ENSG00000100225	FBXO7	4.24841	2.89431
ENSG00000100226	GTPBP1	4.95168	3.57062
ENSG00000100227	POLDIP3	5.7041	2.88305
ENSG00000100228	RAB36	5.11756	3.46666
ENSG00000100239	PPP6R2	4.18247	3.23436
ENSG00000100241	SBF1	3.88933	2.79396
ENSG00000100242	SUN2	3.33937	2.71529
ENSG00000100243	CYB5R3	5.9233	2.6165
ENSG00000100253	MIOX	4.35231	2.51804
ENSG00000100258	LMF2	4.82331	2.42697
ENSG00000100263	RHBDD3	4.42502	2.94025
ENSG00000100266	PACSIN2	5.12253	4.42775
ENSG00000100271	TTLL1	4.38873	3.50269
ENSG00000100280	AP1B1	4.71027	3.17315
ENSG00000100281	HMGXB4	4.3331	3.31323
ENSG00000100284	TOM1	4.94886	2.64343
ENSG00000100288	CHKB	4.52484	2.43871
ENSG00000100290	BIK	3.42833	2.22416
ENSG00000100292	HMOX1	5.98734	3.14633
ENSG00000100294	MCAT	5.11941	2.80842
ENSG00000100297	MCM5	4.29271	3.35884
ENSG00000100299	ARSA	6.39953	3.32011
ENSG00000100300	TSPO	3.98204	2.47507
ENSG00000100304	TTLL12	6.12434	2.92412
ENSG00000100307	CBX7	3.74414	3.13855
ENSG00000100311	PDGFB	4.29554	3.16792
ENSG00000100316	RPL3	4.50231	1.9835
ENSG00000100319	ZMAT5	4.95277	2.84277
ENSG00000100320	RBFOX2	3.87353	3.28537
ENSG00000100321	SYNGR1	3.2	2.18112
ENSG00000100324	TAB1	5.60803	3.00795
ENSG00000100325	ASCC2	4.14676	2.5636
ENSG00000100330	MTMR3	3.91355	3.55419
ENSG00000100335	MIEF1	4.08645	3.71974
ENSG00000100342	APOL1	5.94685	4.90767
ENSG00000100345	MYH9	4.16794	4.23456
ENSG00000100347	SAMM50	5.9238	2.55669
ENSG00000100348	TXN2	4.06321	2.28538
ENSG00000100350	FOXRED2	5.70049	3.54046
ENSG00000100353	EIF3D	4.35746	2.51992
ENSG00000100354	TNRC6B	3.67476	4.33345
ENSG00000100359	SGSM3	4.50263	3.07796
ENSG00000100360	IFT27	5.84128	4.61106
ENSG00000100364	KIAA0930	4.07454	2.6193
ENSG00000100376	FAM118A	5.51163	4.1136
ENSG00000100379	KCTD17	4.05954	2.40193
ENSG00000100380	ST13	5.68788	2.29981
ENSG00000100387	RBX1	2.85065	2.11881
ENSG00000100395	L3MBTL2	5.2827	4.11194
ENSG00000100401	RANGAP1	5.08074	3.10321
ENSG00000100403	ZC3H7B	3.58028	2.614
ENSG00000100410	PHF5A	3.03903	2.15601
ENSG00000100412	ACO2	3.78205	2.90914
ENSG00000100413	POLR3H	3.45372	3.08848
ENSG00000100416	TRMU	4.3709	3.39128
ENSG00000100417	PMM1	4.60288	2.17744
ENSG00000100418	DESI1	3.80806	2.70797
ENSG00000100422	CERK	3.49636	2.32561
ENSG00000100426	ZBED4	4.1179	3.43572
ENSG00000100429	HDAC10	5.14004	3.07653
ENSG00000100439	ABHD4	5.6133	3.36769
ENSG00000100441	KHNYN	4.44396	4.08997
ENSG00000100442	FKBP3	5.2442	2.55979
ENSG00000100445	SDR39U1	3.72705	2.92691
ENSG00000100462	PRMT5	4.13626	3.15364
ENSG00000100479	POLE2	4.32453	2.93739
ENSG00000100503	NIN	4.74475	4.00517
ENSG00000100504	PYGL	4.81775	2.56098
ENSG00000100519	PSMC6	5.91818	2.96512
ENSG00000100522	GNPNAT1	4.41759	3.14116
ENSG00000100528	CNIH1	4.08884	2.17311
ENSG00000100532	CGRRF1	3.77833	2.81316
ENSG00000100554	ATP6V1D	5.35437	3.36266
ENSG00000100557	CCDC198	3.40562	2.90998
ENSG00000100558	PLEK2	5.16015	2.59075
ENSG00000100564	PIGH	3.96585	2.42879
ENSG00000100567	PSMA3	5.95871	3.69543
ENSG00000100577	GSTZ1	5.04128	3.14997
ENSG00000100578	KIAA0586	3.87255	3.52659
ENSG00000100583	SAMD15	5.33497	3.02401
ENSG00000100591	AHSA1	6.09463	3.85288
ENSG00000100592	DAAM1	3.93189	3.78697
ENSG00000100596	SPTLC2	5.58997	3.80541
ENSG00000100599	RIN3	3.46925	2.75872
ENSG00000100600	LGMN	5.91817	4.05338
ENSG00000100601	ALKBH1	4.84253	3.0456
ENSG00000100603	SNW1	4.49087	3.85339
ENSG00000100605	ITPK1	5.17918	2.74245
ENSG00000100612	DHRS7	5.80818	3.05555
ENSG00000100614	PPM1A	4.69023	3.92418
ENSG00000100644	HIF1A	4.41019	4.14687
ENSG00000100650	SRSF5	5.63885	4.56336
ENSG00000100664	EIF5	5.20557	4.26884
ENSG00000100697	DICER1	4.23792	3.95757
ENSG00000100711	ZFYVE21	4.15045	2.99471
ENSG00000100714	MTHFD1	3.47936	2.9698
ENSG00000100722	ZC3H14	4.36873	3.02311
ENSG00000100726	TELO2	5.31335	3.72185
ENSG00000100731	PCNX1	4.62588	3.9345
ENSG00000100744	GSKIP	4.24901	3.90711
ENSG00000100749	VRK1	5.07847	3.81829
ENSG00000100764	PSMC1	5.39471	2.65959
ENSG00000100784	RPS6KA5	4.26292	3.30792
ENSG00000100802	C14orf93	4.28388	2.4137
ENSG00000100811	YY1	5.12232	2.35252
ENSG00000100813	ACIN1	4.00244	3.18469
ENSG00000100814	CCNB1IP1	2.12179	1.75086
ENSG00000100815	TRIP11	3.45885	3.3085
ENSG00000100823	APEX1	5.94367	2.73199
ENSG00000100836	PABPN1	4.76411	2.57786
ENSG00000100865	CINP	3.32996	2.34322
ENSG00000100883	SRP54	5.31746	4.22756
ENSG00000100888	CHD8	3.46043	3.3355
ENSG00000100889	PCK2	4.76905	3.22301
ENSG00000100890	PRORP	3.60933	2.95799
ENSG00000100902	PSMA6	5.77278	2.64161
ENSG00000100906	NFKBIA	5.13897	3.0668
ENSG00000100908	EMC9	4.13576	2.5929
ENSG00000100911	PSME2	5.68312	2.818
ENSG00000100916	BRMS1L	5.12429	3.87099
ENSG00000100926	TM9SF1	5.38319	3.16715
ENSG00000100934	SEC23A	5.39068	3.30046
ENSG00000100938	GMPR2	4.66069	2.41055
ENSG00000100941	PNN	3.78391	3.04519
ENSG00000100949	RABGGTA	4.97577	3.18732
ENSG00000100982	PCIF1	3.95431	2.98397
ENSG00000100983	GSS	6.24096	2.98728
ENSG00000100991	TRPC4AP	4.19035	3.07623
ENSG00000100994	PYGB	4.72169	3.0805
ENSG00000100997	ABHD12	4.33477	2.68041
ENSG00000101000	PROCR	5.80357	2.54183
ENSG00000101003	GINS1	4.77744	3.69784
ENSG00000101004	NINL	4.32395	3.68684
ENSG00000101017	CD40	5.17284	2.64891
ENSG00000101019	UQCC1	3.78821	2.85377
ENSG00000101040	ZMYND8	3.40651	3.22007
ENSG00000101049	SGK2	4.02459	3.26826
ENSG00000101052	IFT52	3.86088	2.21851
ENSG00000101057	MYBL2	3.20749	2.51767
ENSG00000101079	NDRG3	5.68856	3.27005
ENSG00000101084	RAB5IF	3.40853	3.03968
ENSG00000101109	STK4	4.9842	3.01072
ENSG00000101132	PFDN4	3.21741	2.09895
ENSG00000101138	CSTF1	4.6034	3.37545
ENSG00000101146	RAE1	5.71316	3.89435
ENSG00000101150	TPD52L2	4.53821	3.0183
ENSG00000101152	DNAJC5	4.7875	3.33224
ENSG00000101160	CTSZ	4.83093	2.87189
ENSG00000101161	PRPF6	3.90073	3.62249
ENSG00000101166	PRELID3B	4.03688	2.4158
ENSG00000101181	MTG2	5.20588	3.8519
ENSG00000101182	PSMA7	4.74028	2.57071
ENSG00000101187	SLCO4A1	5.06162	3.33695
ENSG00000101189	MRGBP	2.53963	2.08934
ENSG00000101191	DIDO1	3.9611	3.40494
ENSG00000101193	GID8	4.14318	2.2852
ENSG00000101198	NKAIN4	3.30775	2.62417
ENSG00000101199	ARFGAP1	5.71538	3.25721
ENSG00000101216	GMEB2	4.91061	2.73283
ENSG00000101220	C20orf27	3.37164	2.64447
ENSG00000101224	CDC25B	5.13202	2.89599
ENSG00000101236	RNF24	4.53668	3.39362
ENSG00000101255	TRIB3	4.3858	3.33683
ENSG00000101265	RASSF2	5.18122	4.02175
ENSG00000101266	CSNK2A1	4.58909	2.70957
ENSG00000101294	HM13	6.31415	2.66457
ENSG00000101307	SIRPB1	5.23857	3.03714
ENSG00000101310	SEC23B	4.41628	3.64323
ENSG00000101311	FERMT1	4.57433	3.46291
ENSG00000101331	CCM2L	4.22493	2.81944
ENSG00000101333	PLCB4	3.71135	3.19849
ENSG00000101335	MYL9	4.71745	2.3428
ENSG00000101337	TM9SF4	4.41051	2.99424
ENSG00000101343	CRNKL1	4.25429	3.85295
ENSG00000101346	POFUT1	5.07687	2.99352
ENSG00000101347	SAMHD1	4.82529	3.06762
ENSG00000101350	KIF3B	3.67377	3.20839
ENSG00000101361	NOP56	4.3186	3.60501
ENSG00000101363	MANBAL	3.35903	2.93692
ENSG00000101365	IDH3B	6.1506	3.11338
ENSG00000101367	MAPRE1	6.05695	3.50072
ENSG00000101384	JAG1	4.30547	4.45386
ENSG00000101391	CDK5RAP1	4.99608	3.82272
ENSG00000101400	SNTA1	3.53197	2.30863
ENSG00000101407	TTI1	3.90045	3.71697
ENSG00000101412	E2F1	2.66085	1.96066
ENSG00000101417	PXMP4	4.73201	2.93402
ENSG00000101421	CHMP4B	4.75044	2.79969
ENSG00000101439	CST3	4.31363	2.83813
ENSG00000101442	ACTR5	5.2834	3.56978
ENSG00000101444	AHCY	4.98924	1.95804
ENSG00000101447	FAM83D	5.74119	3.88727
ENSG00000101452	DHX35	3.91218	3.66276
ENSG00000101457	DNTTIP1	5.63852	2.90902
ENSG00000101464	PIGU	5.66443	2.9677
ENSG00000101473	ACOT8	3.6789	2.73158
ENSG00000101474	APMAP	6.02574	4.08669
ENSG00000101544	ADNP2	4.69406	3.57847
ENSG00000101546	RBFA	4.55368	2.9069
ENSG00000101557	USP14	4.86633	3.67532
ENSG00000101558	VAPA	5.55788	3.33681
ENSG00000101574	METTL4	3.90317	3.43234
ENSG00000101577	LPIN2	4.15419	3.27603
ENSG00000101596	SMCHD1	4.14383	4.03056
ENSG00000101608	MYL12A	4.92786	3.39956
ENSG00000101624	CEP76	4.13963	3.02456
ENSG00000101639	CEP192	3.43367	4.30893
ENSG00000101654	RNMT	4.74925	3.99175
ENSG00000101665	SMAD7	4.08341	2.76163
ENSG00000101745	ANKRD12	3.62532	3.45038
ENSG00000101751	POLI	3.25071	3.12479
ENSG00000101752	MIB1	3.10167	3.0312
ENSG00000101773	RBBP8	3.39152	2.5243
ENSG00000101782	RIOK3	3.90713	2.65262
ENSG00000101811	CSTF2	5.25486	4.11012
ENSG00000101843	PSMD10	5.37561	3.29928
ENSG00000101849	TBL1X	4.50944	3.32787
ENSG00000101856	PGRMC1	4.96771	2.82345
ENSG00000101868	POLA1	3.48961	4.00214
ENSG00000101871	MID1	4.2112	4.04657
ENSG00000101882	NKAP	5.63893	3.16711
ENSG00000101888	NXT2	3.37755	2.71354
ENSG00000101898	MCTS2P	3.63974	2.62394
ENSG00000101901	ALG13	3.60496	2.68832
ENSG00000101911	PRPS2	5.52001	2.39217
ENSG00000101928	MOSPD1	3.87912	3.1999
ENSG00000101935	AMMECR1	5.10986	3.20419
ENSG00000101940	WDR13	4.19166	2.78289
ENSG00000101945	SUV39H1	5.96309	3.83679
ENSG00000101955	SRPX	6.38248	3.24019
ENSG00000101966	XIAP	4.556	4.15279
ENSG00000101972	STAG2	4.58442	3.4108
ENSG00000101974	ATP11C	4.94898	4.46105
ENSG00000101997	CCDC22	5.21682	2.47107
ENSG00000102007	PLP2	3.90311	2.24743
ENSG00000102024	PLS3	4.2541	4.46144
ENSG00000102030	NAA10	4.6673	2.15594
ENSG00000102034	ELF4	3.67756	2.81619
ENSG00000102038	SMARCA1	3.39394	3.70703
ENSG00000102048	ASB9	4.79785	3.56313
ENSG00000102078	SLC25A14	3.92859	2.68829
ENSG00000102081	FMR1	4.90383	3.40017
ENSG00000102096	PIM2	5.11837	3.37703
ENSG00000102100	SLC35A2	4.90136	2.61285
ENSG00000102103	PQBP1	6.01546	2.63572
ENSG00000102109	PCSK1N	3.79636	2.06045
ENSG00000102119	EMD	3.89852	2.27338
ENSG00000102125	TAZ	5.15758	3.96016
ENSG00000102144	PGK1	5.9666	4.0097
ENSG00000102158	MAGT1	6.10765	3.64179
ENSG00000102172	SMS	4.29409	2.3758
ENSG00000102174	PHEX	3.80193	2.74488
ENSG00000102178	UBL4A	3.45877	2.53171
ENSG00000102189	EEA1	4.30986	3.53452
ENSG00000102225	CDK16	2.89097	2.59429
ENSG00000102226	USP11	3.56941	3.9936
ENSG00000102241	HTATSF1	5.60632	3.72345
ENSG00000102265	TIMP1	5.78714	2.47562
ENSG00000102302	FGD1	4.86122	3.14398
ENSG00000102309	PIN4	3.68136	2.22836
ENSG00000102312	PORCN	4.52342	2.88381
ENSG00000102316	MAGED2	4.74963	3.83556
ENSG00000102317	RBM3	4.87281	2.23541
ENSG00000102359	SRPX2	5.3238	3.24722
ENSG00000102384	CENPI	3.84888	3.61056
ENSG00000102390	PBDC1	5.57034	3.18589
ENSG00000102393	GLA	4.81784	2.8052
ENSG00000102401	ARMCX3	5.66721	3.9109
ENSG00000102409	BEX4	4.78258	3.74983
ENSG00000102471	NDFIP2	5.40987	3.52245
ENSG00000102531	FNDC3A	4.40934	3.4189
ENSG00000102543	CDADC1	2.27307	2.07107
ENSG00000102547	CAB39L	2.96907	2.79714
ENSG00000102554	KLF5	4.29673	3.54921
ENSG00000102572	STK24	5.21076	2.544
ENSG00000102580	DNAJC3	5.89406	3.97635
ENSG00000102595	UGGT2	5.92618	3.49729
ENSG00000102606	ARHGEF7	5.05046	3.81459
ENSG00000102699	PARP4	3.91175	3.87897
ENSG00000102710	SUPT20H	4.21067	3.1427
ENSG00000102738	MRPS31	5.18232	3.33239
ENSG00000102743	SLC25A15	4.46095	2.90043
ENSG00000102753	KPNA3	4.88416	2.67106
ENSG00000102780	DGKH	3.46238	3.31083
ENSG00000102781	KATNAL1	3.56664	2.68809
ENSG00000102786	INTS6	3.38135	2.87946
ENSG00000102796	DHRS12	3.15293	2.06065
ENSG00000102804	TSC22D1	5.14198	4.7693
ENSG00000102805	CLN5	5.47253	2.95016
ENSG00000102858	MGRN1	4.72949	2.76465
ENSG00000102870	ZNF629	3.85432	4.06832
ENSG00000102871	TRADD	4.82035	3.09795
ENSG00000102882	MAPK3	4.80669	2.15471
ENSG00000102893	PHKB	4.17249	3.3988
ENSG00000102897	LYRM1	2.86883	2.34086
ENSG00000102898	NUTF2	3.79659	2.54947
ENSG00000102900	NUP93	4.12638	3.13812
ENSG00000102908	NFAT5	4.61623	4.63391
ENSG00000102910	LONP2	4.02075	3.40535
ENSG00000102921	N4BP1	4.39514	3.90006
ENSG00000102931	ARL2BP	3.46615	2.65679
ENSG00000102934	PLLP	4.07231	2.7168
ENSG00000102967	DHODH	5.13227	3.2519
ENSG00000102974	CTCF	4.68505	3.81988
ENSG00000102977	ACD	4.92922	2.97578
ENSG00000102978	POLR2C	4.88797	2.85319
ENSG00000102981	PARD6A	2.47371	2.11143
ENSG00000102984	ZNF821	4.0187	4.11459
ENSG00000102996	MMP15	5.51961	3.40482
ENSG00000103005	USB1	2.48891	2.12531
ENSG00000103018	CYB5B	3.96534	2.58185
ENSG00000103021	CCDC113	4.81072	2.70637
ENSG00000103024	NME3	4.11118	2.66673
ENSG00000103035	PSMD7	5.85597	3.48201
ENSG00000103037	SETD6	5.24017	3.10958
ENSG00000103042	SLC38A7	5.34012	3.56949
ENSG00000103043	VAC14	5.72341	4.01194
ENSG00000103044	HAS3	4.31578	3.58369
ENSG00000103047	TANGO6	4.22184	3.77316
ENSG00000103051	COG4	4.74753	2.88583
ENSG00000103061	SLC7A6OS	4.95584	2.71223
ENSG00000103064	SLC7A6	4.47357	3.6027
ENSG00000103066	PLA2G15	5.9563	3.23264
ENSG00000103091	WDR59	4.26724	2.87814
ENSG00000103111	MON1B	5.1225	4.20947
ENSG00000103121	CMC2	2.93637	2.72419
ENSG00000103145	HCFC1R1	2.66654	2.10418
ENSG00000103148	NPRL3	4.81343	3.20373
ENSG00000103150	MLYCD	5.16094	3.13119
ENSG00000103152	MPG	4.16744	2.33739
ENSG00000103160	HSDL1	5.4331	3.55952
ENSG00000103168	TAF1C	5.10269	4.06572
ENSG00000103174	NAGPA	5.07758	2.99422
ENSG00000103187	COTL1	3.81736	2.41285
ENSG00000103194	USP10	4.37436	3.36911
ENSG00000103196	CRISPLD2	4.09138	3.61851
ENSG00000103202	NME4	2.44851	1.89945
ENSG00000103227	LMF1	4.9015	2.90688
ENSG00000103245	CIAO3	5.39237	3.37501
ENSG00000103248	MTHFSD	4.85335	3.05768
ENSG00000103249	CLCN7	5.42584	2.95242
ENSG00000103253	HAGHL	4.33312	2.93536
ENSG00000103254	ANTKMT	4.21704	2.71579
ENSG00000103257	SLC7A5	5.522	2.7717
ENSG00000103260	METRN	2.54318	2.04277
ENSG00000103264	FBXO31	4.9583	2.72591
ENSG00000103266	STUB1	3.99185	2.58997
ENSG00000103274	NUBP1	5.24911	3.04252
ENSG00000103275	UBE2I	4.65985	2.73411
ENSG00000103316	CRYM	4.62129	2.92232
ENSG00000103319	EEF2K	5.33743	3.15
ENSG00000103342	GSPT1	4.13259	2.5186
ENSG00000103343	ZNF174	5.37907	4.3307
ENSG00000103351	CLUAP1	5.05524	3.47201
ENSG00000103353	UBFD1	5.57814	2.69095
ENSG00000103356	EARS2	5.3977	3.18918
ENSG00000103363	ELOB	3.51462	2.09599
ENSG00000103365	GGA2	5.54312	3.19815
ENSG00000103381	CPPED1	6.01858	3.55299
ENSG00000103415	HMOX2	5.20155	3.14131
ENSG00000103423	DNAJA3	5.54233	2.71344
ENSG00000103429	BFAR	3.9485	2.35503
ENSG00000103479	RBL2	5.23092	3.26287
ENSG00000103490	PYCARD	4.26536	2.4055
ENSG00000103494	RPGRIP1L	2.83319	2.33363
ENSG00000103495	MAZ	3.41083	2.56707
ENSG00000103496	STX4	4.70195	3.99166
ENSG00000103502	CDIPT	4.54796	3.58668
ENSG00000103507	BCKDK	4.66391	2.92769
ENSG00000103510	KAT8	4.83958	2.59193
ENSG00000103540	CCP110	4.21502	3.65016
ENSG00000103544	VPS35L	4.19558	3.1196
ENSG00000103549	RNF40	4.69118	3.48401
ENSG00000103550	KNOP1	5.028	3.67114
ENSG00000103591	AAGAB	4.91885	2.9583
ENSG00000103642	LACTB	5.60171	3.22156
ENSG00000103653	CSK	5.6587	3.24697
ENSG00000103671	TRIP4	4.23353	3.04856
ENSG00000103707	MTFMT	4.00609	2.62592
ENSG00000103769	RAB11A	5.66285	3.14604
ENSG00000103811	CTSH	5.70234	2.3132
ENSG00000103852	TTC23	4.12947	3.51974
ENSG00000103855	CD276	5.61315	2.83344
ENSG00000103876	FAH	5.30052	2.51806
ENSG00000103942	HOMER2	2.72786	2.06394
ENSG00000103966	EHD4	5.32623	3.53721
ENSG00000103978	TMEM87A	4.36445	3.61835
ENSG00000103994	ZNF106	3.54163	3.04747
ENSG00000104047	DTWD1	4.29674	2.998
ENSG00000104064	GABPB1	4.78555	3.75464
ENSG00000104067	TJP1	4.18975	3.96198
ENSG00000104129	DNAJC17	5.32158	3.38224
ENSG00000104131	EIF3J	5.19525	2.71181
ENSG00000104133	SPG11	3.54909	3.97292
ENSG00000104142	VPS18	4.54389	4.28183
ENSG00000104147	OIP5	4.19459	2.56595
ENSG00000104164	BLOC1S6	3.06732	2.738
ENSG00000104177	MYEF2	5.11035	2.97063
ENSG00000104205	SGK3	3.15505	2.83068
ENSG00000104218	CSPP1	3.47348	2.8306
ENSG00000104219	ZDHHC2	2.60611	1.94084
ENSG00000104221	BRF2	4.84952	3.14573
ENSG00000104228	TRIM35	5.01408	3.21555
ENSG00000104231	ZFAND1	3.98311	2.03289
ENSG00000104267	CA2	5.8761	2.90683
ENSG00000104290	FZD3	3.35202	2.67845
ENSG00000104299	INTS9	4.19346	3.14617
ENSG00000104312	RIPK2	3.97595	2.83348
ENSG00000104320	NBN	4.84405	3.54358
ENSG00000104324	CPQ	5.30077	3.24878
ENSG00000104325	DECR1	5.55129	2.92373
ENSG00000104331	IMPAD1	4.75558	3.99085
ENSG00000104341	LAPTM4B	5.80891	4.31984
ENSG00000104343	UBE2W	3.48101	2.34154
ENSG00000104356	POP1	3.78847	3.44259
ENSG00000104369	JPH1	5.52451	3.6703
ENSG00000104375	STK3	5.11097	3.54809
ENSG00000104381	GDAP1	5.57771	3.03138
ENSG00000104388	RAB2A	5.7337	4.66725
ENSG00000104408	EIF3E	4.15208	2.15198
ENSG00000104412	EMC2	5.86024	3.0524
ENSG00000104419	NDRG1	6.08307	3.94144
ENSG00000104427	ZC2HC1A	5.46019	3.30427
ENSG00000104432	IL7	3.2681	2.66995
ENSG00000104442	ARMC1	5.41051	4.01899
ENSG00000104450	SPAG1	5.07501	3.23427
ENSG00000104472	CHRAC1	3.14028	2.44458
ENSG00000104497	SNX16	4.55793	4.18746
ENSG00000104517	UBR5	3.3821	3.7115
ENSG00000104518	GSDMD	6.31827	3.36722
ENSG00000104522	TSTA3	5.33369	2.35521
ENSG00000104524	PYCR3	4.86066	2.61352
ENSG00000104529	EEF1D	4.95505	1.93692
ENSG00000104549	SQLE	4.56484	3.45469
ENSG00000104611	SH2D4A	4.69487	3.53243
ENSG00000104613	INTS10	4.54381	2.41133
ENSG00000104626	ERI1	5.79324	3.64875
ENSG00000104635	SLC39A14	5.97497	3.78165
ENSG00000104643	MTMR9	4.99517	3.01106
ENSG00000104660	LEPROTL1	4.10618	2.7657
ENSG00000104671	DCTN6	4.38626	2.68771
ENSG00000104679	R3HCC1	3.85675	2.58216
ENSG00000104687	GSR	5.52446	2.69827
ENSG00000104689	TNFRSF10A	5.21474	3.92315
ENSG00000104691	UBXN8	4.45524	2.23614
ENSG00000104695	PPP2CB	5.12308	5.1067
ENSG00000104714	ERICH1	4.88355	3.29018
ENSG00000104722	NEFM	3.82343	2.45421
ENSG00000104723	TUSC3	5.10401	2.8727
ENSG00000104728	ARHGEF10	3.95465	2.97408
ENSG00000104731	KLHDC4	5.55491	3.15936
ENSG00000104738	MCM4	4.10246	3.40056
ENSG00000104756	KCTD9	4.41828	3.29836
ENSG00000104763	ASAH1	4.98488	2.88436
ENSG00000104765	BNIP3L	5.37058	2.56044
ENSG00000104774	MAN2B1	4.07646	2.36209
ENSG00000104805	NUCB1	5.8924	2.7865
ENSG00000104812	GYS1	4.82671	3.55404
ENSG00000104823	ECH1	5.81628	3.06386
ENSG00000104824	HNRNPL	6.00546	4.34815
ENSG00000104825	NFKBIB	4.9422	3.00972
ENSG00000104833	TUBB4A	5.59614	2.51765
ENSG00000104835	SARS2	5.75297	2.88872
ENSG00000104852	SNRNP70	5.47385	4.00557
ENSG00000104853	CLPTM1	4.96289	2.06548
ENSG00000104856	RELB	4.18443	2.58501
ENSG00000104859	CLASRP	4.51228	2.57267
ENSG00000104863	LIN7B	3.37955	2.37113
ENSG00000104866	PPP1R37	4.36941	2.86981
ENSG00000104870	FCGRT	5.20919	3.43867
ENSG00000104872	PIH1D1	5.11695	3.68175
ENSG00000104880	ARHGEF18	5.14097	3.4295
ENSG00000104881	PPP1R13L	3.9357	2.76475
ENSG00000104883	PEX11G	4.6266	2.87979
ENSG00000104884	ERCC2	4.71857	3.57684
ENSG00000104885	DOT1L	3.85448	2.49052
ENSG00000104886	PLEKHJ1	3.09435	2.31807
ENSG00000104889	RNASEH2A	6.00954	3.08974
ENSG00000104897	SF3A2	5.07255	2.59722
ENSG00000104907	TRMT1	4.82806	2.61913
ENSG00000104915	STX10	3.29634	2.41782
ENSG00000104946	TBC1D17	3.19294	2.9626
ENSG00000104951	IL4I1	5.20473	3.02165
ENSG00000104953	TLE6	2.52313	2.31069
ENSG00000104957	CCDC130	4.76624	2.73799
ENSG00000104960	PTOV1	6.31189	3.10519
ENSG00000104964	TLE5	2.97871	2.22092
ENSG00000104969	SGTA	5.1651	2.77309
ENSG00000104973	MED25	5.71467	3.23992
ENSG00000104976	SNAPC2	4.57672	2.47996
ENSG00000104979	C19orf53	2.55032	1.91005
ENSG00000104980	TIMM44	4.54692	2.5686
ENSG00000104983	CCDC61	4.98198	3.83223
ENSG00000104998	IL27RA	6.06249	2.88065
ENSG00000105011	ASF1B	5.07165	3.71329
ENSG00000105053	VRK3	4.5848	2.90687
ENSG00000105058	FAM32A	3.49802	2.49695
ENSG00000105063	PPP6R1	5.10626	3.36953
ENSG00000105072	C19orf44	4.76956	2.75244
ENSG00000105085	MED26	4.10722	3.12509
ENSG00000105127	AKAP8	3.89591	3.05915
ENSG00000105135	ILVBL	5.74531	3.3498
ENSG00000105137	SYDE1	4.46031	3.01359
ENSG00000105171	POP4	4.5363	2.61968
ENSG00000105173	CCNE1	5.2724	2.93588
ENSG00000105176	URI1	3.64468	2.8334
ENSG00000105186	ANKRD27	4.2318	3.6786
ENSG00000105193	RPS16	3.54093	1.85811
ENSG00000105197	TIMM50	4.84927	2.54686
ENSG00000105202	FBL	5.53894	2.53587
ENSG00000105204	DYRK1B	4.3532	3.82944
ENSG00000105220	GPI	5.15351	2.45799
ENSG00000105221	AKT2	4.20849	3.00014
ENSG00000105223	PLD3	4.47471	3.13477
ENSG00000105229	PIAS4	4.72214	2.80398
ENSG00000105245	NUMBL	5.49792	3.28786
ENSG00000105246	EBI3	5.47243	2.61286
ENSG00000105248	YJU2	6.04167	3.62622
ENSG00000105254	TBCB	4.8759	2.66526
ENSG00000105258	POLR2I	2.44576	1.95994
ENSG00000105281	SLC1A5	5.01605	3.17258
ENSG00000105287	PRKD2	4.31355	3.18044
ENSG00000105298	CACTIN	5.71391	3.99188
ENSG00000105321	CCDC9	4.65569	3.8928
ENSG00000105323	HNRNPUL1	4.13617	2.97387
ENSG00000105325	FZR1	5.68038	3.27932
ENSG00000105327	BBC3	3.83902	3.54184
ENSG00000105329	TGFB1	4.74975	3.22329
ENSG00000105341	DMAC2	4.67034	2.49953
ENSG00000105355	PLIN3	6.42637	3.60047
ENSG00000105364	MRPL4	4.74511	2.87999
ENSG00000105372	RPS19	3.47565	1.77952
ENSG00000105373	NOP53	3.67842	2.02755
ENSG00000105379	ETFB	5.5504	2.88558
ENSG00000105393	BABAM1	3.66406	2.46324
ENSG00000105397	TYK2	5.47461	3.29128
ENSG00000105401	CDC37	5.92699	2.80858
ENSG00000105402	NAPA	5.0217	3.32742
ENSG00000105404	RABAC1	3.94081	2.12377
ENSG00000105426	PTPRS	3.83579	2.5453
ENSG00000105427	CNFN	2.18895	1.97338
ENSG00000105438	KDELR1	5.5277	2.33857
ENSG00000105443	CYTH2	5.24549	3.08381
ENSG00000105447	GRWD1	5.86339	3.50686
ENSG00000105472	CLEC11A	3.05458	2.30443
ENSG00000105486	LIG1	4.4231	3.79455
ENSG00000105514	RAB3D	5.44786	2.93839
ENSG00000105516	DBP	4.94926	4.02208
ENSG00000105518	TMEM205	4.67585	3.15535
ENSG00000105519	CAPS	4.98834	3.02267
ENSG00000105520	PLPPR2	3.87305	2.79018
ENSG00000105552	BCAT2	5.35836	3.22217
ENSG00000105556	MIER2	4.6514	3.20459
ENSG00000105559	PLEKHA4	3.81655	2.91306
ENSG00000105568	PPP2R1A	5.86239	2.99466
ENSG00000105576	TNPO2	4.93223	2.76822
ENSG00000105583	WDR83OS	2.97127	2.09494
ENSG00000105607	GCDH	6.57707	3.90778
ENSG00000105612	DNASE2	6.35165	3.57747
ENSG00000105617	LENG1	5.56251	2.95551
ENSG00000105618	PRPF31	5.75836	3.30132
ENSG00000105619	TFPT	5.51373	3.35429
ENSG00000105640	RPL18A	3.66926	1.7307
ENSG00000105643	ARRDC2	4.40979	3.37965
ENSG00000105647	PIK3R2	3.67419	2.69766
ENSG00000105655	ISYNA1	5.28604	2.71342
ENSG00000105656	ELL	4.13291	3.3302
ENSG00000105662	CRTC1	4.32501	2.6097
ENSG00000105669	COPE	5.28782	2.93659
ENSG00000105671	DDX49	4.27403	2.36407
ENSG00000105676	ARMC6	5.16694	2.7448
ENSG00000105677	TMEM147	3.73032	2.24634
ENSG00000105698	USF2	3.75441	2.20941
ENSG00000105699	LSR	5.5543	3.14332
ENSG00000105700	KXD1	2.46397	2.01146
ENSG00000105701	FKBP8	4.61938	2.74303
ENSG00000105705	SUGP1	4.16923	2.76248
ENSG00000105722	ERF	4.1727	2.66069
ENSG00000105723	GSK3A	4.90163	3.08047
ENSG00000105726	ATP13A1	4.03985	2.91276
ENSG00000105732	ZNF574	3.98391	3.59286
ENSG00000105738	SIPA1L3	4.69353	3.84161
ENSG00000105750	ZNF85	3.52476	3.05267
ENSG00000105755	ETHE1	4.34509	2.23528
ENSG00000105767	CADM4	4.78324	2.70505
ENSG00000105771	SMG9	4.83805	3.48758
ENSG00000105778	AVL9	4.50482	2.84872
ENSG00000105793	GTPBP10	4.39581	3.36206
ENSG00000105810	CDK6	5.22835	4.13909
ENSG00000105819	PMPCB	5.05074	2.73546
ENSG00000105821	DNAJC2	4.68404	2.71569
ENSG00000105825	TFPI2	5.46512	2.88423
ENSG00000105829	BET1	3.99423	3.45026
ENSG00000105835	NAMPT	4.22804	3.01917
ENSG00000105849	TWISTNB	5.25704	3.43169
ENSG00000105854	PON2	4.94456	2.39303
ENSG00000105855	ITGB8	4.992	4.33459
ENSG00000105856	HBP1	4.74367	4.37005
ENSG00000105865	DUS4L	4.14759	3.04013
ENSG00000105875	WDR91	4.42315	3.63782
ENSG00000105877	DNAH11	5.46791	3.91859
ENSG00000105879	CBLL1	3.15257	2.86785
ENSG00000105887	MTPN	5.05848	3.63079
ENSG00000105889	STEAP1B	2.56845	1.75792
ENSG00000105926	MPP6	4.39091	3.29613
ENSG00000105928	GSDME	6.06212	3.97453
ENSG00000105939	ZC3HAV1	3.75189	2.98827
ENSG00000105948	TTC26	5.27396	4.10877
ENSG00000105953	OGDH	4.40922	3.77705
ENSG00000105968	H2AZ2	3.30563	2.57627
ENSG00000105971	CAV2	3.27178	2.50929
ENSG00000105974	CAV1	5.0542	3.1896
ENSG00000105976	MET	4.80808	3.92882
ENSG00000105982	RNF32	2.6095	2.47523
ENSG00000105983	LMBR1	3.71704	3.2817
ENSG00000105991	HOXA1	3.95221	2.56094
ENSG00000105993	DNAJB6	5.76267	3.34749
ENSG00000105997	HOXA3	3.87777	3.13555
ENSG00000106003	LFNG	4.67465	2.7229
ENSG00000106004	HOXA5	4.10738	3.29348
ENSG00000106009	BRAT1	4.6277	3.70608
ENSG00000106012	IQCE	3.877	3.36651
ENSG00000106025	TSPAN12	3.38017	2.94258
ENSG00000106028	SSBP1	4.93771	3.15596
ENSG00000106034	CPED1	3.07638	2.50778
ENSG00000106049	HIBADH	5.67414	3.76423
ENSG00000106052	TAX1BP1	5.03102	3.71854
ENSG00000106070	GRB10	5.05586	4.10345
ENSG00000106077	ABHD11	5.4868	2.97852
ENSG00000106080	FKBP14	5.71537	4.91653
ENSG00000106086	PLEKHA8	3.91714	3.554
ENSG00000106089	STX1A	3.87807	2.37506
ENSG00000106105	GARS1	4.36766	2.64954
ENSG00000106125	MINDY4	4.36016	2.77815
ENSG00000106144	CASP2	4.87578	3.21483
ENSG00000106153	CHCHD2	4.07882	2.28594
ENSG00000106211	HSPB1	5.77504	2.65383
ENSG00000106244	PDAP1	3.97369	2.56328
ENSG00000106245	BUD31	4.40156	3.24844
ENSG00000106246	PTCD1	5.29589	4.17423
ENSG00000106258	CYP3A5	4.46922	3.27058
ENSG00000106261	ZKSCAN1	4.04109	3.45748
ENSG00000106263	EIF3B	5.94804	3.72635
ENSG00000106266	SNX8	4.7165	2.80522
ENSG00000106268	NUDT1	3.71765	2.35942
ENSG00000106290	TAF6	4.8767	3.49536
ENSG00000106299	WASL	5.15387	2.79822
ENSG00000106305	AIMP2	5.96376	3.29559
ENSG00000106330	MOSPD3	3.01225	2.53719
ENSG00000106333	PCOLCE	3.55721	2.64108
ENSG00000106344	RBM28	4.30969	3.8886
ENSG00000106346	USP42	3.6837	3.45214
ENSG00000106348	IMPDH1	4.215	2.6148
ENSG00000106366	SERPINE1	5.56489	3.94228
ENSG00000106367	AP1S1	4.48605	2.8354
ENSG00000106392	C1GALT1	4.63291	3.98053
ENSG00000106397	PLOD3	5.46242	3.01952
ENSG00000106399	RPA3	3.40911	2.13432
ENSG00000106400	ZNHIT1	3.78292	2.54133
ENSG00000106443	PHF14	4.79446	2.83695
ENSG00000106460	TMEM106B	5.8177	2.87837
ENSG00000106462	EZH2	3.85598	2.90302
ENSG00000106477	CEP41	5.18271	3.61707
ENSG00000106479	ZNF862	3.52773	2.8284
ENSG00000106483	SFRP4	5.32639	2.88443
ENSG00000106524	ANKMY2	4.28791	3.28263
ENSG00000106526	ACTR3C	4.34371	3.39191
ENSG00000106537	TSPAN13	5.1646	3.40581
ENSG00000106554	CHCHD3	4.96605	2.73444
ENSG00000106588	PSMA2	5.49844	2.57593
ENSG00000106591	MRPL32	4.68673	2.41638
ENSG00000106603	COA1	2.83304	2.34595
ENSG00000106605	BLVRA	5.91052	2.70137
ENSG00000106608	URGCP	3.80472	3.49269
ENSG00000106609	TMEM248	3.85993	2.83784
ENSG00000106615	RHEB	3.93877	2.742
ENSG00000106617	PRKAG2	4.15343	3.06279
ENSG00000106628	POLD2	3.65823	2.48683
ENSG00000106635	BCL7B	3.09517	2.22621
ENSG00000106636	YKT6	4.18782	3.13151
ENSG00000106638	TBL2	5.57394	3.06683
ENSG00000106665	CLIP2	4.56218	3.36458
ENSG00000106682	EIF4H	5.55131	2.81137
ENSG00000106688	SLC1A1	5.35254	3.39385
ENSG00000106692	FKTN	4.49704	4.07502
ENSG00000106723	SPIN1	4.58135	4.32042
ENSG00000106733	NMRK1	4.04468	2.92061
ENSG00000106771	TMEM245	4.2033	3.89738
ENSG00000106785	TRIM14	3.82444	2.77953
ENSG00000106803	SEC61B	3.35267	2.32125
ENSG00000106853	PTGR1	4.62615	2.64879
ENSG00000106868	SUSD1	4.58227	2.89458
ENSG00000106976	DNM1	4.52474	2.73208
ENSG00000106992	AK1	4.31509	2.29969
ENSG00000106993	CDC37L1	5.03019	3.4841
ENSG00000107020	PLGRKT	4.72624	3.42511
ENSG00000107021	TBC1D13	4.49609	2.5325
ENSG00000107036	RIC1	3.08389	3.04593
ENSG00000107077	KDM4C	4.03447	3.08621
ENSG00000107140	TESK1	3.19313	2.62479
ENSG00000107164	FUBP3	5.10014	3.89243
ENSG00000107175	CREB3	4.53922	3.21334
ENSG00000107185	RGP1	3.82107	3.02194
ENSG00000107201	DDX58	3.54133	3.67932
ENSG00000107223	EDF1	3.98801	2.21215
ENSG00000107249	GLIS3	4.24848	3.38557
ENSG00000107281	NPDC1	3.73464	2.54517
ENSG00000107338	SHB	4.75372	3.9051
ENSG00000107341	UBE2R2	4.55265	2.86322
ENSG00000107371	EXOSC3	4.51454	3.18861
ENSG00000107372	ZFAND5	5.94104	4.81112
ENSG00000107438	PDLIM1	5.67961	2.46952
ENSG00000107443	CCNJ	2.78368	2.33914
ENSG00000107518	ATRNL1	4.48517	2.94536
ENSG00000107521	HPS1	3.11964	2.74506
ENSG00000107537	PHYH	5.35967	2.43035
ENSG00000107551	RASSF4	3.97183	2.45259
ENSG00000107560	RAB11FIP2	4.86655	4.45848
ENSG00000107566	ERLIN1	5.4725	3.39836
ENSG00000107581	EIF3A	3.7967	3.26159
ENSG00000107614	TRDMT1	4.3824	2.65249
ENSG00000107625	DDX50	3.51122	2.69912
ENSG00000107643	MAPK8	4.38545	3.65007
ENSG00000107651	SEC23IP	3.98428	3.28811
ENSG00000107669	ATE1	4.76715	3.29259
ENSG00000107672	NSMCE4A	4.71766	3.11991
ENSG00000107679	PLEKHA1	4.75737	3.90205
ENSG00000107738	VSIR	5.26436	3.2419
ENSG00000107745	MICU1	6.20784	4.33806
ENSG00000107758	PPP3CB	4.52826	2.81502
ENSG00000107771	CCSER2	3.88085	2.67739
ENSG00000107779	BMPR1A	4.34203	3.77306
ENSG00000107789	MINPP1	5.55812	3.895
ENSG00000107796	ACTA2	5.70026	3.05136
ENSG00000107798	LIPA	5.89387	3.62855
ENSG00000107815	TWNK	4.09204	3.19215
ENSG00000107816	LZTS2	4.51518	3.31266
ENSG00000107819	SFXN3	5.75949	3.24968
ENSG00000107829	FBXW4	3.91392	3.00615
ENSG00000107833	NPM3	3.70171	2.23379
ENSG00000107854	TNKS2	5.08892	4.37789
ENSG00000107862	GBF1	3.75973	3.58234
ENSG00000107863	ARHGAP21	4.34461	3.78214
ENSG00000107872	FBXL15	4.22738	3.06394
ENSG00000107874	CUEDC2	4.91191	2.9238
ENSG00000107882	SUFU	4.37704	3.09801
ENSG00000107890	ANKRD26	3.62473	2.97352
ENSG00000107897	ACBD5	4.9948	3.65245
ENSG00000107902	LHPP	4.86482	2.63604
ENSG00000107929	LARP4B	4.71398	4.30747
ENSG00000107937	GTPBP4	4.13315	3.53684
ENSG00000107938	EDRF1	3.26069	3.46762
ENSG00000107949	BCCIP	4.88163	2.85599
[truncated: 6,953 more rows]

## Sheet: Fig. 2c
gene_id	gene_name	functional class	group	MRL_log2fc
ENSG00000001561	ENPP4	Nucleotide metabolism	Metabolism	0.0876426
ENSG00000001629	ANKIB1	Ubiquitin system	Gene expression	-0.295638
ENSG00000002549	LAP3	Amino acid metabolism	Metabolism	-0.633669
ENSG00000002919	SNX11	Membrane trafficking	Gene expression	-0.292388
ENSG00000003756	RBM5	Spliceosome	Gene expression	0.0192792
ENSG00000004059	ARF5	Membrane trafficking	Gene expression	-0.782748
ENSG00000004455	AK2	Nucleotide metabolism	Metabolism	-0.873564
ENSG00000004478	FKBP4	Chaperones and folding catalysts	Gene expression	-1.1144
ENSG00000004766	VPS50	Membrane trafficking	Gene expression	-0.0305919
ENSG00000004779	NDUFAB1	Oxphos	Metabolism	-0.78883
ENSG00000004897	CDC27	Ubiquitin system	Gene expression	-0.252782
ENSG00000005075	POLR2J	Transcription machinery	Gene expression	-0.404949
ENSG00000005175	RPAP3	Transcription machinery	Gene expression	-0.379362
ENSG00000005243	COPZ2	Membrane trafficking	Gene expression	-0.434431
ENSG00000005436	GCFC2	Transcription factors	Gene expression	-0.585644
ENSG00000005483	KMT2E	Amino acid metabolism	Metabolism	0.0128301
ENSG00000005801	ZNF195	Transcription factors	Gene expression	-0.308077
ENSG00000005812	FBXL3	Ubiquitin system	Gene expression	0.0113196
ENSG00000005893	LAMP2	Membrane trafficking	Gene expression	-0.502943
ENSG00000006125	AP2B1	Membrane trafficking	Gene expression	-0.585041
ENSG00000006194	ZNF263	Transcription factors	Gene expression	0.0533826
ENSG00000006451	RALA	Membrane trafficking	Gene expression	-0.607204
ENSG00000006453	BAIAP2L1	Membrane trafficking	Gene expression	-0.725276
ENSG00000006534	ALDH3B1	Glycolysis	Metabolism	-1.2071
ENSG00000006534	ALDH3B1	Amino acid metabolism	Metabolism	-1.2071
ENSG00000006695	COX10	Oxphos	Metabolism	-0.835434
ENSG00000006704	GTF2IRD1	Transcription machinery	Gene expression	-0.735533
ENSG00000006712	PAF1	Transcription machinery	Gene expression	-0.966923
ENSG00000007255	TRAPPC6A	Membrane trafficking	Gene expression	-0.623812
ENSG00000007923	DNAJC11	Chaperones and folding catalysts	Gene expression	-0.701215
ENSG00000008018	PSMB1	Proteasome	Gene expression	-1.04835
ENSG00000008128	CDK11A	Spliceosome	Gene expression	0.200665
ENSG00000008256	CYTH3	Membrane trafficking	Gene expression	-0.468816
ENSG00000008294	SPAG9	Membrane trafficking	Gene expression	-0.336219
ENSG00000008382	MPND	Ubiquitin system	Gene expression	-0.570636
ENSG00000008838	MED24	Transcription machinery	Gene expression	-0.663099
ENSG00000008853	RHOBTB2	Ubiquitin system	Gene expression	-0.205173
ENSG00000008988	RPS20	Cytoplasmic ribosome	Gene expression	-0.619621
ENSG00000009335	UBE3C	Ubiquitin system	Gene expression	-0.463315
ENSG00000009844	VTA1	Membrane trafficking	Gene expression	-0.986666
ENSG00000010165	EEF1AKNMT	Translation factors	Gene expression	-0.492046
ENSG00000010256	UQCRC1	Oxphos	Metabolism	-1.05435
ENSG00000010539	ZNF200	Transcription factors	Gene expression	-0.0844787
ENSG00000011114	BTBD7	Ubiquitin system	Gene expression	-0.170488
ENSG00000011304	PTBP1	Messenger RNA biogenesis	Gene expression	-0.67829
ENSG00000011304	PTBP1	Spliceosome	Gene expression	-0.67829
ENSG00000012048	BRCA1	Ubiquitin system	Gene expression	0.0320948
ENSG00000012504	NR1H4	Transcription factors	Gene expression	-0.11956
ENSG00000012660	ELOVL5	Fatty acid biosynthesis	Metabolism	-1.1018
ENSG00000012963	UBR7	Ubiquitin system	Gene expression	-0.630194
ENSG00000013275	PSMC4	Proteasome	Gene expression	-0.913076
ENSG00000013441	CLK1	Spliceosome	Gene expression	-0.198928
ENSG00000013561	RNF14	Ubiquitin system	Gene expression	-0.402593
ENSG00000013810	TACC3	Messenger RNA biogenesis	Gene expression	-0.255984
ENSG00000014123	UFL1	Ubiquitin system	Gene expression	0.0568349
ENSG00000014641	MDH1	TCA cycle	Metabolism	-0.737007
ENSG00000014641	MDH1	Amino acid metabolism	Metabolism	-0.737007
ENSG00000014919	COX15	Oxphos	Metabolism	-0.953791
ENSG00000015479	MATR3	Spliceosome	Gene expression	-0.618544
ENSG00000017797	RALBP1	Membrane trafficking	Gene expression	-0.6526
ENSG00000018610	CXorf56	Membrane trafficking	Gene expression	-0.702338
ENSG00000019505	SYT13	Membrane trafficking	Gene expression	-1.00731
ENSG00000019549	SNAI2	Transcription factors	Gene expression	-0.73633
ENSG00000020426	MNAT1	Transcription machinery	Gene expression	-0.840536
ENSG00000021574	SPAST	Membrane trafficking	Gene expression	-0.417841
ENSG00000021762	OSBPL5	Membrane trafficking	Gene expression	-0.643706
ENSG00000023041	ZDHHC6	Membrane trafficking	Gene expression	-0.112179
ENSG00000023228	NDUFS1	Oxphos	Metabolism	0.0420623
ENSG00000023287	RB1CC1	Membrane trafficking	Gene expression	-0.139506
ENSG00000023318	ERP44	Membrane trafficking	Gene expression	-0.708997
ENSG00000023330	ALAS1	Amino acid metabolism	Metabolism	-0.2929
ENSG00000023445	BIRC3	Ubiquitin system	Gene expression	0.0423774
ENSG00000023572	GLRX2	Chaperones and folding catalysts	Gene expression	-0.514993
ENSG00000023608	SNAPC1	Transcription machinery	Gene expression	-0.543782
ENSG00000023697	DERA	Pentose phosphate pathway	Metabolism	-0.869423
ENSG00000023734	STRAP	Spliceosome	Gene expression	-0.49806
ENSG00000023909	GCLM	Amino acid metabolism	Metabolism	-0.249986
ENSG00000024422	EHD2	Membrane trafficking	Gene expression	-0.724448
ENSG00000025156	HSF2	Transcription factors	Gene expression	-0.522658
ENSG00000025434	NR1H3	Transcription factors	Gene expression	-0.715874
ENSG00000025708	TYMP	Nucleotide metabolism	Metabolism	-0.662407
ENSG00000025796	SEC63	Chaperones and folding catalysts	Gene expression	-0.486176
ENSG00000026025	VIM	Messenger RNA biogenesis	Gene expression	-1.20445
ENSG00000028528	SNX1	Membrane trafficking	Gene expression	-1.00884
ENSG00000028839	TBPL1	Transcription factors	Gene expression	-0.512372
ENSG00000028839	TBPL1	Transcription machinery	Gene expression	-0.512372
ENSG00000029153	ARNTL2	Transcription factors	Gene expression	-0.309767
ENSG00000029363	BCLAF1	Spliceosome	Gene expression	0.103759
ENSG00000029725	RABEP1	Membrane trafficking	Gene expression	-0.299029
ENSG00000030066	NUP160	Messenger RNA biogenesis	Gene expression	-0.601688
ENSG00000030582	GRN	Membrane trafficking	Gene expression	-0.784539
ENSG00000032389	EIPR1	Membrane trafficking	Gene expression	-0.721283
ENSG00000033030	ZCCHC8	Spliceosome	Gene expression	-0.278034
ENSG00000033178	UBA6	Ubiquitin system	Gene expression	-0.307328
ENSG00000033627	ATP6V0A1	Oxphos	Metabolism	-0.242841
ENSG00000033800	PIAS1	Ubiquitin system	Gene expression	-0.131179
ENSG00000034677	RNF19A	Ubiquitin system	Gene expression	-0.185719
ENSG00000034693	PEX3	Membrane trafficking	Gene expression	-0.541534
ENSG00000034713	GABARAPL2	Membrane trafficking	Gene expression	-0.276315
ENSG00000034713	GABARAPL2	Ubiquitin system	Gene expression	-0.276315
ENSG00000035115	SH3YL1	Membrane trafficking	Gene expression	-0.127841
ENSG00000035687	ADSS2	Nucleotide metabolism	Metabolism	-0.89611
ENSG00000035687	ADSS2	Amino acid metabolism	Metabolism	-0.89611
ENSG00000036054	TBC1D23	Membrane trafficking	Gene expression	-0.481278
ENSG00000037241	RPL26L1	Cytoplasmic ribosome	Gene expression	-0.8965
ENSG00000037757	MRI1	Amino acid metabolism	Metabolism	-1.10307
ENSG00000038210	PI4K2B	Membrane trafficking	Gene expression	-0.375806
ENSG00000038274	MAT2B	Amino acid metabolism	Metabolism	-0.505825
ENSG00000038532	CLEC16A	Membrane trafficking	Gene expression	-0.731058
ENSG00000040341	STAU2	Messenger RNA biogenesis	Gene expression	-0.395349
ENSG00000041353	RAB27B	Membrane trafficking	Gene expression	-0.396778
ENSG00000041357	PSMA4	Proteasome	Gene expression	-0.508227
ENSG00000041988	THAP3	Transcription factors	Gene expression	-0.48503
ENSG00000042429	MED17	Transcription machinery	Gene expression	0.00943542
ENSG00000042753	AP2S1	Membrane trafficking	Gene expression	-0.723458
ENSG00000043093	DCUN1D1	Ubiquitin system	Gene expression	-0.839913
ENSG00000044574	HSPA5	Chaperones and folding catalysts	Gene expression	-0.201264
ENSG00000044574	HSPA5	Membrane trafficking	Gene expression	-0.201264
ENSG00000046647	GEMIN8	Spliceosome	Gene expression	-0.996764
ENSG00000047188	YTHDC2	Spliceosome	Gene expression	0.0318146
ENSG00000047249	ATP6V1H	Oxphos	Metabolism	-0.97952
ENSG00000047315	POLR2B	Transcription machinery	Gene expression	0.202723
ENSG00000047410	TPR	Messenger RNA biogenesis	Gene expression	0.0720282
ENSG00000047579	DTNBP1	Membrane trafficking	Gene expression	-0.688872
ENSG00000048028	USP28	Ubiquitin system	Gene expression	-0.160477
ENSG00000048140	TSPAN17	Ubiquitin system	Gene expression	-0.194023
ENSG00000048392	RRM2B	Nucleotide metabolism	Metabolism	-0.732697
ENSG00000048544	MRPS10	Mitochondrial ribosome	Gene expression	-0.640357
ENSG00000049167	ERCC8	Ubiquitin system	Gene expression	-0.285079
ENSG00000049245	VAMP3	Membrane trafficking	Gene expression	-0.374861
ENSG00000049618	ARID1B	Transcription machinery	Gene expression	-0.28016
ENSG00000049759	NEDD4L	Membrane trafficking	Gene expression	-0.0966706
ENSG00000049759	NEDD4L	Ubiquitin system	Gene expression	-0.0966706
ENSG00000049860	HEXB	Chaperones and folding catalysts	Gene expression	-1.12433
ENSG00000050327	ARHGEF5	Membrane trafficking	Gene expression	-0.323392
ENSG00000050344	NFE2L3	Transcription factors	Gene expression	-0.738037
ENSG00000051180	RAD51	Membrane trafficking	Gene expression	-0.39383
ENSG00000051180	RAD51	Ubiquitin system	Gene expression	-0.39383
ENSG00000051382	PIK3CB	Membrane trafficking	Gene expression	-0.325396
ENSG00000051523	CYBA	Membrane trafficking	Gene expression	-1.15257
ENSG00000051596	THOC3	Messenger RNA biogenesis	Gene expression	-0.560549
ENSG00000051596	THOC3	Spliceosome	Gene expression	-0.560549
ENSG00000053254	FOXN3	Transcription factors	Gene expression	-0.155715
ENSG00000053501	USE1	Membrane trafficking	Gene expression	-0.962849
ENSG00000053900	ANAPC4	Ubiquitin system	Gene expression	-0.405232
ENSG00000054116	TRAPPC3	Membrane trafficking	Gene expression	-0.710406
ENSG00000054118	THRAP3	Spliceosome	Gene expression	0.137177
ENSG00000054611	TBC1D22A	Membrane trafficking	Gene expression	-0.823191
ENSG00000055130	CUL1	Ubiquitin system	Gene expression	-0.61521
ENSG00000055163	CYFIP2	Messenger RNA biogenesis	Gene expression	-0.504967
ENSG00000055332	EIF2AK2	Messenger RNA biogenesis	Gene expression	-0.471156
ENSG00000055483	USP36	Ubiquitin system	Gene expression	-0.344085
ENSG00000055950	MRPL43	Mitochondrial ribosome	Gene expression	-0.831997
ENSG00000056097	ZFR	Spliceosome	Gene expression	-0.456633
ENSG00000056586	RC3H2	Transcription factors	Gene expression	-0.274479
ENSG00000056586	RC3H2	Ubiquitin system	Gene expression	-0.274479
ENSG00000057663	ATG5	Membrane trafficking	Gene expression	-0.321492
ENSG00000057935	MTA3	Transcription factors	Gene expression	-0.805759
ENSG00000058056	USP13	Ubiquitin system	Gene expression	-0.605606
ENSG00000058600	POLR3E	Transcription machinery	Gene expression	-0.794213
ENSG00000058673	ZC3H11A	Messenger RNA biogenesis	Gene expression	-0.0863774
ENSG00000058799	YIPF1	Membrane trafficking	Gene expression	-0.682643
ENSG00000058804	NDC1	Messenger RNA biogenesis	Gene expression	-0.669271
ENSG00000059145	UNKL	Ubiquitin system	Gene expression	-0.282346
ENSG00000059573	ALDH18A1	Amino acid metabolism	Metabolism	-0.331694
ENSG00000059769	DNAJC25	Chaperones and folding catalysts	Gene expression	-0.679151
ENSG00000060069	CTDP1	Transcription machinery	Gene expression	-0.366198
ENSG00000060138	YBX3	Transcription factors	Gene expression	-0.950136
ENSG00000060138	YBX3	Spliceosome	Gene expression	-0.950136
ENSG00000060688	SNRNP40	Spliceosome	Gene expression	-1.01554
ENSG00000060971	ACAA1	Fatty acid degradation	Metabolism	-0.905803
ENSG00000060971	ACAA1	Amino acid metabolism	Metabolism	-0.905803
ENSG00000061794	MRPS35	Mitochondrial ribosome	Gene expression	-1.11043
ENSG00000061918	GUCY1B1	Nucleotide metabolism	Metabolism	-0.553901
ENSG00000062485	CS	TCA cycle	Metabolism	-1.01962
ENSG00000062582	MRPS24	Mitochondrial ribosome	Gene expression	-0.732496
ENSG00000062725	APPBP2	Ubiquitin system	Gene expression	-0.397031
ENSG00000063046	EIF4B	Messenger RNA biogenesis	Gene expression	-0.393526
ENSG00000063046	EIF4B	Translation factors	Gene expression	-0.393526
ENSG00000063177	RPL18	Cytoplasmic ribosome	Gene expression	-1.10523
ENSG00000063244	U2AF2	Spliceosome	Gene expression	-0.805692
ENSG00000063245	EPN1	Membrane trafficking	Gene expression	-0.614874
ENSG00000063322	MED29	Transcription machinery	Gene expression	-0.891917
ENSG00000063978	RNF4	Ubiquitin system	Gene expression	-0.331118
ENSG00000064205	CCN5	Membrane trafficking	Gene expression	-0.500618
ENSG00000064313	TAF2	Transcription machinery	Gene expression	0.0535682
ENSG00000064601	CTSA	Chaperones and folding catalysts	Gene expression	-0.895597
ENSG00000064601	CTSA	Membrane trafficking	Gene expression	-0.895597
ENSG00000064703	DDX20	Spliceosome	Gene expression	0.0448219
ENSG00000064726	BTBD1	Ubiquitin system	Gene expression	-0.782137
ENSG00000064995	TAF11	Transcription machinery	Gene expression	-0.523202
ENSG00000064999	ANKS1A	Membrane trafficking	Gene expression	-0.112056
ENSG00000065000	AP3D1	Membrane trafficking	Gene expression	-0.630902
ENSG00000065154	OAT	Amino acid metabolism	Metabolism	-0.328388
ENSG00000065485	PDIA5	Chaperones and folding catalysts	Gene expression	-0.863167
ENSG00000065485	PDIA5	Membrane trafficking	Gene expression	-0.863167
ENSG00000065491	TBC1D22B	Membrane trafficking	Gene expression	-0.721579
ENSG00000065518	NDUFB4	Oxphos	Metabolism	-0.783995
ENSG00000065802	ASB1	Ubiquitin system	Gene expression	-0.435785
ENSG00000065882	TBC1D1	Membrane trafficking	Gene expression	-0.484871
ENSG00000065978	YBX1	Transcription factors	Gene expression	-1.0813
ENSG00000065978	YBX1	Messenger RNA biogenesis	Gene expression	-1.0813
ENSG00000065978	YBX1	Spliceosome	Gene expression	-1.0813
ENSG00000065989	PDE4A	Nucleotide metabolism	Metabolism	-0.276094
ENSG00000066027	PPP2R5A	Messenger RNA biogenesis	Gene expression	-0.331045
ENSG00000066044	ELAVL1	Messenger RNA biogenesis	Gene expression	-0.787909
ENSG00000066044	ELAVL1	Spliceosome	Gene expression	-0.787909
ENSG00000066117	SMARCD1	Transcription machinery	Gene expression	-0.715625
ENSG00000066136	NFYC	Transcription factors	Gene expression	-0.74821
ENSG00000066322	ELOVL1	Fatty acid biosynthesis	Metabolism	-0.712946
ENSG00000066379	ZNRD1	Transcription machinery	Gene expression	-0.595837
ENSG00000066427	ATXN3	Ubiquitin system	Gene expression	-0.61228
ENSG00000066777	ARFGEF1	Membrane trafficking	Gene expression	-0.304611
ENSG00000067066	SP100	Transcription factors	Gene expression	-1.05659
ENSG00000067208	EVI5	Membrane trafficking	Gene expression	-0.475729
ENSG00000067225	PKM	Membrane trafficking	Gene expression	-0.715982
ENSG00000067225	PKM	Glycolysis	Metabolism	-0.715982
ENSG00000067248	DHX29	Translation factors	Gene expression	-0.228526
ENSG00000067596	DHX8	Spliceosome	Gene expression	0.340582
ENSG00000067829	IDH3G	TCA cycle	Metabolism	-1.2869
ENSG00000068305	MEF2A	Transcription factors	Gene expression	-0.344538
ENSG00000068308	OTUD5	Ubiquitin system	Gene expression	-0.812439
ENSG00000068323	TFE3	Transcription factors	Gene expression	-0.391557
ENSG00000068354	TBC1D25	Membrane trafficking	Gene expression	-0.410516
ENSG00000068366	ACSL4	Fatty acid biosynthesis	Metabolism	-0.526235
ENSG00000068366	ACSL4	Fatty acid degradation	Metabolism	-0.526235
ENSG00000068394	GPKOW	Spliceosome	Gene expression	-0.485223
ENSG00000068724	TTC7A	Membrane trafficking	Gene expression	-0.645113
ENSG00000068971	PPP2R5B	Messenger RNA biogenesis	Gene expression	-0.450682
ENSG00000069248	NUP133	Messenger RNA biogenesis	Gene expression	-0.512766
ENSG00000069329	VPS35	Membrane trafficking	Gene expression	0.109045
ENSG00000069345	DNAJA2	Chaperones and folding catalysts	Gene expression	-1.06331
ENSG00000069399	BCL3	Transcription factors	Gene expression	-0.687069
ENSG00000069399	BCL3	Chaperones and folding catalysts	Gene expression	-0.687069
ENSG00000069509	FUNDC1	Membrane trafficking	Gene expression	-0.490916
ENSG00000069869	NEDD4	Membrane trafficking	Gene expression	-0.0350708
ENSG00000069869	NEDD4	Ubiquitin system	Gene expression	-0.0350708
ENSG00000069974	RAB27A	Membrane trafficking	Gene expression	-0.235107
ENSG00000070081	NUCB2	Membrane trafficking	Gene expression	-0.403642
ENSG00000070087	PFN2	Membrane trafficking	Gene expression	-0.716233
ENSG00000070366	SMG6	Messenger RNA biogenesis	Gene expression	-0.0483182
ENSG00000070367	EXOC5	Membrane trafficking	Gene expression	-0.417389
ENSG00000070423	RNF126	Membrane trafficking	Gene expression	-0.799293
ENSG00000070423	RNF126	Ubiquitin system	Gene expression	-0.799293
ENSG00000070540	WIPI1	Membrane trafficking	Gene expression	-0.821498
ENSG00000070669	ASNS	Amino acid metabolism	Metabolism	-0.629903
ENSG00000070718	AP3M2	Membrane trafficking	Gene expression	-0.307116
ENSG00000070756	PABPC1	Messenger RNA biogenesis	Gene expression	-0.664362
ENSG00000070756	PABPC1	Spliceosome	Gene expression	-0.664362
ENSG00000070785	EIF2B3	Translation factors	Gene expression	-0.665754
ENSG00000070831	CDC42	Membrane trafficking	Gene expression	-0.912533
ENSG00000070882	OSBPL3	Membrane trafficking	Gene expression	-0.0921094
ENSG00000070950	RAD18	Ubiquitin system	Gene expression	-0.398316
ENSG00000071082	RPL31	Cytoplasmic ribosome	Gene expression	-0.985788
ENSG00000071205	ARHGAP10	Membrane trafficking	Gene expression	-0.57617
ENSG00000071553	ATP6AP1	Oxphos	Metabolism	-0.951788
ENSG00000071626	DAZAP1	Messenger RNA biogenesis	Gene expression	-0.849629
ENSG00000071794	HLTF	Ubiquitin system	Gene expression	-0.140407
ENSG00000071859	FAM50A	Spliceosome	Gene expression	-0.987156
ENSG00000072110	ACTN1	Membrane trafficking	Gene expression	-0.623959
ENSG00000072210	ALDH3A2	Glycolysis	Metabolism	-0.828956
ENSG00000072210	ALDH3A2	Fatty acid degradation	Metabolism	-0.828956
ENSG00000072210	ALDH3A2	Amino acid metabolism	Metabolism	-0.828956
ENSG00000072364	AFF4	Transcription machinery	Gene expression	-0.0255588
ENSG00000072401	UBE2D1	Ubiquitin system	Gene expression	-0.267731
ENSG00000072422	RHOBTB1	Ubiquitin system	Gene expression	-0.225544
ENSG00000072506	HSD17B10	Amino acid metabolism	Metabolism	-1.10017
ENSG00000072609	CHFR	Ubiquitin system	Gene expression	-0.524114
ENSG00000072682	P4HA2	Amino acid metabolism	Metabolism	-0.45324
ENSG00000072736	NFATC3	Transcription factors	Gene expression	-0.477062
ENSG00000072803	FBXW11	Ubiquitin system	Gene expression	-0.357996
ENSG00000072958	AP1M1	Membrane trafficking	Gene expression	-0.996756
ENSG00000073060	SCARB1	Membrane trafficking	Gene expression	-0.796533
ENSG00000073350	LLGL2	Membrane trafficking	Gene expression	-0.81057
ENSG00000073417	PDE8A	Nucleotide metabolism	Metabolism	-0.529369
ENSG00000073578	SDHA	TCA cycle	Metabolism	-0.562666
ENSG00000073578	SDHA	Oxphos	Metabolism	-0.562666
ENSG00000073584	SMARCE1	Transcription machinery	Gene expression	-0.885895
ENSG00000073711	PPP2R3A	Messenger RNA biogenesis	Gene expression	-0.127503
ENSG00000073921	PICALM	Membrane trafficking	Gene expression	-0.419017
ENSG00000074071	MRPS34	Mitochondrial ribosome	Gene expression	-0.871928
ENSG00000074201	CLNS1A	Spliceosome	Gene expression	-1.27528
ENSG00000074219	TEAD2	Transcription factors	Gene expression	-0.376821
ENSG00000074319	TSG101	Membrane trafficking	Gene expression	-0.836933
ENSG00000074695	LMAN1	Membrane trafficking	Gene expression	-0.830206
ENSG00000074696	HACD3	Fatty acid biosynthesis	Metabolism	-0.789951
ENSG00000074800	ENO1	Messenger RNA biogenesis	Gene expression	-0.878234
ENSG00000074800	ENO1	Glycolysis	Metabolism	-0.878234
ENSG00000075188	NUP37	Messenger RNA biogenesis	Gene expression	-0.754047
ENSG00000075239	ACAT1	Fatty acid degradation	Metabolism	-0.771046
ENSG00000075239	ACAT1	Amino acid metabolism	Metabolism	-0.771046
ENSG00000075292	ZNF638	Transcription factors	Gene expression	-0.154659
ENSG00000075407	ZNF37A	Transcription factors	Gene expression	-0.061515
ENSG00000075426	FOSL2	Transcription factors	Gene expression	-0.417966
ENSG00000075618	FSCN1	Membrane trafficking	Gene expression	-1.09013
ENSG00000075624	ACTB	Transcription machinery	Gene expression	-1.3034
ENSG00000075624	ACTB	Messenger RNA biogenesis	Gene expression	-1.3034
ENSG00000075651	PLD1	Membrane trafficking	Gene expression	-0.296418
ENSG00000075785	RAB7A	Membrane trafficking	Gene expression	-0.248969
ENSG00000075856	SART3	Spliceosome	Gene expression	0.304764
ENSG00000075891	PAX2	Transcription factors	Gene expression	-0.421637
ENSG00000075891	PAX2	Membrane trafficking	Gene expression	-0.421637
ENSG00000075914	EXOSC7	Messenger RNA biogenesis	Gene expression	-0.799188
ENSG00000075975	MKRN2	Ubiquitin system	Gene expression	-0.696518
ENSG00000076043	REXO2	Messenger RNA biogenesis	Gene expression	-0.568953
ENSG00000076053	RBM7	Spliceosome	Gene expression	-0.581256
ENSG00000076108	BAZ2A	Transcription machinery	Gene expression	-0.326181
ENSG00000076321	KLHL20	Ubiquitin system	Gene expression	-0.0772487
ENSG00000076513	ANKRD13A	Membrane trafficking	Gene expression	-0.324506
ENSG00000076650	GPATCH1	Spliceosome	Gene expression	-0.295498
ENSG00000076685	NT5C2	Nucleotide metabolism	Metabolism	-0.146622
ENSG00000076770	MBNL3	Spliceosome	Gene expression	-0.527341
ENSG00000076924	XAB2	Messenger RNA biogenesis	Gene expression	-0.310011
ENSG00000076924	XAB2	Spliceosome	Gene expression	-0.310011
ENSG00000076928	ARHGEF1	Membrane trafficking	Gene expression	-0.504832
ENSG00000076944	STXBP2	Membrane trafficking	Gene expression	-1.05956
ENSG00000077150	NFKB2	Transcription factors	Gene expression	-0.622504
ENSG00000077232	DNAJC10	Chaperones and folding catalysts	Gene expression	-0.482361
ENSG00000077232	DNAJC10	Membrane trafficking	Gene expression	-0.482361
ENSG00000077235	GTF3C1	Transcription machinery	Gene expression	0.305581
ENSG00000077254	USP33	Ubiquitin system	Gene expression	-0.103468
ENSG00000077312	SNRPA	Spliceosome	Gene expression	-1.05296
ENSG00000077348	EXOSC5	Messenger RNA biogenesis	Gene expression	-0.850855
ENSG00000077549	CAPZB	Membrane trafficking	Gene expression	-1.16209
ENSG00000077721	UBE2A	Ubiquitin system	Gene expression	-0.33722
ENSG00000078043	PIAS2	Ubiquitin system	Gene expression	-0.442684
ENSG00000078053	AMPH	Membrane trafficking	Gene expression	-0.67297
ENSG00000078070	MCCC1	Amino acid metabolism	Metabolism	-0.314335
ENSG00000078140	UBE2K	Ubiquitin system	Gene expression	-0.24524
ENSG00000078142	PIK3C3	Membrane trafficking	Gene expression	0.0487711
ENSG00000078269	SYNJ2	Membrane trafficking	Gene expression	-0.109349
ENSG00000078304	PPP2R5C	Messenger RNA biogenesis	Gene expression	-0.724225
ENSG00000078399	HOXA9	Transcription factors	Gene expression	-0.40513
ENSG00000078747	ITCH	Membrane trafficking	Gene expression	-0.379982
ENSG00000078747	ITCH	Ubiquitin system	Gene expression	-0.379982
ENSG00000078808	SDF4	Membrane trafficking	Gene expression	-0.581419
ENSG00000078967	UBE2D4	Ubiquitin system	Gene expression	-0.109063
ENSG00000079134	THOC1	Messenger RNA biogenesis	Gene expression	-0.372077
ENSG00000079134	THOC1	Spliceosome	Gene expression	-0.372077
ENSG00000079263	SP140	Transcription factors	Gene expression	-0.261914
ENSG00000079332	SAR1A	Membrane trafficking	Gene expression	-0.626896
ENSG00000079387	SENP1	Ubiquitin system	Gene expression	-0.331932
ENSG00000079691	CARMIL1	Membrane trafficking	Gene expression	-0.13839
ENSG00000079739	PGM1	Glycolysis	Metabolism	-0.899056
ENSG00000079739	PGM1	Pentose phosphate pathway	Metabolism	-0.899056
ENSG00000079739	PGM1	Nucleotide metabolism	Metabolism	-0.899056
ENSG00000079785	DDX1	Spliceosome	Gene expression	-0.0927125
ENSG00000079805	DNM2	Membrane trafficking	Gene expression	-0.802689
ENSG00000079950	STX7	Membrane trafficking	Gene expression	-0.88687
ENSG00000079999	KEAP1	Ubiquitin system	Gene expression	-0.685819
ENSG00000080371	RAB21	Membrane trafficking	Gene expression	-0.163187
ENSG00000080503	SMARCA2	Transcription machinery	Gene expression	-0.382468
ENSG00000080802	CNOT4	Transcription factors	Gene expression	-0.136117
ENSG00000080802	CNOT4	Messenger RNA biogenesis	Gene expression	-0.136117
ENSG00000080802	CNOT4	Ubiquitin system	Gene expression	-0.136117
ENSG00000080824	HSP90AA1	Chaperones and folding catalysts	Gene expression	-0.197349
ENSG00000080824	HSP90AA1	Membrane trafficking	Gene expression	-0.197349
ENSG00000080824	HSP90AA1	Proteasome	Gene expression	-0.197349
ENSG00000080839	RBL1	Transcription factors	Gene expression	0.19766
ENSG00000081014	AP4E1	Membrane trafficking	Gene expression	0.0109397
ENSG00000081087	OSTM1	Membrane trafficking	Gene expression	-0.882645
ENSG00000081307	UBA5	Ubiquitin system	Gene expression	-0.422117
ENSG00000081665	ZNF506	Transcription factors	Gene expression	-0.303244
ENSG00000081760	AACS	Amino acid metabolism	Metabolism	-0.678197
ENSG00000081870	HSPB11	Chaperones and folding catalysts	Gene expression	-0.539034
ENSG00000082068	WDR70	Ubiquitin system	Gene expression	-0.507781
ENSG00000082258	CCNT2	Transcription machinery	Gene expression	0.0806375
ENSG00000082515	MRPL22	Mitochondrial ribosome	Gene expression	-0.797359
ENSG00000082641	NFE2L1	Transcription factors	Gene expression	-0.17195
ENSG00000082781	ITGB5	Membrane trafficking	Gene expression	-0.566331
ENSG00000082898	XPO1	Messenger RNA biogenesis	Gene expression	-0.163457
ENSG00000082996	RNF13	Ubiquitin system	Gene expression	-0.677417
ENSG00000083123	BCKDHB	Amino acid metabolism	Metabolism	-0.741674
ENSG00000083168	KAT6A	Transcription factors	Gene expression	-0.250509
ENSG00000083312	TNPO1	Messenger RNA biogenesis	Gene expression	-0.0726092
ENSG00000083444	PLOD1	Amino acid metabolism	Metabolism	-0.965735
ENSG00000083520	DIS3	Messenger RNA biogenesis	Gene expression	0.16951
ENSG00000083544	TDRD3	Messenger RNA biogenesis	Gene expression	-0.454988
ENSG00000083720	OXCT1	Amino acid metabolism	Metabolism	-0.573012
ENSG00000083799	CYLD	Ubiquitin system	Gene expression	-0.101815
ENSG00000083817	ZNF416	Transcription factors	Gene expression	-0.0908963
ENSG00000083838	ZNF446	Transcription factors	Gene expression	-1.11389
ENSG00000083845	RPS5	Cytoplasmic ribosome	Gene expression	-1.23458
ENSG00000083896	YTHDC1	Spliceosome	Gene expression	-0.255484
ENSG00000083937	CHMP2B	Membrane trafficking	Gene expression	-0.281091
ENSG00000084070	SMAP2	Membrane trafficking	Gene expression	-0.228907
ENSG00000084072	PPIE	Spliceosome	Gene expression	-0.835541
ENSG00000084072	PPIE	Chaperones and folding catalysts	Gene expression	-0.835541
ENSG00000084093	REST	Transcription factors	Gene expression	-0.175303
ENSG00000084463	WBP11	Spliceosome	Gene expression	-0.767168
ENSG00000084623	EIF3I	Translation factors	Gene expression	-1.32314
ENSG00000084733	RAB10	Membrane trafficking	Gene expression	-0.387243
ENSG00000084754	HADHA	Fatty acid biosynthesis	Metabolism	-0.354181
ENSG00000084754	HADHA	Fatty acid degradation	Metabolism	-0.354181
ENSG00000084754	HADHA	Amino acid metabolism	Metabolism	-0.354181
ENSG00000085224	ATRX	Transcription factors	Gene expression	0.168369
ENSG00000085231	AK6	Nucleotide metabolism	Metabolism	-0.557614
ENSG00000085274	MYNN	Transcription factors	Gene expression	-0.313416
ENSG00000085365	SCAMP1	Membrane trafficking	Gene expression	-0.930004
ENSG00000085415	SEH1L	Messenger RNA biogenesis	Gene expression	-1.01956
ENSG00000085415	SEH1L	Membrane trafficking	Gene expression	-1.01956
ENSG00000085449	WDFY1	Membrane trafficking	Gene expression	-1.03047
ENSG00000085644	ZNF213	Transcription factors	Gene expression	-0.493925
ENSG00000085721	RRN3	Transcription machinery	Gene expression	-0.207843
ENSG00000085733	CTTN	Membrane trafficking	Gene expression	-0.542418
ENSG00000085760	MTIF2	Translation factors	Gene expression	-0.690831
ENSG00000085872	CHERP	Spliceosome	Gene expression	-0.418706
ENSG00000085978	ATG16L1	Membrane trafficking	Gene expression	-0.170355
ENSG00000085982	USP40	Ubiquitin system	Gene expression	-0.441614
ENSG00000086061	DNAJA1	Chaperones and folding catalysts	Gene expression	-0.559866
ENSG00000086061	DNAJA1	Membrane trafficking	Gene expression	-0.559866
ENSG00000086062	B4GALT1	Membrane trafficking	Gene expression	-0.831918
ENSG00000086065	CHMP5	Membrane trafficking	Gene expression	-0.971956
ENSG00000086102	NFX1	Transcription factors	Gene expression	-0.243741
ENSG00000086102	NFX1	Ubiquitin system	Gene expression	-0.243741
ENSG00000086300	SNX10	Membrane trafficking	Gene expression	-0.437084
ENSG00000086504	MRPL28	Mitochondrial ribosome	Gene expression	-1.06842
ENSG00000086589	RBM22	Spliceosome	Gene expression	-0.703302
ENSG00000086598	TMED2	Membrane trafficking	Gene expression	-0.647752
ENSG00000086827	ZW10	Membrane trafficking	Gene expression	-0.117484
ENSG00000087008	ACOX3	Fatty acid degradation	Metabolism	-0.349196
ENSG00000087152	ATXN7L3	Transcription machinery	Gene expression	-0.248661
ENSG00000087191	PSMC5	Proteasome	Gene expression	-0.93746
ENSG00000087338	GMCL1	Ubiquitin system	Gene expression	-0.115714
ENSG00000087365	SF3B2	Spliceosome	Gene expression	-0.447705
ENSG00000087470	DNM1L	Membrane trafficking	Gene expression	-0.760751
ENSG00000087502	ERGIC2	Membrane trafficking	Gene expression	-0.48807
ENSG00000087903	RFX2	Transcription factors	Gene expression	-0.440177
ENSG00000088038	CNOT3	Messenger RNA biogenesis	Gene expression	-0.712968
ENSG00000088205	DDX18	Spliceosome	Gene expression	-0.173005
ENSG00000088247	KHSRP	Messenger RNA biogenesis	Gene expression	-0.716905
ENSG00000088247	KHSRP	Spliceosome	Gene expression	-0.716905
ENSG00000088305	DNMT3B	Transcription factors	Gene expression	-0.315114
ENSG00000088305	DNMT3B	Amino acid metabolism	Metabolism	-0.315114
ENSG00000088756	ARHGAP28	Membrane trafficking	Gene expression	-0.535306
ENSG00000088826	SMOX	Amino acid metabolism	Metabolism	-0.312907
ENSG00000088832	FKBP1A	Chaperones and folding catalysts	Gene expression	-0.421582
ENSG00000088833	NSFL1C	Membrane trafficking	Gene expression	-1.06676
ENSG00000088876	ZNF343	Transcription factors	Gene expression	-0.233206
ENSG00000088930	XRN2	Transcription machinery	Gene expression	-0.358547
ENSG00000088930	XRN2	Messenger RNA biogenesis	Gene expression	-0.358547
ENSG00000089006	SNX5	Membrane trafficking	Gene expression	-0.991732
ENSG00000089009	RPL6	Cytoplasmic ribosome	Gene expression	-1.23438
ENSG00000089053	ANAPC5	Ubiquitin system	Gene expression	-0.374555
ENSG00000089094	KDM2B	Transcription factors	Gene expression	-0.376259
ENSG00000089094	KDM2B	Ubiquitin system	Gene expression	-0.376259
ENSG00000089157	RPLP0	Cytoplasmic ribosome	Gene expression	-0.821457
ENSG00000089234	BRAP	Ubiquitin system	Gene expression	-0.556675
ENSG00000089248	ERP29	Membrane trafficking	Gene expression	-0.982751
ENSG00000089280	FUS	Spliceosome	Gene expression	-0.270063
ENSG00000089289	IGBP1	Membrane trafficking	Gene expression	-1.36889
ENSG00000089335	ZNF302	Transcription factors	Gene expression	-0.323996
ENSG00000089639	GMIP	Membrane trafficking	Gene expression	-0.549425
ENSG00000089723	OTUB2	Ubiquitin system	Gene expression	-0.24473
ENSG00000089818	NECAP1	Membrane trafficking	Gene expression	-0.720655
ENSG00000089820	ARHGAP4	Membrane trafficking	Gene expression	-0.588464
ENSG00000089876	DHX32	Spliceosome	Gene expression	-0.23136
ENSG00000090060	PAPOLA	Messenger RNA biogenesis	Gene expression	-0.271126
ENSG00000090061	CCNK	Transcription machinery	Gene expression	-0.587341
ENSG00000090097	PCBP4	Messenger RNA biogenesis	Gene expression	-0.630893
ENSG00000090263	MRPS33	Mitochondrial ribosome	Gene expression	-0.589564
ENSG00000090266	NDUFB2	Oxphos	Metabolism	-0.467764
ENSG00000090316	MAEA	Ubiquitin system	Gene expression	-0.736268
ENSG00000090432	MUL1	Ubiquitin system	Gene expression	-0.521275
ENSG00000090447	TFAP4	Transcription factors	Gene expression	-0.78333
ENSG00000090520	DNAJB11	Chaperones and folding catalysts	Gene expression	-0.843645
ENSG00000090530	P3H2	Chaperones and folding catalysts	Gene expression	-1.08666
ENSG00000090612	ZNF268	Transcription factors	Gene expression	-0.239036
ENSG00000090621	PABPC4	Messenger RNA biogenesis	Gene expression	-0.87259
ENSG00000090621	PABPC4	Spliceosome	Gene expression	-0.87259
ENSG00000090686	USP48	Ubiquitin system	Gene expression	-0.101002
ENSG00000090905	TNRC6A	Messenger RNA biogenesis	Gene expression	-0.164159
ENSG00000090989	EXOC1	Membrane trafficking	Gene expression	-0.162865
ENSG00000091009	RBM27	Spliceosome	Gene expression	-0.285466
ENSG00000091039	OSBPL8	Membrane trafficking	Gene expression	-0.386219
ENSG00000091073	DTX2	Ubiquitin system	Gene expression	-0.714991
ENSG00000091140	DLD	Glycolysis	Metabolism	-0.762648
ENSG00000091140	DLD	TCA cycle	Metabolism	-0.762648
ENSG00000091140	DLD	Amino acid metabolism	Metabolism	-0.762648
ENSG00000091483	FH	TCA cycle	Metabolism	-0.957509
ENSG00000091542	ALKBH5	Messenger RNA biogenesis	Gene expression	-0.216234
ENSG00000092010	PSME1	Proteasome	Gene expression	-1.14917
ENSG00000092020	PPP2R3C	Messenger RNA biogenesis	Gene expression	-0.51551
ENSG00000092098	RNF31	Ubiquitin system	Gene expression	-0.465164
ENSG00000092140	G2E3	Ubiquitin system	Gene expression	-0.170059
ENSG00000092148	HECTD1	Ubiquitin system	Gene expression	-0.165781
ENSG00000092199	HNRNPC	Spliceosome	Gene expression	-0.781453
ENSG00000092208	GEMIN2	Spliceosome	Gene expression	-0.711309
ENSG00000092470	WDR76	Ubiquitin system	Gene expression	-0.593303
ENSG00000092531	SNAP23	Membrane trafficking	Gene expression	-0.893403
ENSG00000092847	AGO1	Messenger RNA biogenesis	Gene expression	-0.593633
ENSG00000092871	RFFL	Ubiquitin system	Gene expression	-0.306044
ENSG00000093000	NUP50	Messenger RNA biogenesis	Gene expression	-0.500167
ENSG00000093183	SEC22C	Membrane trafficking	Gene expression	-0.319837
ENSG00000094631	HDAC6	Messenger RNA biogenesis	Gene expression	-0.750777
ENSG00000094631	HDAC6	Membrane trafficking	Gene expression	-0.750777
ENSG00000094880	CDC23	Ubiquitin system	Gene expression	-0.151196
ENSG00000094914	AAAS	Messenger RNA biogenesis	Gene expression	-0.230537
ENSG00000095015	MAP3K1	Ubiquitin system	Gene expression	0.0566065
ENSG00000095139	ARCN1	Membrane trafficking	Gene expression	-0.445815
ENSG00000095261	PSMD5	Proteasome	Gene expression	-0.714356
ENSG00000095383	TBC1D2	Membrane trafficking	Gene expression	-0.504765
ENSG00000095485	CWF19L1	Spliceosome	Gene expression	-0.228417
ENSG00000095564	BTAF1	Transcription machinery	Gene expression	-0.152029
ENSG00000095574	IKZF5	Transcription factors	Gene expression	0.0423769
ENSG00000095794	CREM	Transcription factors	Gene expression	-0.185163
ENSG00000095951	HIVEP1	Transcription factors	Gene expression	0.102533
ENSG00000096060	FKBP5	Chaperones and folding catalysts	Gene expression	-0.671613
ENSG00000096080	MRPS18A	Mitochondrial ribosome	Gene expression	-0.800242
ENSG00000096384	HSP90AB1	Chaperones and folding catalysts	Gene expression	-0.841685
ENSG00000096384	HSP90AB1	Membrane trafficking	Gene expression	-0.841685
ENSG00000096384	HSP90AB1	Proteasome	Gene expression	-0.841685
ENSG00000096401	CDC5L	Spliceosome	Gene expression	-0.197654
ENSG00000096746	HNRNPH3	Spliceosome	Gene expression	-0.779033
ENSG00000097021	ACOT7	Fatty acid biosynthesis	Metabolism	-1.14754
ENSG00000097033	SH3GLB1	Membrane trafficking	Gene expression	-0.85588
ENSG00000099203	TMED1	Membrane trafficking	Gene expression	-0.799254
ENSG00000099246	RAB18	Membrane trafficking	Gene expression	-0.733066
ENSG00000099290	WASHC2A	Membrane trafficking	Gene expression	0.188432
ENSG00000099331	MYO9B	Membrane trafficking	Gene expression	-0.331156
ENSG00000099341	PSMD8	Proteasome	Gene expression	-1.09962
ENSG00000099622	CIRBP	Spliceosome	Gene expression	-1.2476
ENSG00000099624	ATP5F1D	Oxphos	Metabolism	-0.983417
ENSG00000099783	HNRNPM	Spliceosome	Gene expression	-0.0205043
ENSG00000099785	MARCHF2	Ubiquitin system	Gene expression	-0.23574
ENSG00000099795	NDUFB7	Oxphos	Metabolism	-0.626462
ENSG00000099797	TECR	Fatty acid biosynthesis	Metabolism	-1.02167
ENSG00000099804	CDC34	Ubiquitin system	Gene expression	-0.783822
ENSG00000099904	ZDHHC8	Membrane trafficking	Gene expression	-0.642483
ENSG00000099910	KLHL22	Ubiquitin system	Gene expression	-0.716941
ENSG00000099917	MED15	Transcription machinery	Gene expression	-0.517928
ENSG00000099940	SNAP29	Membrane trafficking	Gene expression	-0.89464
ENSG00000099956	SMARCB1	Transcription machinery	Gene expression	-1.09254
ENSG00000099992	TBC1D10A	Membrane trafficking	Gene expression	-0.609944
ENSG00000099995	SF3A1	Spliceosome	Gene expression	-0.726435
ENSG00000100023	PPIL2	Spliceosome	Gene expression	-0.415537
ENSG00000100023	PPIL2	Chaperones and folding catalysts	Gene expression	-0.415537
ENSG00000100023	PPIL2	Ubiquitin system	Gene expression	-0.415537
ENSG00000100028	SNRPD3	Messenger RNA biogenesis	Gene expression	-0.457043
ENSG00000100028	SNRPD3	Spliceosome	Gene expression	-0.457043
ENSG00000100056	ESS2	Spliceosome	Gene expression	-0.856218
ENSG00000100083	GGA1	Membrane trafficking	Gene expression	-0.829003
ENSG00000100099	HPS4	Membrane trafficking	Gene expression	-0.48677
ENSG00000100109	TFIP11	Spliceosome	Gene expression	-0.317866
ENSG00000100116	GCAT	Amino acid metabolism	Metabolism	-0.94089
ENSG00000100124	ANKRD54	Membrane trafficking	Gene expression	-0.551221
ENSG00000100129	EIF3L	Translation factors	Gene expression	-0.732516
ENSG00000100138	SNU13	Spliceosome	Gene expression	-0.619563
ENSG00000100139	MICALL1	Membrane trafficking	Gene expression	-0.471172
ENSG00000100142	POLR2F	Transcription machinery	Gene expression	-0.326837
ENSG00000100150	DEPDC5	Membrane trafficking	Gene expression	-0.130134
ENSG00000100196	KDELR3	Membrane trafficking	Gene expression	-0.8375
ENSG00000100209	HSCB	Chaperones and folding catalysts	Gene expression	-0.561759
ENSG00000100219	XBP1	Transcription factors	Gene expression	-0.641207
ENSG00000100221	JOSD1	Ubiquitin system	Gene expression	-0.227796
ENSG00000100225	FBXO7	Ubiquitin system	Gene expression	-0.553701
ENSG00000100226	GTPBP1	Messenger RNA biogenesis	Gene expression	-0.471745
ENSG00000100226	GTPBP1	Translation factors	Gene expression	-0.471745
ENSG00000100227	POLDIP3	Messenger RNA biogenesis	Gene expression	-0.984403
ENSG00000100266	PACSIN2	Membrane trafficking	Gene expression	-0.210282
ENSG00000100280	AP1B1	Membrane trafficking	Gene expression	-0.569897
ENSG00000100294	MCAT	Fatty acid biosynthesis	Metabolism	-0.866218
ENSG00000100316	RPL3	Cytoplasmic ribosome	Gene expression	-1.18262
ENSG00000100319	ZMAT5	Spliceosome	Gene expression	-0.800939
ENSG00000100320	RBFOX2	Spliceosome	Gene expression	-0.237592
ENSG00000100348	TXN2	Chaperones and folding catalysts	Gene expression	-0.830187
ENSG00000100353	EIF3D	Translation factors	Gene expression	-0.790109
ENSG00000100354	TNRC6B	Messenger RNA biogenesis	Gene expression	0.237864
ENSG00000100359	SGSM3	Membrane trafficking	Gene expression	-0.548793
ENSG00000100379	KCTD17	Ubiquitin system	Gene expression	-0.757125
ENSG00000100380	ST13	Chaperones and folding catalysts	Gene expression	-1.30637
ENSG00000100380	ST13	Membrane trafficking	Gene expression	-1.30637
ENSG00000100387	RBX1	Ubiquitin system	Gene expression	-0.428033
ENSG00000100395	L3MBTL2	Transcription factors	Gene expression	-0.361457
ENSG00000100401	RANGAP1	Messenger RNA biogenesis	Gene expression	-0.711277
ENSG00000100410	PHF5A	Spliceosome	Gene expression	-0.495246
ENSG00000100412	ACO2	TCA cycle	Metabolism	-0.378574
ENSG00000100413	POLR3H	Transcription machinery	Gene expression	-0.161256
ENSG00000100418	DESI1	Ubiquitin system	Gene expression	-0.491845
ENSG00000100426	ZBED4	Transcription factors	Gene expression	-0.261297
ENSG00000100442	FKBP3	Chaperones and folding catalysts	Gene expression	-1.0347
ENSG00000100462	PRMT5	Spliceosome	Gene expression	-0.391307
ENSG00000100519	PSMC6	Proteasome	Gene expression	-0.997064
ENSG00000100528	CNIH1	Membrane trafficking	Gene expression	-0.911933
ENSG00000100554	ATP6V1D	Oxphos	Metabolism	-0.671112
ENSG00000100558	PLEK2	Membrane trafficking	Gene expression	-0.994043
ENSG00000100567	PSMA3	Proteasome	Gene expression	-0.689257
ENSG00000100577	GSTZ1	Amino acid metabolism	Metabolism	-0.67845
ENSG00000100599	RIN3	Membrane trafficking	Gene expression	-0.330624
ENSG00000100603	SNW1	Spliceosome	Gene expression	-0.220869
ENSG00000100644	HIF1A	Transcription factors	Gene expression	-0.0888165
ENSG00000100650	SRSF5	Spliceosome	Gene expression	-0.305303
ENSG00000100664	EIF5	Translation factors	Gene expression	-0.286214
ENSG00000100722	ZC3H14	Messenger RNA biogenesis	Gene expression	-0.531179
ENSG00000100764	PSMC1	Proteasome	Gene expression	-1.02034
ENSG00000100811	YY1	Transcription factors	Gene expression	-1.12259
ENSG00000100813	ACIN1	Messenger RNA biogenesis	Gene expression	-0.329728
ENSG00000100813	ACIN1	Spliceosome	Gene expression	-0.329728
ENSG00000100814	CCNB1IP1	Ubiquitin system	Gene expression	-0.277219
ENSG00000100815	TRIP11	Membrane trafficking	Gene expression	-0.0641136
ENSG00000100836	PABPN1	Messenger RNA biogenesis	Gene expression	-0.886032
ENSG00000100889	PCK2	Glycolysis	Metabolism	-0.565291
ENSG00000100889	PCK2	TCA cycle	Metabolism	-0.565291
ENSG00000100902	PSMA6	Proteasome	Gene expression	-1.12785
ENSG00000100906	NFKBIA	Transcription factors	Gene expression	-0.744746
ENSG00000100906	NFKBIA	Membrane trafficking	Gene expression	-0.744746
ENSG00000100908	EMC9	Membrane trafficking	Gene expression	-0.673585
ENSG00000100911	PSME2	Proteasome	Gene expression	-1.01201
ENSG00000100934	SEC23A	Membrane trafficking	Gene expression	-0.707801
ENSG00000100938	GMPR2	Nucleotide metabolism	Metabolism	-0.95118
ENSG00000100941	PNN	Messenger RNA biogenesis	Gene expression	-0.313349
ENSG00000100941	PNN	Spliceosome	Gene expression	-0.313349
ENSG00000100949	RABGGTA	Membrane trafficking	Gene expression	-0.642575
ENSG00000100983	GSS	Amino acid metabolism	Metabolism	-1.06294
ENSG00000100991	TRPC4AP	Ubiquitin system	Gene expression	-0.44591
ENSG00000101057	MYBL2	Transcription factors	Gene expression	-0.349356
ENSG00000101132	PFDN4	Chaperones and folding catalysts	Gene expression	-0.616233
ENSG00000101138	CSTF1	Messenger RNA biogenesis	Gene expression	-0.447623
ENSG00000101146	RAE1	Messenger RNA biogenesis	Gene expression	-0.552906
ENSG00000101152	DNAJC5	Chaperones and folding catalysts	Gene expression	-0.522778
ENSG00000101161	PRPF6	Spliceosome	Gene expression	-0.106762
ENSG00000101182	PSMA7	Membrane trafficking	Gene expression	-0.882803
ENSG00000101182	PSMA7	Proteasome	Gene expression	-0.882803
ENSG00000101193	GID8	Ubiquitin system	Gene expression	-0.858415
ENSG00000101199	ARFGAP1	Membrane trafficking	Gene expression	-0.811214
ENSG00000101216	GMEB2	Transcription factors	Gene expression	-0.845507
ENSG00000101310	SEC23B	Membrane trafficking	Gene expression	-0.277613
ENSG00000101333	PLCB4	Membrane trafficking	Gene expression	-0.214551
ENSG00000101343	CRNKL1	Spliceosome	Gene expression	-0.142955
ENSG00000101365	IDH3B	TCA cycle	Metabolism	-0.982245
ENSG00000101412	E2F1	Transcription factors	Gene expression	-0.440547
ENSG00000101421	CHMP4B	Membrane trafficking	Gene expression	-0.762792
ENSG00000101444	AHCY	Amino acid metabolism	Metabolism	-1.34941
ENSG00000101452	DHX35	Spliceosome	Gene expression	-0.0950401
ENSG00000101474	APMAP	Membrane trafficking	Gene expression	-0.560207
ENSG00000101544	ADNP2	Transcription factors	Gene expression	-0.391496
ENSG00000101557	USP14	Ubiquitin system	Gene expression	-0.404962
ENSG00000101558	VAPA	Membrane trafficking	Gene expression	-0.736063
ENSG00000101574	METTL4	Messenger RNA biogenesis	Gene expression	-0.185451
ENSG00000101654	RNMT	Messenger RNA biogenesis	Gene expression	-0.250679
ENSG00000101752	MIB1	Ubiquitin system	Gene expression	-0.0331585
ENSG00000101811	CSTF2	Messenger RNA biogenesis	Gene expression	-0.354472
ENSG00000101843	PSMD10	Proteasome	Gene expression	-0.704278
ENSG00000101871	MID1	Ubiquitin system	Gene expression	-0.0575337
ENSG00000101888	NXT2	Messenger RNA biogenesis	Gene expression	-0.315805
ENSG00000101911	PRPS2	Pentose phosphate pathway	Metabolism	-1.20635
ENSG00000101911	PRPS2	Nucleotide metabolism	Metabolism	-1.20635
ENSG00000101945	SUV39H1	Amino acid metabolism	Metabolism	-0.636159
ENSG00000101966	XIAP	Ubiquitin system	Gene expression	-0.133688
ENSG00000101997	CCDC22	Membrane trafficking	Gene expression	-1.07803
ENSG00000101997	CCDC22	Ubiquitin system	Gene expression	-1.07803
ENSG00000102034	ELF4	Transcription factors	Gene expression	-0.385003
ENSG00000102048	ASB9	Ubiquitin system	Gene expression	-0.429242
ENSG00000102081	FMR1	Messenger RNA biogenesis	Gene expression	-0.528301
ENSG00000102103	PQBP1	Spliceosome	Gene expression	-1.19048
ENSG00000102144	PGK1	Glycolysis	Metabolism	-0.573414
ENSG00000102172	SMS	Amino acid metabolism	Metabolism	-0.853939
ENSG00000102178	UBL4A	Membrane trafficking	Gene expression	-0.450147
ENSG00000102189	EEA1	Membrane trafficking	Gene expression	-0.286129
ENSG00000102226	USP11	Ubiquitin system	Gene expression	0.162005
ENSG00000102241	HTATSF1	Spliceosome	Gene expression	-0.590414
ENSG00000102309	PIN4	Chaperones and folding catalysts	Gene expression	-0.724258
ENSG00000102317	RBM3	Spliceosome	Gene expression	-1.12421
ENSG00000102554	KLF5	Transcription factors	Gene expression	-0.275743
ENSG00000102572	STK24	Membrane trafficking	Gene expression	-1.03439
ENSG00000102580	DNAJC3	Chaperones and folding catalysts	Gene expression	-0.567818
ENSG00000102606	ARHGEF7	Membrane trafficking	Gene expression	-0.404887
ENSG00000102738	MRPS31	Mitochondrial ribosome	Gene expression	-0.637039
ENSG00000102786	INTS6	Spliceosome	Gene expression	-0.231799
ENSG00000102858	MGRN1	Ubiquitin system	Gene expression	-0.774589
ENSG00000102900	NUP93	Messenger RNA biogenesis	Gene expression	-0.394975
ENSG00000102908	NFAT5	Transcription factors	Gene expression	0.00551543
ENSG00000102967	DHODH	Nucleotide metabolism	Metabolism	-0.658314
ENSG00000102974	CTCF	Transcription factors	Gene expression	-0.294538
ENSG00000102978	POLR2C	Transcription machinery	Gene expression	-0.776661
ENSG00000103005	USB1	Spliceosome	Gene expression	-0.227837
ENSG00000103024	NME3	Membrane trafficking	Gene expression	-0.624479
ENSG00000103024	NME3	Nucleotide metabolism	Metabolism	-0.624479
ENSG00000103035	PSMD7	Proteasome	Gene expression	-0.749986
ENSG00000103051	COG4	Membrane trafficking	Gene expression	-0.718194
ENSG00000103091	WDR59	Membrane trafficking	Gene expression	-0.568165
ENSG00000103111	MON1B	Membrane trafficking	Gene expression	-0.283209
ENSG00000103148	NPRL3	Membrane trafficking	Gene expression	-0.58731
ENSG00000103168	TAF1C	Transcription machinery	Gene expression	-0.327745
ENSG00000103194	USP10	Ubiquitin system	Gene expression	-0.376704
ENSG00000103202	NME4	Membrane trafficking	Gene expression	-0.366326
ENSG00000103202	NME4	Nucleotide metabolism	Metabolism	-0.366326
ENSG00000103227	LMF1	Membrane trafficking	Gene expression	-0.753751
ENSG00000103264	FBXO31	Ubiquitin system	Gene expression	-0.86311
ENSG00000103266	STUB1	Chaperones and folding catalysts	Gene expression	-0.624122
ENSG00000103266	STUB1	Membrane trafficking	Gene expression	-0.624122
ENSG00000103266	STUB1	Ubiquitin system	Gene expression	-0.624122
ENSG00000103275	UBE2I	Ubiquitin system	Gene expression	-0.769213
ENSG00000103342	GSPT1	Messenger RNA biogenesis	Gene expression	-0.714427
ENSG00000103342	GSPT1	Translation factors	Gene expression	-0.714427
ENSG00000103343	ZNF174	Transcription factors	Gene expression	-0.312755
ENSG00000103363	ELOB	Ubiquitin system	Gene expression	-0.745739
ENSG00000103365	GGA2	Membrane trafficking	Gene expression	-0.793461
ENSG00000103423	DNAJA3	Chaperones and folding catalysts	Gene expression	-1.03037
ENSG00000103429	BFAR	Ubiquitin system	Gene expression	-0.745562
ENSG00000103479	RBL2	Transcription factors	Gene expression	-0.680924
ENSG00000103496	STX4	Membrane trafficking	Gene expression	-0.236271
ENSG00000103510	KAT8	Transcription factors	Gene expression	-0.900856
ENSG00000103544	VPS35L	Membrane trafficking	Gene expression	-0.427507
ENSG00000103549	RNF40	Ubiquitin system	Gene expression	-0.429205
ENSG00000103591	AAGAB	Membrane trafficking	Gene expression	-0.733553
ENSG00000103769	RAB11A	Membrane trafficking	Gene expression	-0.847991
ENSG00000103876	FAH	Amino acid metabolism	Metabolism	-1.07382
ENSG00000103966	EHD4	Membrane trafficking	Gene expression	-0.590505
ENSG00000104064	GABPB1	Transcription factors	Gene expression	-0.350011
ENSG00000104129	DNAJC17	Chaperones and folding catalysts	Gene expression	-0.653876
ENSG00000104131	EIF3J	Translation factors	Gene expression	-0.937935
ENSG00000104142	VPS18	Membrane trafficking	Gene expression	-0.0856976
ENSG00000104164	BLOC1S6	Membrane trafficking	Gene expression	-0.163857
ENSG00000104177	MYEF2	Transcription factors	Gene expression	-0.782653
ENSG00000104219	ZDHHC2	Membrane trafficking	Gene expression	-0.425217
ENSG00000104221	BRF2	Transcription machinery	Gene expression	-0.624446
ENSG00000104228	TRIM35	Ubiquitin system	Gene expression	-0.640918
ENSG00000104299	INTS9	Spliceosome	Gene expression	-0.414545
ENSG00000104343	UBE2W	Ubiquitin system	Gene expression	-0.572048
ENSG00000104388	RAB2A	Membrane trafficking	Gene expression	-0.296895
ENSG00000104408	EIF3E	Translation factors	Gene expression	-0.948168
ENSG00000104408	EIF3E	Proteasome	Gene expression	-0.948168
ENSG00000104412	EMC2	Membrane trafficking	Gene expression	-0.941013
ENSG00000104517	UBR5	Ubiquitin system	Gene expression	0.134083
ENSG00000104524	PYCR3	Amino acid metabolism	Metabolism	-0.895161
ENSG00000104529	EEF1D	Translation factors	Gene expression	-1.35513
ENSG00000104613	INTS10	Spliceosome	Gene expression	-0.914076
ENSG00000104626	ERI1	Messenger RNA biogenesis	Gene expression	-0.66697
ENSG00000104695	PPP2CB	Messenger RNA biogenesis	Gene expression	-0.0046198
ENSG00000104695	PPP2CB	Membrane trafficking	Gene expression	-0.0046198
ENSG00000104728	ARHGEF10	Membrane trafficking	Gene expression	-0.411105
ENSG00000104756	KCTD9	Ubiquitin system	Gene expression	-0.421735
ENSG00000104765	BNIP3L	Membrane trafficking	Gene expression	-1.06869
ENSG00000104805	NUCB1	Membrane trafficking	Gene expression	-1.0804
ENSG00000104824	HNRNPL	Spliceosome	Gene expression	-0.465873
ENSG00000104825	NFKBIB	Transcription factors	Gene expression	-0.715523
ENSG00000104852	SNRNP70	Spliceosome	Gene expression	-0.450548
ENSG00000104856	RELB	Transcription factors	Gene expression	-0.694858
ENSG00000104859	CLASRP	Spliceosome	Gene expression	-0.810592
ENSG00000104863	LIN7B	Membrane trafficking	Gene expression	-0.511256
ENSG00000104870	FCGRT	Membrane trafficking	Gene expression	-0.599207
ENSG00000104880	ARHGEF18	Membrane trafficking	Gene expression	-0.584042
ENSG00000104884	ERCC2	Transcription machinery	Gene expression	-0.399662
ENSG00000104885	DOT1L	Amino acid metabolism	Metabolism	-0.630089
ENSG00000104897	SF3A2	Spliceosome	Gene expression	-0.965739
ENSG00000104915	STX10	Membrane trafficking	Gene expression	-0.447158
ENSG00000104946	TBC1D17	Membrane trafficking	Gene expression	-0.108022
ENSG00000104951	IL4I1	Amino acid metabolism	Metabolism	-0.784488
ENSG00000104957	CCDC130	Spliceosome	Gene expression	-0.799733
ENSG00000104969	SGTA	Chaperones and folding catalysts	Gene expression	-0.897302
ENSG00000104973	MED25	Transcription machinery	Gene expression	-0.818712
ENSG00000104976	SNAPC2	Transcription machinery	Gene expression	-0.883999
ENSG00000105058	FAM32A	Spliceosome	Gene expression	-0.486371
ENSG00000105085	MED26	Transcription machinery	Gene expression	-0.394265
ENSG00000105137	SYDE1	Membrane trafficking	Gene expression	-0.565661
ENSG00000105186	ANKRD27	Membrane trafficking	Gene expression	-0.202113
ENSG00000105193	RPS16	Cytoplasmic ribosome	Gene expression	-0.930288
ENSG00000105204	DYRK1B	Membrane trafficking	Gene expression	-0.184942
ENSG00000105220	GPI	Glycolysis	Metabolism	-1.06808
ENSG00000105220	GPI	Pentose phosphate pathway	Metabolism	-1.06808
ENSG00000105223	PLD3	Membrane trafficking	Gene expression	-0.513433
ENSG00000105229	PIAS4	Ubiquitin system	Gene expression	-0.751968
ENSG00000105245	NUMBL	Membrane trafficking	Gene expression	-0.741736
ENSG00000105258	POLR2I	Transcription machinery	Gene expression	-0.319474
ENSG00000105298	CACTIN	Spliceosome	Gene expression	-0.517411
ENSG00000105325	FZR1	Ubiquitin system	Gene expression	-0.79259
ENSG00000105329	TGFB1	Chaperones and folding catalysts	Gene expression	-0.559316
ENSG00000105355	PLIN3	Membrane trafficking	Gene expression	-0.835818
ENSG00000105364	MRPL4	Mitochondrial ribosome	Gene expression	-0.720378
ENSG00000105372	RPS19	Cytoplasmic ribosome	Gene expression	-0.965796
ENSG00000105393	BABAM1	Ubiquitin system	Gene expression	-0.572883
ENSG00000105401	CDC37	Chaperones and folding catalysts	Gene expression	-1.07746
ENSG00000105402	NAPA	Membrane trafficking	Gene expression	-0.593774
ENSG00000105404	RABAC1	Membrane trafficking	Gene expression	-0.891862
ENSG00000105438	KDELR1	Membrane trafficking	Gene expression	-1.24106
ENSG00000105443	CYTH2	Membrane trafficking	Gene expression	-0.766362
ENSG00000105514	RAB3D	Membrane trafficking	Gene expression	-0.890664
ENSG00000105516	DBP	Transcription factors	Gene expression	-0.299273
ENSG00000105552	BCAT2	Amino acid metabolism	Metabolism	-0.733757
ENSG00000105568	PPP2R1A	Messenger RNA biogenesis	Gene expression	-0.969096
ENSG00000105576	TNPO2	Messenger RNA biogenesis	Gene expression	-0.833284
ENSG00000105583	WDR83OS	Chaperones and folding catalysts	Gene expression	-0.504171
ENSG00000105607	GCDH	Fatty acid degradation	Metabolism	-0.751097
ENSG00000105607	GCDH	Amino acid metabolism	Metabolism	-0.751097
ENSG00000105618	PRPF31	Spliceosome	Gene expression	-0.802616
ENSG00000105640	RPL18A	Cytoplasmic ribosome	Gene expression	-1.08413
ENSG00000105647	PIK3R2	Membrane trafficking	Gene expression	-0.445718
ENSG00000105656	ELL	Transcription machinery	Gene expression	-0.311549
ENSG00000105669	COPE	Membrane trafficking	Gene expression	-0.848532
ENSG00000105698	USF2	Transcription factors	Gene expression	-0.764922
ENSG00000105700	KXD1	Membrane trafficking	Gene expression	-0.29274
ENSG00000105701	FKBP8	Chaperones and folding catalysts	Gene expression	-0.751929
ENSG00000105705	SUGP1	Spliceosome	Gene expression	-0.593818
ENSG00000105722	ERF	Transcription factors	Gene expression	-0.649182
ENSG00000105750	ZNF85	Transcription factors	Gene expression	-0.207455
ENSG00000105771	SMG9	Messenger RNA biogenesis	Gene expression	-0.472199
ENSG00000105821	DNAJC2	Chaperones and folding catalysts	Gene expression	-0.786433
ENSG00000105829	BET1	Membrane trafficking	Gene expression	-0.21121
ENSG00000105849	TWISTNB	Transcription machinery	Gene expression	-0.615329
ENSG00000105856	HBP1	Transcription factors	Gene expression	-0.118355
ENSG00000105875	WDR91	Membrane trafficking	Gene expression	-0.282001
ENSG00000105879	CBLL1	Messenger RNA biogenesis	Gene expression	-0.136557
ENSG00000105879	CBLL1	Membrane trafficking	Gene expression	-0.136557
ENSG00000105879	CBLL1	Ubiquitin system	Gene expression	-0.136557
ENSG00000105953	OGDH	TCA cycle	Metabolism	-0.223265
ENSG00000105971	CAV2	Membrane trafficking	Gene expression	-0.382794
ENSG00000105974	CAV1	Membrane trafficking	Gene expression	-0.664108
ENSG00000105983	LMBR1	Membrane trafficking	Gene expression	-0.179712
ENSG00000105991	HOXA1	Transcription factors	Gene expression	-0.625984
ENSG00000105993	DNAJB6	Chaperones and folding catalysts	Gene expression	-0.783658
ENSG00000105997	HOXA3	Transcription factors	Gene expression	-0.306509
ENSG00000106004	HOXA5	Transcription factors	Gene expression	-0.318607
ENSG00000106049	HIBADH	Amino acid metabolism	Metabolism	-0.592046
ENSG00000106052	TAX1BP1	Membrane trafficking	Gene expression	-0.436115
ENSG00000106070	GRB10	Membrane trafficking	Gene expression	-0.301118
ENSG00000106080	FKBP14	Chaperones and folding catalysts	Gene expression	-0.217208
ENSG00000106086	PLEKHA8	Membrane trafficking	Gene expression	-0.140355
ENSG00000106089	STX1A	Membrane trafficking	Gene expression	-0.707376
ENSG00000106125	MINDY4	Ubiquitin system	Gene expression	-0.650255
ENSG00000106153	CHCHD2	Transcription factors	Gene expression	-0.835367
ENSG00000106211	HSPB1	Spliceosome	Gene expression	-1.12175
ENSG00000106211	HSPB1	Chaperones and folding catalysts	Gene expression	-1.12175
ENSG00000106245	BUD31	Spliceosome	Gene expression	-0.438271
ENSG00000106261	ZKSCAN1	Transcription factors	Gene expression	-0.225022
ENSG00000106263	EIF3B	Messenger RNA biogenesis	Gene expression	-0.67465
ENSG00000106263	EIF3B	Translation factors	Gene expression	-0.67465
ENSG00000106266	SNX8	Membrane trafficking	Gene expression	-0.749605
ENSG00000106290	TAF6	Transcription machinery	Gene expression	-0.480467
ENSG00000106299	WASL	Membrane trafficking	Gene expression	-0.881145
ENSG00000106346	USP42	Ubiquitin system	Gene expression	-0.0936613
ENSG00000106348	IMPDH1	Nucleotide metabolism	Metabolism	-0.688832
ENSG00000106367	AP1S1	Membrane trafficking	Gene expression	-0.661895
ENSG00000106397	PLOD3	Amino acid metabolism	Metabolism	-0.855222
ENSG00000106460	TMEM106B	Membrane trafficking	Gene expression	-1.0152
ENSG00000106462	EZH2	Amino acid metabolism	Metabolism	-0.409541
ENSG00000106526	ACTR3C	Membrane trafficking	Gene expression	-0.356831
ENSG00000106588	PSMA2	Proteasome	Gene expression	-1.09393
ENSG00000106591	MRPL32	Mitochondrial ribosome	Gene expression	-0.955738
ENSG00000106636	YKT6	Membrane trafficking	Gene expression	-0.419341
ENSG00000106638	TBL2	Translation factors	Gene expression	-0.861949
ENSG00000106682	EIF4H	Messenger RNA biogenesis	Gene expression	-0.981555
ENSG00000106682	EIF4H	Translation factors	Gene expression	-0.981555
ENSG00000106692	FKTN	Membrane trafficking	Gene expression	-0.142167
ENSG00000106785	TRIM14	Ubiquitin system	Gene expression	-0.460408
ENSG00000106976	DNM1	Membrane trafficking	Gene expression	-0.727833
ENSG00000106992	AK1	Nucleotide metabolism	Metabolism	-0.907948
ENSG00000107021	TBC1D13	Membrane trafficking	Gene expression	-0.828107
ENSG00000107036	RIC1	Membrane trafficking	Gene expression	-0.0178667
ENSG00000107164	FUBP3	Messenger RNA biogenesis	Gene expression	-0.389864
ENSG00000107164	FUBP3	Spliceosome	Gene expression	-0.389864
ENSG00000107175	CREB3	Transcription factors	Gene expression	-0.49837
ENSG00000107185	RGP1	Membrane trafficking	Gene expression	-0.338501
ENSG00000107249	GLIS3	Transcription factors	Gene expression	-0.32755
ENSG00000107341	UBE2R2	Ubiquitin system	Gene expression	-0.669067
ENSG00000107371	EXOSC3	Messenger RNA biogenesis	Gene expression	-0.501653
ENSG00000107521	HPS1	Membrane trafficking	Gene expression	-0.184545
ENSG00000107560	RAB11FIP2	Membrane trafficking	Gene expression	-0.126348
ENSG00000107566	ERLIN1	Ubiquitin system	Gene expression	-0.687361
ENSG00000107581	EIF3A	Translation factors	Gene expression	-0.219172
ENSG00000107625	DDX50	Spliceosome	Gene expression	-0.379487
ENSG00000107789	MINPP1	Glycolysis	Metabolism	-0.512974
ENSG00000107829	FBXW4	Ubiquitin system	Gene expression	-0.380699
ENSG00000107862	GBF1	Membrane trafficking	Gene expression	-0.0697274
ENSG00000107863	ARHGAP21	Membrane trafficking	Gene expression	-0.200022
ENSG00000107872	FBXL15	Ubiquitin system	Gene expression	-0.464376
ENSG00000107902	LHPP	Oxphos	Metabolism	-0.884015
ENSG00000107929	LARP4B	Messenger RNA biogenesis	Gene expression	-0.130105
ENSG00000108094	CUL2	Ubiquitin system	Gene expression	-0.248387
ENSG00000108106	UBE2S	Ubiquitin system	Gene expression	-0.320864
ENSG00000108107	RPL28	Cytoplasmic ribosome	Gene expression	-1.01802
ENSG00000108176	DNAJC12	Chaperones and folding catalysts	Gene expression	-0.241952
ENSG00000108179	PPIF	Chaperones and folding catalysts	Gene expression	-0.674311
ENSG00000108239	TBC1D12	Membrane trafficking	Gene expression	-0.379934
ENSG00000108298	RPL19	Cytoplasmic ribosome	Gene expression	-1.24015
ENSG00000108312	UBTF	Transcription factors	Gene expression	-0.349563
ENSG00000108312	UBTF	Transcription machinery	Gene expression	-0.349563
ENSG00000108344	PSMD3	Proteasome	Gene expression	-1.04963
ENSG00000108349	CASC3	Messenger RNA biogenesis	Gene expression	-0.491888
ENSG00000108395	TRIM37	Ubiquitin system	Gene expression	-0.25642
ENSG00000108406	DHX40	Messenger RNA biogenesis	Gene expression	-0.600468
ENSG00000108433	GOSR2	Membrane trafficking	Gene expression	-0.710277
ENSG00000108509	CAMTA2	Transcription factors	Gene expression	-0.373572
ENSG00000108511	HOXB6	Transcription factors	Gene expression	-0.323569
ENSG00000108515	ENO3	Messenger RNA biogenesis	Gene expression	-0.873563
ENSG00000108515	ENO3	Glycolysis	Metabolism	-0.873563
ENSG00000108518	PFN1	Membrane trafficking	Gene expression	-0.603535
ENSG00000108523	RNF167	Ubiquitin system	Gene expression	-0.104924
ENSG00000108559	NUP88	Messenger RNA biogenesis	Gene expression	-0.735643
ENSG00000108587	GOSR1	Membrane trafficking	Gene expression	-0.529731
ENSG00000108588	CCDC47	Chaperones and folding catalysts	Gene expression	-0.240176
ENSG00000108590	MED31	Transcription machinery	Gene expression	-0.574768
ENSG00000108599	AKAP10	Membrane trafficking	Gene expression	-0.550307
ENSG00000108604	SMARCD2	Transcription machinery	Gene expression	-0.922298
ENSG00000108654	DDX5	Spliceosome	Gene expression	-0.217675
ENSG00000108669	CYTH1	Membrane trafficking	Gene expression	-0.409989
ENSG00000108671	PSMD11	Proteasome	Gene expression	-1.04338
ENSG00000108773	KAT2A	Transcription machinery	Gene expression	-0.985483
ENSG00000108774	RAB5C	Membrane trafficking	Gene expression	-0.570549
ENSG00000108788	MLX	Transcription factors	Gene expression	-1.02431
ENSG00000108799	EZH1	Amino acid metabolism	Metabolism	-0.425382
ENSG00000108826	MRPL27	Mitochondrial ribosome	Gene expression	-0.724439
ENSG00000108854	SMURF2	Membrane trafficking	Gene expression	-0.171242
ENSG00000108854	SMURF2	Ubiquitin system	Gene expression	-0.171242
ENSG00000108883	EFTUD2	Spliceosome	Gene expression	-0.208454
ENSG00000108963	DPH1	Translation factors	Gene expression	-0.610019
ENSG00000109046	WSB1	Ubiquitin system	Gene expression	-0.112584
ENSG00000109079	TNFAIP1	Ubiquitin system	Gene expression	-0.641974
ENSG00000109103	UNC119	Membrane trafficking	Gene expression	-0.777962
ENSG00000109107	ALDOC	Membrane trafficking	Gene expression	-0.912787
ENSG00000109107	ALDOC	Glycolysis	Metabolism	-0.912787
ENSG00000109107	ALDOC	Pentose phosphate pathway	Metabolism	-0.912787
ENSG00000109111	SUPT6H	Transcription machinery	Gene expression	-0.086712
ENSG00000109184	DCUN1D4	Ubiquitin system	Gene expression	-0.691058
ENSG00000109189	USP46	Ubiquitin system	Gene expression	-0.226181
ENSG00000109320	NFKB1	Transcription factors	Gene expression	-0.0868087
ENSG00000109332	UBE2D3	Ubiquitin system	Gene expression	-0.534051
ENSG00000109381	ELF2	Transcription factors	Gene expression	-0.315821
ENSG00000109390	NDUFC1	Oxphos	Metabolism	-0.338792
ENSG00000109436	TBC1D9	Membrane trafficking	Gene expression	-0.546808
ENSG00000109466	KLHL2	Ubiquitin system	Gene expression	-0.143075
ENSG00000109475	RPL34	Cytoplasmic ribosome	Gene expression	-0.878475
ENSG00000109519	GRPEL1	Chaperones and folding catalysts	Gene expression	-0.745597
ENSG00000109536	FRG1	Spliceosome	Gene expression	-0.850251
ENSG00000109576	AADAT	Amino acid metabolism	Metabolism	-0.374466
ENSG00000109606	DHX15	Spliceosome	Gene expression	-0.219999
ENSG00000109654	TRIM2	Ubiquitin system	Gene expression	-0.218844
ENSG00000109738	GLRB	Membrane trafficking	Gene expression	-0.642464
ENSG00000109787	KLF3	Transcription factors	Gene expression	-0.320194
ENSG00000109790	KLHL5	Ubiquitin system	Gene expression	-0.335415
ENSG00000109846	CRYAB	Chaperones and folding catalysts	Gene expression	-0.924421
ENSG00000109861	CTSC	Chaperones and folding catalysts	Gene expression	-0.474034
ENSG00000109971	HSPA8	Spliceosome	Gene expression	-0.828815
ENSG00000109971	HSPA8	Chaperones and folding catalysts	Gene expression	-0.828815
ENSG00000109971	HSPA8	Membrane trafficking	Gene expression	-0.828815
ENSG00000109971	HSPA8	Proteasome	Gene expression	-0.828815
ENSG00000110011	DNAJC4	Chaperones and folding catalysts	Gene expression	-0.814151
ENSG00000110042	DTX4	Ubiquitin system	Gene expression	-0.659276
ENSG00000110047	EHD1	Membrane trafficking	Gene expression	-0.842236
ENSG00000110048	OSBP	Membrane trafficking	Gene expression	-0.402962
ENSG00000110063	DCPS	Messenger RNA biogenesis	Gene expression	-0.974309
ENSG00000110066	KMT5B	Amino acid metabolism	Metabolism	-0.101056
ENSG00000110090	CPT1A	Fatty acid degradation	Metabolism	-1.00389
ENSG00000110107	PRPF19	Spliceosome	Gene expression	-0.798529
ENSG00000110107	PRPF19	Ubiquitin system	Gene expression	-0.798529
ENSG00000110172	CHORDC1	Chaperones and folding catalysts	Gene expression	-0.797114
ENSG00000110200	ANAPC15	Ubiquitin system	Gene expression	-0.229732
ENSG00000110321	EIF4G2	Messenger RNA biogenesis	Gene expression	-0.225191
ENSG00000110321	EIF4G2	Translation factors	Gene expression	-0.225191
ENSG00000110330	BIRC2	Ubiquitin system	Gene expression	-0.322469
ENSG00000110344	UBE4A	Ubiquitin system	Gene expression	-0.616645
ENSG00000110395	CBL	Membrane trafficking	Gene expression	-0.480146
ENSG00000110395	CBL	Ubiquitin system	Gene expression	-0.480146
ENSG00000110429	FBXO3	Ubiquitin system	Gene expression	-0.445751
ENSG00000110442	COMMD9	Ubiquitin system	Gene expression	-0.942771
ENSG00000110697	PITPNM1	Membrane trafficking	Gene expression	-0.65577
ENSG00000110700	RPS13	Cytoplasmic ribosome	Gene expression	-1.02095
ENSG00000110713	NUP98	Messenger RNA biogenesis	Gene expression	0.0245607
ENSG00000110717	NDUFS8	Oxphos	Metabolism	-0.821255
ENSG00000110719	TCIRG1	Oxphos	Metabolism	-0.889653
ENSG00000110756	HPS5	Membrane trafficking	Gene expression	-0.195381
ENSG00000110768	GTF2H1	Transcription machinery	Gene expression	-0.411399
ENSG00000110801	PSMD9	Proteasome	Gene expression	-0.730746
ENSG00000110844	PRPF40B	Spliceosome	Gene expression	-0.578724
ENSG00000110851	PRDM4	Transcription factors	Gene expression	-0.213994
ENSG00000110888	CAPRIN2	Messenger RNA biogenesis	Gene expression	-0.517977
ENSG00000110906	KCTD10	Ubiquitin system	Gene expression	-0.913186
ENSG00000110925	CSRNP2	Transcription machinery	Gene expression	-0.364524
ENSG00000110955	ATP5F1B	Oxphos	Metabolism	-0.869939
ENSG00000111145	ELK3	Transcription factors	Gene expression	0.0413046
ENSG00000111196	MAGOHB	Messenger RNA biogenesis	Gene expression	-0.567668
ENSG00000111196	MAGOHB	Spliceosome	Gene expression	-0.567668
ENSG00000111203	ITFG2	Membrane trafficking	Gene expression	-0.434228
ENSG00000111206	FOXM1	Transcription factors	Gene expression	-0.449613
ENSG00000111229	ARPC3	Membrane trafficking	Gene expression	-1.11545
ENSG00000111231	GPN3	Transcription machinery	Gene expression	-0.681808
ENSG00000111237	VPS29	Membrane trafficking	Gene expression	-0.605803
ENSG00000111275	ALDH2	Glycolysis	Metabolism	-0.913829
ENSG00000111275	ALDH2	Fatty acid degradation	Metabolism	-0.913829
ENSG00000111275	ALDH2	Amino acid metabolism	Metabolism	-0.913829
ENSG00000111358	GTF2H3	Transcription machinery	Gene expression	-0.512347
ENSG00000111361	EIF2B1	Translation factors	Gene expression	-0.801903
ENSG00000111450	STX2	Membrane trafficking	Gene expression	-0.304733
ENSG00000111481	COPZ1	Membrane trafficking	Gene expression	-0.767324
ENSG00000111540	RAB5B	Membrane trafficking	Gene expression	-0.331155
ENSG00000111581	NUP107	Messenger RNA biogenesis	Gene expression	0.101467
ENSG00000111596	CNOT2	Messenger RNA biogenesis	Gene expression	-0.361328
ENSG00000111605	CPSF6	Messenger RNA biogenesis	Gene expression	-0.689337
ENSG00000111639	MRPL51	Mitochondrial ribosome	Gene expression	-0.654292
ENSG00000111640	GAPDH	Membrane trafficking	Gene expression	-1.47175
ENSG00000111640	GAPDH	Glycolysis	Metabolism	-1.47175
ENSG00000111652	COPS7A	Ubiquitin system	Gene expression	-0.606155
ENSG00000111667	USP5	Ubiquitin system	Gene expression	-0.30559
ENSG00000111669	TPI1	Glycolysis	Metabolism	-1.0376
ENSG00000111671	SPSB2	Ubiquitin system	Gene expression	-0.640834
ENSG00000111674	ENO2	Messenger RNA biogenesis	Gene expression	-0.999934
ENSG00000111674	ENO2	Glycolysis	Metabolism	-0.999934
ENSG00000111716	LDHB	Glycolysis	Metabolism	-1.10055
ENSG00000111716	LDHB	Amino acid metabolism	Metabolism	-1.10055
ENSG00000111737	RAB35	Membrane trafficking	Gene expression	-0.737066
ENSG00000111775	COX6A1	Oxphos	Metabolism	-0.591473
ENSG00000111786	SRSF9	Spliceosome	Gene expression	-0.482048
ENSG00000111880	RNGTT	Messenger RNA biogenesis	Gene expression	-0.182597
ENSG00000111897	SERINC1	Membrane trafficking	Gene expression	-0.273835
ENSG00000111912	NCOA7	Membrane trafficking	Gene expression	-0.199643
ENSG00000112029	FBXO5	Ubiquitin system	Gene expression	-0.177298
ENSG00000112031	MTRF1L	Translation factors	Gene expression	-0.592414
ENSG00000112033	PPARD	Transcription factors	Gene expression	-0.320033
ENSG00000112110	MRPL18	Mitochondrial ribosome	Gene expression	-0.339637
ENSG00000112146	FBXO9	Ubiquitin system	Gene expression	-0.207507
ENSG00000112186	CAP2	Membrane trafficking	Gene expression	-0.69214
ENSG00000112200	ZNF451	Ubiquitin system	Gene expression	0.0284052
ENSG00000112208	BAG2	Chaperones and folding catalysts	Gene expression	-0.642324
ENSG00000112210	RAB23	Membrane trafficking	Gene expression	-0.215751
ENSG00000112234	FBXL4	Ubiquitin system	Gene expression	-0.300012
ENSG00000112242	E2F3	Transcription factors	Gene expression	-0.243815
ENSG00000112246	SIM1	Transcription factors	Gene expression	0.0395625
ENSG00000112294	ALDH5A1	Amino acid metabolism	Metabolism	-0.341064
ENSG00000112305	SMAP1	Membrane trafficking	Gene expression	-1.0478
ENSG00000112306	RPS12	Cytoplasmic ribosome	Gene expression	-0.50398
ENSG00000112339	HBS1L	Messenger RNA biogenesis	Gene expression	-0.596192
ENSG00000112343	TRIM38	Ubiquitin system	Gene expression	-0.23981
ENSG00000112365	ZBTB24	Transcription factors	Gene expression	-0.0637026
ENSG00000112365	ZBTB24	Ubiquitin system	Gene expression	-0.0637026
ENSG00000112511	PHF1	Transcription factors	Gene expression	-0.597379
ENSG00000112531	QKI	Spliceosome	Gene expression	-1.00168
ENSG00000112561	TFEB	Transcription factors	Gene expression	-0.905087
ENSG00000112592	TBP	Transcription factors	Gene expression	-0.735771
ENSG00000112592	TBP	Transcription machinery	Gene expression	-0.735771
ENSG00000112651	MRPL2	Mitochondrial ribosome	Gene expression	-0.7925
ENSG00000112658	SRF	Transcription factors	Gene expression	-0.394191
ENSG00000112685	EXOC2	Membrane trafficking	Gene expression	0.0724385
ENSG00000112695	COX7A2	Oxphos	Metabolism	-0.520268
ENSG00000112701	SENP6	Ubiquitin system	Gene expression	-0.263449
ENSG00000112739	PRPF4B	Spliceosome	Gene expression	0.15951
ENSG00000112972	HMGCS1	Amino acid metabolism	Metabolism	-0.373605
ENSG00000112984	KIF20A	Membrane trafficking	Gene expression	0.162391
ENSG00000113013	HSPA9	Messenger RNA biogenesis	Gene expression	-0.244093
ENSG00000113013	HSPA9	Chaperones and folding catalysts	Gene expression	-0.244093
ENSG00000113048	MRPS27	Mitochondrial ribosome	Gene expression	-0.781932
ENSG00000113068	PFDN1	Chaperones and folding catalysts	Gene expression	-0.520677
ENSG00000113141	IK	Spliceosome	Gene expression	-0.366022
ENSG00000113194	FAF2	Messenger RNA biogenesis	Gene expression	-0.340176
ENSG00000113240	CLK4	Spliceosome	Gene expression	0.185704
ENSG00000113269	RNF130	Ubiquitin system	Gene expression	-0.785984
ENSG00000113282	CLINT1	Membrane trafficking	Gene expression	-0.373365
ENSG00000113300	CNOT6	Messenger RNA biogenesis	Gene expression	-0.312444
ENSG00000113312	TTC1	Chaperones and folding catalysts	Gene expression	-0.724768
ENSG00000113356	POLR3G	Transcription machinery	Gene expression	-0.526066
ENSG00000113360	DROSHA	Messenger RNA biogenesis	Gene expression	-0.743795
ENSG00000113384	GOLPH3	Membrane trafficking	Gene expression	-0.439308
ENSG00000113558	SKP1	Membrane trafficking	Gene expression	-0.621035
ENSG00000113558	SKP1	Ubiquitin system	Gene expression	-0.621035
ENSG00000113569	NUP155	Messenger RNA biogenesis	Gene expression	0.106706
ENSG00000113580	NR3C1	Transcription factors	Gene expression	-0.203179
ENSG00000113593	PPWD1	Spliceosome	Gene expression	-0.40315
ENSG00000113593	PPWD1	Chaperones and folding catalysts	Gene expression	-0.40315
ENSG00000113615	SEC24A	Membrane trafficking	Gene expression	-0.411838
ENSG00000113649	TCERG1	Spliceosome	Gene expression	-0.22326
ENSG00000113719	ERGIC1	Membrane trafficking	Gene expression	-0.83472
ENSG00000113732	ATP6V0E1	Oxphos	Metabolism	-0.387142
ENSG00000113734	BNIP1	Membrane trafficking	Gene expression	-1.02548
ENSG00000113742	CPEB4	Messenger RNA biogenesis	Gene expression	-0.412785
ENSG00000113790	EHHADH	Fatty acid degradation	Metabolism	-0.148373
ENSG00000113790	EHHADH	Amino acid metabolism	Metabolism	-0.148373
ENSG00000113851	CRBN	Ubiquitin system	Gene expression	-0.760366
ENSG00000113924	HGD	Amino acid metabolism	Metabolism	-0.355694
ENSG00000114021	NIT2	Amino acid metabolism	Metabolism	-0.666326
ENSG00000114054	PCCB	Amino acid metabolism	Metabolism	-0.582641
ENSG00000114062	UBE3A	Ubiquitin system	Gene expression	-0.429399
ENSG00000114098	ARMC8	Ubiquitin system	Gene expression	-0.480901
ENSG00000114125	RNF7	Ubiquitin system	Gene expression	-0.245349
ENSG00000114127	XRN1	Messenger RNA biogenesis	Gene expression	0.262519
ENSG00000114315	HES1	Transcription factors	Gene expression	-0.147009
ENSG00000114316	USP4	Ubiquitin system	Gene expression	-0.607681
ENSG00000114331	ACAP2	Membrane trafficking	Gene expression	-0.0127918
ENSG00000114346	ECT2	Membrane trafficking	Gene expression	-0.160391
ENSG00000114388	NPRL2	Membrane trafficking	Gene expression	-0.775749
ENSG00000114391	RPL24	Cytoplasmic ribosome	Gene expression	-1.15097
ENSG00000114416	FXR1	Messenger RNA biogenesis	Gene expression	-0.644861
ENSG00000114439	BBX	Transcription factors	Gene expression	-0.171171
ENSG00000114491	UMPS	Nucleotide metabolism	Metabolism	-0.44431
ENSG00000114503	NCBP2	Messenger RNA biogenesis	Gene expression	-0.477397
ENSG00000114503	NCBP2	Spliceosome	Gene expression	-0.477397
ENSG00000114520	SNX4	Membrane trafficking	Gene expression	-1.06474
ENSG00000114573	ATP6V1A	Oxphos	Metabolism	-0.275517
ENSG00000114626	ABTB1	Ubiquitin system	Gene expression	-0.504357
ENSG00000114648	KLHL18	Ubiquitin system	Gene expression	-0.525583
ENSG00000114686	MRPL3	Mitochondrial ribosome	Gene expression	-0.488968
ENSG00000114735	HEMK1	Translation factors	Gene expression	-0.736204
ENSG00000114737	CISH	Ubiquitin system	Gene expression	-0.501822
ENSG00000114784	EIF1B	Translation factors	Gene expression	-0.42677
ENSG00000114796	KLHL24	Ubiquitin system	Gene expression	0.105224
ENSG00000114857	NKTR	Chaperones and folding catalysts	Gene expression	-0.0106492
ENSG00000114861	FOXP1	Transcription factors	Gene expression	-0.507761
ENSG00000114867	EIF4G1	Messenger RNA biogenesis	Gene expression	-0.254463
ENSG00000114867	EIF4G1	Translation factors	Gene expression	-0.254463
ENSG00000114942	EEF1B2	Translation factors	Gene expression	-1.2083
ENSG00000114956	DGUOK	Nucleotide metabolism	Metabolism	-0.435846
ENSG00000115091	ACTR3	Membrane trafficking	Gene expression	-0.825581
ENSG00000115107	STEAP3	Membrane trafficking	Gene expression	-0.834843
ENSG00000115128	SF3B6	Spliceosome	Gene expression	-0.448558
ENSG00000115145	STAM2	Membrane trafficking	Gene expression	-0.612425
ENSG00000115207	GTF3C2	Transcription machinery	Gene expression	-0.236612
ENSG00000115211	EIF2B4	Translation factors	Gene expression	-0.947975
ENSG00000115233	PSMD14	Ubiquitin system	Gene expression	-0.538144
ENSG00000115233	PSMD14	Proteasome	Gene expression	-0.538144
ENSG00000115239	ASB3	Ubiquitin system	Gene expression	-0.120936
ENSG00000115268	RPS15	Cytoplasmic ribosome	Gene expression	-0.810124
ENSG00000115286	NDUFS7	Oxphos	Metabolism	-0.994555
ENSG00000115310	RTN4	Membrane trafficking	Gene expression	-0.859918
ENSG00000115317	HTRA2	Chaperones and folding catalysts	Gene expression	-0.639115
ENSG00000115364	MRPL19	Mitochondrial ribosome	Gene expression	-1.01871
ENSG00000115392	FANCL	Ubiquitin system	Gene expression	-0.531409
ENSG00000115414	FN1	Membrane trafficking	Gene expression	-0.433076
ENSG00000115415	STAT1	Transcription factors	Gene expression	-0.431459
ENSG00000115419	GLS	Amino acid metabolism	Metabolism	-0.203953
ENSG00000115459	ELMOD3	Membrane trafficking	Gene expression	-0.285275
ENSG00000115464	USP34	Ubiquitin system	Gene expression	0.0722034
ENSG00000115484	CCT4	Chaperones and folding catalysts	Gene expression	-0.787848
ENSG00000115524	SF3B1	Spliceosome	Gene expression	0.357315
ENSG00000115541	HSPE1	Chaperones and folding catalysts	Gene expression	-0.329372
ENSG00000115561	CHMP3	Membrane trafficking	Gene expression	-0.683995
ENSG00000115694	STK25	Membrane trafficking	Gene expression	-0.460058
ENSG00000115738	ID2	Transcription factors	Gene expression	-0.352085
ENSG00000115750	TAF1B	Transcription machinery	Gene expression	-0.617111
ENSG00000115758	ODC1	Amino acid metabolism	Metabolism	-0.60262
ENSG00000115760	BIRC6	Ubiquitin system	Gene expression	-0.327251
ENSG00000115827	DCAF17	Ubiquitin system	Gene expression	-0.38812
ENSG00000115839	RAB3GAP1	Membrane trafficking	Gene expression	-0.0239654
ENSG00000115875	SRSF7	Spliceosome	Gene expression	-0.854242
ENSG00000115884	SDC1	Membrane trafficking	Gene expression	-0.39978
ENSG00000115935	WIPF1	Membrane trafficking	Gene expression	-0.435725
ENSG00000115944	COX7A2L	Oxphos	Metabolism	-0.661333
ENSG00000115946	PNO1	Proteasome	Gene expression	-0.912565
ENSG00000115956	PLEK	Membrane trafficking	Gene expression	-0.663975
ENSG00000115966	ATF2	Transcription factors	Gene expression	-0.337011
ENSG00000115977	AAK1	Membrane trafficking	Gene expression	-0.124596
ENSG00000116001	TIA1	Messenger RNA biogenesis	Gene expression	-0.583988
ENSG00000116001	TIA1	Spliceosome	Gene expression	-0.583988
ENSG00000116016	EPAS1	Transcription factors	Gene expression	-0.427863
ENSG00000116016	EPAS1	Membrane trafficking	Gene expression	-0.427863
ENSG00000116030	SUMO1	Ubiquitin system	Gene expression	-0.235699
ENSG00000116044	NFE2L2	Transcription factors	Gene expression	-0.69626
ENSG00000116095	PLEKHA3	Membrane trafficking	Gene expression	-0.120343
ENSG00000116199	FAM20B	Membrane trafficking	Gene expression	-0.342785
ENSG00000116221	MRPL37	Mitochondrial ribosome	Gene expression	-1.04839
ENSG00000116251	RPL22	Cytoplasmic ribosome	Gene expression	-0.817577
ENSG00000116266	STXBP3	Membrane trafficking	Gene expression	-0.280683
ENSG00000116337	AMPD2	Nucleotide metabolism	Metabolism	-0.568049
ENSG00000116350	SRSF4	Spliceosome	Gene expression	-0.820471
ENSG00000116353	MECR	Fatty acid biosynthesis	Metabolism	-0.808384
ENSG00000116455	WDR77	Spliceosome	Gene expression	-0.750174
ENSG00000116489	CAPZA1	Membrane trafficking	Gene expression	-0.937426
ENSG00000116521	SCAMP3	Membrane trafficking	Gene expression	-0.680742
ENSG00000116525	TRIM62	Ubiquitin system	Gene expression	-0.625799
ENSG00000116560	SFPQ	Transcription machinery	Gene expression	-0.231561
ENSG00000116560	SFPQ	Spliceosome	Gene expression	-0.231561
ENSG00000116580	GON4L	Transcription factors	Gene expression	0.0714786
ENSG00000116641	DOCK7	Membrane trafficking	Gene expression	0.361756
ENSG00000116649	SRM	Amino acid metabolism	Metabolism	-0.709104
ENSG00000116675	DNAJC6	Spliceosome	Gene expression	-0.155757
ENSG00000116675	DNAJC6	Chaperones and folding catalysts	Gene expression	-0.155757
ENSG00000116675	DNAJC6	Membrane trafficking	Gene expression	-0.155757
ENSG00000116679	IVNS1ABP	Ubiquitin system	Gene expression	0.0349463
ENSG00000116688	MFN2	Membrane trafficking	Gene expression	-0.407505
ENSG00000116698	SMG7	Messenger RNA biogenesis	Gene expression	-0.529839
ENSG00000116731	PRDM2	Transcription factors	Gene expression	-0.132994
ENSG00000116731	PRDM2	Amino acid metabolism	Metabolism	-0.132994
ENSG00000116750	UCHL5	Ubiquitin system	Gene expression	-0.662211
ENSG00000116752	BCAS2	Spliceosome	Gene expression	-0.977177
ENSG00000116754	SRSF11	Spliceosome	Gene expression	-0.516549
ENSG00000116761	CTH	Amino acid metabolism	Metabolism	-0.291112
ENSG00000116809	ZBTB17	Transcription factors	Gene expression	-0.320434
ENSG00000116809	ZBTB17	Ubiquitin system	Gene expression	-0.320434
ENSG00000116830	TTF2	Transcription machinery	Gene expression	0.032702
ENSG00000116898	MRPS15	Mitochondrial ribosome	Gene expression	-0.873959
ENSG00000116977	LGALS8	Membrane trafficking	Gene expression	-0.624628
ENSG00000116984	MTR	Amino acid metabolism	Metabolism	-0.16103
ENSG00000117009	KMO	Amino acid metabolism	Metabolism	0.0847162
ENSG00000117010	ZNF684	Transcription factors	Gene expression	-0.272341
ENSG00000117036	ETV3	Transcription factors	Gene expression	-0.0239768
ENSG00000117054	ACADM	Fatty acid degradation	Metabolism	-0.363858
ENSG00000117054	ACADM	Amino acid metabolism	Metabolism	-0.363858
ENSG00000117118	SDHB	TCA cycle	Metabolism	-1.02576
ENSG00000117118	SDHB	Oxphos	Metabolism	-1.02576
ENSG00000117153	KLHL12	Ubiquitin system	Gene expression	-0.587393
ENSG00000117305	HMGCL	Amino acid metabolism	Metabolism	-0.879243
ENSG00000117318	ID3	Transcription factors	Gene expression	-0.47569
ENSG00000117360	PRPF3	Spliceosome	Gene expression	-0.152318
ENSG00000117385	P3H1	Chaperones and folding catalysts	Gene expression	-0.757408
ENSG00000117399	CDC20	Ubiquitin system	Gene expression	-0.983431
ENSG00000117410	ATP6V0B	Oxphos	Metabolism	-0.594712
ENSG00000117448	AKR1A1	Glycolysis	Metabolism	-0.6675
ENSG00000117461	PIK3R3	Membrane trafficking	Gene expression	-0.303616
ENSG00000117500	TMED5	Membrane trafficking	Gene expression	-0.523431
ENSG00000117505	DR1	Transcription machinery	Gene expression	-0.114606
ENSG00000117533	VAMP4	Membrane trafficking	Gene expression	-0.182309
ENSG00000117543	DPH5	Translation factors	Gene expression	-0.872482
ENSG00000117614	SYF2	Spliceosome	Gene expression	-0.955251
ENSG00000117751	PPP1R8	Spliceosome	Gene expression	-0.712495
ENSG00000117758	STX12	Membrane trafficking	Gene expression	-1.16238
ENSG00000117859	OSBPL9	Membrane trafficking	Gene expression	0.00280678
ENSG00000117862	TXNDC12	Membrane trafficking	Gene expression	-0.762748
ENSG00000117877	CD3EAP	Transcription machinery	Gene expression	-0.291986
ENSG00000117899	MESD	Chaperones and folding catalysts	Gene expression	-0.802023
ENSG00000118058	KMT2A	Transcription factors	Gene expression	0.0750738
ENSG00000118058	KMT2A	Amino acid metabolism	Metabolism	0.0750738
ENSG00000118162	KPTN	Membrane trafficking	Gene expression	-0.614837
ENSG00000118217	ATF6	Transcription factors	Gene expression	-0.163666
ENSG00000118257	NRP2	Membrane trafficking	Gene expression	-0.201549
ENSG00000118260	CREB1	Transcription factors	Gene expression	-0.757842
ENSG00000118263	KLF7	Transcription factors	Gene expression	-0.220236
ENSG00000118454	ANKRD13C	Membrane trafficking	Gene expression	-0.31447
ENSG00000118495	PLAGL1	Transcription factors	Gene expression	-0.374606
ENSG00000118508	RAB32	Membrane trafficking	Gene expression	-0.651449
ENSG00000118518	RNF146	Ubiquitin system	Gene expression	-0.173081
ENSG00000118523	CCN2	Membrane trafficking	Gene expression	-0.388547
ENSG00000118564	FBXL5	Ubiquitin system	Gene expression	-0.167928
ENSG00000118579	MED28	Transcription machinery	Gene expression	-0.406862
ENSG00000118620	ZNF430	Transcription factors	Gene expression	-0.0776701
ENSG00000118640	VAMP8	Membrane trafficking	Gene expression	-0.311113
ENSG00000118689	FOXO3	Transcription factors	Gene expression	-0.282472
ENSG00000118707	TGIF2	Transcription factors	Gene expression	-0.394129
ENSG00000118804	STBD1	Membrane trafficking	Gene expression	-0.613697
ENSG00000118894	EEF2KMT	Translation factors	Gene expression	-0.788511
ENSG00000118939	UCHL3	Ubiquitin system	Gene expression	-0.933407
ENSG00000118985	ELL2	Transcription machinery	Gene expression	-0.535348
ENSG00000119013	NDUFB3	Oxphos	Metabolism	-0.518294
ENSG00000119041	GTF3C3	Transcription machinery	Gene expression	-0.496136
ENSG00000119048	UBE2B	Ubiquitin system	Gene expression	-0.600783
ENSG00000119185	ITGB1BP1	Membrane trafficking	Gene expression	-0.210936
ENSG00000119203	CPSF3	Transcription machinery	Gene expression	-0.436118
ENSG00000119203	CPSF3	Messenger RNA biogenesis	Gene expression	-0.436118
ENSG00000119231	SENP5	Ubiquitin system	Gene expression	-0.157212
ENSG00000119314	PTBP3	Spliceosome	Gene expression	-0.647566
ENSG00000119318	RAD23B	Proteasome	Gene expression	-0.673564
ENSG00000119321	FKBP15	Chaperones and folding catalysts	Gene expression	-0.231309
ENSG00000119392	GLE1	Messenger RNA biogenesis	Gene expression	-0.227677
ENSG00000119396	RAB14	Membrane trafficking	Gene expression	-0.459503
ENSG00000119402	FBXW2	Ubiquitin system	Gene expression	-0.0877464
ENSG00000119403	PHF19	Transcription factors	Gene expression	-0.55351
ENSG00000119421	NDUFA8	Oxphos	Metabolism	-0.571561
ENSG00000119446	RBM18	Spliceosome	Gene expression	-0.419601
ENSG00000119487	MAPKAP1	Membrane trafficking	Gene expression	-0.269419
ENSG00000119522	DENND1A	Membrane trafficking	Gene expression	-0.503744
ENSG00000119541	VPS4B	Membrane trafficking	Gene expression	-0.530056
ENSG00000119574	ZBTB45	Transcription factors	Gene expression	-0.462662
ENSG00000119574	ZBTB45	Ubiquitin system	Gene expression	-0.462662
ENSG00000119599	DCAF4	Ubiquitin system	Gene expression	-0.603342
ENSG00000119673	ACOT2	Fatty acid biosynthesis	Metabolism	-0.256385
ENSG00000119707	RBM25	Spliceosome	Gene expression	-0.0554504
ENSG00000119711	ALDH6A1	Amino acid metabolism	Metabolism	-0.617617
ENSG00000119718	EIF2B2	Translation factors	Gene expression	-1.21793
ENSG00000119760	SUPT7L	Transcription machinery	Gene expression	-0.445141
ENSG00000119787	ATL2	Membrane trafficking	Gene expression	-0.245109
ENSG00000119801	YPEL5	Ubiquitin system	Gene expression	-0.525363
ENSG00000119820	YIPF4	Membrane trafficking	Gene expression	-0.286176
ENSG00000119844	AFTPH	Membrane trafficking	Gene expression	-0.212122
ENSG00000119878	CRIPT	Spliceosome	Gene expression	-0.497048
ENSG00000119950	MXI1	Transcription factors	Gene expression	-0.338991
ENSG00000119953	SMNDC1	Spliceosome	Gene expression	-0.766655
ENSG00000120008	WDR11	Membrane trafficking	Gene expression	-0.00747266
ENSG00000120053	GOT1	Membrane trafficking	Gene expression	-0.836817
ENSG00000120053	GOT1	Amino acid metabolism	Metabolism	-0.836817
ENSG00000120068	HOXB8	Transcription factors	Gene expression	-0.225008
ENSG00000120149	MSX2	Transcription factors	Gene expression	-0.968434
ENSG00000120253	NUP43	Messenger RNA biogenesis	Gene expression	-0.821916
ENSG00000120341	SEC16B	Membrane trafficking	Gene expression	-0.251701
ENSG00000120370	GORAB	Membrane trafficking	Gene expression	-0.526504
ENSG00000120437	ACAT2	Fatty acid degradation	Metabolism	-0.969263
ENSG00000120437	ACAT2	Amino acid metabolism	Metabolism	-0.969263
ENSG00000120438	TCP1	Chaperones and folding catalysts	Gene expression	-0.637744
ENSG00000120656	TAF12	Transcription machinery	Gene expression	-0.58942
ENSG00000120675	DNAJC15	Chaperones and folding catalysts	Gene expression	-0.696759
ENSG00000120686	UFM1	Ubiquitin system	Gene expression	-0.400541
ENSG00000120688	WBP4	Spliceosome	Gene expression	-0.555296
ENSG00000120690	ELF1	Transcription factors	Gene expression	-0.140937
ENSG00000120694	HSPH1	Chaperones and folding catalysts	Gene expression	-0.423731
ENSG00000120705	ETF1	Messenger RNA biogenesis	Gene expression	-0.900927
ENSG00000120705	ETF1	Translation factors	Gene expression	-0.900927
ENSG00000120798	NR2C1	Transcription factors	Gene expression	-0.406678
ENSG00000120805	ARL1	Membrane trafficking	Gene expression	-0.554323
ENSG00000120832	MTERF2	Translation factors	Gene expression	-0.450739
ENSG00000120833	SOCS2	Ubiquitin system	Gene expression	-0.522572
ENSG00000120837	NFYB	Transcription factors	Gene expression	-0.442823
ENSG00000120860	WASHC3	Membrane trafficking	Gene expression	-0.742103
ENSG00000120885	CLU	Chaperones and folding catalysts	Gene expression	-0.929047
ENSG00000120948	TARDBP	Messenger RNA biogenesis	Gene expression	-0.507222
ENSG00000121022	COPS5	Ubiquitin system	Gene expression	-0.939882
ENSG00000121058	COIL	Spliceosome	Gene expression	-0.162485
ENSG00000121060	TRIM25	Ubiquitin system	Gene expression	-0.380256
ENSG00000121067	SPOP	Ubiquitin system	Gene expression	-0.606371
ENSG00000121236	TRIM6	Ubiquitin system	Gene expression	-0.243464
ENSG00000121281	ADCY7	Nucleotide metabolism	Metabolism	-0.491079
ENSG00000121390	PSPC1	Spliceosome	Gene expression	-0.782193
ENSG00000121413	ZSCAN18	Transcription factors	Gene expression	-0.519429
ENSG00000121481	RNF2	Ubiquitin system	Gene expression	-0.723202
ENSG00000121542	SEC22A	Membrane trafficking	Gene expression	-0.529762
ENSG00000121644	DESI2	Ubiquitin system	Gene expression	-0.270809
ENSG00000121653	MAPK8IP1	Membrane trafficking	Gene expression	-0.850102
ENSG00000121691	CAT	Amino acid metabolism	Metabolism	-0.641066
ENSG00000121749	TBC1D15	Membrane trafficking	Gene expression	0.0522938
ENSG00000121851	POLR3GL	Transcription machinery	Gene expression	-0.264546
ENSG00000121879	PIK3CA	Membrane trafficking	Gene expression	-0.401845
ENSG00000122026	RPL21	Cytoplasmic ribosome	Gene expression	-0.745114
ENSG00000122033	MTIF3	Translation factors	Gene expression	-0.536206
ENSG00000122034	GTF3A	Transcription factors	Gene expression	-0.410575
ENSG00000122034	GTF3A	Transcription machinery	Gene expression	-0.410575
ENSG00000122126	OCRL	Membrane trafficking	Gene expression	-0.672101
ENSG00000122140	MRPS2	Mitochondrial ribosome	Gene expression	-1.10925
ENSG00000122218	COPA	Membrane trafficking	Gene expression	-0.093393
ENSG00000122257	RBBP6	Ubiquitin system	Gene expression	-0.202992
ENSG00000122386	ZNF205	Transcription factors	Gene expression	-0.610626
ENSG00000122406	RPL5	Cytoplasmic ribosome	Gene expression	-1.22
ENSG00000122482	ZNF644	Transcription factors	Gene expression	-0.0758537
ENSG00000122545	SEPTIN7	Membrane trafficking	Gene expression	-0.455103
ENSG00000122550	KLHL7	Ubiquitin system	Gene expression	-0.218165
ENSG00000122565	CBX3	Spliceosome	Gene expression	-0.866859
ENSG00000122566	HNRNPA2B1	Messenger RNA biogenesis	Gene expression	-0.502375
ENSG00000122566	HNRNPA2B1	Spliceosome	Gene expression	-0.502375
ENSG00000122591	FAM126A	Membrane trafficking	Gene expression	-0.57958
ENSG00000122642	FKBP9	Chaperones and folding catalysts	Gene expression	-0.636748
ENSG00000122643	NT5C3A	Nucleotide metabolism	Metabolism	-0.77509
ENSG00000122692	SMU1	Spliceosome	Gene expression	-0.444164
ENSG00000122705	CLTA	Membrane trafficking	Gene expression	-0.995902
ENSG00000122741	DCAF10	Ubiquitin system	Gene expression	-0.848763
ENSG00000122779	TRIM24	Ubiquitin system	Gene expression	-0.194412
ENSG00000122870	BICC1	Messenger RNA biogenesis	Gene expression	-0.175355
ENSG00000122884	P4HA1	Amino acid metabolism	Metabolism	-0.744709
ENSG00000122952	ZWINT	Membrane trafficking	Gene expression	-0.63238
ENSG00000122958	VPS26A	Membrane trafficking	Gene expression	-0.725187
ENSG00000122971	ACADS	Fatty acid degradation	Metabolism	-1.17404
ENSG00000122971	ACADS	Amino acid metabolism	Metabolism	-1.17404
ENSG00000123091	RNF11	Ubiquitin system	Gene expression	-0.261368
ENSG00000123095	BHLHE41	Transcription factors	Gene expression	-0.231123
ENSG00000123124	WWP1	Membrane trafficking	Gene expression	-0.521933
ENSG00000123124	WWP1	Ubiquitin system	Gene expression	-0.521933
ENSG00000123136	DDX39A	Spliceosome	Gene expression	-0.987873
ENSG00000123154	WDR83	Spliceosome	Gene expression	-0.764772
ENSG00000123159	GIPC1	Membrane trafficking	Gene expression	-0.810899
ENSG00000123200	ZC3H13	Messenger RNA biogenesis	Gene expression	-0.0959627
ENSG00000123240	OPTN	Membrane trafficking	Gene expression	-1.00045
ENSG00000123268	ATF1	Transcription factors	Gene expression	-0.361787
ENSG00000123297	TSFM	Translation factors	Gene expression	-0.584396
ENSG00000123395	ATG101	Membrane trafficking	Gene expression	-0.352712
ENSG00000123427	EEF1AKMT3	Translation factors	Gene expression	-0.420581
ENSG00000123444	KBTBD4	Ubiquitin system	Gene expression	-0.595401
ENSG00000123505	AMD1	Amino acid metabolism	Metabolism	-0.475478
ENSG00000123552	USP45	Ubiquitin system	Gene expression	-0.284122
ENSG00000123570	RAB9B	Membrane trafficking	Gene expression	-0.204951
ENSG00000123595	RAB9A	Membrane trafficking	Gene expression	-0.345588
ENSG00000123600	METTL8	Messenger RNA biogenesis	Gene expression	-0.571941
ENSG00000123643	SLC36A1	Membrane trafficking	Gene expression	-0.649889
ENSG00000123737	EXOSC9	Messenger RNA biogenesis	Gene expression	-0.753997
ENSG00000123892	RAB38	Membrane trafficking	Gene expression	-0.82772
ENSG00000123908	AGO2	Messenger RNA biogenesis	Gene expression	-0.553411
ENSG00000123933	MXD4	Transcription factors	Gene expression	-0.368097
ENSG00000123983	ACSL3	Fatty acid biosynthesis	Metabolism	-0.209588
ENSG00000123983	ACSL3	Fatty acid degradation	Metabolism	-0.209588
ENSG00000123992	DNPEP	Membrane trafficking	Gene expression	-0.786919
ENSG00000124172	ATP5F1E	Oxphos	Metabolism	-0.276646
ENSG00000124193	SRSF6	Spliceosome	Gene expression	-0.722982
ENSG00000124198	ARFGEF2	Membrane trafficking	Gene expression	-0.127914
ENSG00000124209	RAB22A	Membrane trafficking	Gene expression	-0.154489
ENSG00000124214	STAU1	Messenger RNA biogenesis	Gene expression	-0.850137
ENSG00000124217	MOCS3	Ubiquitin system	Gene expression	-0.293744
ENSG00000124222	STX16	Membrane trafficking	Gene expression	-0.0359112
ENSG00000124226	RNF114	Ubiquitin system	Gene expression	-0.763919
ENSG00000124228	DDX27	Spliceosome	Gene expression	-0.411484
ENSG00000124313	IQSEC2	Membrane trafficking	Gene expression	-0.111204
ENSG00000124356	STAMBP	Membrane trafficking	Gene expression	-0.650023
ENSG00000124356	STAMBP	Ubiquitin system	Gene expression	-0.650023
ENSG00000124370	MCEE	Amino acid metabolism	Metabolism	-0.634661
ENSG00000124380	SNRNP27	Spliceosome	Gene expression	-0.554936
ENSG00000124422	USP22	Transcription machinery	Gene expression	-0.864388
ENSG00000124422	USP22	Ubiquitin system	Gene expression	-0.864388
ENSG00000124562	SNRPC	Spliceosome	Gene expression	-0.914242
ENSG00000124587	PEX6	Membrane trafficking	Gene expression	-0.643752
ENSG00000124614	RPS10	Cytoplasmic ribosome	Gene expression	-1.00119
ENSG00000124641	MED20	Transcription machinery	Gene expression	-0.343349
ENSG00000124702	KLHDC3	Ubiquitin system	Gene expression	-0.336403
ENSG00000124766	SOX4	Transcription factors	Gene expression	-0.0126957
ENSG00000124789	NUP153	Messenger RNA biogenesis	Gene expression	-0.0481836
ENSG00000124813	RUNX2	Transcription factors	Gene expression	-0.576705
ENSG00000124920	MYRF	Transcription factors	Gene expression	-0.322788
ENSG00000125037	EMC3	Membrane trafficking	Gene expression	-0.890306
ENSG00000125107	CNOT1	Messenger RNA biogenesis	Gene expression	-0.0521046
ENSG00000125148	MT2A	Messenger RNA biogenesis	Gene expression	-0.168296
ENSG00000125166	GOT2	Amino acid metabolism	Metabolism	-1.07867
ENSG00000125347	IRF1	Transcription factors	Gene expression	-0.361902
ENSG00000125351	UPF3B	Messenger RNA biogenesis	Gene expression	-0.538762
ENSG00000125352	RNF113A	Spliceosome	Gene expression	-0.908538
ENSG00000125356	NDUFA1	Oxphos	Metabolism	-0.354135
ENSG00000125445	MRPS7	Mitochondrial ribosome	Gene expression	-0.874986
ENSG00000125447	GGA3	Membrane trafficking	Gene expression	-0.648595
ENSG00000125449	ARMC7	Spliceosome	Gene expression	0.0422172
ENSG00000125450	NUP85	Messenger RNA biogenesis	Gene expression	-0.508717
ENSG00000125458	NT5C	Nucleotide metabolism	Metabolism	-0.808936
ENSG00000125482	TTF1	Transcription machinery	Gene expression	-0.294264
ENSG00000125484	GTF3C4	Transcription machinery	Gene expression	0.0576062
ENSG00000125618	PAX8	Transcription factors	Gene expression	-0.668631
ENSG00000125630	POLR1B	Transcription machinery	Gene expression	0.00790434
ENSG00000125637	PSD4	Membrane trafficking	Gene expression	-0.103588
ENSG00000125651	GTF2F1	Transcription machinery	Gene expression	-0.98359
ENSG00000125676	THOC2	Messenger RNA biogenesis	Gene expression	0.390897
ENSG00000125676	THOC2	Spliceosome	Gene expression	0.390897
ENSG00000125686	MED1	Transcription machinery	Gene expression	-0.0452972
ENSG00000125691	RPL23	Cytoplasmic ribosome	Gene expression	-0.949222
ENSG00000125703	ATG4C	Membrane trafficking	Gene expression	-0.204616
ENSG00000125730	C3	Membrane trafficking	Gene expression	-0.443506
ENSG00000125733	TRIP10	Membrane trafficking	Gene expression	-1.12615
ENSG00000125743	SNRPD2	Spliceosome	Gene expression	-0.831842
ENSG00000125744	RTN2	Membrane trafficking	Gene expression	-0.369619
ENSG00000125755	SYMPK	Transcription machinery	Gene expression	-0.63183
ENSG00000125755	SYMPK	Messenger RNA biogenesis	Gene expression	-0.63183
ENSG00000125812	GZF1	Transcription factors	Gene expression	-0.0342131
ENSG00000125818	PSMF1	Proteasome	Gene expression	-0.607458
ENSG00000125826	RBCK1	Ubiquitin system	Gene expression	-0.418333
ENSG00000125835	SNRPB	Messenger RNA biogenesis	Gene expression	-0.785339
ENSG00000125835	SNRPB	Spliceosome	Gene expression	-0.785339
ENSG00000125846	ZNF133	Transcription factors	Gene expression	-0.583399
ENSG00000125863	MKKS	Chaperones and folding catalysts	Gene expression	-0.186005
ENSG00000125870	SNRPB2	Spliceosome	Gene expression	-0.965889
ENSG00000125875	TBC1D20	Membrane trafficking	Gene expression	-0.536584
ENSG00000125877	ITPA	Nucleotide metabolism	Metabolism	-0.897832
ENSG00000125901	MRPS26	Mitochondrial ribosome	Gene expression	-0.64085
ENSG00000125944	HNRNPR	Spliceosome	Gene expression	-0.30824
ENSG00000125952	MAX	Transcription factors	Gene expression	-0.273659
ENSG00000125968	ID1	Transcription factors	Gene expression	-0.440118
ENSG00000125970	RALY	Spliceosome	Gene expression	-0.679202
ENSG00000125971	DYNLRB1	Membrane trafficking	Gene expression	-0.512058
ENSG00000125977	EIF2S2	Translation factors	Gene expression	-0.810439
ENSG00000126003	PLAGL2	Transcription factors	Gene expression	-0.0802214
ENSG00000126067	PSMB2	Proteasome	Gene expression	-0.793688
ENSG00000126070	AGO3	Messenger RNA biogenesis	Gene expression	-0.354731
ENSG00000126107	HECTD3	Ubiquitin system	Gene expression	-0.824049
ENSG00000126214	KLC1	Messenger RNA biogenesis	Gene expression	-0.400979
ENSG00000126226	PCID2	Messenger RNA biogenesis	Gene expression	-0.768874
ENSG00000126261	UBA2	Ubiquitin system	Gene expression	-0.736355
ENSG00000126267	COX6B1	Oxphos	Metabolism	-0.511901
ENSG00000126351	THRA	Transcription factors	Gene expression	-0.214073
ENSG00000126456	IRF3	Transcription factors	Gene expression	-0.488436
ENSG00000126456	IRF3	Membrane trafficking	Gene expression	-0.488436
ENSG00000126522	ASL	Amino acid metabolism	Metabolism	-0.867639
ENSG00000126581	BECN1	Membrane trafficking	Gene expression	-0.522355
ENSG00000126602	TRAP1	Chaperones and folding catalysts	Gene expression	-1.03236
ENSG00000126603	GLIS2	Transcription factors	Gene expression	-0.503806
ENSG00000126653	NSRP1	Spliceosome	Gene expression	-0.278743
ENSG00000126698	DNAJC8	Spliceosome	Gene expression	-0.842293
ENSG00000126698	DNAJC8	Chaperones and folding catalysts	Gene expression	-0.842293
ENSG00000126746	ZNF384	Transcription factors	Gene expression	-0.427292
ENSG00000126767	ELK1	Transcription factors	Gene expression	-0.28108
ENSG00000126775	ATG14	Membrane trafficking	Gene expression	-0.539563
ENSG00000126790	L3HYPDH	Amino acid metabolism	Metabolism	-0.722279
ENSG00000126804	ZBTB1	Transcription factors	Gene expression	-0.0533281
ENSG00000126804	ZBTB1	Ubiquitin system	Gene expression	-0.0533281
ENSG00000126883	NUP214	Messenger RNA biogenesis	Gene expression	0.0447039
ENSG00000126945	HNRNPH2	Spliceosome	Gene expression	-0.21862
ENSG00000126970	ZC4H2	Transcription factors	Gene expression	-0.812595
ENSG00000127022	CANX	Chaperones and folding catalysts	Gene expression	-0.788704
ENSG00000127022	CANX	Membrane trafficking	Gene expression	-0.788704
ENSG00000127124	HIVEP3	Transcription factors	Gene expression	-0.157927
ENSG00000127184	COX7C	Oxphos	Metabolism	-0.343037
ENSG00000127191	TRAF2	Messenger RNA biogenesis	Gene expression	-0.589949
ENSG00000127191	TRAF2	Ubiquitin system	Gene expression	-0.589949
ENSG00000127328	RAB3IP	Membrane trafficking	Gene expression	-0.390823
ENSG00000127445	PIN1	Transcription machinery	Gene expression	-0.628687
ENSG00000127445	PIN1	Chaperones and folding catalysts	Gene expression	-0.628687
ENSG00000127452	FBXL12	Ubiquitin system	Gene expression	-0.329529
ENSG00000127481	UBR4	Ubiquitin system	Gene expression	-0.485491
ENSG00000127527	EPS15L1	Membrane trafficking	Gene expression	-0.447123
ENSG00000127540	UQCR11	Oxphos	Metabolism	-0.297736
ENSG00000127580	WDR24	Membrane trafficking	Gene expression	-0.0844247
ENSG00000127585	FBXL16	Ubiquitin system	Gene expression	-0.271223
ENSG00000127616	SMARCA4	Transcription machinery	Gene expression	-0.366082
ENSG00000127774	EMC6	Membrane trafficking	Gene expression	-0.222768
ENSG00000127804	METTL16	Messenger RNA biogenesis	Gene expression	-0.209073
ENSG00000127824	TUBA4A	Messenger RNA biogenesis	Gene expression	-1.06026
ENSG00000127838	PNKD	Membrane trafficking	Gene expression	-0.63137
ENSG00000127870	RNF6	Ubiquitin system	Gene expression	-0.391343
ENSG00000127884	ECHS1	Fatty acid biosynthesis	Metabolism	-1.05235
ENSG00000127884	ECHS1	Fatty acid degradation	Metabolism	-1.05235
ENSG00000127884	ECHS1	Amino acid metabolism	Metabolism	-1.05235
ENSG00000127922	SEM1	Messenger RNA biogenesis	Gene expression	-0.181119
ENSG00000127922	SEM1	Membrane trafficking	Gene expression	-0.181119
ENSG00000127922	SEM1	Proteasome	Gene expression	-0.181119
ENSG00000127946	HIP1	Membrane trafficking	Gene expression	-0.511643
ENSG00000127980	PEX1	Membrane trafficking	Gene expression	-0.150255
ENSG00000127989	MTERF1	Translation factors	Gene expression	-0.253495
ENSG00000127993	RBM48	Spliceosome	Gene expression	-0.398577
ENSG00000128016	ZFP36	Messenger RNA biogenesis	Gene expression	-0.240035
ENSG00000128050	PAICS	Nucleotide metabolism	Metabolism	-0.883933
ENSG00000128059	PPAT	Nucleotide metabolism	Metabolism	-0.252559
ENSG00000128059	PPAT	Amino acid metabolism	Metabolism	-0.252559
ENSG00000128272	ATF4	Transcription factors	Gene expression	-0.185202
ENSG00000128309	MPST	Amino acid metabolism	Metabolism	-0.990176
ENSG00000128311	TST	Amino acid metabolism	Metabolism	-1.2882
ENSG00000128394	APOBEC3F	Messenger RNA biogenesis	Gene expression	-0.474374
ENSG00000128463	EMC4	Membrane trafficking	Gene expression	-0.2537
ENSG00000128524	ATP6V1F	Oxphos	Metabolism	-0.601355
ENSG00000128534	LSM8	Messenger RNA biogenesis	Gene expression	-0.496464
ENSG00000128534	LSM8	Spliceosome	Gene expression	-0.496464
ENSG00000128585	MKLN1	Ubiquitin system	Gene expression	0.0290091
ENSG00000128590	DNAJB9	Chaperones and folding catalysts	Gene expression	-0.571076
ENSG00000128604	IRF5	Transcription factors	Gene expression	-0.756072
ENSG00000128607	KLHDC10	Ubiquitin system	Gene expression	-0.648436
ENSG00000128609	NDUFA5	Oxphos	Metabolism	-0.46193
ENSG00000128626	MRPS12	Mitochondrial ribosome	Gene expression	-0.609516
ENSG00000128641	MYO1B	Membrane trafficking	Gene expression	-0.0728563
ENSG00000128652	HOXD3	Transcription factors	Gene expression	-0.296701
ENSG00000128656	CHN1	Membrane trafficking	Gene expression	-0.471317
ENSG00000128709	HOXD9	Transcription factors	Gene expression	-0.668704
ENSG00000128731	HERC2	Ubiquitin system	Gene expression	-0.179115
ENSG00000128789	PSMG2	Proteasome	Gene expression	-0.948039
ENSG00000128805	ARHGAP22	Membrane trafficking	Gene expression	-0.168776
ENSG00000128833	MYO5C	Messenger RNA biogenesis	Gene expression	-0.367009
ENSG00000128833	MYO5C	Membrane trafficking	Gene expression	-0.367009
ENSG00000128928	IVD	Amino acid metabolism	Metabolism	-0.605156
ENSG00000128951	DUT	Nucleotide metabolism	Metabolism	-0.600573
ENSG00000129003	VPS13C	Membrane trafficking	Gene expression	0.181238
ENSG00000129055	ANAPC13	Ubiquitin system	Gene expression	-0.325718
ENSG00000129083	COPB1	Membrane trafficking	Gene expression	-0.138999
ENSG00000129084	PSMA1	Proteasome	Gene expression	-0.826485
ENSG00000129187	DCTD	Nucleotide metabolism	Metabolism	-0.710174
ENSG00000129219	PLD2	Membrane trafficking	Gene expression	-0.715309
ENSG00000129245	FXR2	Messenger RNA biogenesis	Gene expression	-0.722401
ENSG00000129315	CCNT1	Transcription machinery	Gene expression	-0.164088
ENSG00000129351	ILF3	Spliceosome	Gene expression	-0.582624
ENSG00000129354	AP1M2	Membrane trafficking	Gene expression	-0.0607686
ENSG00000129472	RAB2B	Membrane trafficking	Gene expression	-0.566331
ENSG00000129474	AJUBA	Messenger RNA biogenesis	Gene expression	-0.201393
ENSG00000129493	HEATR5A	Membrane trafficking	Gene expression	-0.402363
ENSG00000129515	SNX6	Membrane trafficking	Gene expression	-1.05258
ENSG00000129535	NRL	Transcription factors	Gene expression	-0.394061
ENSG00000129559	NEDD8	Ubiquitin system	Gene expression	-0.249338
ENSG00000129911	KLF16	Transcription factors	Gene expression	-0.67599
ENSG00000130005	GAMT	Amino acid metabolism	Metabolism	-0.951927
ENSG00000130066	SAT1	Amino acid metabolism	Metabolism	0.027863
ENSG00000130147	SH3BP4	Membrane trafficking	Gene expression	-0.116458
ENSG00000130164	LDLR	Membrane trafficking	Gene expression	-0.00825377
ENSG00000130177	CDC16	Ubiquitin system	Gene expression	-0.51818
ENSG00000130227	XPO7	Messenger RNA biogenesis	Gene expression	-0.560506
ENSG00000130254	SAFB2	Spliceosome	Gene expression	-0.0736414
ENSG00000130255	RPL36	Cytoplasmic ribosome	Gene expression	-0.773892
ENSG00000130309	COLGALT1	Amino acid metabolism	Metabolism	-0.894134
ENSG00000130311	DDA1	Ubiquitin system	Gene expression	-0.481451
ENSG00000130312	MRPL34	Mitochondrial ribosome	Gene expression	-0.540864
ENSG00000130313	PGLS	Pentose phosphate pathway	Metabolism	-1.03866
ENSG00000130332	LSM7	Messenger RNA biogenesis	Gene expression	-0.304404
ENSG00000130332	LSM7	Spliceosome	Gene expression	-0.304404
ENSG00000130340	SNX9	Membrane trafficking	Gene expression	-0.69748
ENSG00000130402	ACTN4	Membrane trafficking	Gene expression	-0.537204
ENSG00000130414	NDUFA10	Oxphos	Metabolism	-1.02678
ENSG00000130429	ARPC1B	Membrane trafficking	Gene expression	-0.901855
ENSG00000130475	FCHO1	Membrane trafficking	Gene expression	-0.59313
ENSG00000130520	LSM4	Messenger RNA biogenesis	Gene expression	-0.465002
ENSG00000130520	LSM4	Spliceosome	Gene expression	-0.465002
ENSG00000130522	JUND	Transcription factors	Gene expression	-0.517652
ENSG00000130544	ZNF557	Transcription factors	Gene expression	-0.288569
ENSG00000130560	UBAC1	Ubiquitin system	Gene expression	-0.575685
ENSG00000130675	MNX1	Transcription factors	Gene expression	-0.205882
ENSG00000130684	ZNF337	Transcription factors	Gene expression	-0.254136
ENSG00000130703	OSBPL2	Membrane trafficking	Gene expression	-0.40175
ENSG00000130706	ADRM1	Proteasome	Gene expression	-1.00486
ENSG00000130707	ASS1	Amino acid metabolism	Metabolism	-1.27522
ENSG00000130713	EXOSC2	Messenger RNA biogenesis	Gene expression	-0.844474
ENSG00000130717	UCK1	Nucleotide metabolism	Metabolism	-0.405972
ENSG00000130724	CHMP2A	Membrane trafficking	Gene expression	-0.748433
ENSG00000130725	UBE2M	Ubiquitin system	Gene expression	-0.485654
ENSG00000130726	TRIM28	Ubiquitin system	Gene expression	-1.11438
ENSG00000130733	YIPF2	Membrane trafficking	Gene expression	-0.773244
ENSG00000130734	ATG4D	Membrane trafficking	Gene expression	-0.411146
ENSG00000130741	EIF2S3	Translation factors	Gene expression	-1.31065
ENSG00000130770	ATP5IF1	Membrane trafficking	Gene expression	-0.619367
ENSG00000130772	MED18	Transcription machinery	Gene expression	-0.385356
ENSG00000130787	HIP1R	Membrane trafficking	Gene expression	-0.111809
ENSG00000130803	ZNF317	Transcription factors	Gene expression	-0.302796
ENSG00000130811	EIF3G	Translation factors	Gene expression	-1.23425
ENSG00000130816	DNMT1	Transcription factors	Gene expression	0.0889597
ENSG00000130816	DNMT1	Amino acid metabolism	Metabolism	0.0889597
ENSG00000130939	UBE4B	Ubiquitin system	Gene expression	-0.481293
ENSG00000130985	UBA1	Ubiquitin system	Gene expression	-0.537203
ENSG00000131013	PPIL4	Spliceosome	Gene expression	-0.314438
ENSG00000131013	PPIL4	Chaperones and folding catalysts	Gene expression	-0.314438
ENSG00000131037	EPS8L1	Membrane trafficking	Gene expression	-0.224661
ENSG00000131043	AAR2	Spliceosome	Gene expression	-0.712324
ENSG00000131051	RBM39	Spliceosome	Gene expression	-0.10319
ENSG00000131069	ACSS2	Glycolysis	Metabolism	-0.642053
ENSG00000131089	ARHGEF9	Membrane trafficking	Gene expression	-0.0665113
ENSG00000131094	C1QL1	Membrane trafficking	Gene expression	-0.472574
ENSG00000131100	ATP6V1E1	Oxphos	Metabolism	-0.669177
ENSG00000131115	ZNF227	Transcription factors	Gene expression	-0.421224
ENSG00000131143	COX4I1	Oxphos	Metabolism	-0.994672
ENSG00000131148	EMC8	Membrane trafficking	Gene expression	-0.29767
ENSG00000131165	CHMP1A	Membrane trafficking	Gene expression	-0.585538
ENSG00000131174	COX7B	Oxphos	Metabolism	-0.499871
ENSG00000131196	NFATC1	Transcription factors	Gene expression	-0.709478
ENSG00000131236	CAP1	Membrane trafficking	Gene expression	-0.740119
ENSG00000131263	RLIM	Ubiquitin system	Gene expression	-0.183446
ENSG00000131368	MRPS25	Mitochondrial ribosome	Gene expression	-0.54282
ENSG00000131374	TBC1D5	Membrane trafficking	Gene expression	-0.464812
ENSG00000131381	RBSN	Membrane trafficking	Gene expression	-0.190982
ENSG00000131408	NR1H2	Transcription factors	Gene expression	0.0313715
ENSG00000131467	PSME3	Proteasome	Gene expression	-0.525861
ENSG00000131469	RPL27	Cytoplasmic ribosome	Gene expression	-1.03132
ENSG00000131470	PSMC3IP	Proteasome	Gene expression	-0.326801
ENSG00000131473	ACLY	TCA cycle	Metabolism	-0.319721
ENSG00000131475	VPS25	Membrane trafficking	Gene expression	-0.659925
ENSG00000131495	NDUFA2	Oxphos	Metabolism	-0.570544
ENSG00000131508	UBE2D2	Ubiquitin system	Gene expression	-0.386452
ENSG00000131558	EXOC4	Membrane trafficking	Gene expression	-0.293172
ENSG00000131652	THOC6	Messenger RNA biogenesis	Gene expression	-0.450062
ENSG00000131652	THOC6	Spliceosome	Gene expression	-0.450062
ENSG00000131653	TRAF7	Ubiquitin system	Gene expression	-0.598728
ENSG00000131759	RARA	Transcription factors	Gene expression	-0.430027
ENSG00000131773	KHDRBS3	Spliceosome	Gene expression	-1.11217
ENSG00000131788	PIAS3	Ubiquitin system	Gene expression	-0.469426
ENSG00000131828	PDHA1	Glycolysis	Metabolism	-0.695359
ENSG00000131828	PDHA1	TCA cycle	Metabolism	-0.695359
ENSG00000131844	MCCC2	Amino acid metabolism	Metabolism	-0.508072
ENSG00000131876	SNRPA1	Spliceosome	Gene expression	-0.842978
ENSG00000131899	LLGL1	Membrane trafficking	Gene expression	-0.492988
ENSG00000131931	THAP1	Transcription factors	Gene expression	-0.423968
ENSG00000132002	DNAJB1	Chaperones and folding catalysts	Gene expression	-1.05621
ENSG00000132004	FBXW9	Ubiquitin system	Gene expression	-1.00773
ENSG00000132005	RFX1	Transcription factors	Gene expression	-0.192835
ENSG00000132017	DCAF15	Ubiquitin system	Gene expression	-0.820047
ENSG00000132109	TRIM21	Messenger RNA biogenesis	Gene expression	-0.395825
ENSG00000132109	TRIM21	Membrane trafficking	Gene expression	-0.395825
ENSG00000132109	TRIM21	Ubiquitin system	Gene expression	-0.395825
ENSG00000132128	LRRC41	Ubiquitin system	Gene expression	-0.906451
ENSG00000132153	DHX30	Spliceosome	Gene expression	0.12644
ENSG00000132170	PPARG	Transcription factors	Gene expression	-0.449388
ENSG00000132182	NUP210	Messenger RNA biogenesis	Gene expression	-0.103259
ENSG00000132254	ARFIP2	Membrane trafficking	Gene expression	-0.509328
ENSG00000132256	TRIM5	Ubiquitin system	Gene expression	-0.738102
ENSG00000132274	TRIM22	Ubiquitin system	Gene expression	-0.259618
ENSG00000132294	EFR3A	Membrane trafficking	Gene expression	-0.502011
ENSG00000132313	MRPL35	Mitochondrial ribosome	Gene expression	-0.733359
ENSG00000132341	RAN	Messenger RNA biogenesis	Gene expression	-1.14513
ENSG00000132356	PRKAA1	Membrane trafficking	Gene expression	-0.474476
ENSG00000132361	CLUH	Translation factors	Gene expression	-0.54538
ENSG00000132383	RPA1	Transcription factors	Gene expression	-0.666292
ENSG00000132388	UBE2G1	Ubiquitin system	Gene expression	-0.057226
ENSG00000132394	EEFSEC	Translation factors	Gene expression	-0.818342
ENSG00000132405	TBC1D14	Membrane trafficking	Gene expression	-0.340167
ENSG00000132424	PNISR	Spliceosome	Gene expression	-0.142264
ENSG00000132481	TRIM47	Ubiquitin system	Gene expression	-0.50141
ENSG00000132507	EIF5A	Translation factors	Gene expression	-0.446706
ENSG00000132589	FLOT2	Membrane trafficking	Gene expression	-0.738725
ENSG00000132612	VPS4A	Membrane trafficking	Gene expression	-0.902372
ENSG00000132640	BTBD3	Ubiquitin system	Gene expression	-0.440492
ENSG00000132661	NXT1	Messenger RNA biogenesis	Gene expression	-0.0600993
ENSG00000132664	POLR3F	Transcription machinery	Gene expression	-0.746409
ENSG00000132669	RIN2	Membrane trafficking	Gene expression	-0.275807
ENSG00000132676	DAP3	Mitochondrial ribosome	Gene expression	-0.500946
ENSG00000132680	KHDC4	Spliceosome	Gene expression	-0.567703
ENSG00000132694	ARHGEF11	Membrane trafficking	Gene expression	0.00906629
ENSG00000132716	DCAF8	Ubiquitin system	Gene expression	-0.305159
ENSG00000132740	IGHMBP2	Translation factors	Gene expression	-0.0629225
ENSG00000132768	DPH2	Translation factors	Gene expression	-0.174741
ENSG00000132773	TOE1	Spliceosome	Gene expression	-0.84933
ENSG00000132792	CTNNBL1	Spliceosome	Gene expression	-0.475026
ENSG00000132824	SERINC3	Membrane trafficking	Gene expression	-0.810728
ENSG00000132837	DMGDH	Amino acid metabolism	Metabolism	-0.186282
ENSG00000132840	BHMT2	Amino acid metabolism	Metabolism	-0.706005
ENSG00000132842	AP3B1	Membrane trafficking	Gene expression	-0.196734
ENSG00000132846	ZBED3	Transcription factors	Gene expression	-0.0794586
ENSG00000132879	FBXO44	Ubiquitin system	Gene expression	-1.11281
ENSG00000132915	PDE6A	Nucleotide metabolism	Metabolism	-0.421068
ENSG00000132952	USPL1	Ubiquitin system	Gene expression	0.113051
ENSG00000132963	POMP	Proteasome	Gene expression	-0.67437
ENSG00000132964	CDK8	Transcription machinery	Gene expression	-1.05736
ENSG00000133121	STARD13	Membrane trafficking	Gene expression	-0.25127
ENSG00000133135	RNF128	Ubiquitin system	Gene expression	-0.469398
ENSG00000133138	TBC1D8B	Membrane trafficking	Gene expression	-0.0891667
ENSG00000133226	SRRM1	Messenger RNA biogenesis	Gene expression	-0.326587
ENSG00000133226	SRRM1	Spliceosome	Gene expression	-0.326587
ENSG00000133247	KMT5C	Amino acid metabolism	Metabolism	-0.427525
ENSG00000133265	HSPBP1	Chaperones and folding catalysts	Gene expression	-0.508434
ENSG00000133313	CNDP2	Amino acid metabolism	Metabolism	-0.462363
ENSG00000133398	MED10	Transcription machinery	Gene expression	-0.534891
ENSG00000133606	MKRN1	Ubiquitin system	Gene expression	-0.605313
ENSG00000133627	ACTR3B	Membrane trafficking	Gene expression	-0.627481
ENSG00000133639	BTG1	Messenger RNA biogenesis	Gene expression	-0.437795
ENSG00000133703	KRAS	Membrane trafficking	Gene expression	-0.302952
ENSG00000133789	SWAP70	Membrane trafficking	Gene expression	-0.360664
ENSG00000133794	ARNTL	Transcription factors	Gene expression	-0.127089
ENSG00000133816	MICAL2	Membrane trafficking	Gene expression	-0.390489
ENSG00000133884	DPF2	Spliceosome	Gene expression	-0.773013
ENSG00000133961	NUMB	Membrane trafficking	Gene expression	-0.341796
ENSG00000133997	MED6	Transcription machinery	Gene expression	-0.520348
ENSG00000134001	EIF2S1	Translation factors	Gene expression	-0.742724
ENSG00000134049	IER3IP1	Membrane trafficking	Gene expression	-0.300794
ENSG00000134056	MRPS36	Mitochondrial ribosome	Gene expression	-0.616585
ENSG00000134058	CDK7	Transcription machinery	Gene expression	-0.788931
ENSG00000134058	CDK7	Messenger RNA biogenesis	Gene expression	-0.788931
ENSG00000134086	VHL	Ubiquitin system	Gene expression	-0.334572
ENSG00000134107	BHLHE40	Transcription factors	Gene expression	-0.384754
ENSG00000134108	ARL8B	Membrane trafficking	Gene expression	-0.553744
ENSG00000134146	DPH6	Translation factors	Gene expression	-0.911702
ENSG00000134153	EMC7	Membrane trafficking	Gene expression	-0.910895
ENSG00000134186	PRPF38B	Spliceosome	Gene expression	-0.347284
ENSG00000134262	AP4B1	Membrane trafficking	Gene expression	-0.400769
ENSG00000134265	NAPG	Membrane trafficking	Gene expression	-0.919
ENSG00000134287	ARF3	Membrane trafficking	Gene expression	-0.564059
ENSG00000134333	LDHA	Glycolysis	Metabolism	-1.07039
ENSG00000134333	LDHA	Amino acid metabolism	Metabolism	-1.07039
ENSG00000134371	CDC73	Transcription machinery	Gene expression	-0.672953
ENSG00000134419	RPS15A	Cytoplasmic ribosome	Gene expression	-0.903731
ENSG00000134452	FBH1	Ubiquitin system	Gene expression	-0.593851
ENSG00000134453	RBM17	Spliceosome	Gene expression	-0.415801
ENSG00000134480	CCNH	Transcription machinery	Gene expression	-0.673013
ENSG00000134504	KCTD1	Ubiquitin system	Gene expression	-0.245914
ENSG00000134574	DDB2	Ubiquitin system	Gene expression	-0.843759
ENSG00000134597	RBMX2	Spliceosome	Gene expression	-0.944235
ENSG00000134602	STK26	Membrane trafficking	Gene expression	-0.801806
ENSG00000134748	PRPF38A	Spliceosome	Gene expression	-0.786568
ENSG00000134758	RNF138	Ubiquitin system	Gene expression	-0.42603
ENSG00000134815	DHX34	Messenger RNA biogenesis	Gene expression	-0.536598
ENSG00000134851	TMEM165	Membrane trafficking	Gene expression	-0.71226
ENSG00000134852	CLOCK	Transcription factors	Gene expression	-0.292401
ENSG00000134882	UBAC2	Ubiquitin system	Gene expression	-0.623145
ENSG00000134900	TPP2	Chaperones and folding catalysts	Gene expression	-0.217679
ENSG00000134954	ETS1	Transcription factors	Gene expression	-0.510024
ENSG00000134970	TMED7	Membrane trafficking	Gene expression	-0.601139
ENSG00000135018	UBQLN1	Membrane trafficking	Gene expression	-0.432495
ENSG00000135018	UBQLN1	Proteasome	Gene expression	-0.432495
ENSG00000135040	NAA35	Membrane trafficking	Gene expression	-0.188295
ENSG00000135046	ANXA1	Membrane trafficking	Gene expression	-0.574123
ENSG00000135047	CTSL	Chaperones and folding catalysts	Gene expression	-0.432811
ENSG00000135069	PSAT1	Amino acid metabolism	Metabolism	-0.842251
ENSG00000135093	USP30	Membrane trafficking	Gene expression	-0.604882
ENSG00000135093	USP30	Ubiquitin system	Gene expression	-0.604882
ENSG00000135108	FBXO21	Ubiquitin system	Gene expression	-0.270005
ENSG00000135164	DMTF1	Transcription factors	Gene expression	-0.148423
ENSG00000135249	RINT1	Membrane trafficking	Gene expression	-0.560886
ENSG00000135250	SRPK2	Spliceosome	Gene expression	-0.620586
ENSG00000135316	SYNCRIP	Spliceosome	Gene expression	-0.406879
ENSG00000135318	NT5E	Nucleotide metabolism	Metabolism	-0.856022
ENSG00000135387	CAPRIN1	Messenger RNA biogenesis	Gene expression	-0.620057
ENSG00000135390	ATP5MC2	Oxphos	Metabolism	-0.981338
ENSG00000135392	DNAJC14	Chaperones and folding catalysts	Gene expression	-0.108744
ENSG00000135441	BLOC1S1	Membrane trafficking	Gene expression	-0.479783
ENSG00000135457	TFCP2	Transcription factors	Gene expression	-0.434327
ENSG00000135486	HNRNPA1	Messenger RNA biogenesis	Gene expression	-1.07382
ENSG00000135486	HNRNPA1	Spliceosome	Gene expression	-1.07382
ENSG00000135547	HEY2	Transcription factors	Gene expression	-0.675896
ENSG00000135596	MICAL1	Membrane trafficking	Gene expression	-1.02253
ENSG00000135597	REPS1	Membrane trafficking	Gene expression	-0.584245
ENSG00000135604	STX11	Membrane trafficking	Gene expression	-0.275532
ENSG00000135624	CCT7	Chaperones and folding catalysts	Gene expression	-0.883079
ENSG00000135631	RAB11FIP5	Membrane trafficking	Gene expression	-0.635366
ENSG00000135636	DYSF	Membrane trafficking	Gene expression	-0.187066
ENSG00000135655	USP15	Membrane trafficking	Gene expression	-0.522735
ENSG00000135655	USP15	Ubiquitin system	Gene expression	-0.522735
ENSG00000135679	MDM2	Membrane trafficking	Gene expression	-0.0116987
ENSG00000135679	MDM2	Ubiquitin system	Gene expression	-0.0116987
ENSG00000135686	KLHL36	Ubiquitin system	Gene expression	-0.387068
ENSG00000135698	MPHOSPH6	Messenger RNA biogenesis	Gene expression	-0.544483
ENSG00000135720	DYNC1LI2	Membrane trafficking	Gene expression	-0.754463
ENSG00000135722	FBXL8	Ubiquitin system	Gene expression	-0.53788
ENSG00000135775	COG2	Membrane trafficking	Gene expression	-0.448014
ENSG00000135778	NTPCR	Nucleotide metabolism	Metabolism	-0.764184
ENSG00000135801	TAF5L	Transcription machinery	Gene expression	-0.164054
ENSG00000135821	GLUL	Amino acid metabolism	Metabolism	-0.784672
ENSG00000135823	STX6	Membrane trafficking	Gene expression	-0.21124
ENSG00000135829	DHX9	Spliceosome	Gene expression	-0.242932
ENSG00000135870	RC3H1	Transcription factors	Gene expression	-0.335809
ENSG00000135870	RC3H1	Ubiquitin system	Gene expression	-0.335809
ENSG00000135899	SP110	Transcription factors	Gene expression	-0.656924
ENSG00000135900	MRPL44	Mitochondrial ribosome	Gene expression	-1.00135
ENSG00000135913	USP37	Ubiquitin system	Gene expression	-0.201642
ENSG00000135924	DNAJB2	Chaperones and folding catalysts	Gene expression	-0.617074
ENSG00000135930	EIF4E2	Messenger RNA biogenesis	Gene expression	-0.629602
ENSG00000135930	EIF4E2	Translation factors	Gene expression	-0.629602
ENSG00000135940	COX5B	Oxphos	Metabolism	-0.759492
ENSG00000135966	TGFBRAP1	Membrane trafficking	Gene expression	-0.455077
ENSG00000135968	GCC2	Membrane trafficking	Gene expression	0.190499
ENSG00000135972	MRPS9	Mitochondrial ribosome	Gene expression	-0.996014
ENSG00000136021	SCYL2	Membrane trafficking	Gene expression	-0.484817
ENSG00000136044	APPL2	Membrane trafficking	Gene expression	-0.491855
ENSG00000136048	DRAM1	Membrane trafficking	Gene expression	-0.26887
ENSG00000136100	VPS36	Membrane trafficking	Gene expression	-0.871657
ENSG00000136111	TBC1D4	Membrane trafficking	Gene expression	-0.355668
ENSG00000136143	SUCLA2	TCA cycle	Metabolism	-0.280988
ENSG00000136146	MED4	Transcription machinery	Gene expression	-0.387984
ENSG00000136152	COG3	Membrane trafficking	Gene expression	-0.272036
ENSG00000136153	LMO7	Ubiquitin system	Gene expression	-0.343089
ENSG00000136169	SETDB2	Amino acid metabolism	Metabolism	-0.449035
ENSG00000136231	IGF2BP3	Messenger RNA biogenesis	Gene expression	-0.345143
ENSG00000136231	IGF2BP3	Spliceosome	Gene expression	-0.345143
ENSG00000136238	RAC1	Membrane trafficking	Gene expression	-0.525335
ENSG00000136240	KDELR2	Membrane trafficking	Gene expression	-0.999676
ENSG00000136243	NUP42	Messenger RNA biogenesis	Gene expression	-0.63751
ENSG00000136247	ZDHHC4	Membrane trafficking	Gene expression	-0.252196
ENSG00000136319	TTC5	Membrane trafficking	Gene expression	-0.377297
ENSG00000136381	IREB2	Messenger RNA biogenesis	Gene expression	-0.492692
ENSG00000136436	CALCOCO2	Membrane trafficking	Gene expression	-1.02778
ENSG00000136450	SRSF1	Spliceosome	Gene expression	-0.770704
ENSG00000136485	DCAF7	Ubiquitin system	Gene expression	-0.654858
ENSG00000136504	KAT7	Transcription factors	Gene expression	-0.227352
ENSG00000136518	ACTL6A	Transcription machinery	Gene expression	-0.414158
ENSG00000136521	NDUFB5	Oxphos	Metabolism	-1.00788
ENSG00000136522	MRPL47	Mitochondrial ribosome	Gene expression	-0.726549
ENSG00000136527	TRA2B	Spliceosome	Gene expression	-0.54651
ENSG00000136536	MARCHF7	Ubiquitin system	Gene expression	0.0042095
ENSG00000136631	VPS45	Membrane trafficking	Gene expression	-0.0768385
ENSG00000136636	KCTD3	Ubiquitin system	Gene expression	-0.525838
ENSG00000136709	WDR33	Messenger RNA biogenesis	Gene expression	-0.390144
ENSG00000136710	CCDC115	Membrane trafficking	Gene expression	-0.594129
ENSG00000136717	BIN1	Membrane trafficking	Gene expression	-1.28584
ENSG00000136738	STAM	Membrane trafficking	Gene expression	-0.389516
ENSG00000136807	CDK9	Transcription machinery	Gene expression	-0.705483
ENSG00000136810	TXN	Chaperones and folding catalysts	Gene expression	-0.504733
ENSG00000136813	ECPAS	Proteasome	Gene expression	-0.295018
ENSG00000136816	TOR1B	Chaperones and folding catalysts	Gene expression	-0.690465
ENSG00000136816	TOR1B	Membrane trafficking	Gene expression	-0.690465
ENSG00000136827	TOR1A	Chaperones and folding catalysts	Gene expression	-0.583427
ENSG00000136827	TOR1A	Membrane trafficking	Gene expression	-0.583427
ENSG00000136854	STXBP1	Membrane trafficking	Gene expression	-0.450591
ENSG00000136874	STX17	Membrane trafficking	Gene expression	-0.671651
ENSG00000136875	PRPF4	Spliceosome	Gene expression	-0.768981
ENSG00000136888	ATP6V1G1	Oxphos	Metabolism	-0.529808
ENSG00000136897	MRPL50	Mitochondrial ribosome	Gene expression	-0.625305
ENSG00000136930	PSMB7	Proteasome	Gene expression	-1.1848
ENSG00000136933	RABEPK	Membrane trafficking	Gene expression	-0.671104
ENSG00000136937	NCBP1	Messenger RNA biogenesis	Gene expression	-0.436498
ENSG00000136937	NCBP1	Spliceosome	Gene expression	-0.436498
ENSG00000136938	ANP32B	Messenger RNA biogenesis	Gene expression	-1.21294
ENSG00000136942	RPL35	Cytoplasmic ribosome	Gene expression	-0.887136
ENSG00000136950	ARPC5L	Membrane trafficking	Gene expression	-0.438568
ENSG00000136997	MYC	Transcription factors	Gene expression	-0.532011
ENSG00000136997	MYC	Messenger RNA biogenesis	Gene expression	-0.532011
ENSG00000136999	CCN3	Membrane trafficking	Gene expression	-0.779367
ENSG00000137054	POLR1E	Transcription machinery	Gene expression	-1.02497
ENSG00000137106	GRHPR	Amino acid metabolism	Metabolism	-0.967542
ENSG00000137124	ALDH1B1	Glycolysis	Metabolism	-0.529459
ENSG00000137124	ALDH1B1	Fatty acid degradation	Metabolism	-0.529459
ENSG00000137124	ALDH1B1	Amino acid metabolism	Metabolism	-0.529459
ENSG00000137135	ARHGEF39	Membrane trafficking	Gene expression	-0.511725
ENSG00000137154	RPS6	Cytoplasmic ribosome	Gene expression	-1.10565
ENSG00000137161	CNPY3	Chaperones and folding catalysts	Gene expression	-0.54534
ENSG00000137168	PPIL1	Spliceosome	Gene expression	-0.675052
ENSG00000137168	PPIL1	Chaperones and folding catalysts	Gene expression	-0.675052
ENSG00000137185	ZSCAN9	Transcription factors	Gene expression	-0.339549
ENSG00000137203	TFAP2A	Transcription factors	Gene expression	-0.71976
ENSG00000137309	HMGA1	Transcription factors	Gene expression	-1.01938
ENSG00000137312	FLOT1	Membrane trafficking	Gene expression	-0.624496
ENSG00000137393	RNF144B	Ubiquitin system	Gene expression	-0.119099
ENSG00000137413	TAF8	Transcription machinery	Gene expression	-0.724126
ENSG00000137478	FCHSD2	Membrane trafficking	Gene expression	-0.539821
ENSG00000137486	ARRB1	Membrane trafficking	Gene expression	-1.06565
ENSG00000137501	SYTL2	Membrane trafficking	Gene expression	-0.165077
ENSG00000137522	RNF121	Ubiquitin system	Gene expression	-0.728064
ENSG00000137547	MRPL15	Mitochondrial ribosome	Gene expression	-0.93482
ENSG00000137574	TGS1	Spliceosome	Gene expression	-0.22742
ENSG00000137656	BUD13	Spliceosome	Gene expression	-0.812244
ENSG00000137692	DCUN1D5	Ubiquitin system	Gene expression	-0.339134
ENSG00000137713	PPP2R1B	Messenger RNA biogenesis	Gene expression	-0.417256
ENSG00000137801	THBS1	Membrane trafficking	Gene expression	0.0186001
ENSG00000137807	KIF23	Membrane trafficking	Gene expression	-0.083436
ENSG00000137815	RTF1	Transcription machinery	Gene expression	-0.592673
ENSG00000137818	RPLP1	Cytoplasmic ribosome	Gene expression	-0.732125
ENSG00000137824	RMDN3	Membrane trafficking	Gene expression	-0.577395
ENSG00000137876	RSL24D1	Cytoplasmic ribosome	Gene expression	-0.984356
ENSG00000137942	FNBP1L	Membrane trafficking	Gene expression	-0.0502916
ENSG00000137944	KYAT3	Amino acid metabolism	Metabolism	-0.532039
ENSG00000137947	GTF2B	Transcription machinery	Gene expression	-0.61772
ENSG00000137955	RABGGTB	Membrane trafficking	Gene expression	-1.04126
ENSG00000137962	ARHGAP29	Membrane trafficking	Gene expression	-0.289849
ENSG00000137992	DBT	Amino acid metabolism	Metabolism	-0.28218
ENSG00000138029	HADHB	Fatty acid biosynthesis	Metabolism	-0.802843
ENSG00000138029	HADHB	Fatty acid degradation	Metabolism	-0.802843
ENSG00000138029	HADHB	Amino acid metabolism	Metabolism	-0.802843
ENSG00000138061	CYP1B1	Amino acid metabolism	Metabolism	-0.176436
ENSG00000138069	RAB1A	Membrane trafficking	Gene expression	-0.272859
ENSG00000138071	ACTR2	Membrane trafficking	Gene expression	-0.549671
ENSG00000138073	PREB	Membrane trafficking	Gene expression	-0.273931
ENSG00000138119	MYOF	Membrane trafficking	Gene expression	-0.105307
ENSG00000138180	CEP55	Membrane trafficking	Gene expression	-0.383565
ENSG00000138182	KIF20B	Membrane trafficking	Gene expression	0.128248
ENSG00000138190	EXOC6	Membrane trafficking	Gene expression	-0.181049
ENSG00000138193	PLCE1	Membrane trafficking	Gene expression	-0.148775
ENSG00000138231	DBR1	Spliceosome	Gene expression	-0.0470767
ENSG00000138326	RPS24	Cytoplasmic ribosome	Gene expression	-0.884656
ENSG00000138363	ATIC	Nucleotide metabolism	Metabolism	-0.625748
ENSG00000138376	BARD1	Messenger RNA biogenesis	Gene expression	0.124117
ENSG00000138376	BARD1	Ubiquitin system	Gene expression	0.124117
ENSG00000138378	STAT4	Transcription factors	Gene expression	-0.713115
ENSG00000138398	PPIG	Spliceosome	Gene expression	-0.254473
ENSG00000138398	PPIG	Chaperones and folding catalysts	Gene expression	-0.254473
ENSG00000138413	IDH1	TCA cycle	Metabolism	-0.433604
ENSG00000138468	SENP7	Ubiquitin system	Gene expression	-0.207261
ENSG00000138495	COX17	Oxphos	Metabolism	-0.185978
ENSG00000138592	USP8	Membrane trafficking	Gene expression	-0.374486
ENSG00000138592	USP8	Ubiquitin system	Gene expression	-0.374486
ENSG00000138639	ARHGAP24	Membrane trafficking	Gene expression	-0.241856
ENSG00000138663	COPS4	Ubiquitin system	Gene expression	-1.14506
ENSG00000138668	HNRNPD	Spliceosome	Gene expression	-0.640485
ENSG00000138674	SEC31A	Membrane trafficking	Gene expression	0.00262919
ENSG00000138709	LARP1B	Messenger RNA biogenesis	Gene expression	-0.483002
ENSG00000138738	PRDM5	Transcription factors	Gene expression	-0.354196
ENSG00000138750	NUP54	Messenger RNA biogenesis	Gene expression	-0.380024
ENSG00000138757	G3BP2	Messenger RNA biogenesis	Gene expression	-0.443689
ENSG00000138767	CNOT6L	Messenger RNA biogenesis	Gene expression	-0.308888
ENSG00000138777	PPA2	Oxphos	Metabolism	-0.764805
ENSG00000138785	INTS12	Spliceosome	Gene expression	-0.403116
ENSG00000138796	HADH	Fatty acid biosynthesis	Metabolism	-1.26187
ENSG00000138796	HADH	Fatty acid degradation	Metabolism	-1.26187
ENSG00000138796	HADH	Amino acid metabolism	Metabolism	-1.26187
ENSG00000138801	PAPSS1	Nucleotide metabolism	Metabolism	-0.569022
ENSG00000138802	SEC24B	Membrane trafficking	Gene expression	-0.301348
ENSG00000138942	RNF185	Ubiquitin system	Gene expression	-0.193202
ENSG00000139083	ETV6	Transcription factors	Gene expression	-0.437592
ENSG00000139112	GABARAPL1	Membrane trafficking	Gene expression	-0.0920505
ENSG00000139112	GABARAPL1	Ubiquitin system	Gene expression	-0.0920505
ENSG00000139116	KIF21A	Membrane trafficking	Gene expression	-0.197324
ENSG00000139154	AEBP2	Transcription factors	Gene expression	-0.414646
ENSG00000139168	ZCRB1	Spliceosome	Gene expression	-0.476835
ENSG00000139180	NDUFA9	Oxphos	Metabolism	-0.983548
ENSG00000139190	VAMP1	Membrane trafficking	Gene expression	-0.473387
ENSG00000139197	PEX5	Membrane trafficking	Gene expression	-0.350327
ENSG00000139343	SNRPF	Messenger RNA biogenesis	Gene expression	-0.40293
ENSG00000139343	SNRPF	Spliceosome	Gene expression	-0.40293
ENSG00000139410	SDSL	Amino acid metabolism	Metabolism	-0.865081
ENSG00000139436	GIT2	Membrane trafficking	Gene expression	-0.496965
ENSG00000139496	NUP58	Messenger RNA biogenesis	Gene expression	-0.872717
ENSG00000139517	LNX2	Ubiquitin system	Gene expression	-0.423445
ENSG00000139613	SMARCC2	Transcription machinery	Gene expression	-0.397848
ENSG00000139618	BRCA2	Ubiquitin system	Gene expression	0.128093
ENSG00000139636	LMBR1L	Ubiquitin system	Gene expression	-0.386597
ENSG00000139668	WDFY2	Membrane trafficking	Gene expression	-0.445015
ENSG00000139675	HNRNPA1L2	Messenger RNA biogenesis	Gene expression	-0.176436
ENSG00000139675	HNRNPA1L2	Spliceosome	Gene expression	-0.176436
ENSG00000139687	RB1	Transcription factors	Gene expression	-0.329976
ENSG00000139719	VPS33A	Membrane trafficking	Gene expression	-0.369951
ENSG00000139722	VPS37B	Membrane trafficking	Gene expression	-0.775357
ENSG00000139725	RHOF	Membrane trafficking	Gene expression	-0.438637
ENSG00000139726	DENR	Messenger RNA biogenesis	Gene expression	-0.623315
ENSG00000139746	RBM26	Messenger RNA biogenesis	Gene expression	-0.199102
ENSG00000139746	RBM26	Spliceosome	Gene expression	-0.199102
ENSG00000139793	MBNL2	Spliceosome	Gene expression	-0.201482
ENSG00000139835	GRTP1	Membrane trafficking	Gene expression	-0.452021
ENSG00000139842	CUL4A	Ubiquitin system	Gene expression	-0.705194
ENSG00000139977	NAA30	Membrane trafficking	Gene expression	-0.442214
ENSG00000139990	DCAF5	Ubiquitin system	Gene expression	-0.361958
ENSG00000140022	STON2	Membrane trafficking	Gene expression	-0.205573
ENSG00000140259	MFAP1	Spliceosome	Gene expression	-0.43573
ENSG00000140262	TCF12	Transcription factors	Gene expression	-0.48735
ENSG00000140365	COMMD4	Ubiquitin system	Gene expression	-0.691571
ENSG00000140367	UBE2Q2	Ubiquitin system	Gene expression	-0.207623
ENSG00000140395	WDR61	Messenger RNA biogenesis	Gene expression	-0.729241
ENSG00000140455	USP3	Ubiquitin system	Gene expression	-0.503178
ENSG00000140464	PML	Ubiquitin system	Gene expression	-0.548308
ENSG00000140497	SCAMP2	Membrane trafficking	Gene expression	-1.09254
ENSG00000140553	UNC45A	Chaperones and folding catalysts	Gene expression	-0.360951
ENSG00000140694	PARN	Messenger RNA biogenesis	Gene expression	-0.414892
ENSG00000140718	FTO	Messenger RNA biogenesis	Gene expression	-0.538866
ENSG00000140740	UQCRC2	Oxphos	Metabolism	-0.762517
ENSG00000140750	ARHGAP17	Membrane trafficking	Gene expression	-0.747832
ENSG00000140829	DHX38	Spliceosome	Gene expression	-0.0818779
ENSG00000140836	ZFHX3	Transcription factors	Gene expression	-0.108352
ENSG00000140905	GCSH	Amino acid metabolism	Metabolism	-0.750513
ENSG00000140941	MAP1LC3B	Membrane trafficking	Gene expression	-0.586104
ENSG00000140943	MBTPS1	Chaperones and folding catalysts	Gene expression	-0.079205
ENSG00000140987	ZSCAN32	Transcription factors	Gene expression	-0.0988045
ENSG00000140988	RPS2	Cytoplasmic ribosome	Gene expression	-0.892144
ENSG00000140990	NDUFB10	Oxphos	Metabolism	-0.694843
ENSG00000140992	PDPK1	Membrane trafficking	Gene expression	-0.436407
ENSG00000141013	GAS8	Membrane trafficking	Gene expression	-0.772817
ENSG00000141026	MED9	Transcription machinery	Gene expression	-0.803551
ENSG00000141030	COPS3	Ubiquitin system	Gene expression	-0.921177
ENSG00000141034	GID4	Ubiquitin system	Gene expression	-0.877356
ENSG00000141084	RANBP10	Ubiquitin system	Gene expression	-0.587503
ENSG00000141101	NOB1	Proteasome	Gene expression	-1.3915
ENSG00000141232	TOB1	Messenger RNA biogenesis	Gene expression	-0.0715385
ENSG00000141252	VPS53	Membrane trafficking	Gene expression	-0.217594
ENSG00000141258	SGSM2	Membrane trafficking	Gene expression	-0.0416381
ENSG00000141349	G6PC3	Glycolysis	Metabolism	-0.736582
ENSG00000141367	CLTC	Membrane trafficking	Gene expression	-0.246823
ENSG00000141378	PTRH2	Translation factors	Gene expression	-0.545156
ENSG00000141385	AFG3L2	Chaperones and folding catalysts	Gene expression	-0.59722
ENSG00000141425	RPRD1A	Transcription machinery	Gene expression	-0.512731
ENSG00000141447	OSBPL1A	Membrane trafficking	Gene expression	-0.50507
ENSG00000141448	GATA6	Transcription factors	Gene expression	-0.340159
ENSG00000141452	RMC1	Membrane trafficking	Gene expression	-0.880015
ENSG00000141480	ARRB2	Membrane trafficking	Gene expression	-0.66455
ENSG00000141504	SAT2	Amino acid metabolism	Metabolism	-0.450036
ENSG00000141510	TP53	Transcription factors	Gene expression	-0.843547
ENSG00000141542	RAB40B	Ubiquitin system	Gene expression	-0.239548
ENSG00000141552	ANAPC11	Ubiquitin system	Gene expression	-0.261085
ENSG00000141569	TRIM65	Ubiquitin system	Gene expression	-0.678318
ENSG00000141580	WDR45B	Membrane trafficking	Gene expression	-0.294365
ENSG00000141627	DYM	Membrane trafficking	Gene expression	-1.01589
ENSG00000141644	MBD1	Transcription factors	Gene expression	-0.511298
ENSG00000141696	P3H4	Chaperones and folding catalysts	Gene expression	-1.06591
ENSG00000141699	RETREG3	Membrane trafficking	Gene expression	-0.616363
[truncated: 10,673 more rows]

## Sheet: Fig. 2d-f
tss_name	gene_id	gene_name	MRL_log2fc	MRL without Torin 1	MRL with Torin 1	TOP (from 1)	TOP (from 2)	TOP (from 3)	uORF number	CDS length
ENSG00000000003_3	ENSG00000000003	TSPAN6	-1.16798	6.08943	2.71007	0.330709	0.102362	2.85827	0	738
ENSG00000000003_4	ENSG00000000003	TSPAN6	-0.949758	5.36122	2.77561	0.356389	1.03751	0.42204	0	738
ENSG00000000419_1	ENSG00000000419	DPM1	-1.19966	5.40142	2.35166	0.409091	4.03497	0.020979	0	783
ENSG00000000971_1	ENSG00000000971	CFH	-0.51665	5.41937	3.7881	0.42566	0.637736	0.252075	1	3696
ENSG00000001036_1	ENSG00000001036	FUCA2	-0.814948	5.74228	3.26408	0.0578423	0.428571	0.462335	0	1404
ENSG00000001036_2	ENSG00000001036	FUCA2	-0.731301	5.32184	3.20567	0.435294	0.384034	0.493277	0	1404
ENSG00000001460_1	ENSG00000001460	STPG1	-0.39371	3.39067	2.58087	0.0893855	0.687151	0.0837989	2.41341	1005
ENSG00000001461_2	ENSG00000001461	NIPAL3	-0.140372	3.62454	3.28849	0.00842697	0.289326	0.41573	3.91292	1221
ENSG00000001497_1	ENSG00000001497	LAS1L	-0.462846	4.90701	3.5603	0.0680794	0.311542	0.324617	0	2205
ENSG00000001629_3	ENSG00000001629	ANKIB1	-0.541435	4.19486	2.88224	1.73585	0.50566	0.0566038	3	3270
ENSG00000001630_1	ENSG00000001630	CYP51A1	-0.936136	5.96835	3.11924	0.0822253	0.377187	0.515395	0	1530
ENSG00000001631_2	ENSG00000001631	KRIT1	0.0162124	4.29478	4.34331	0.219873	0.45666	0.613108	11	2211
ENSG00000002549_1	ENSG00000002549	LAP3	-0.43137	5.58385	4.14075	0.127717	0.622283	0.0923913	0	1560
ENSG00000002549_2	ENSG00000002549	LAP3	-1.08213	5.4398	2.56938	1.88889	0.65725	0.0922787	0.348399	1467
ENSG00000002549_3	ENSG00000002549	LAP3	-0.445494	5.65809	4.15492	0.0103849	0.370189	0.450825	0	1467
ENSG00000002549_4	ENSG00000002549	LAP3	-0.829919	5.93789	3.34042	1.85027	1.2246	0.0641711	0	1467
ENSG00000002822_1	ENSG00000002822	MAD1L1	-0.31758	4.15634	3.33511	0.0483676	0.643289	0.28416	0.420798	2157
ENSG00000002834_1	ENSG00000002834	LASP1	-1.06728	5.95272	2.84074	0.336275	0.424242	2.1318	0	786
ENSG00000002919_2	ENSG00000002919	SNX11	-0.070794	4.16431	3.96489	0.62406	1.33835	0.0300752	2	813
ENSG00000002919_3	ENSG00000002919	SNX11	-0.381324	3.85277	2.9579	0.0456853	0.426396	0.543147	1.93401	813
ENSG00000003056_1	ENSG00000003056	M6PR	-0.660933	5.68145	3.59334	0.598216	0.870147	0.521725	0.018338	834
ENSG00000003249_2	ENSG00000003249	DBNDD1	-0.35149	2.94267	2.30639	1.52941	1.20588	0.372549	0.965686	477
ENSG00000003393_1	ENSG00000003393	ALS2	-0.189278	4.30527	3.77591	0.104478	0.923241	0.266525	2.59915	4974
ENSG00000003402_1	ENSG00000003402	CFLAR	-0.13154	5.49269	5.01404	0.0359281	0.520958	0.0898204	2	1443
ENSG00000003402_10	ENSG00000003402	CFLAR	-0.239475	3.99009	3.37982	0.152542	0.330508	0.237288	2	753
ENSG00000003402_3	ENSG00000003402	CFLAR	-0.129476	4.9527	4.52758	0	0.227273	0.0181818	2	666
ENSG00000003402_5	ENSG00000003402	CFLAR	0.0569159	4.37928	4.5555	0.303644	0.48583	0.506073	3	1443
ENSG00000003402_6	ENSG00000003402	CFLAR	0.0231829	4.40989	4.48132	0.294833	0.103343	0.50152	3	753
ENSG00000003402_9	ENSG00000003402	CFLAR	-0.222227	4.42627	3.79439	0.387574	0.692308	1.00296	2	1443
ENSG00000003436_1	ENSG00000003436	TFPI	-0.602165	5.10235	3.36125	1.16174	0.430684	0.472967	0	915
ENSG00000003756_1	ENSG00000003756	RBM5	0.0192792	3.40133	3.44709	0.478049	1.3639	0.24878	0	2448
ENSG00000004142_1	ENSG00000004142	POLDIP2	-0.880764	4.50479	2.44646	0.0791111	0.658311	0.369422	0	1107
ENSG00000004478_1	ENSG00000004478	FKBP4	-1.1144	5.96078	2.75318	0.243608	0.750842	0.832507	0	1380
ENSG00000004487_1	ENSG00000004487	KDM1A	-0.534907	5.06439	3.49546	0.230331	0.526796	0.448689	0	2577
ENSG00000004534_1	ENSG00000004534	RBM6	-0.232892	3.80474	3.23756	0.456296	0.546667	0.41037	0	3372
ENSG00000004660_3	ENSG00000004660	CAMKK1	-0.37371	5.01177	3.86806	0.0148148	0.340741	0.111111	0	1518
ENSG00000004864_1	ENSG00000004864	SLC25A13	-0.548412	4.08126	2.79065	0.103722	1.71663	0.0769231	0.0317618	2028
ENSG00000004866_2	ENSG00000004866	ST7	-0.211913	3.38218	2.92014	0.0244499	0.476773	0.102689	0	1758
ENSG00000004961_1	ENSG00000004961	HCCS	-0.484125	6.04497	4.32174	0.0461095	0.337176	0.0403458	0	807
ENSG00000004961_2	ENSG00000004961	HCCS	-0.616238	5.95893	3.88742	0.0331658	0.298492	0.535678	0	807
ENSG00000005020_2	ENSG00000005020	SKAP2	-0.545876	5.71822	3.91684	0.90559	0.924701	3.03137	0	1080
ENSG00000005020_3	ENSG00000005020	SKAP2	-0.429706	5.76978	4.28356	0.218324	0.460039	1.10136	0	1080
ENSG00000005022_1	ENSG00000005022	SLC25A5	-1.33362	5.53705	2.19694	0.791724	0.542302	0.57166	0	897
ENSG00000005059_1	ENSG00000005059	MCUB	-0.640091	3.39144	2.17619	0.0978495	0.431183	0.160215	0.775269	1011
ENSG00000005156_1	ENSG00000005156	LIG3	-0.199309	3.93004	3.42294	0.481383	1.22074	0.140957	0.885638	3030
ENSG00000005175_1	ENSG00000005175	RPAP3	-0.369596	4.49546	3.47949	0.0552434	0.757491	0.161049	0	1998
ENSG00000005175_2	ENSG00000005175	RPAP3	-0.431576	4.47885	3.32085	0.0280899	0.129213	0.752809	0	1998
ENSG00000005187_3	ENSG00000005187	ACSM3	-1.01694	5.92524	2.92803	2.54412	0.411765	0.0735294	2	1761
ENSG00000005194_1	ENSG00000005194	CIAPIN1	-0.842487	6.02964	3.36262	0.382099	0.320273	0.340403	0	939
ENSG00000005249_1	ENSG00000005249	PRKAR2B	-0.342703	4.73675	3.73523	0.440678	0.813559	0.152542	0	1257
ENSG00000005302_3	ENSG00000005302	MSL3	-0.366662	3.63146	2.81647	0.207407	0.533333	0.0962963	6.57778	1068
ENSG00000005436_1	ENSG00000005436	GCFC2	-0.731422	3.81905	2.30026	0.187019	0.663366	0.514851	0	2346
ENSG00000005436_2	ENSG00000005436	GCFC2	-0.161767	2.583	2.30902	0.286104	0.809264	0.119891	1	1839
ENSG00000005448_1	ENSG00000005448	WDR54	-0.865851	5.51684	3.02721	0.603339	1.35612	0.120032	0.875199	1005
ENSG00000005469_1	ENSG00000005469	CROT	-0.171218	3.75455	3.33439	0.730392	0.696078	0.593137	0.00980392	1839
ENSG00000005486_1	ENSG00000005486	RHBDD2	-0.565714	3.43478	2.32061	0.0965665	0.549356	0.0300429	2	672
ENSG00000005486_2	ENSG00000005486	RHBDD2	-0.655062	3.39458	2.15572	0.0225418	0.332686	0.275942	2	672
ENSG00000005700_2	ENSG00000005700	IBTK	-0.0462672	3.88107	3.75858	1.69111	1.62019	0.632212	5	4062
ENSG00000005801_1	ENSG00000005801	ZNF195	-0.308077	3.43589	2.77523	0.763066	1.6748	0.614402	0.0592334	1821
ENSG00000005812_2	ENSG00000005812	FBXL3	0.0310253	5.10464	5.21561	0.422667	1.09867	0.14	1	1287
ENSG00000005884_3	ENSG00000005884	ITGA3	-0.447572	4.65554	3.4138	0.156062	0.666267	0.14946	0	3156
ENSG00000005889_2	ENSG00000005889	ZFX	0.0207601	4.2826	4.34467	0.621239	0.686726	0.496755	1	2418
ENSG00000005893_1	ENSG00000005893	LAMP2	-0.502943	6.47514	4.56928	0.317366	1.28238	2.43649	0.0818084	1233
ENSG00000006007_1	ENSG00000006007	GDE1	-0.36165	3.60967	2.80931	0.492615	1.36316	0.508254	0.154648	996
ENSG00000006007_2	ENSG00000006007	GDE1	-0.445696	2.77114	2.03466	1.74902	1.41401	0.143978	0	996
ENSG00000006015_1	ENSG00000006015	REX1BD	-0.77584	3.71943	2.17233	0.624658	0.463014	0.164384	0	606
ENSG00000006118_2	ENSG00000006118	TMEM132A	-0.688771	4.97621	3.08715	0.176471	0.229209	0.628803	0.855984	3075
ENSG00000006125_2	ENSG00000006125	AP2B1	-0.473911	4.08517	2.94137	0.17177	1.57356	0.273338	0	2856
ENSG00000006194_1	ENSG00000006194	ZNF263	0.0533826	4.11364	4.2687	0.0869565	0.568116	0.707246	2.0029	2052
ENSG00000006210_1	ENSG00000006210	CX3CL1	-0.760859	5.88343	3.47208	0.297297	0.783784	0.162162	0	1194
ENSG00000006451_1	ENSG00000006451	RALA	-0.504501	5.09288	3.58999	0.495789	0.492981	0.249298	0	621
ENSG00000006451_2	ENSG00000006451	RALA	-0.885162	5.15887	2.79315	5.39939	0.172043	0.562212	0	621
ENSG00000006451_3	ENSG00000006451	RALA	-0.603506	4.79346	3.15483	0.824905	0.57395	0.542939	0	621
ENSG00000006453_1	ENSG00000006453	BAIAP2L1	-0.725276	4.43054	2.67995	0.932374	1.70216	0.584173	0	1536
ENSG00000006534_1	ENSG00000006534	ALDH3B1	-1.25468	6.08242	2.54907	1.82388	1.04996	0.297206	0	1407
ENSG00000006534_2	ENSG00000006534	ALDH3B1	-1.11555	6.43961	2.97198	0.024032	0.0574099	0.0614152	0	1407
ENSG00000006576_2	ENSG00000006576	PHTF2	-0.659086	4.6214	2.92663	0.415482	0.658768	0.655608	2	2244
ENSG00000006607_1	ENSG00000006607	FARP2	-0.104746	4.35603	4.05097	0.0127389	0.191083	0.859873	1	3165
ENSG00000006625_1	ENSG00000006625	GGCT	-0.668302	3.78479	2.38157	3.22208	0.162001	0.504876	0	567
ENSG00000006625_2	ENSG00000006625	GGCT	-0.875503	4.46996	2.43641	0.369309	1.09781	0.0910624	0	567
ENSG00000006634_1	ENSG00000006634	DBF4	-0.428412	4.3256	3.21426	0.858586	2.77489	0.10101	1	2025
ENSG00000006634_2	ENSG00000006634	DBF4	-0.435243	4.16075	3.07717	0.336449	1.81308	0.434579	1	2025
ENSG00000006634_3	ENSG00000006634	DBF4	-0.644945	3.77342	2.41317	0.289926	0.97543	0.324324	1	2025
ENSG00000006634_4	ENSG00000006634	DBF4	-0.50069	3.34295	2.36269	0.00530504	0.0928382	0.29443	1	2025
ENSG00000006652_1	ENSG00000006652	IFRD1	-0.437577	3.9998	2.95335	0.0753114	3.84315	0.0492639	1	1356
ENSG00000006695_1	ENSG00000006695	COX10	-0.835434	4.37008	2.44906	0.218599	0.586957	0.10628	0.879227	1332
ENSG00000006704_2	ENSG00000006704	GTF2IRD1	-0.499707	3.7388	2.64427	1.24268	2.2887	0.209205	0	2880
ENSG00000006712_2	ENSG00000006712	PAF1	-0.689955	5.36379	3.32487	0.273717	0.937792	0.469673	0	1596
ENSG00000006712_4	ENSG00000006712	PAF1	-1.10929	5.65706	2.62217	0.897351	1.34768	0.331126	0	1596
ENSG00000006757_1	ENSG00000006757	PNPLA4	-0.487703	3.85782	2.75124	0.0315789	0.557895	0.0421053	1	762
ENSG00000006757_2	ENSG00000006757	PNPLA4	-0.153911	2.68017	2.40897	0.05	1.03333	0	1	762
ENSG00000006757_3	ENSG00000006757	PNPLA4	-0.477956	3.01903	2.16765	0.282101	0.776265	0.906615	1	762
ENSG00000006831_1	ENSG00000006831	ADIPOR2	-0.108447	5.00932	4.64658	0.0688976	0.387402	0.44252	0.0015748	1260
ENSG00000007047_3	ENSG00000007047	MARK4	-0.897682	3.79729	2.03819	4.67089	0.974684	0.132911	1	2259
ENSG00000007080_1	ENSG00000007080	CCDC124	-0.799384	4.16641	2.394	0.0518469	0.219879	0.177703	0.00873069	672
ENSG00000007202_1	ENSG00000007202	KIAA0100	-0.12568	4.12157	3.77771	0.168706	0.794216	0.354097	0.996292	6708
ENSG00000007255_1	ENSG00000007255	TRAPPC6A	-0.646721	4.2967	2.74443	0.117974	0.720333	0.0409438	0.0131853	522
ENSG00000007376_1	ENSG00000007376	RPUSD1	-0.483524	3.79042	2.71101	0.605163	0.687168	0.400911	0	939
ENSG00000007384_1	ENSG00000007384	RHBDF1	-0.913688	5.94011	3.15317	0.218978	1.49878	0.170316	0	2568
ENSG00000007392_1	ENSG00000007392	LUC7L	-0.763935	5.13198	3.02216	0.168084	0.7999	0.212106	0	1116
ENSG00000007541_1	ENSG00000007541	PIGQ	-0.866884	5.07432	2.7824	0.170515	0.340142	0.148313	0	2283
ENSG00000008086_2	ENSG00000008086	CDKL5	-0.098495	4.41518	4.12381	0.404255	0.759878	1.33739	2	3093
ENSG00000008130_1	ENSG00000008130	NADK	-0.419469	3.38385	2.53011	0.110721	0.920914	0.418278	1.97364	1341
ENSG00000008283_1	ENSG00000008283	CYB561	-0.697661	4.17927	2.57682	0.205904	0.566052	0.501107	0.293727	756
ENSG00000008283_2	ENSG00000008283	CYB561	-0.713705	4.74635	2.8941	0.954128	0.7737	0.495413	0	756
ENSG00000008294_1	ENSG00000008294	SPAG9	-0.336219	4.42609	3.50597	0.205255	0.233826	1.17406	0.0203612	3966
ENSG00000008394_1	ENSG00000008394	MGST1	-0.627326	4.69604	3.0401	0.178573	0.992321	0.973517	0	468
ENSG00000008405_2	ENSG00000008405	CRY1	-0.271414	5.79293	4.79948	0.0331492	0.154696	0.593923	2	1761
ENSG00000008517_1	ENSG00000008517	IL32	-0.614954	4.35579	2.84411	1.48192	2.08996	0.728074	0	567
ENSG00000008517_2	ENSG00000008517	IL32	-0.763224	5.21009	3.06967	0.276213	0.320613	0.437411	0	567
ENSG00000008517_3	ENSG00000008517	IL32	-0.69244	5.4748	3.38784	0.261275	0.0455882	0.367647	0	567
ENSG00000008517_4	ENSG00000008517	IL32	-0.624416	5.72893	3.71625	0.014695	0.137326	0.164717	0	567
ENSG00000008838_1	ENSG00000008838	MED24	-0.663099	4.77232	3.01381	0.275157	0.311321	0.589623	0.891509	2931
ENSG00000008988_1	ENSG00000008988	RPS20	-0.619621	2.61965	1.70498	6.79528	0.0125278	0.00490779	0.00123986	429
ENSG00000009307_1	ENSG00000009307	CSDE1	-0.703994	3.59483	2.20676	1.39335	0.442699	0.0918429	2	2304
ENSG00000009307_2	ENSG00000009307	CSDE1	-0.617338	4.16895	2.71763	0.0423412	2.23412	0.0136986	1.92154	2304
ENSG00000009335_1	ENSG00000009335	UBE3C	-0.463315	5.212	3.78035	0.932296	1.81702	1.02562	1	3252
ENSG00000009413_3	ENSG00000009413	REV3L	-0.12425	4.1212	3.78112	0.265306	0.542857	0.579592	0.934694	9393
ENSG00000009780_1	ENSG00000009780	FAM76A	-0.894538	4.96797	2.67237	0.167568	1.44865	0.443243	0	837
ENSG00000009830_1	ENSG00000009830	POMT2	-0.754426	4.16186	2.46708	0.712871	2.17822	0.386139	0.0594059	2253
ENSG00000009844_1	ENSG00000009844	VTA1	-0.980839	6.06467	3.07287	0.0635838	0.265896	0.0809249	0	924
ENSG00000009954_1	ENSG00000009954	BAZ1B	-0.0639814	3.66712	3.50804	0.00702576	0.111241	0.845433	1	4452
ENSG00000009954_3	ENSG00000009954	BAZ1B	-0.543748	4.73225	3.24626	1.01087	1.28842	0.27565	0	4452
ENSG00000010072_1	ENSG00000010072	SPRTN	-0.14315	4.72157	4.27557	0.323353	0.54491	0.167665	0	1470
ENSG00000010165_1	ENSG00000010165	EEF1AKNMT	-0.492046	5.71141	4.0609	0.1936	0.652	0.3152	2.3872	2100
ENSG00000010244_1	ENSG00000010244	ZNF207	-0.987257	6.11141	3.08281	0.570486	1.68638	0.162619	0	1392
ENSG00000010270_1	ENSG00000010270	STARD3NL	-0.391906	3.5004	2.66773	0.0353982	0.757743	0.485619	1	705
ENSG00000010270_2	ENSG00000010270	STARD3NL	-0.348391	2.90108	2.27868	0.380614	0.684764	0.84224	1	651
ENSG00000010278_1	ENSG00000010278	CD9	-0.646538	6.28306	4.01369	0.22619	0.895833	0.580357	0.223214	687
ENSG00000010278_2	ENSG00000010278	CD9	-0.645838	6.15972	3.93681	0.184233	0.976391	0.722597	0	687
ENSG00000010292_3	ENSG00000010292	NCAPD2	-0.255323	3.35447	2.81038	2.55569	1.44192	0.155689	0	4206
ENSG00000010361_1	ENSG00000010361	FUZ	-0.48925	5.01648	3.57372	0.267442	0.44186	0.216279	1.0814	1257
ENSG00000010404_1	ENSG00000010404	IDS	-0.277963	2.26924	1.87156	0.17398	1.35335	0.192456	1	1653
ENSG00000010404_2	ENSG00000010404	IDS	-0.619544	4.86843	3.16875	0.125	0.794118	0.801471	0.926471	1653
ENSG00000010539_1	ENSG00000010539	ZNF200	-0.0107322	4.15364	4.12286	1.46179	1.9402	0.594684	0	1188
ENSG00000010626_6	ENSG00000010626	LRRC23	-0.133649	3.03067	2.76253	1.4854	1.36861	0.609489	0	1032
ENSG00000011007_1	ENSG00000011007	ELOA	-0.314965	3.09526	2.48819	0.0276817	0.404844	0.259516	0.0622837	2319
ENSG00000011007_2	ENSG00000011007	ELOA	-0.154154	2.90158	2.60753	0.200477	0.187351	1.80191	0	2319
ENSG00000011009_1	ENSG00000011009	LYPLA2	-0.682067	5.16608	3.21987	0.156836	0.125335	0.303619	0.00335121	696
ENSG00000011009_2	ENSG00000011009	LYPLA2	-0.903372	4.95512	2.64918	0.175676	0.153153	0	0	696
ENSG00000011105_1	ENSG00000011105	TSPAN9	-0.570607	5.64982	3.80421	0.284457	0.727273	0.727273	0	720
ENSG00000011114_1	ENSG00000011114	BTBD7	-0.160318	3.55602	3.18203	0.700855	1.2735	0.111111	4	3399
ENSG00000011132_1	ENSG00000011132	APBA3	-0.597528	5.35998	3.54234	0.0562061	0.318501	0.259953	1.25761	1728
ENSG00000011132_2	ENSG00000011132	APBA3	-0.794827	5.2431	3.02219	0.632319	0.915691	0.112412	1	1728
ENSG00000011295_1	ENSG00000011295	TTC19	-0.649593	5.24902	3.34604	0.191549	0.447887	1.17183	0.084507	1143
ENSG00000011304_1	ENSG00000011304	PTBP1	-0.624827	4.91923	3.19011	0.279899	0.659673	0.201846	0.00419639	1674
ENSG00000011304_2	ENSG00000011304	PTBP1	-0.708567	4.65592	2.84908	0.149354	3.23658	0.0178926	0	1596
ENSG00000011405_1	ENSG00000011405	PIK3C2A	-0.271831	4.09189	3.38918	0.180385	0.61296	0.49387	0.996497	5061
ENSG00000011422_1	ENSG00000011422	PLAUR	-0.877149	6.04847	3.29304	1.4101	1.50966	0.0802377	0	1008
ENSG00000011422_2	ENSG00000011422	PLAUR	-0.862782	5.95612	3.27522	0.00340136	0.0182823	0.00595238	0	1008
ENSG00000011426_1	ENSG00000011426	ANLN	-0.217509	3.78271	3.25332	0.0663842	0.553672	0.449153	0.199153	3375
ENSG00000011426_2	ENSG00000011426	ANLN	-0.258376	3.84114	3.2113	0.151934	0.813689	0.124923	0	3375
ENSG00000011485_1	ENSG00000011485	PPP5C	-0.917479	5.62443	2.97776	0.265672	0.638806	0.59403	0	1500
ENSG00000011523_1	ENSG00000011523	CEP68	-0.447685	4.37026	3.20436	0.316418	0.871642	0.650746	0.991045	2274
ENSG00000011566_1	ENSG00000011566	MAP4K3	-0.181895	4.30673	3.79657	0.133745	0.401235	0.179012	1.84568	2433
ENSG00000011566_2	ENSG00000011566	MAP4K3	-0.376823	4.76482	3.66954	0.0416667	0.679688	0.523438	0	2685
ENSG00000011638_1	ENSG00000011638	TMEM159	-0.170947	3.69928	3.28592	0.0642202	0.151376	0.811927	5	486
ENSG00000011638_2	ENSG00000011638	TMEM159	-0.570581	3.33241	2.24386	3.91642	3.55522	0.0477612	1	486
ENSG00000012048_2	ENSG00000012048	BRCA1	-0.00620688	3.93481	3.91792	0.140483	0.661631	0.200906	0	5655
ENSG00000012061_1	ENSG00000012061	ERCC1	-0.916217	5.09532	2.69999	0.0800582	0.295973	0.0902475	0	972
ENSG00000012061_2	ENSG00000012061	ERCC1	-1.38679	4.7811	1.82837	2.63406	0.474638	1.5942	0	972
ENSG00000012061_3	ENSG00000012061	ERCC1	-0.629448	3.39685	2.1958	0.653959	0.457478	0.225806	2	972
ENSG00000012174_1	ENSG00000012174	MBTPS2	-0.630241	5.53613	3.57672	0.55481	0.295302	0.955257	0.979866	1560
ENSG00000012174_2	ENSG00000012174	MBTPS2	-0.616544	5.41196	3.52985	0.0748663	0.700535	0.352941	0	1560
ENSG00000012232_6	ENSG00000012232	EXTL3	-0.464519	4.28048	3.10212	1.04511	0.270677	0.887218	7	2760
ENSG00000012660_1	ENSG00000012660	ELOVL5	-0.80823	5.28962	3.02081	0.114958	0.626039	0.768698	0	900
ENSG00000012660_2	ENSG00000012660	ELOVL5	-1.15037	5.15617	2.32291	3.47437	1.09141	0.0375449	0	900
ENSG00000012822_1	ENSG00000012822	CALCOCO1	-0.64691	5.24946	3.35255	0.769968	2.11182	0.0255591	0	2076
ENSG00000012983_2	ENSG00000012983	MAP4K5	-0.198917	4.77282	4.1581	0.0428016	0.33463	0.194553	1	2541
ENSG00000012983_3	ENSG00000012983	MAP4K5	-0.672469	4.7849	3.0022	0.0945946	1.11261	0.265766	1	2541
ENSG00000012983_4	ENSG00000012983	MAP4K5	-0.196569	4.61965	4.03121	0.228188	0.996644	0.130872	1	2541
ENSG00000013306_1	ENSG00000013306	SLC25A39	-0.316289	2.71166	2.17782	0.705079	0.923726	0.25455	0.993216	1074
ENSG00000013364_1	ENSG00000013364	MVP	-0.417342	4.92925	3.69104	0.647742	1.63097	0.286452	0	2682
ENSG00000013364_2	ENSG00000013364	MVP	-0.44554	5.11873	3.75873	0.305017	0.937893	0.149365	0	2682
ENSG00000013375_1	ENSG00000013375	PGM3	-0.310346	4.498	3.62741	0.210334	0.740084	0.152923	0	1701
ENSG00000013392_1	ENSG00000013392	RWDD2A	-0.434244	5.12389	3.7921	0.157706	1.11828	0.168459	0	879
ENSG00000013441_1	ENSG00000013441	CLK1	-0.198928	3.16425	2.75669	0.84009	1.47297	0.247748	0.0112613	1455
ENSG00000013561_1	ENSG00000013561	RNF14	-0.384306	4.00813	3.07082	0.178006	0.796831	0.212488	5	1425
ENSG00000013561_2	ENSG00000013561	RNF14	-0.623985	3.7616	2.44081	0	0.104839	0.258065	5	1425
ENSG00000013561_3	ENSG00000013561	RNF14	-0.375473	3.8204	2.94497	0.134058	0.326087	0.271739	5	1425
ENSG00000013563_3	ENSG00000013563	DNASE1L1	-1.18418	4.78069	2.10386	3.98462	1.02564	0.435897	1	909
ENSG00000013563_4	ENSG00000013563	DNASE1L1	-1.49793	5.25188	1.85949	8.09767	0.186047	1.16279	1	909
ENSG00000013573_2	ENSG00000013573	DDX11	-0.240014	4.49682	3.80762	0.189858	1.34198	0.239387	0	2913
ENSG00000013583_1	ENSG00000013583	HEBP1	-1.05102	5.46461	2.63738	0.984058	1.70276	0.0159415	0	570
ENSG00000013588_1	ENSG00000013588	GPRC5A	-0.492593	5.50419	3.91209	0.318891	0.318891	0.275563	0	1074
ENSG00000013810_1	ENSG00000013810	TACC3	-0.255984	5.16202	4.32276	0.25187	0.834788	0.354738	0	2517
ENSG00000014138_2	ENSG00000014138	POLA2	-0.467783	5.27736	3.81593	0.315041	0.711382	1.69512	0	1797
ENSG00000014216_1	ENSG00000014216	CAPN1	-0.82931	5.36492	3.01937	1.69085	2.39423	0.21824	0	2145
ENSG00000014641_1	ENSG00000014641	MDH1	-0.734517	6.27499	3.77139	0.306135	0.188625	1.14996	0	1062
ENSG00000014641_2	ENSG00000014641	MDH1	-0.781571	5.64834	3.28582	0.813544	1.00264	0.180299	0	1062
ENSG00000014824_1	ENSG00000014824	SLC30A9	-0.495402	4.0712	2.88796	0.275649	1.19159	0.267408	1.98022	1707
ENSG00000015153_1	ENSG00000015153	YAF2	-0.656041	4.43973	2.81753	0.194396	0.378284	0.814361	0	543
ENSG00000015153_3	ENSG00000015153	YAF2	-0.928378	4.45996	2.34348	0.926988	2.27379	0.225554	0	543
ENSG00000015171_1	ENSG00000015171	ZMYND11	-0.213176	3.34699	2.88724	0.225166	0.801325	0.370861	1	1809
ENSG00000015171_3	ENSG00000015171	ZMYND11	-0.618462	4.25994	2.77478	0.907152	1.0389	0.286073	1	1809
ENSG00000015171_4	ENSG00000015171	ZMYND11	-0.538586	4.49928	3.09751	0.0268817	0.459677	0.295699	1	1809
ENSG00000015171_5	ENSG00000015171	ZMYND11	-0.329785	4.7325	3.76544	0.049676	0.198704	0.265659	1	1809
ENSG00000015475_1	ENSG00000015475	BID	-0.449078	4.6293	3.39102	0.0126582	0.240506	0.0706751	0	588
ENSG00000015475_2	ENSG00000015475	BID	-0.464978	4.23164	3.06575	0.142265	0.790746	0.3407	0	588
ENSG00000015479_1	ENSG00000015479	MATR3	-0.239724	4.03833	3.42009	0.273103	2.17517	0.227586	0	2544
ENSG00000015479_2	ENSG00000015479	MATR3	-0.436103	3.95828	2.92567	1.32254	0.89554	0.214685	2	2544
ENSG00000016864_2	ENSG00000016864	GLT8D1	-0.460486	5.2648	3.82615	0.381119	0.98951	0.335664	4	1116
ENSG00000016864_4	ENSG00000016864	GLT8D1	-0.449028	5.42494	3.97396	0.541176	1.78235	0.0235294	1	1116
ENSG00000017260_2	ENSG00000017260	ATP2C1	-1.0306	5.59246	2.73755	4.96891	1.46517	0.0460199	2	2850
ENSG00000017797_1	ENSG00000017797	RALBP1	-0.402975	4.98586	3.77079	0.298246	0.375439	1.15965	2	1968
ENSG00000017797_2	ENSG00000017797	RALBP1	-0.591481	3.88586	2.5789	0.370742	0.818326	0.0887246	1.91893	1968
ENSG00000017797_3	ENSG00000017797	RALBP1	-0.858558	5.09691	2.81096	0.0607424	0.31946	0.751406	1	1968
ENSG00000017797_4	ENSG00000017797	RALBP1	-1.0134	5.28113	2.61615	0.00265957	0.101064	0.130319	1	1968
ENSG00000017797_5	ENSG00000017797	RALBP1	-0.776069	5.3037	3.09713	0.014975	0.397671	0.356073	1	1968
ENSG00000018189_1	ENSG00000018189	RUFY3	-0.762198	4.8629	2.86715	0.418301	0.356209	0.486928	0	1521
ENSG00000018408_1	ENSG00000018408	WWTR1	-0.591035	5.39198	3.57956	0.139308	0.638864	1.17214	1.14286	1203
ENSG00000018699_2	ENSG00000018699	TTC27	-0.330783	4.12959	3.28346	0.440678	1.32203	0.0460048	1.93705	2532
ENSG00000019144_4	ENSG00000019144	PHLDB1	-0.478655	3.70571	2.65939	0.105058	1.81712	0.249027	0	4134
ENSG00000019505_1	ENSG00000019505	SYT13	-0.988671	4.8708	2.4546	1.19655	1.01207	0.194828	0	1281
ENSG00000019549_1	ENSG00000019549	SNAI2	-0.671937	4.48255	2.81353	0.254019	0.135048	2.21865	1	807
ENSG00000019549_2	ENSG00000019549	SNAI2	-0.976813	4.72065	2.39857	0.0458716	0.522936	1.7156	0.981651	807
ENSG00000020129_1	ENSG00000020129	NCDN	-0.442793	4.96301	3.65133	0.20442	0.38674	0.515193	0	2190
ENSG00000020256_2	ENSG00000020256	ZFP64	-0.776659	4.38931	2.56212	0.370166	1.79006	0.038674	1	2046
ENSG00000020426_1	ENSG00000020426	MNAT1	-0.840536	5.93312	3.31327	0.228495	0.802419	0.514785	0	930
ENSG00000020577_1	ENSG00000020577	SAMD4A	-0.202279	3.77223	3.27874	0.236994	0.236994	4.06936	3	2157
ENSG00000020922_2	ENSG00000020922	MRE11	-0.498958	4.65775	3.29591	1.03597	0.570144	0.56205	0	2127
ENSG00000021355_2	ENSG00000021355	SERPINB1	-0.626719	4.64546	3.00862	0.229911	0.839286	0.21875	0	1140
ENSG00000021355_3	ENSG00000021355	SERPINB1	-1.26612	5.10675	2.12327	1.88333	0.0755476	1.18462	0	1140
ENSG00000021574_4	ENSG00000021574	SPAST	-0.50136	4.84498	3.42269	1.12281	1.35789	0.045614	0	1593
ENSG00000022267_1	ENSG00000022267	FHL1	-0.929423	5.58885	2.93453	6.18333	1.13333	0.2	0	972
ENSG00000022267_2	ENSG00000022267	FHL1	-0.826139	5.34197	3.01307	2.3682	1.2636	0.0292887	0	972
ENSG00000022267_3	ENSG00000022267	FHL1	-0.543475	5.49892	3.77289	0.321138	0.46748	1.64634	0	843
ENSG00000022267_4	ENSG00000022267	FHL1	-0.682418	5.07342	3.16135	0.412371	0.721649	0.350515	1.54639	843
ENSG00000022840_1	ENSG00000022840	RNF10	-0.202824	3.79774	3.29966	0.10718	1.49021	0.23875	2.29131	2451
ENSG00000023041_1	ENSG00000023041	ZDHHC6	-0.112179	3.35688	3.10575	0.149907	0.324022	0.300745	5	1242
ENSG00000023191_1	ENSG00000023191	RNH1	-0.898698	6.27366	3.365	0.230288	0.643477	0.4634	0	1386
ENSG00000023191_2	ENSG00000023191	RNH1	-0.767427	6.12355	3.59737	0.436199	0.523842	0.280054	0	1386
ENSG00000023228_2	ENSG00000023228	NDUFS1	0.0429247	3.95975	4.07933	0.191434	0.54644	0.379773	0	2184
ENSG00000023287_1	ENSG00000023287	RB1CC1	-0.139506	4.2156	3.82705	0.230168	0.546369	0.275978	3.18101	4785
ENSG00000023318_1	ENSG00000023318	ERP44	-0.708997	5.19876	3.18032	0.2033	0.817822	0.420462	0	1221
ENSG00000023330_1	ENSG00000023330	ALAS1	-0.221494	4.28814	3.67784	0.0687593	2.10613	0.0568012	0.103139	1923
ENSG00000023330_2	ENSG00000023330	ALAS1	-0.368125	4.27248	3.31027	0.0101744	0.422965	0.668605	0	1923
ENSG00000023445_1	ENSG00000023445	BIRC3	0.0326246	3.10394	3.17493	0.172309	0.161024	0.68316	45.0035	1815
ENSG00000023445_2	ENSG00000023445	BIRC3	0.158627	2.79369	3.11838	0.0517928	0.322709	0.063745	44.9602	1815
ENSG00000023516_2	ENSG00000023516	AKAP11	0.122427	3.23847	3.52528	0.140049	0.896806	0.434889	1	5706
ENSG00000023608_1	ENSG00000023608	SNAPC1	-0.764062	6.11401	3.60015	0.425373	0.61194	1.51493	0	1107
ENSG00000023697_1	ENSG00000023697	DERA	-0.893159	4.11598	2.21618	0.0480769	0.488462	0.0442308	0	957
ENSG00000023697_3	ENSG00000023697	DERA	-0.261028	3.3257	2.77527	0.384615	0.546559	0.465587	5.02429	693
ENSG00000023734_1	ENSG00000023734	STRAP	-0.49806	5.08643	3.60149	0.123852	1.39828	0.158465	0.641629	1053
ENSG00000023902_1	ENSG00000023902	PLEKHO1	-0.106547	2.49838	2.32052	0.201923	1.08654	0.0961538	4	714
ENSG00000023902_2	ENSG00000023902	PLEKHO1	-0.441136	3.47518	2.55966	0.137615	1.6055	0.12844	2	1230
ENSG00000023902_3	ENSG00000023902	PLEKHO1	-0.458888	3.47406	2.52754	0.0588235	0.0588235	0.0252101	2	1230
ENSG00000023902_5	ENSG00000023902	PLEKHO1	-0.435682	3.32926	2.46147	0.116438	0.188356	0.0616438	0	1230
ENSG00000023909_1	ENSG00000023909	GCLM	-0.104356	5.8802	5.46988	0.321386	1.97372	0.225806	0	825
ENSG00000023909_2	ENSG00000023909	GCLM	-0.283231	5.83824	4.79757	0.891273	0.391273	1.34291	0	825
ENSG00000024422_1	ENSG00000024422	EHD2	-0.724448	5.76126	3.48688	0.992743	0.185196	0.0885341	0	1632
ENSG00000024526_1	ENSG00000024526	DEPDC1	-0.549515	4.81499	3.28984	0.0692913	0.872441	0.335433	1.23622	1584
ENSG00000024526_2	ENSG00000024526	DEPDC1	-0.63608	4.81331	3.09716	0.0182246	1.04762	0.0975897	1	1584
ENSG00000024526_3	ENSG00000024526	DEPDC1	-0.750201	4.79864	2.85289	0.153344	1.04894	0.143556	1	1584
ENSG00000024862_1	ENSG00000024862	CCDC28A	-0.228899	4.31015	3.67779	0.171429	1.13651	0.0444444	0.980952	555
ENSG00000025039_1	ENSG00000025039	RRAGD	-0.642826	3.60167	2.30671	4.87381	0.364286	1.3881	0	1203
ENSG00000025039_2	ENSG00000025039	RRAGD	-0.370241	3.35661	2.59685	0.0188679	0.226415	0.566038	0	1203
ENSG00000025156_1	ENSG00000025156	HSF2	-0.522658	4.48213	3.11996	0.252033	0.916667	0.611789	0	1611
ENSG00000025293_1	ENSG00000025293	PHF20	-0.055671	3.32144	3.19571	0.711443	0.530127	0.262023	1	3039
ENSG00000025708_1	ENSG00000025708	TYMP	-0.833289	6.33003	3.55272	0.26843	0.956669	0.570625	0	1464
ENSG00000025708_2	ENSG00000025708	TYMP	-0.243071	2.81896	2.38186	0.57337	0.279891	1.09239	1	633
ENSG00000025770_1	ENSG00000025770	NCAPH2	-0.796111	5.28653	3.04451	0.745688	1.76392	0.137999	0.862494	1821
ENSG00000025772_1	ENSG00000025772	TOMM34	-0.866094	5.17715	2.84034	0.148134	0.680793	0.094479	0	930
ENSG00000025796_1	ENSG00000025796	SEC63	-0.681475	4.43277	2.76395	0.936111	0.291667	0.383333	0	2283
ENSG00000025796_2	ENSG00000025796	SEC63	-0.395932	4.32019	3.28334	0.0206677	0.335453	0.303657	0	2283
ENSG00000026025_1	ENSG00000026025	VIM	-1.20445	4.16419	1.80698	3.59286	0.161377	0.408999	0	1401
ENSG00000026508_1	ENSG00000026508	CD44	-1.36123	5.70607	2.2211	1.77541	0.802036	0.254944	0	1086
ENSG00000026652_1	ENSG00000026652	AGPAT4	-0.802525	5.12454	2.93813	1.7621	3.31855	0.278226	1.14113	1137
ENSG00000026652_2	ENSG00000026652	AGPAT4	-0.729076	5.27909	3.18482	0.508772	0.567251	0.350877	1	1137
ENSG00000027001_1	ENSG00000027001	MIPEP	-0.329855	4.84007	3.85084	0.0490463	0.343324	0.145777	0	2142
ENSG00000027697_1	ENSG00000027697	IFNGR1	-0.329072	5.40035	4.29894	0.0175439	0.253589	0.524721	0	1470
ENSG00000027697_2	ENSG00000027697	IFNGR1	-0.56244	5.75401	3.89636	0.0171233	0.702055	0.205479	0	1470
ENSG00000028116_2	ENSG00000028116	VRK2	-0.948163	5.11429	2.65069	0.223984	0.497522	0.245788	0	1527
ENSG00000028203_1	ENSG00000028203	VEZT	-0.444532	3.37472	2.47982	0.0677966	0.491525	0.533898	1	2340
ENSG00000028203_2	ENSG00000028203	VEZT	-0.496367	3.60624	2.55642	1.68697	2.00463	0.0177332	2.9946	1710
ENSG00000028839_2	ENSG00000028839	TBPL1	-0.277235	3.99776	3.29883	1.19048	1.11111	0.142857	1	561
ENSG00000028839_3	ENSG00000028839	TBPL1	-0.542579	3.61512	2.48193	1.69555	0.56438	0.0240674	1	561
ENSG00000029153_1	ENSG00000029153	ARNTL2	-0.518734	3.40646	2.37766	0.790378	0.103093	0.278351	1	1767
ENSG00000029153_2	ENSG00000029153	ARNTL2	-0.23493	2.54951	2.16638	0.224856	0.697557	0.560345	1	1767
ENSG00000029363_1	ENSG00000029363	BCLAF1	0.0872187	3.50754	3.72613	0.0273556	0.387031	0.22695	1	2763
ENSG00000029363_2	ENSG00000029363	BCLAF1	0.113427	3.62146	3.91768	0.774414	0.756348	2.98145	0.996582	2763
ENSG00000029364_3	ENSG00000029364	SLC39A9	-0.0846496	4.23384	3.99257	0.0634921	0.359788	0.0952381	2.98413	924
ENSG00000029639_1	ENSG00000029639	TFB1M	-0.948052	5.49028	2.84579	0.8725	0.265	0.15875	0.95375	1041
ENSG00000029725_1	ENSG00000029725	RABEP1	-0.255616	3.54611	2.97033	0.536404	1.48242	0.00198118	0.974245	2589
ENSG00000029725_2	ENSG00000029725	RABEP1	-0.376625	4.20054	3.23542	0.00816327	0.167347	0.616327	0	2589
ENSG00000029725_3	ENSG00000029725	RABEP1	-0.716968	4.40065	2.67725	1.63793	1.35345	0.0258621	0	2589
ENSG00000029993_1	ENSG00000029993	HMGB3	-0.619248	5.32404	3.46601	0.0517799	0.0906149	1.14239	0	603
ENSG00000029993_2	ENSG00000029993	HMGB3	-0.778369	5.3606	3.12536	0.0781969	0.834407	0.325667	0	603
ENSG00000029993_3	ENSG00000029993	HMGB3	-0.634502	5.28539	3.40465	0.112401	0.126451	0.0684178	0	603
ENSG00000030066_1	ENSG00000030066	NUP160	-0.601688	4.79744	3.16143	0.322242	0.844133	0.436077	0	4209
ENSG00000030110_1	ENSG00000030110	BAK1	-0.396812	3.83105	2.90982	0.123862	0.255009	0.695811	2	636
ENSG00000030110_2	ENSG00000030110	BAK1	-0.425268	3.59082	2.67408	0.173203	0.977124	0.372549	1.23529	636
ENSG00000030110_3	ENSG00000030110	BAK1	-0.611472	3.68215	2.41007	1.05926	0.444444	0.525926	0.962963	636
ENSG00000030582_1	ENSG00000030582	GRN	-0.784539	5.82202	3.3799	0.0346176	1.69302	0.088458	0	1782
ENSG00000031003_2	ENSG00000031003	FAM13B	-0.0194108	4.18661	4.13066	0.824834	2.70953	0.707317	3	2748
ENSG00000031691_1	ENSG00000031691	CENPQ	-0.616746	5.43471	3.5442	1.13694	2.02548	0.471338	0.850318	807
ENSG00000031698_1	ENSG00000031698	SARS1	-0.683354	4.82433	3.00419	0.746703	0.829937	0.298339	0	1611
ENSG00000031823_1	ENSG00000031823	RANBP3	-0.599295	4.76063	3.14238	0.0416667	0.107143	0.113095	0	1485
ENSG00000032219_2	ENSG00000032219	ARID4A	0.071164	3.4905	3.667	0.0785498	0.410876	0.317221	0	3774
ENSG00000032389_1	ENSG00000032389	EIPR1	-0.721283	4.32797	2.62516	0.328392	0.665906	0.944128	1.94071	1164
ENSG00000032444_3	ENSG00000032444	PNPLA6	-0.806735	4.88166	2.79072	0.147799	0.748428	0.116352	0.100629	4098
ENSG00000032742_1	ENSG00000032742	IFT88	-0.422857	4.8025	3.5824	0.555556	2.4188	0.0683761	0	2475
ENSG00000032742_2	ENSG00000032742	IFT88	-0.337764	4.43959	3.5129	0.461092	0.455285	0.837398	0	2475
ENSG00000033100_1	ENSG00000033100	CHPF2	-0.039485	5.57169	5.42127	0.0291262	0.149515	0.217476	7	2319
ENSG00000033627_1	ENSG00000033627	ATP6V0A1	-0.242841	4.33738	3.66544	0.0487179	0.980769	0.267949	0	2589
ENSG00000033867_1	ENSG00000033867	SLC4A7	0.0491878	3.99715	4.13578	0.85446	0.286385	2.27465	0	3621
ENSG00000034152_1	ENSG00000034152	MAP2K3	-0.19307	4.40574	3.85389	0.369938	0.771028	1.3824	1	1044
ENSG00000034510_1	ENSG00000034510	TMSB10	-0.160742	2.14301	1.91706	1.41657	3.69326	0.000615766	0	135
ENSG00000034677_3	ENSG00000034677	RNF19A	-0.188576	4.22117	3.70395	0.185446	1.12676	0.382629	3.9554	2517
ENSG00000034693_3	ENSG00000034693	PEX3	-0.628802	6.75373	4.36773	0.125683	1.39617	0.163934	0	1122
ENSG00000035115_1	ENSG00000035115	SH3YL1	-0.146373	3.05825	2.76319	0.318584	0.769912	0.371681	4.99115	684
ENSG00000035141_1	ENSG00000035141	FAM136A	-0.355471	2.70041	2.11068	0.208239	0.494794	0.474876	0.950656	417
ENSG00000035403_1	ENSG00000035403	VCL	-0.107683	3.91267	3.63126	0.28828	0.578479	1.09749	0	3405
ENSG00000035681_1	ENSG00000035681	NSMAF	-0.388279	3.47848	2.6577	0.202216	0.645429	0.33241	0.493075	2754
ENSG00000035687_1	ENSG00000035687	ADSS2	-1.10787	5.62283	2.60888	3.38649	0.312292	0.813953	0.975637	1371
ENSG00000035687_2	ENSG00000035687	ADSS2	-0.309265	4.84799	3.91259	0.0875	0.621875	1.24375	0	1371
ENSG00000035928_1	ENSG00000035928	RFC1	-0.421243	3.86969	2.88981	0.878719	2.77727	0.0213577	1	3447
ENSG00000036549_1	ENSG00000036549	AC118549.1	-0.274822	4.11149	3.39836	0.129082	0.92224	0.339813	7	2712
ENSG00000036549_2	ENSG00000036549	AC118549.1	-0.33951	3.89393	3.07741	0.122727	0.9	0.954545	8	2712
ENSG00000037042_2	ENSG00000037042	TUBG2	-1.19059	5.74911	2.51882	0.320611	1.45802	0.114504	0	1356
ENSG00000037241_1	ENSG00000037241	RPL26L1	-0.643432	4.26206	2.72852	0.576402	1.11799	0.261122	0	438
ENSG00000037474_1	ENSG00000037474	NSUN2	-0.349115	5.08833	3.99467	0.513491	0.351594	0.507768	0	2304
ENSG00000037749_1	ENSG00000037749	MFAP3	-0.309283	4.95524	3.99909	0.142857	0.438095	0.126984	0	1089
ENSG00000037757_1	ENSG00000037757	MRI1	-1.10307	6.2013	2.88685	0.541213	0.975117	0.461897	0	1110
ENSG00000038002_2	ENSG00000038002	AGA	-0.610871	6.30717	4.12994	0.0191083	0.493631	0.512739	0	1041
ENSG00000038002_3	ENSG00000038002	AGA	-1.07451	6.02173	2.85931	1.0916	0.917939	1.5687	0	1041
ENSG00000038210_3	ENSG00000038210	PI4K2B	-0.586591	4.94453	3.29263	0.195286	0.858586	0.276094	0.979798	1446
ENSG00000038274_1	ENSG00000038274	MAT2B	-0.793195	5.85013	3.3759	0.245077	0.798687	0.341357	0.155361	972
ENSG00000038274_2	ENSG00000038274	MAT2B	-0.456981	5.2279	3.80857	0.0579577	0.863385	0.267709	0.000459982	1005
ENSG00000038427_2	ENSG00000038427	VCAN	-0.0269655	3.67715	3.60906	0.00658617	0.57629	0.417124	2	10191
ENSG00000038427_3	ENSG00000038427	VCAN	0.0187105	4.01182	4.06419	0.672575	1.02456	0.00582426	1	7230
ENSG00000038427_4	ENSG00000038427	VCAN	-0.431718	4.07836	3.02361	2.27412	3.43389	0.0119181	1	10191
ENSG00000038532_2	ENSG00000038532	CLEC16A	-0.701934	4.81708	2.96129	0.159091	0.431818	0.534091	1	2721
ENSG00000039523_3	ENSG00000039523	RIPOR1	-0.390126	4.97526	3.79644	0.215	0.82	1.285	1	3660
ENSG00000039523_5	ENSG00000039523	RIPOR1	-0.615946	4.941	3.22401	0.0637363	0.314286	0.558242	0.997802	3660
ENSG00000039560_1	ENSG00000039560	RAI14	-0.538057	4.47431	3.08145	0.16263	0.846021	0.546713	2	2943
ENSG00000039560_2	ENSG00000039560	RAI14	-0.558536	4.23812	2.87764	0.475906	1.60183	0.224763	2	2943
ENSG00000039560_3	ENSG00000039560	RAI14	-0.369022	4.08563	3.16353	0.0399061	0.161972	0.65493	2	2943
ENSG00000039650_1	ENSG00000039650	PNKP	-0.97384	5.70842	2.90644	0.299401	1.04591	0.768463	0	1566
ENSG00000040275_1	ENSG00000040275	SPDL1	-0.215532	3.9033	3.36164	0.16073	0.632928	0.155951	1.97958	1869
ENSG00000040341_1	ENSG00000040341	STAU2	-0.395349	4.44335	3.3783	0.220425	0.11729	3.5905	0.984833	1617
ENSG00000040487_1	ENSG00000040487	SLC66A1	-0.548716	5.36682	3.66891	0.377425	0.174603	1.00882	0	876
ENSG00000040531_2	ENSG00000040531	CTNS	-0.763971	5.08081	2.99196	1.88344	1.33129	0.312883	4	663
ENSG00000040531_3	ENSG00000040531	CTNS	-0.720985	5.43897	3.29973	0.0920245	2.06135	0.141104	1	1203
ENSG00000040633_1	ENSG00000040633	PHF23	-0.230484	5.21716	4.44684	0.177215	0.108499	0.33906	0	1212
ENSG00000041353_2	ENSG00000041353	RAB27B	-0.403182	4.92928	3.72747	0.553691	1.0906	0.261745	0	657
ENSG00000041357_1	ENSG00000041357	PSMA4	-0.508227	5.7258	4.02573	0.104358	0.715838	0.479266	0.210826	786
ENSG00000041880_1	ENSG00000041880	PARP3	-0.241176	3.19097	2.69974	0.220126	0.63522	0.213836	3	1623
ENSG00000041880_2	ENSG00000041880	PARP3	-0.828805	4.89203	2.75419	1.71383	1.46302	0.176849	0	1602
ENSG00000042286_1	ENSG00000042286	AIFM2	-0.760167	5.34774	3.15745	0.405172	0.715517	0.206897	0	1122
ENSG00000042286_2	ENSG00000042286	AIFM2	-0.852685	6.07805	3.36574	0.103368	0.347271	0.367015	0	1122
ENSG00000042429_1	ENSG00000042429	MED17	0.0394965	3.95993	4.06984	0.252809	0.440075	1.4588	0	1956
ENSG00000042493_1	ENSG00000042493	CAPG	-0.850655	5.1272	2.8432	0.66323	1.48454	0.406873	0	1047
ENSG00000042493_2	ENSG00000042493	CAPG	-0.825309	6.12052	3.45418	0.101167	0.536479	0.510409	0	1047
ENSG00000042753_1	ENSG00000042753	AP2S1	-0.755888	3.77707	2.23671	0.365298	0.816228	1.04415	0	429
ENSG00000042753_2	ENSG00000042753	AP2S1	-0.758492	3.56846	2.10937	0.415979	0.360369	1.07237	0	429
ENSG00000042753_3	ENSG00000042753	AP2S1	-0.38661	2.77656	2.12386	0.57672	0.17037	0.334392	1	477
ENSG00000043093_3	ENSG00000043093	DCUN1D1	-0.803821	4.58388	2.62579	0.446866	1.77112	0	0	780
ENSG00000043093_4	ENSG00000043093	DCUN1D1	-0.850352	4.93673	2.73816	0.120219	0.0163934	0.0437158	0	780
ENSG00000044115_1	ENSG00000044115	CTNNA1	-0.335932	4.44852	3.52444	1.97331	0.337542	0.204251	0	2721
ENSG00000044115_2	ENSG00000044115	CTNNA1	-0.52059	4.54224	3.16633	1.06345	0.270683	0.13253	0	2721
ENSG00000044459_3	ENSG00000044459	CNTLN	-0.717132	4.68516	2.85001	0.274559	0.576826	0.672544	0	4032
ENSG00000044574_1	ENSG00000044574	HSPA5	-0.201264	4.64583	4.04088	0.0231753	0.170099	0.859311	0	1965
ENSG00000046647_1	ENSG00000046647	GEMIN8	-0.972076	5.89012	3.00262	0.581655	1.7226	0.357942	0	729
ENSG00000046647_2	ENSG00000046647	GEMIN8	-1.03663	5.63522	2.74697	1.34165	3.39347	0.0134357	0	729
ENSG00000046647_3	ENSG00000046647	GEMIN8	-0.919326	5.77955	3.05597	0.295652	0.0956522	0.256522	0	729
ENSG00000046651_1	ENSG00000046651	OFD1	-0.43886	4.52091	3.33516	0.273913	0.43913	0.726087	0	3039
ENSG00000047188_1	ENSG00000047188	YTHDC2	0.0318146	3.81907	3.90423	0.30898	1.46271	0.543379	1	4293
ENSG00000047249_1	ENSG00000047249	ATP6V1H	-0.97952	5.24171	2.65833	1.06468	1.57705	0.505624	0	1452
ENSG00000047315_2	ENSG00000047315	POLR2B	0.136109	3.89334	4.27854	0.24245	2.91717	0.264884	0	3525
ENSG00000047410_2	ENSG00000047410	TPR	0.152812	3.91783	4.35558	0.0589474	2.06807	0.432982	0	7092
ENSG00000047410_3	ENSG00000047410	TPR	-0.0119836	3.86207	3.83012	0.082672	1.68122	0.0813492	0	7092
ENSG00000047579_1	ENSG00000047579	DTNBP1	-0.688872	5.1435	3.19071	0.045354	0.290929	0.283186	0	1056
ENSG00000047621_1	ENSG00000047621	C12orf4	-0.340869	4.42234	3.49173	0.123318	0.434978	0.497758	0.504484	1659
ENSG00000047634_2	ENSG00000047634	SCML1	-0.0606483	3.69591	3.54376	1.4697	0.628788	0.583333	0	990
ENSG00000047849_1	ENSG00000047849	MAP4	-0.467473	4.26726	3.08621	1.78309	1.97282	0.637945	0	3459
ENSG00000047932_1	ENSG00000047932	GOPC	-0.309162	5.40067	4.35894	0.332509	1.21755	0.280593	0.0197775	1389
ENSG00000048140_1	ENSG00000048140	TSPAN17	-0.194023	2.39109	2.09021	0.242263	0.813346	0.387331	0.916828	792
ENSG00000048392_1	ENSG00000048392	RRM2B	-0.860527	5.82543	3.20836	0.222222	0.381944	2.26389	0	1056
ENSG00000048405_1	ENSG00000048405	ZNF800	-0.168473	4.65127	4.13862	0.292264	1	0.922636	1	1995
ENSG00000048471_1	ENSG00000048471	SNX29	-0.23279	3.88106	3.30273	0.31651	0.506416	0.218135	0	2442
ENSG00000048991_1	ENSG00000048991	R3HDM1	-0.540275	3.45167	2.37351	0.236475	0.626325	0.709426	3.97434	2916
ENSG00000049130_1	ENSG00000049130	KITLG	-0.231558	4.31801	3.67771	0.732759	1.30172	1.21121	1.99569	822
ENSG00000049245_1	ENSG00000049245	VAMP3	-0.374861	3.41163	2.63098	0.573206	3.39761	0.338278	0	303
ENSG00000049246_1	ENSG00000049246	PER3	-0.449955	4.05226	2.96652	0.139013	0.376682	0.41704	3	3633
ENSG00000049249_1	ENSG00000049249	TNFRSF9	-0.692827	5.24514	3.24486	0.170077	0.498721	0.044757	0	768
ENSG00000049449_1	ENSG00000049449	RCN1	-1.14909	6.26774	2.82619	0.650143	2.74485	0.548142	0	996
ENSG00000049618_1	ENSG00000049618	ARID1B	-0.28016	3.70348	3.04981	0	0.246154	0.415385	1	5739
ENSG00000049656_2	ENSG00000049656	CLPTM1L	-0.646711	3.72507	2.37933	0.0722892	0.216867	0.373494	0.951807	1617
ENSG00000050130_1	ENSG00000050130	JKAMP	-0.519403	5.17287	3.6089	0.112045	0.82521	0.155742	0.70084	936
ENSG00000050344_1	ENSG00000050344	NFE2L3	-0.602532	6.2454	4.1132	0.0799484	0.664732	0.225016	0	2085
ENSG00000050393_1	ENSG00000050393	MCUR1	-0.626362	4.13582	2.67922	0.197613	1.01061	0.20557	1	1080
ENSG00000050393_2	ENSG00000050393	MCUR1	-0.19619	2.31291	2.01883	0.511064	0.936474	0.34975	3	483
ENSG00000050405_1	ENSG00000050405	LIMA1	-0.334907	3.61709	2.86775	0.015456	0.279753	0.239567	0	2283
ENSG00000050405_2	ENSG00000050405	LIMA1	-0.828728	4.46023	2.51122	3.24274	0.94657	0.0514512	3.87731	1800
ENSG00000050405_3	ENSG00000050405	LIMA1	-0.513292	3.97294	2.78353	0.159544	0.851852	0.111111	1.9943	1800
ENSG00000050748_1	ENSG00000050748	MAPK9	-0.233627	3.86245	3.28499	0.103627	0.533679	0.321244	3	1275
ENSG00000050820_1	ENSG00000050820	BCAR1	-0.668026	5.45887	3.43563	0.197544	0.252815	0.927329	0.0941658	2613
ENSG00000050820_2	ENSG00000050820	BCAR1	-0.888537	5.12208	2.76675	0.245405	0.183784	0.399459	0.000540541	2667
ENSG00000051108_1	ENSG00000051108	HERPUD1	-0.699945	5.87261	3.61515	0.50018	2.47931	0.00377834	0.00251889	1176
ENSG00000051128_1	ENSG00000051128	HOMER3	-0.560558	4.10649	2.78436	0.0178078	0.46945	0.275714	0.296899	1086
ENSG00000051128_2	ENSG00000051128	HOMER3	-0.714342	4.24185	2.58534	0.0733333	0.471667	0.151667	0	1086
ENSG00000051180_1	ENSG00000051180	RAD51	-0.404554	5.82011	4.39692	0.0441176	0.269118	0.366176	0	1023
ENSG00000051382_1	ENSG00000051382	PIK3CB	-0.325396	4.33634	3.46075	0.129121	0.648352	0.355769	6.97253	3213
ENSG00000051523_1	ENSG00000051523	CYBA	-1.06878	4.61679	2.20093	0.181727	0.172691	0.514558	0	588
ENSG00000051596_1	ENSG00000051596	THOC3	-0.558456	5.79536	3.93521	0.119972	0.656727	0.50208	0.222607	1056
ENSG00000051596_2	ENSG00000051596	THOC3	-0.562236	5.5668	3.77012	0.0418535	1.01345	0.224215	0	1056
ENSG00000051620_1	ENSG00000051620	HEBP2	-0.481105	3.76733	2.69903	0.358368	0.587245	0.401101	0	618
ENSG00000051620_2	ENSG00000051620	HEBP2	-0.605217	3.47624	2.28518	0.334638	0.312622	0.477984	0	618
ENSG00000052126_1	ENSG00000052126	PLEKHA5	-0.600051	4.74012	3.1272	0.00657895	0.394737	0.151316	0	3849
ENSG00000052126_2	ENSG00000052126	PLEKHA5	0.0398905	3.39946	3.49477	0.0430464	0.350993	0.0198675	0	3525
ENSG00000052126_3	ENSG00000052126	PLEKHA5	0.0177133	3.0861	3.12423	2.06606	0.841772	0.237737	0	3525
ENSG00000052723_1	ENSG00000052723	SIKE1	-0.437829	3.4119	2.51881	0.16171	0.357807	0.285316	3.13941	312
ENSG00000052802_1	ENSG00000052802	MSMO1	-0.697049	5.15849	3.18193	0.250851	0.443814	0.295119	0	882
ENSG00000052802_2	ENSG00000052802	MSMO1	-0.856495	5.33723	2.94771	0.170652	0.196739	0.28913	0	882
ENSG00000053371_2	ENSG00000053371	AKR7A2	-1.18372	5.05573	2.22561	0.448718	3.10256	0.0288462	0	993
ENSG00000053501_1	ENSG00000053501	USE1	-0.785029	3.46338	2.00994	2.04734	3.7574	0.0414201	0.976331	780
ENSG00000053501_2	ENSG00000053501	USE1	-0.991577	5.11732	2.57364	0.0300601	0.412826	0.0901804	0	780
ENSG00000053770_3	ENSG00000053770	AP5M1	0.200036	4.38909	5.04186	0.115721	0.425764	0.0764192	3	1473
ENSG00000053900_1	ENSG00000053900	ANAPC4	-0.422713	4.59691	3.42939	0.186544	0.321101	0.522936	0	2430
ENSG00000054116_1	ENSG00000054116	TRAPPC3	-0.710406	4.2575	2.60196	0.249181	0.262283	0.691736	0	543
ENSG00000054118_1	ENSG00000054118	THRAP3	0.150166	3.45541	3.83446	0.0208333	0.61875	0.05625	1	2868
ENSG00000054118_2	ENSG00000054118	THRAP3	0.135318	3.61152	3.96666	0.0854594	0.686351	0.147012	1	2868
ENSG00000054267_1	ENSG00000054267	ARID4B	-0.111478	3.98874	3.69213	0.171486	0.477567	0.653041	0.403789	3939
ENSG00000054282_1	ENSG00000054282	SDCCAG8	-0.475731	4.38434	3.15279	0.891678	0.305152	0.417437	0	2142
ENSG00000054392_2	ENSG00000054392	HHAT	-0.13653	3.5725	3.24992	0.125767	1.28374	0.604294	0.992331	552
ENSG00000054392_5	ENSG00000054392	HHAT	0.0361963	2.57443	2.63984	0	0.289062	0.632812	2.49219	375
ENSG00000054523_2	ENSG00000054523	KIF1B	-0.334109	4.54642	3.60656	0.118568	0.237136	0.791946	2	5451
ENSG00000054611_1	ENSG00000054611	TBC1D22A	-0.867586	5.41581	2.9682	1.24059	0.166208	0.176309	1	1554
ENSG00000054611_4	ENSG00000054611	TBC1D22A	-0.507719	4.6289	3.25566	0.672222	0.944444	0.277778	1	1413
ENSG00000054983_1	ENSG00000054983	GALC	-0.470789	4.72396	3.40867	0.432692	0.740385	0.221154	0.615385	2058
ENSG00000055044_1	ENSG00000055044	NOP58	-0.427248	4.41368	3.28236	0.199914	0.45298	0.682591	0	1590
ENSG00000055130_1	ENSG00000055130	CUL1	-0.586561	4.57459	3.04635	0.149123	0.255981	0.502392	4	2331
ENSG00000055163_1	ENSG00000055163	CYFIP2	-0.532065	4.00973	2.77298	0.0479167	1.05208	0.10625	0	3837
ENSG00000055163_2	ENSG00000055163	CYFIP2	-0.418468	2.92476	2.18836	1.56418	0.441791	0.895522	0	3837
ENSG00000055211_1	ENSG00000055211	GINM1	-1.03118	5.01558	2.45417	0.674829	3.00392	0.746327	0	993
ENSG00000055211_2	ENSG00000055211	GINM1	-0.96631	5.13638	2.62887	0.515199	2.53858	0.294622	0	993
ENSG00000055332_1	ENSG00000055332	EIF2AK2	-0.471156	4.34328	3.13318	0.646817	0.276212	1.18309	1	1656
ENSG00000055483_1	ENSG00000055483	USP36	-0.344085	3.83486	3.02113	0.137536	0.712034	0.223496	2.42407	3372
ENSG00000055950_1	ENSG00000055950	MRPL43	-0.831997	4.2832	2.40609	1.02708	0.850451	0.810935	0	708
ENSG00000056097_1	ENSG00000056097	ZFR	-0.58422	3.8485	2.56699	0.671245	0.982833	0.193133	0	3225
ENSG00000056097_2	ENSG00000056097	ZFR	-0.365947	3.85135	2.98849	0.027668	0.115613	0.253458	0	3225
ENSG00000056586_1	ENSG00000056586	RC3H2	-0.354064	3.03569	2.37505	0.345972	0.260664	0.0900474	2	3576
ENSG00000056586_2	ENSG00000056586	RC3H2	-0.230861	2.78672	2.37464	0.278846	0.288462	0.288462	2	3576
ENSG00000056972_4	ENSG00000056972	TRAF3IP2	-0.414985	3.03982	2.27995	0.115385	0.423077	1.88462	2	951
ENSG00000057019_1	ENSG00000057019	DCBLD2	-0.148424	5.72212	5.1627	0.218816	0.402752	0.57317	1	2328
ENSG00000057252_1	ENSG00000057252	SOAT1	-0.273307	4.3914	3.63354	0.367183	0.718576	0.639319	0.000928793	1653
ENSG00000057294_1	ENSG00000057294	PKP2	-0.205243	3.35867	2.91329	0.078329	0.255875	1.36379	0	2646
ENSG00000057608_1	ENSG00000057608	GDI2	-1.19509	4.96264	2.16748	5.80109	0.482438	1.61354	0	1338
ENSG00000057663_2	ENSG00000057663	ATG5	-0.153074	4.35464	3.91627	0.0685714	1.11429	0.194286	1	828
ENSG00000057663_3	ENSG00000057663	ATG5	-0.438536	3.74324	2.76207	0.493399	0.891089	0.310231	1	828
ENSG00000057663_4	ENSG00000057663	ATG5	-0.269471	3.32848	2.76138	0.0134831	0.373034	0.485393	1	828
ENSG00000057757_1	ENSG00000057757	PITHD1	-0.313243	4.38072	3.52574	0.299685	1.41746	0.454259	0.0515247	636
ENSG00000057935_1	ENSG00000057935	MTA3	-0.938177	5.08482	2.65373	2.828	0.172	0.4	0	1785
ENSG00000057935_2	ENSG00000057935	MTA3	-0.736938	4.36966	2.62185	0.315271	0.238916	0.64532	0	1785
ENSG00000058056_1	ENSG00000058056	USP13	-0.624137	4.40792	2.85989	0.412	1.888	0.428	0	2592
ENSG00000058063_2	ENSG00000058063	ATP11B	-0.341605	4.00917	3.16389	0.105263	0.845865	0.680451	1.94361	3534
ENSG00000058085_1	ENSG00000058085	LAMC2	-0.365554	5.02571	3.90081	0.240885	0.654514	0.174479	0	3582
ENSG00000058091_1	ENSG00000058091	CDK14	-0.122133	4.92306	4.52345	0.00757576	0.424242	0.227273	1	1410
ENSG00000058091_2	ENSG00000058091	CDK14	-0.156773	3.52727	3.16406	0.466667	1.34	0	1	1410
ENSG00000058091_3	ENSG00000058091	CDK14	-0.50089	4.34265	3.06882	0.0429448	0.177914	0.441718	0.0613497	1410
ENSG00000058091_4	ENSG00000058091	CDK14	-0.406824	4.5885	3.46102	0.833333	1.03509	0.210526	0	1410
ENSG00000058262_1	ENSG00000058262	SEC61A1	-0.688159	5.3302	3.30816	0.568314	1.38302	0.264047	0	1431
ENSG00000058600_1	ENSG00000058600	POLR3E	-0.794213	4.69972	2.71013	0.840561	0.940051	0.294643	0.993622	2127
ENSG00000058673_2	ENSG00000058673	ZC3H11A	-0.0976927	4.79125	4.47755	0.317576	1.17091	1.36727	11	2433
ENSG00000058673_3	ENSG00000058673	ZC3H11A	-0.0242358	4.44484	4.3708	0.0202429	0.0404858	0.497976	25	2433
ENSG00000058804_1	ENSG00000058804	NDC1	-0.409944	3.92966	2.95767	0.21875	0.8125	1.76042	1	2025
ENSG00000058804_4	ENSG00000058804	NDC1	-0.67079	5.15268	3.23672	0	0.438596	0.444444	0	2025
ENSG00000058804_5	ENSG00000058804	NDC1	-0.747722	4.81096	2.86514	1.194	0.671958	0.566138	0	2025
ENSG00000058866_1	ENSG00000058866	DGKG	-0.469991	3.72632	2.69029	1.89583	0.755208	0.09375	2.36458	585
ENSG00000059122_2	ENSG00000059122	FLYWCH1	-0.691389	5.84888	3.62196	0.452926	0.619593	0.342239	1	2151
ENSG00000059145_1	ENSG00000059145	UNKL	-0.276854	4.15159	3.42668	0.203704	1.37963	0.148148	0.212963	834
ENSG00000059145_3	ENSG00000059145	UNKL	-0.191467	4.79835	4.20199	0.0586667	0.690667	0.397333	1	699
ENSG00000059378_1	ENSG00000059378	PARP12	-0.79937	4.63192	2.6615	1.26446	2.40496	0.231405	0	2106
ENSG00000059378_2	ENSG00000059378	PARP12	-0.926291	5.15933	2.71489	0.116279	0.523256	1.30233	0	2106
ENSG00000059378_3	ENSG00000059378	PARP12	-0.852717	5.15376	2.85385	0.153846	1.13846	0.1	0	2106
ENSG00000059573_1	ENSG00000059573	ALDH18A1	-0.331694	3.99843	3.17716	0.0484401	0.5078	0.417898	0	2382
ENSG00000059769_1	ENSG00000059769	DNAJC25	-0.688355	4.68474	2.90716	0.0716846	0.516129	0.143369	0	1083
ENSG00000060069_1	ENSG00000060069	CTDP1	-0.366198	5.4207	4.20551	0.190476	0.245614	0.285714	0	2886
ENSG00000060138_2	ENSG00000060138	YBX3	-0.922511	4.03995	2.13144	0.160538	0.246875	0.705741	0	1119
ENSG00000060237_1	ENSG00000060237	WNK1	-0.234184	5.25338	4.46624	0.95627	0.779768	0.0774499	3	7929
ENSG00000060339_1	ENSG00000060339	CCAR1	0.068397	3.89002	4.07888	0.039627	0.545921	0.272727	1.30862	3453
ENSG00000060642_1	ENSG00000060642	PIGV	-0.572041	4.22653	2.84304	0.0571429	0.378571	0.221429	0.935714	1482
ENSG00000060642_2	ENSG00000060642	PIGV	-0.850801	5.05284	2.80168	1.21782	1.75248	0.891089	0	1482
ENSG00000060749_4	ENSG00000060749	QSER1	-0.0569532	3.70161	3.55833	0.608	1.144	0.144	1.456	5208
ENSG00000060762_1	ENSG00000060762	MPC1	-0.405037	3.1994	2.41624	0.295	0.665	0.31	0	330
ENSG00000060762_2	ENSG00000060762	MPC1	-0.479392	3.38978	2.43142	0.0646154	1.38615	0.276923	0	330
ENSG00000061273_2	ENSG00000061273	HDAC7	-0.97966	4.56313	2.31396	4.65789	0.856725	0.48538	2	2976
ENSG00000061676_3	ENSG00000061676	NCKAP1	-0.61199	4.73087	3.09538	0	0.25724	0.192504	1	3387
ENSG00000061918_1	ENSG00000061918	GUCY1B1	-0.553901	4.91727	3.34952	1.48288	0.837671	0.50137	0.20137	1860
ENSG00000061936_1	ENSG00000061936	SFSWAP	-0.679839	3.93498	2.45635	1.40722	1.97693	0.0491474	36.996	2634
ENSG00000062194_2	ENSG00000062194	GPBP1	-0.0584392	4.6921	4.50583	0.194081	0.79226	0.158224	15	1482
ENSG00000062485_1	ENSG00000062485	CS	-1.01962	4.66524	2.30112	2.50207	0.668468	0.573109	0	1401
ENSG00000062598_1	ENSG00000062598	ELMO2	-0.4167	4.10905	3.07824	0.0275049	0.163065	0.129666	1	2163
ENSG00000062650_1	ENSG00000062650	WAPL	-0.224998	4.39129	3.75717	0.0162455	0.36056	0.347022	2.99955	3573
ENSG00000062716_1	ENSG00000062716	VMP1	-0.741557	5.37709	3.216	0.317543	0.484143	0.431554	1	1221
ENSG00000062725_1	ENSG00000062725	APPBP2	-0.324577	4.65363	3.71608	0.290749	0.92511	0.277533	0	1758
ENSG00000062725_2	ENSG00000062725	APPBP2	-0.414122	5.00431	3.75561	0.593724	0.369116	0.260941	0	1758
ENSG00000062725_3	ENSG00000062725	APPBP2	-0.419168	4.54103	3.39604	0	0.0197628	0.0197628	0	1758
ENSG00000062822_1	ENSG00000062822	POLD1	-0.643219	4.48914	2.87432	0.048	0.492571	0.298286	0	3324
ENSG00000063046_1	ENSG00000063046	EIF4B	-0.393526	2.86286	2.1794	5.35472	0.431423	0.0473339	0	1851
ENSG00000063241_1	ENSG00000063241	ISOC2	-0.547566	4.2978	2.94044	0.145415	0.20164	0.59923	0.0174029	666
ENSG00000063244_1	ENSG00000063244	U2AF2	-0.805692	5.42045	3.10097	0.0420044	0.204864	0.273397	0	1428
ENSG00000063245_1	ENSG00000063245	EPN1	-0.666203	4.39249	2.76799	1.30793	1.43884	0.113706	2	1731
ENSG00000063245_2	ENSG00000063245	EPN1	-0.517238	3.18622	2.22624	2.39562	0.521168	1.99635	2	1731
ENSG00000063322_1	ENSG00000063322	MED29	-0.891917	4.65073	2.50626	0.167366	1.05666	0.324239	0.0424974	603
ENSG00000063660_1	ENSG00000063660	GPC1	-0.769781	6.66676	3.9101	0.174662	1.35301	0.146371	0	1677
ENSG00000063660_4	ENSG00000063660	GPC1	-0.867933	5.19604	2.84707	1.01064	1.19149	1.3617	0	1677
ENSG00000063761_2	ENSG00000063761	ADCK1	-0.843919	5.75372	3.20556	0.394531	0.664062	0.703125	0	1743
ENSG00000063854_1	ENSG00000063854	HAGH	-0.674174	4.6003	2.88297	0.380631	0.112613	1.96246	0	927
ENSG00000063854_2	ENSG00000063854	HAGH	-0.627008	5.92523	3.83669	0.0440367	0.504587	0.365138	0	783
ENSG00000063978_1	ENSG00000063978	RNF4	-0.331118	5.05361	4.01722	0.850639	1.32508	0.221246	2.00559	573
ENSG00000064102_1	ENSG00000064102	INTS13	-0.722144	4.11791	2.49626	0.563319	0.135371	0.344978	0	2121
ENSG00000064102_2	ENSG00000064102	INTS13	-0.615979	3.33896	2.17863	0.928196	0.829247	0.0875657	1	2121
ENSG00000064115_1	ENSG00000064115	TM7SF3	-0.470668	3.83066	2.76432	0.140645	0.62477	0.218578	2	1713
ENSG00000064199_1	ENSG00000064199	SPA17	-0.812159	4.92877	2.80708	0.0361842	0.175987	1.03125	0	456
ENSG00000064205_2	ENSG00000064205	CCN5	-0.310679	4.89904	3.94991	0.0212766	0.212766	0.170213	4	753
ENSG00000064205_8	ENSG00000064205	CCN5	-1.07712	5.33723	2.5297	0.176471	0.176471	0.176471	0	753
ENSG00000064313_1	ENSG00000064313	TAF2	0.0535682	3.52888	3.66237	0.0570388	0.453883	0.0752427	2.97937	3600
ENSG00000064393_1	ENSG00000064393	HIPK2	-0.471651	4.26445	3.07526	0.216117	0.648352	0.659341	2.15385	3597
ENSG00000064419_2	ENSG00000064419	TNPO3	-0.242795	4.15824	3.51416	0.0619469	0.39528	0.0825959	1	2874
ENSG00000064419_3	ENSG00000064419	TNPO3	-0.449252	3.81171	2.79178	0.660976	0.664634	0.281707	0.92439	2874
ENSG00000064490_2	ENSG00000064490	RFXANK	-0.673567	5.24595	3.28897	1.85	0.525	0.170833	0	855
ENSG00000064490_3	ENSG00000064490	RFXANK	-0.325795	5.39763	4.30655	0.0327169	0.29303	0.243243	0	714
ENSG00000064490_4	ENSG00000064490	RFXANK	-0.200224	5.1737	4.50327	0.158786	1.20889	0.105857	0	717
ENSG00000064547_1	ENSG00000064547	LPAR2	-0.840691	4.08397	2.28039	2.43243	0.711712	0.306306	1	1056
ENSG00000064601_1	ENSG00000064601	CTSA	-1.06551	6.38913	3.05275	0.314695	0.30159	1.50813	0.119692	1443
ENSG00000064601_2	ENSG00000064601	CTSA	-0.63799	4.92469	3.16465	0.0526316	0.0954386	0.0750877	0	1443
ENSG00000064726_1	ENSG00000064726	BTBD1	-0.782137	4.65675	2.70792	0.312039	2.06143	0.282555	0.997543	1449
ENSG00000064932_1	ENSG00000064932	SBNO2	-0.589577	3.92891	2.61091	0.0794872	0.302564	0.530769	1.41282	4101
ENSG00000064961_1	ENSG00000064961	HMG20B	-0.640827	4.24291	2.72117	0.389638	0.347094	0.588458	0	954
ENSG00000064989_3	ENSG00000064989	CALCRL	-0.0697535	4.37693	4.17034	0.374517	0.0772201	0.046332	4	1386
ENSG00000064999_1	ENSG00000064999	ANKS1A	-0.14083	3.37723	3.06314	0.100686	0.494279	0.215103	0	3405
ENSG00000065000_1	ENSG00000065000	AP3D1	-0.630902	4.72835	3.05344	0.421778	1.59867	0.297194	0	3648
ENSG00000065054_1	ENSG00000065054	SLC9A3R2	-0.562161	3.76951	2.55304	0.08	0.16	0.24	0	1014
ENSG00000065135_1	ENSG00000065135	GNAI3	-1.05918	6.12635	2.94007	0.488156	0.242002	0.547741	0	1065
ENSG00000065135_2	ENSG00000065135	GNAI3	-1.11701	6.11935	2.82133	0.481675	0.586387	1.56021	0	1065
ENSG00000065150_1	ENSG00000065150	IPO5	-0.792391	4.49488	2.59528	2.39013	1.29138	1.26621	0	3294
ENSG00000065150_2	ENSG00000065150	IPO5	-0.828618	5.19988	2.92789	1.45775	2.28021	0.282353	0	3294
ENSG00000065154_1	ENSG00000065154	OAT	-0.328388	5.46191	4.35001	0.0303296	1.88207	0.0038852	0	1320
ENSG00000065243_1	ENSG00000065243	PKN2	-0.145867	3.90043	3.52535	0.0528674	0.566308	0.507168	2.16846	2955
ENSG00000065243_2	ENSG00000065243	PKN2	-0.107992	3.78208	3.50931	0.0452675	0.111111	0.781893	2	2955
ENSG00000065268_1	ENSG00000065268	WDR18	-1.31848	6.16453	2.47172	0.025463	1.07639	0.0949074	0.136574	1299
ENSG00000065328_1	ENSG00000065328	MCM10	-0.0451562	4.1813	4.05245	0.146901	0.328233	0.334353	0	2625
ENSG00000065427_1	ENSG00000065427	KARS1	-1.001	4.57563	2.28624	0.681297	3.48339	0.0691973	0	1794
ENSG00000065457_1	ENSG00000065457	ADAT1	-0.131241	4.48968	4.09928	0.831202	2.29923	0.143223	2.96164	1509
ENSG00000065491_1	ENSG00000065491	TBC1D22B	-0.721579	3.78913	2.29786	0.103846	1.24615	0.0307692	0.892308	1518
ENSG00000065526_1	ENSG00000065526	SPEN	0.095471	3.60397	3.85053	0.10241	0.774096	0.198795	1.20181	10995
ENSG00000065534_1	ENSG00000065534	MYLK	-0.157248	4.74533	4.2553	0.193833	0.726872	0.466226	0	5745
ENSG00000065548_1	ENSG00000065548	ZC3H15	-1.04511	5.82499	2.82285	1.01886	0.696897	1.17932	0.0788616	1281
ENSG00000065600_1	ENSG00000065600	PACC1	-0.831728	5.81056	3.2647	1.16667	0.647186	0.279221	0.0151515	1053
ENSG00000065613_1	ENSG00000065613	SLK	-0.290626	4.17722	3.41507	0.0255319	0.53617	0.153191	0	3708
ENSG00000065615_1	ENSG00000065615	CYB5R4	-0.407191	4.30408	3.24567	0.26439	0.407805	0.607805	0.0107317	1566
ENSG00000065621_4	ENSG00000065621	GSTO2	-1.0915	4.85036	2.27614	4.15152	0.350649	0.004329	0	648
ENSG00000065665_1	ENSG00000065665	SEC61A2	-0.577112	4.62034	3.09703	0.0316206	0.280632	0.0948617	0	1431
ENSG00000065802_3	ENSG00000065802	ASB1	-0.360113	3.31355	2.5816	0.354067	0.947368	0.177033	0	1008
ENSG00000065809_1	ENSG00000065809	FAM107B	-0.397024	3.47528	2.63921	0.392523	0.766355	0.691589	2.90654	921
ENSG00000065809_3	ENSG00000065809	FAM107B	-0.0911838	3.47091	3.25833	0.0402844	0.951422	0.475118	1	396
ENSG00000065833_1	ENSG00000065833	ME1	-1.04497	4.92084	2.38491	0.452004	0.875	1.07648	0	1719
ENSG00000065833_2	ENSG00000065833	ME1	-1.23632	5.71152	2.42428	0.100437	1.42795	0.371179	0	1719
ENSG00000065978_1	ENSG00000065978	YBX1	-1.0813	3.91031	1.84803	0.047928	0.162944	2.67845	0	975
ENSG00000065989_1	ENSG00000065989	PDE4A	-0.383787	3.32274	2.54663	0	0.36	0.2	0	2583
ENSG00000066027_1	ENSG00000066027	PPP2R5A	-0.213116	4.66903	4.02784	0.71371	1.26613	0.16129	3	1461
ENSG00000066027_2	ENSG00000066027	PPP2R5A	-0.410537	4.34952	3.27233	0.0373377	0.467532	0.207792	3	1461
ENSG00000066027_3	ENSG00000066027	PPP2R5A	-0.42784	4.61577	3.43124	0.0263158	0.368421	0.493421	2.28289	1461
ENSG00000066027_4	ENSG00000066027	PPP2R5A	-0.265742	3.83977	3.19381	0.0238095	0.563492	0.126984	0.793651	1461
ENSG00000066044_1	ENSG00000066044	ELAVL1	-0.787909	5.7445	3.32711	0.0631468	1.12208	0.0359586	0.000350816	981
ENSG00000066084_1	ENSG00000066084	DIP2B	-0.0570283	3.61552	3.47539	0.0972973	0.627027	1.21081	0.448649	4731
ENSG00000066117_1	ENSG00000066117	SMARCD1	-0.509937	4.55475	3.19859	0.314132	1.30492	0.663594	0	1548
ENSG00000066117_2	ENSG00000066117	SMARCD1	-0.949708	5.43285	2.81279	0.380637	0.749337	0.845491	0	1548
ENSG00000066135_2	ENSG00000066135	KDM4A	0.154157	3.64871	4.06018	0.133708	0.293258	0.535955	0	3195
ENSG00000066136_1	ENSG00000066136	NFYC	-0.819274	4.91736	2.7868	0.884393	0.312139	0.485549	0	1065
ENSG00000066136_2	ENSG00000066136	NFYC	-0.623773	5.8806	3.81634	0	0	0	0	1008
ENSG00000066136_3	ENSG00000066136	NFYC	-0.666716	5.95243	3.74967	0.0789715	1.30395	0.118457	0	1065
ENSG00000066136_4	ENSG00000066136	NFYC	-1.16437	5.34396	2.38426	2.69309	1.15601	0.140665	0	1008
ENSG00000066136_5	ENSG00000066136	NFYC	-0.0479188	2.34967	2.27291	0.0632184	1.12356	0.140805	4	1320
ENSG00000066185_1	ENSG00000066185	ZMYND12	-0.463004	3.52702	2.55876	0.293515	0.808874	0.266212	2.8942	768
ENSG00000066279_2	ENSG00000066279	ASPM	-0.0476696	3.53596	3.42104	1.3504	0.596087	1.22209	0	10434
ENSG00000066322_1	ENSG00000066322	ELOVL1	-0.679949	5.26778	3.28808	0.310202	0.487765	0.266156	0.694566	840
ENSG00000066322_2	ENSG00000066322	ELOVL1	-1.05703	5.20834	2.50324	1.24226	0.290713	0.985195	0	840
ENSG00000066379_1	ENSG00000066379	ZNRD1	-0.377911	4.22069	3.24803	0.148649	1.14865	0.0608108	0	381
ENSG00000066379_2	ENSG00000066379	ZNRD1	-0.702362	4.11134	2.52668	1.41955	0.511202	1.04684	0	381
ENSG00000066427_2	ENSG00000066427	ATXN3	-0.625456	4.45815	2.88984	0.0165017	0.310231	0.442244	0	1086
ENSG00000066455_1	ENSG00000066455	GOLGA5	-0.424858	5.53417	4.12247	0.612903	1.8405	0.555556	0	2196
ENSG00000066455_2	ENSG00000066455	GOLGA5	-0.321955	4.26742	3.41387	0.330579	0.710744	0.892562	0	2196
ENSG00000066468_1	ENSG00000066468	FGFR2	-0.319412	5.54276	4.44195	0	0.154762	0.107143	6	2469
ENSG00000066557_1	ENSG00000066557	LRRC40	-0.181589	3.85507	3.39913	0.703016	0.917633	0.410673	0	1809
ENSG00000066583_1	ENSG00000066583	ISOC1	-0.716456	4.66804	2.84093	0.103846	0.515385	0.209615	0	897
ENSG00000066629_3	ENSG00000066629	EML1	-0.510703	4.49052	3.15181	0.113082	0.259424	0.776053	0	2448
ENSG00000066651_3	ENSG00000066651	TRMT11	-0.452228	5.71854	4.17976	0.0102302	0.319693	0.411765	0	1392
ENSG00000066654_1	ENSG00000066654	THUMPD1	-0.602334	5.43804	3.58197	0.193653	0.537022	0.792514	0.0358015	1062
ENSG00000066654_2	ENSG00000066654	THUMPD1	-0.969793	5.73694	2.92916	4.30827	0.639098	0.383459	0	1062
ENSG00000066697_1	ENSG00000066697	MSANTD3	-0.37286	3.38809	2.61645	0.300439	1.61184	0.526316	0	828
ENSG00000066697_2	ENSG00000066697	MSANTD3	-0.645868	3.66606	2.34301	1.34259	1.46759	0.62963	0	828
ENSG00000066777_2	ENSG00000066777	ARFGEF1	-0.315184	3.49043	2.80543	2.28833	2.6087	0.0572082	2	5550
ENSG00000066855_1	ENSG00000066855	MTFR1	-0.414396	3.89885	2.92544	0.072327	0.112159	0.197065	3	1047
ENSG00000066855_2	ENSG00000066855	MTFR1	-0.653573	3.87619	2.46411	0.0320197	0.184729	0.14532	3	1002
ENSG00000066926_3	ENSG00000066926	FECH	-0.964669	5.77975	2.96152	0.060241	0.638554	0.182731	0	1272
ENSG00000067064_1	ENSG00000067064	IDI1	-0.261195	3.91501	3.26667	0.340081	0.688259	2.37045	2	687
ENSG00000067064_2	ENSG00000067064	IDI1	-0.533026	5.3179	3.67522	0.0410959	0.727397	0.221918	0	687
ENSG00000067064_3	ENSG00000067064	IDI1	-0.827056	5.64993	3.18474	0.0544662	2.22386	0.246187	0	687
ENSG00000067066_1	ENSG00000067066	SP100	-1.05768	5.68987	2.73344	0.243869	1.18695	0.210551	0	2658
ENSG00000067113_3	ENSG00000067113	PLPP1	-0.944462	5.82835	3.02855	1.77483	0.874172	0.649007	0	855
ENSG00000067113_5	ENSG00000067113	PLPP1	-0.565105	5.86029	3.961	0.00352113	0.0792254	0	0	855
ENSG00000067167_1	ENSG00000067167	TRAM1	-0.634004	4.59897	2.96351	0.768456	0.32823	0.325713	0.540059	1125
ENSG00000067167_2	ENSG00000067167	TRAM1	-1.03179	5.78125	2.82763	0.015873	0.0725624	0.426304	0	1125
ENSG00000067167_3	ENSG00000067167	TRAM1	-0.790059	5.79634	3.35214	0.0162963	0.226667	0.0607407	0	1125
ENSG00000067182_1	ENSG00000067182	TNFRSF1A	-0.356909	5.2508	4.10001	0.850917	5.10206	0.272936	2	1368
ENSG00000067182_2	ENSG00000067182	TNFRSF1A	-0.375507	5.24125	4.04014	1.7619	1.17705	1.15385	2	1368
ENSG00000067182_3	ENSG00000067182	TNFRSF1A	-0.393073	5.10099	3.88443	0.180385	0.197898	3.19615	2	1368
ENSG00000067208_2	ENSG00000067208	EVI5	-0.449391	5.37185	3.93409	0.328341	0.652074	0.698157	2	2481
ENSG00000067221_1	ENSG00000067221	STOML1	-0.827748	4.81543	2.71305	0.0583333	0.3	0.3	0	1047
ENSG00000067225_1	ENSG00000067225	PKM	-0.57703	5.31223	3.56101	0.0335708	0.0756693	0.189335	0	1596
ENSG00000067225_2	ENSG00000067225	PKM	-0.730751	5.10015	3.0733	0.0398872	0.882103	0.143805	0	1596
ENSG00000067248_1	ENSG00000067248	DHX29	-0.228526	3.77932	3.22568	0.101796	0.307232	0.360663	0.972363	4110
ENSG00000067596_1	ENSG00000067596	DHX8	0.340582	3.08862	3.91102	0.0527859	0.225806	0.737537	0.00293255	3663
ENSG00000067606_1	ENSG00000067606	PRKCZ	-0.98088	4.84067	2.45262	0.643939	1.27273	0.166667	1	1779
ENSG00000067829_1	ENSG00000067829	IDH3G	-1.19045	6.15803	2.69824	0.358497	0.798455	0.138694	0	1182
ENSG00000067836_4	ENSG00000067836	ROGDI	-0.759718	4.31861	2.55062	0.0168539	0.205056	0.255618	0	864
ENSG00000067900_1	ENSG00000067900	ROCK1	-0.457976	5.05343	3.67893	0.546603	0.875197	1.48499	3.02212	4065
ENSG00000067900_3	ENSG00000067900	ROCK1	-0.45824	4.53264	3.29919	1.00265	1.92328	0.145503	3	4065
ENSG00000067955_1	ENSG00000067955	CBFB	-0.260258	4.99216	4.16815	0.0126354	0.196751	0.472924	0	564
ENSG00000067992_1	ENSG00000067992	PDK3	-0.217439	5.82214	5.00757	0.119718	1.2993	0.278169	0	1248
ENSG00000068001_1	ENSG00000068001	HYAL2	-0.594437	3.77834	2.5024	0.0663812	0.435403	0.362598	1	1422
ENSG00000068001_2	ENSG00000068001	HYAL2	-0.884456	4.9113	2.66041	0.295265	0.133705	0.203343	1	1422
ENSG00000068028_2	ENSG00000068028	RASSF1	-0.64749	5.22512	3.33566	0.0100251	0.649123	0.423559	0	813
ENSG00000068028_3	ENSG00000068028	RASSF1	-0.709672	5.15873	3.15435	0.00980392	0.147059	0.0686275	0	813
ENSG00000068120_1	ENSG00000068120	COASY	0.0579795	3.85358	4.01161	0.152568	0.427492	0.523414	0	1782
ENSG00000068305_2	ENSG00000068305	MEF2A	-0.342331	5.06244	3.99308	0.104285	0.676637	0.651576	1.71221	1536
ENSG00000068323_1	ENSG00000068323	TFE3	-0.408152	4.11323	3.09968	0.0593472	1.05045	0.369436	0.928783	1728
ENSG00000068323_2	ENSG00000068323	TFE3	-0.333886	2.83697	2.25084	0.159236	0.700637	0.318471	0	1728
ENSG00000068354_1	ENSG00000068354	TBC1D25	-0.410516	3.81075	2.86704	0.496599	0.836735	0.163265	0	2079
ENSG00000068366_1	ENSG00000068366	ACSL4	-0.417457	4.68718	3.5095	0.673956	1.43738	0.0954274	0	2013
ENSG00000068366_2	ENSG00000068366	ACSL4	-0.396003	4.44696	3.37952	1.96738	0.782902	4.01012	0	2013
ENSG00000068366_3	ENSG00000068366	ACSL4	-0.578323	4.35011	2.91345	2.94559	0.744828	0.0360153	0	2013
ENSG00000068366_4	ENSG00000068366	ACSL4	-0.534084	4.14646	2.86353	3.22962	0.419301	0.55574	0	2013
ENSG00000068438_2	ENSG00000068438	FTSJ1	-0.745862	5.64794	3.36793	0.22763	0.507064	0.648352	0.954474	990
ENSG00000068489_2	ENSG00000068489	PRR11	-1.04909	4.63609	2.2405	1.29147	0.465005	1.02876	0.657718	1083
ENSG00000068697_1	ENSG00000068697	LAPTM4A	-0.273793	5.99082	4.95526	0.00936541	0.31794	0.0712094	0	702
ENSG00000068697_2	ENSG00000068697	LAPTM4A	-0.394375	6.03132	4.58875	0.0742929	0.981203	0.0687433	0	702
ENSG00000068697_3	ENSG00000068697	LAPTM4A	-0.724561	5.77422	3.49445	0.399513	0.694617	0.315391	0	702
ENSG00000068745_1	ENSG00000068745	IP6K2	-0.301456	4.26831	3.46345	0.572743	0.925819	0.161587	0	1281
ENSG00000068784_1	ENSG00000068784	SRBD1	-0.0556454	3.88246	3.73557	0.592233	0.598706	0.571197	0	2988
ENSG00000068796_2	ENSG00000068796	KIF2A	-0.451648	4.10605	3.00237	0.353659	3.34146	0	1	2064
ENSG00000068796_3	ENSG00000068796	KIF2A	-0.386105	4.42854	3.38868	0.571429	0.399417	2.27988	1	2235
ENSG00000068796_4	ENSG00000068796	KIF2A	-0.630919	4.31519	2.7866	0.793578	4.40367	0	1	2064
ENSG00000068796_5	ENSG00000068796	KIF2A	-0.625228	4.36005	2.8267	1.44249	0.834432	0.572161	0.900366	2064
ENSG00000068885_2	ENSG00000068885	IFT80	-0.285917	3.50569	2.87543	0.0466926	0.494163	0.291829	1	2334
ENSG00000068903_3	ENSG00000068903	SIRT2	-0.458102	4.57763	3.33225	0.366577	1.17071	0.371069	1	1059
ENSG00000068912_1	ENSG00000068912	ERLEC1	-0.506345	4.34185	3.05668	0.50499	0.402196	0.372588	0	1452
ENSG00000068912_2	ENSG00000068912	ERLEC1	-1.06011	6.11772	2.93404	6.34892	0.31295	0.0827338	0	1452
ENSG00000069275_1	ENSG00000069275	NUCKS1	-0.339998	5.43382	4.29294	0.470008	1.61956	0.202753	0	732
ENSG00000069329_1	ENSG00000069329	VPS35	0.109045	3.72626	4.01882	0.0374478	0.817226	0.263143	0.124586	2391
ENSG00000069399_1	ENSG00000069399	BCL3	-0.695718	3.98922	2.46295	0.216301	0.0470219	0.316614	0	1365
ENSG00000069509_1	ENSG00000069509	FUNDC1	-0.580652	3.58287	2.39573	0.535519	0.622951	0.601093	0	468
ENSG00000069849_1	ENSG00000069849	ATP1B3	-0.923341	5.51197	2.90639	0.160349	0.854812	0.839321	0	840
ENSG00000069943_2	ENSG00000069943	PIGB	-0.629631	4.23935	2.74007	0.843849	1.04732	0.5347	0.115142	1665
ENSG00000069956_1	ENSG00000069956	MAPK6	-0.166506	3.46998	3.09175	3.69915	0.720339	0.126271	12	2166
ENSG00000069966_1	ENSG00000069966	GNB5	-0.677128	4.53689	2.83741	0.916025	1.15675	0.335899	0	1062
ENSG00000069974_2	ENSG00000069974	RAB27A	-0.332938	3.185	2.52863	1.46025	2.17992	0.129707	2	666
ENSG00000069974_3	ENSG00000069974	RAB27A	-0.189381	4.87152	4.27223	0.0754717	0.327616	0.0737564	1	666
ENSG00000069998_2	ENSG00000069998	HDHD5	-0.262799	2.86217	2.38553	0.125	0.941667	0.441667	2	906
ENSG00000070010_1	ENSG00000070010	UFD1	-1.20399	5.62771	2.44284	0.517714	0.396158	0.403716	0	924
ENSG00000070010_2	ENSG00000070010	UFD1	-1.41367	5.94464	2.23136	0.370809	0.87574	0.25641	0	924
ENSG00000070047_2	ENSG00000070047	PHRF1	0.150524	3.70991	4.1179	0.11531	0.61531	0.235465	1	4950
ENSG00000070081_1	ENSG00000070081	NUCB2	-0.365357	5.30569	4.11868	0.0062422	0.225968	0.111735	0.0187266	1263
ENSG00000070081_2	ENSG00000070081	NUCB2	-0.401248	5.39602	4.08588	0.0292916	0.313351	0.19891	0	1263
ENSG00000070081_3	ENSG00000070081	NUCB2	-0.619525	4.7536	3.09405	0.586716	1.01107	0.369004	0	1263
ENSG00000070087_1	ENSG00000070087	PFN2	-0.716233	3.9265	2.39	0.324255	2.35173	0.0320498	0	423
ENSG00000070214_1	ENSG00000070214	SLC44A1	-0.616854	5.25752	3.42839	1.46207	0.441379	0.204598	2	1974
ENSG00000070269_1	ENSG00000070269	TMEM260	-0.575312	5.24555	3.52051	0.182266	0.566502	1.08128	0	2124
ENSG00000070367_1	ENSG00000070367	EXOC5	-0.380355	4.17622	3.20837	0.175627	0.53405	0.46595	3.09319	2127
ENSG00000070367_2	ENSG00000070367	EXOC5	-0.488474	4.99946	3.56351	0.149425	0.201149	0.522989	2	2127
ENSG00000070404_1	ENSG00000070404	FSTL3	-0.54261	3.89246	2.67228	0.270718	0.651934	0.0662983	0	792
ENSG00000070404_2	ENSG00000070404	FSTL3	-0.737132	4.05922	2.43525	0.018185	0.451128	0.380661	0	792
ENSG00000070413_1	ENSG00000070413	DGCR2	-0.0687883	5.09444	4.85723	0.0444065	1.0649	0.22801	1	1653
ENSG00000070423_1	ENSG00000070423	RNF126	-0.785561	3.70436	2.149	0.0442191	0.59432	0.263286	0	936
ENSG00000070423_2	ENSG00000070423	RNF126	-0.860856	4.0699	2.24099	0.00195312	0.246094	0.144531	0	936
ENSG00000070476_1	ENSG00000070476	ZXDC	-0.500658	4.91371	3.47294	0.139535	1.60465	0.348837	0	2577
ENSG00000070501_2	ENSG00000070501	POLB	-0.407746	3.48928	2.63022	0.227957	1.44516	0.227957	0	1008
ENSG00000070610_1	ENSG00000070610	GBA2	-0.292581	3.6139	2.95053	0.355556	0.592593	0.192593	1	2784
ENSG00000070614_3	ENSG00000070614	NDST1	0.00558701	4.14123	4.1573	0.162963	0.118519	0.185185	2	2649
ENSG00000070614_4	ENSG00000070614	NDST1	-0.388453	4.19554	3.20517	1.57447	1.21277	0.361702	2	2649
ENSG00000070614_5	ENSG00000070614	NDST1	-0.145864	3.61399	3.26646	0.394366	1.72535	0.161972	2	2649
ENSG00000070614_6	ENSG00000070614	NDST1	-0.262546	3.70361	3.08739	1.24074	3.74691	0.703704	2	2649
ENSG00000070614_7	ENSG00000070614	NDST1	-0.193921	3.56451	3.11619	0.0852713	0.155039	0.79845	2	2649
ENSG00000070669_2	ENSG00000070669	ASNS	-0.62168	4.96475	3.22666	0.278539	0.581431	0.143582	0	1686
ENSG00000070718_1	ENSG00000070718	AP3M2	-0.307116	4.50947	3.64481	0.33279	1.01468	0.0848287	0	1257
ENSG00000070756_1	ENSG00000070756	PABPC1	-0.664362	2.70587	1.70732	9.84394	0.00401239	0.00112628	0	1911
ENSG00000070761_1	ENSG00000070761	CFAP20	-0.119605	5.91046	5.44022	0.293486	0.978525	0.0572656	0.0071582	582
ENSG00000070761_2	ENSG00000070761	CFAP20	-0.113836	5.8127	5.37168	0.0711864	0.652542	0.951695	0	582
ENSG00000070785_1	ENSG00000070785	EIF2B3	-0.647214	5.7621	3.67917	0.0362353	0.246118	0.211765	0	1359
ENSG00000070831_1	ENSG00000070831	CDC42	-0.931341	5.67708	2.9769	0.439179	2.24171	0.028436	0	576
ENSG00000070831_2	ENSG00000070831	CDC42	-0.911022	5.50278	2.92643	0.128947	0.784561	0.359298	0	576
ENSG00000070950_1	ENSG00000070950	RAD18	-0.388386	4.51282	3.44772	0.0881356	0.294915	0.681356	0.240678	1488
ENSG00000070961_1	ENSG00000070961	ATP2B1	-0.144253	4.22193	3.82021	0.106363	0.380817	0.781576	4	3750
ENSG00000070961_2	ENSG00000070961	ATP2B1	-0.211406	4.25396	3.67413	0.471311	0.607582	0.336066	5	3750
ENSG00000071082_1	ENSG00000071082	RPL31	-0.985788	3.39529	1.71445	5.94327	0.177458	0.192589	0	387
ENSG00000071205_1	ENSG00000071205	ARHGAP10	-0.57617	4.56181	3.0598	0.179487	0.382284	0.242424	1	2361
ENSG00000071243_1	ENSG00000071243	ING3	-0.232564	3.77828	3.21578	0.558182	0.656364	0.0763636	0	1257
ENSG00000071282_1	ENSG00000071282	LMCD1	-0.711663	4.69452	2.86655	0.0832049	0.930663	0.0893683	0	1098
ENSG00000071282_3	ENSG00000071282	LMCD1	-0.788874	4.49796	2.6034	0.60452	1.89831	0	0	1098
ENSG00000071282_4	ENSG00000071282	LMCD1	-0.605859	4.55915	2.99573	0.402062	1.03093	0.164948	0	1098
ENSG00000071462_1	ENSG00000071462	BUD23	-0.492418	4.64314	3.30049	0.0116838	0.586942	0.220619	0.0398625	846
ENSG00000071462_2	ENSG00000071462	BUD23	-0.857406	5.70106	3.14667	0.0192907	0.557093	0.832034	0	846
ENSG00000071537_1	ENSG00000071537	SEL1L	0.182901	4.66644	5.29717	0.00343643	0.0378007	0.183849	0	2385
ENSG00000071553_1	ENSG00000071553	ATP6AP1	-1.06325	6.7338	3.22248	0.0812558	0.990766	0.843029	0	1413
ENSG00000071626_1	ENSG00000071626	DAZAP1	-0.843349	5.42685	3.02465	0.0136441	0.843661	0.28141	0	1224
ENSG00000071626_2	ENSG00000071626	DAZAP1	-0.844117	5.81106	3.23706	0.0189573	0.876777	0.260664	0	1224
ENSG00000071626_3	ENSG00000071626	DAZAP1	-0.904464	5.56103	2.97088	0.228571	0.3	1.2	0	1224
ENSG00000071655_1	ENSG00000071655	MBD3	-0.496564	4.83225	3.42506	0.0683891	0.278116	0.384498	0	780
ENSG00000071794_1	ENSG00000071794	HLTF	-0.140407	4.28872	3.891	0.173421	0.637606	0.475495	0	3030
ENSG00000071859_1	ENSG00000071859	FAM50A	-1.06876	6.04741	2.88298	0.0876317	0.814753	1.01109	0	1020
ENSG00000071859_2	ENSG00000071859	FAM50A	-1.13067	5.48713	2.50599	0.0583832	1.91916	0	0	1020
ENSG00000071889_1	ENSG00000071889	FAM3A	-0.533589	4.3473	3.00326	0.574803	1.37533	0.414698	1	735
ENSG00000072042_1	ENSG00000072042	RDH11	-0.321955	5.24888	4.19903	0.0755495	0.476648	0.151099	0	957
ENSG00000072042_2	ENSG00000072042	RDH11	-0.80546	5.31552	3.04143	1.00924	2.27714	0.00692841	0	957
ENSG00000072110_1	ENSG00000072110	ACTN1	-0.519816	4.17118	2.90924	0.127928	0.186386	0.940941	0	2745
ENSG00000072110_2	ENSG00000072110	ACTN1	-0.752152	4.33336	2.57279	0.186358	0.687373	1.11815	0	2745
ENSG00000072135_1	ENSG00000072135	PTPN18	-0.590927	3.18148	2.11224	0.537037	1.15123	0.185185	0	1383
ENSG00000072135_4	ENSG00000072135	PTPN18	-0.657518	3.27756	2.07787	0.727731	5.55462	0.0504202	0	336
ENSG00000072210_2	ENSG00000072210	ALDH3A2	-0.529747	6.42652	4.4515	0.0780669	0.297398	0.947955	1	1527
ENSG00000072210_3	ENSG00000072210	ALDH3A2	-1.05351	6.11319	2.9453	1.95076	1.29545	0.0151515	0.0871212	1527
ENSG00000072274_2	ENSG00000072274	TFRC	-0.209511	4.15365	3.5922	0.304348	0.0224404	0.00140252	0	2283
ENSG00000072364_2	ENSG00000072364	AFF4	-0.0494647	3.89869	3.76728	0.0735661	0.431421	0.745636	3	3492
ENSG00000072364_3	ENSG00000072364	AFF4	0.0197397	3.15306	3.19649	0.230964	0.809645	1.35787	3	3492
ENSG00000072364_4	ENSG00000072364	AFF4	-0.0139733	3.41895	3.38599	0.0397351	0.474614	0.119205	1.2362	3492
ENSG00000072401_1	ENSG00000072401	UBE2D1	-0.273016	5.043	4.17352	0.105642	0.336134	0.312125	0	444
ENSG00000072401_2	ENSG00000072401	UBE2D1	-0.260323	4.87875	4.07327	0.0960784	1.06373	0	0	444
ENSG00000072415_2	ENSG00000072415	MPP5	-0.196338	4.53314	3.95636	0.834646	1.26772	1.33858	4	2028
ENSG00000072422_3	ENSG00000072422	RHOBTB1	-0.178493	3.92635	3.46942	0.64875	0.25	0.17875	1	2091
ENSG00000072422_4	ENSG00000072422	RHOBTB1	-0.287774	4.57006	3.74363	0.00628931	0.081761	0.557652	1	2091
ENSG00000072501_1	ENSG00000072501	SMC1A	-0.197319	4.50639	3.93034	0.249179	0.896997	2.00939	0	3702
ENSG00000072518_1	ENSG00000072518	MARK2	-0.512916	4.37814	3.06822	0.0507246	0.445652	0.512681	1.85688	2367
ENSG00000072571_1	ENSG00000072571	HMMR	-0.0535366	3.34574	3.22386	0.223227	0.76217	0.974965	0.00625869	2178
ENSG00000072609_1	ENSG00000196458	CHFR	-0.067624	2.86464	2.73347	0.204724	0.88189	1.09055	2.02362	2019
ENSG00000072609_2	ENSG00000072609	CHFR	-0.631334	4.11012	2.65341	0.523694	0.512758	0.837181	1.35601	1959
ENSG00000072657_1	ENSG00000072657	TRHDE	-0.102724	4.55597	4.24285	0.192308	1.70192	0.0721154	2.10577	3210
ENSG00000072682_1	ENSG00000072682	P4HA2	-0.43456	5.3301	3.94384	0.207573	0.613662	0.225186	0	1608
ENSG00000072682_2	ENSG00000072682	P4HA2	-0.616655	5.88871	3.84051	0.207407	0.166667	0.149383	0	1602
ENSG00000072756_1	ENSG00000072756	TRNT1	-0.518092	4.2657	2.97872	0.0747922	0.429363	0.847645	11	174
ENSG00000072786_1	ENSG00000072786	STK10	-0.355755	4.2882	3.35106	0.0957854	1.97318	0.237548	0	2907
ENSG00000072803_1	ENSG00000072803	FBXW11	-0.357996	4.25267	3.31813	0.11733	1.08396	0.14747	0	1590
ENSG00000072864_1	ENSG00000072864	NDE1	-0.715567	4.47188	2.72322	0.154531	1.54531	0.212783	1	1008
ENSG00000072958_1	ENSG00000072958	AP1M1	-0.996756	5.59459	2.80359	0.195981	0.5035	0.267329	0	1272
ENSG00000073050_2	ENSG00000073050	XRCC1	-0.838882	4.7092	2.6328	1.44968	2.1385	0.122807	0	1902
ENSG00000073060_1	ENSG00000073060	SCARB1	-0.719181	4.7282	2.87211	0.241667	0.563889	0.947222	1	1659
ENSG00000073060_3	ENSG00000073060	SCARB1	-0.994622	6.40917	3.21655	2.45302	0.969112	0.010296	0	1659
ENSG00000073111_1	ENSG00000073111	MCM2	-0.227076	4.23967	3.62222	0.0902498	1.70105	0.435133	0.00483481	2715
ENSG00000073331_1	ENSG00000073331	ALPK1	-0.146904	3.64953	3.29621	0.795918	0.767347	0.0408163	3.64898	3735
ENSG00000073417_3	ENSG00000073417	PDE8A	-0.315698	3.40992	2.73974	0.0693431	0.262774	0.463504	3	2490
ENSG00000073584_1	ENSG00000073584	SMARCE1	-0.885895	5.85537	3.16864	0.0642262	0.436836	0.222749	0	1236
ENSG00000073711_2	ENSG00000073711	PPP2R3A	-0.134887	4.02176	3.66278	0.822757	1.33151	0.16302	8	3453
ENSG00000073712_1	ENSG00000073712	FERMT2	-0.0990224	4.01032	3.7443	0.0729783	0.557199	0.290927	0	2064
ENSG00000073792_2	ENSG00000073792	IGF2BP2	-0.182058	3.2504	2.86505	0.282927	0.502439	0.126829	2.12683	1611
ENSG00000073803_1	ENSG00000073803	MAP3K13	-0.153746	2.08325	1.87266	0.121712	0.560083	0.170707	3.23105	123
ENSG00000073921_2	ENSG00000073921	PICALM	-0.481345	5.25319	3.76291	0.866992	1.59819	0.158774	0	1959
ENSG00000073921_3	ENSG00000073921	PICALM	-0.311907	5.20129	4.19004	0.181333	0.92	0.568	0	1959
ENSG00000074201_1	ENSG00000074201	CLNS1A	-1.32433	5.49453	2.19416	3.78401	0.708665	0.194224	0	714
ENSG00000074410_1	ENSG00000074410	CA12	-0.813606	6.19847	3.52667	0.138211	0.926829	0.0934959	0.0853659	1065
ENSG00000074410_2	ENSG00000074410	CA12	-0.67282	6.20169	3.89019	0.0118243	0.114865	0.0405405	0	1065
ENSG00000074416_1	ENSG00000074416	MGLL	-0.408907	5.11181	3.85018	0.160075	1.78782	0.0753296	0	912
ENSG00000074416_2	ENSG00000074416	MGLL	-0.767281	5.86306	3.44469	0.0546942	1.57407	0.0490956	0	912
ENSG00000074416_3	ENSG00000074416	MGLL	-0.436552	4.11962	3.04398	0.204019	0.223774	0.337875	1	942
ENSG00000074582_1	ENSG00000074582	BCS1L	-0.378259	4.09446	3.15014	0.0838433	0.403305	0.455324	2.96573	1260
ENSG00000074590_4	ENSG00000074590	NUAK1	-0.509219	4.64784	3.26559	0.162162	1.61712	0.405405	2	1986
ENSG00000074590_8	ENSG00000074590	NUAK1	-0.0923567	4.49139	4.21288	0.1375	0.3375	0.35625	1.9375	1236
ENSG00000074603_2	ENSG00000074603	DPP8	-0.304446	4.2208	3.41781	0.282143	0.60119	0.102381	2	2649
ENSG00000074696_1	ENSG00000074696	HACD3	-0.789951	6.28367	3.63425	0.163751	0.788874	0.358561	0	1089
ENSG00000074800_1	ENSG00000074800	ENO1	-0.980284	5.51198	2.79391	0.0368689	0.250378	0.256707	0	1305
ENSG00000074800_2	ENSG00000074800	ENO1	-0.844199	5.48318	3.05424	0.0187154	0.50008	0.508553	0	1305
ENSG00000074800_3	ENSG00000074800	ENO1	-1.07643	5.31141	2.51868	0.656751	0.620366	1.07094	0	1305
ENSG00000075131_1	ENSG00000075131	TIPIN	-0.661926	5.99042	3.78615	0.137574	1.04586	0.776627	0	906
ENSG00000075131_2	ENSG00000075131	TIPIN	-0.880772	5.01487	2.72346	1.37725	1.61078	0	0	906
ENSG00000075188_1	ENSG00000075188	NUP37	-0.754047	5.82182	3.45198	0.528969	0.505794	0.528969	0	981
ENSG00000075223_2	ENSG00000075223	SEMA3C	-0.524568	4.67096	3.2471	0.211356	0.353312	0.309148	1.88328	2256
ENSG00000075234_1	ENSG00000075234	TTC38	-1.06916	5.78127	2.75533	0.141321	0.697389	0.3702	0	1410
ENSG00000075239_1	ENSG00000075239	ACAT1	-0.627913	5.83886	3.77839	0.0481626	0.469655	1.69989	0.00584633	1284
ENSG00000075292_2	ENSG00000075292	ZNF638	-0.191401	4.02497	3.52489	0.571429	0.266733	0.494505	2.16484	5937
ENSG00000075336_1	ENSG00000075336	TIMM21	-0.41484	4.12109	3.09124	0.101966	0.25528	1.3445	5.91369	747
ENSG00000075391_1	ENSG00000075391	RASAL2	0.0981497	3.60714	3.86109	0.209412	0.265882	0.209412	0	3843
ENSG00000075399_2	ENSG00000075399	VPS9D1	-0.456171	3.59154	2.61794	1.72258	2.12258	0.219355	0	1896
ENSG00000075407_1	ENSG00000075407	ZNF37A	-0.061515	3.51766	3.37083	0.284298	1.24959	0.236364	9.20331	1686
ENSG00000075413_1	ENSG00000075413	MARK3	-0.588975	5.03744	3.34897	0.251534	0.866258	0.890798	2	2262
ENSG00000075420_1	ENSG00000075420	FNDC3B	-0.0511143	3.33797	3.22178	0.483918	0.788012	0.24269	1.27485	3615
ENSG00000075420_2	ENSG00000075420	FNDC3B	0.163534	3.06859	3.43691	0.17737	0.171254	0.366972	1	3615
ENSG00000075426_1	ENSG00000075426	FOSL2	-0.403308	5.08016	3.84122	0.00401204	0.891675	0.0401204	0	981
ENSG00000075426_2	ENSG00000075426	FOSL2	-0.449881	5.58065	4.08561	0.115183	0.277487	2.42408	0	981
ENSG00000075568_1	ENSG00000075568	TMEM131	-0.662605	4.10828	2.59535	0.655172	2.07143	0.458128	2	5652
ENSG00000075618_1	ENSG00000075618	FSCN1	-1.09013	6.38434	2.99885	0.310345	0.882574	0.339298	0	1482
ENSG00000075624_1	ENSG00000075624	ACTB	-1.3034	6.36868	2.5804	0.030309	1.94386	0.000702246	0	1128
ENSG00000075643_1	ENSG00000075643	MOCOS	-0.547903	3.59461	2.45877	0.0532995	1.39086	0.284264	1	2667
ENSG00000075651_2	ENSG00000075651	PLD1	-0.277475	3.64485	3.00713	1.31875	0.74375	0.225	0	3225
ENSG00000075702_1	ENSG00000075702	WDR62	-0.569066	4.76075	3.209	0.135417	1.45312	0.416667	1	4572
ENSG00000075711_1	ENSG00000075711	DLG1	-0.385075	4.29993	3.29263	0.735751	1.66753	0.926598	1	2682
ENSG00000075785_1	ENSG00000075785	RAB7A	-0.248969	6.14925	5.17458	0.102585	0.877179	0.522634	0	483
ENSG00000075790_1	ENSG00000075790	BCAP29	-0.985549	5.07284	2.56195	0.291425	1.56962	0.229115	0	1047
ENSG00000075891_1	ENSG00000075891	PAX2	-0.40447	4.48586	3.38913	0.177024	0.495292	0.254237	0	1278
ENSG00000075975_1	ENSG00000075975	MKRN2	-0.696518	4.82566	2.97772	0.119611	0.183588	0.449235	0.222531	1251
ENSG00000076053_2	ENSG00000076053	RBM7	-0.33957	3.18154	2.5143	2.00294	0.864706	0.141176	2	606
ENSG00000076067_2	ENSG00000076067	RBMS2	-0.495402	4.5656	3.23867	3.42857	0.34127	0.0555556	0	1224
ENSG00000076108_3	ENSG00000076108	BAZ2A	-0.463619	4.03022	2.92257	1.06699	2.56938	1.59809	1.69856	5712
ENSG00000076242_1	ENSG00000076242	MLH1	-0.0976117	3.55681	3.32412	1.16435	0.634259	0.710648	0	2271
ENSG00000076242_3	ENSG00000076242	MLH1	-0.459576	3.00532	2.18547	3.19167	0.316667	0.358333	9	1548
ENSG00000076248_1	ENSG00000076248	UNG	-0.747887	6.08614	3.62414	0.0494572	0.788902	0.769602	0.0904704	942
ENSG00000076248_2	ENSG00000076248	UNG	-0.881917	6.08394	3.30142	0.103004	0.317597	1.12017	0	942
ENSG00000076248_3	ENSG00000076248	UNG	-0.410234	6.30981	4.74814	0.12	0	0.153333	0	915
ENSG00000076248_4	ENSG00000076248	UNG	-0.652367	6.47888	4.12209	0.31	0.92	0.565	0	915
ENSG00000076513_1	ENSG00000076513	ANKRD13A	-0.32204	5.49479	4.39549	0.21317	0.762277	0.251116	0	1773
ENSG00000076513_2	ENSG00000076513	ANKRD13A	-0.413592	5.0127	3.76329	0.0590717	0.565401	0.455696	0	1773
ENSG00000076554_1	ENSG00000076554	TPD52	-0.593026	4.12568	2.73512	0.0798479	0.443283	0.293409	0	555
ENSG00000076604_1	ENSG00000076604	TRAF4	-0.408555	3.58967	2.70437	0.192025	0.684155	0.927597	0	1413
ENSG00000076641_2	ENSG00000076641	PAG1	-0.215604	5.23203	4.50575	0.293651	4.23016	0.0357143	2.97222	1299
ENSG00000076662_2	ENSG00000076662	ICAM3	-0.418991	2.82589	2.11362	0.697842	0.944844	0.0983213	1.79856	636
ENSG00000076685_1	ENSG00000076685	NT5C2	-0.146622	3.62828	3.27766	0.0159314	0.302696	1.16605	1	1686
ENSG00000076716_3	ENSG00000076716	GPC4	-0.452946	5.07881	3.71032	0.19798	0.0818182	1.47424	0	1671
ENSG00000076928_1	ENSG00000076928	ARHGEF1	-0.4876	5.40286	3.85337	0.571681	0.373451	0.665487	0	2739
ENSG00000076984_1	ENSG00000076984	MAP2K7	-0.687745	4.17202	2.59009	0.232386	1.13473	0.363412	0.025958	1308
ENSG00000077097_1	ENSG00000077097	TOP2B	-0.346368	4.78527	3.76391	1.62477	0.878049	0.105066	1.97186	4881
ENSG00000077147_1	ENSG00000077147	TM9SF3	-0.616402	5.95366	3.88354	0.035461	0.110983	0.342342	1	1770
ENSG00000077232_1	ENSG00000077232	DNAJC10	-0.482361	4.69359	3.35969	0.433147	0.736589	0.566053	7	2382
ENSG00000077238_1	ENSG00000077238	IL4R	-0.100434	4.3337	4.04226	0.478873	0.852113	0.257042	2	2478
ENSG00000077254_1	ENSG00000077254	USP33	-0.00603849	3.98592	3.96927	0.0445576	0.280713	0.781031	4	2829
ENSG00000077254_2	ENSG00000077254	USP33	-0.334467	4.10566	3.2561	1.2095	1.26566	0.144708	0	2736
ENSG00000077264_1	ENSG00000077264	PAK3	0.0491792	4.76579	4.93105	0.0134771	0.299191	0.148248	3	1743
ENSG00000077264_2	ENSG00000077264	PAK3	-0.0404057	4.62287	4.4952	0.365269	1.49102	0.0329341	3	1743
ENSG00000077312_2	ENSG00000077312	SNRPA	-1.10624	5.99305	2.7838	1.80036	0.413333	0.18991	0	849
ENSG00000077312_3	ENSG00000077312	SNRPA	-1.2007	6.25204	2.72004	1.19063	2.63125	0	0	849
ENSG00000077312_4	ENSG00000077312	SNRPA	-1.37208	5.02984	1.9432	5.30357	0.128571	0.571429	0	849
ENSG00000077380_3	ENSG00000077380	DYNC1I2	-0.555085	4.24776	2.8911	1.04421	2	0.168459	0	1839
ENSG00000077420_1	ENSG00000077420	APBB1IP	-0.550006	4.1339	2.82353	0.509494	0.780063	1.99525	1	2001
ENSG00000077420_2	ENSG00000077420	APBB1IP	-0.482799	4.49715	3.21811	0.491513	1.41214	0.602199	0	2001
ENSG00000077454_1	ENSG00000077454	LRCH4	-0.788759	5.3712	3.10907	0.112299	0.0374332	1.08289	0	2052
ENSG00000077458_4	ENSG00000077458	FAM76B	-0.457661	4.65986	3.39315	0.0769231	0.236264	0.307692	0	1020
ENSG00000077463_2	ENSG00000077463	SIRT6	-0.79306	4.83778	2.79197	0.0268817	0.672043	0.0913978	0	852
ENSG00000077549_1	ENSG00000077549	CAPZB	-1.16209	5.64563	2.52284	0.295595	0.894731	0.123729	0.170347	819
ENSG00000077684_1	ENSG00000077684	JADE1	-0.25165	4.80316	4.03435	1.2549	0.669468	0.196078	1.05882	2529
ENSG00000077713_1	ENSG00000077713	SLC25A43	-0.475034	3.30884	2.38055	1.05964	0.472774	0.21089	0.0527226	1026
ENSG00000077721_1	ENSG00000077721	UBE2A	-0.264378	5.12611	4.26778	0.128049	0.920732	0.178862	1	459
ENSG00000077721_2	ENSG00000077721	UBE2A	-0.303542	4.9547	4.0146	0.310157	0.33611	1.47581	1	459
ENSG00000077721_3	ENSG00000077721	UBE2A	-0.722955	3.85982	2.33849	1.72615	2.99385	0.123077	0	360
ENSG00000077782_1	ENSG00000077782	FGFR1	-0.0785118	5.7777	5.47167	0.0206773	0.933521	0.0531367	2	2226
ENSG00000077782_2	ENSG00000077782	FGFR1	-0.137259	5.81505	5.28731	0.165866	0.67731	0.125177	2	2226
ENSG00000077942_1	ENSG00000077942	FBLN1	-0.738754	5.93731	3.55797	0.27115	1.3167	0.342733	0	2112
ENSG00000078043_1	ENSG00000078043	PIAS2	-0.442684	3.4856	2.56458	0.057971	0.81401	0.487923	0.864734	1869
ENSG00000078053_2	ENSG00000078053	AMPH	-0.666961	3.74239	2.35708	1.81543	2.78375	0.129477	0	2088
ENSG00000078061_1	ENSG00000078061	ARAF	-0.598908	3.57739	2.36198	0.00797342	0.0259136	0.0352159	1.99601	1821
ENSG00000078070_2	ENSG00000078070	MCCC1	-0.274013	4.03929	3.34056	0.223108	0.521912	0.442231	0	2178
ENSG00000078140_1	ENSG00000078140	UBE2K	-0.212007	4.51066	3.89421	0.636839	1.5147	0.178315	4.09014	294
ENSG00000078140_2	ENSG00000078140	UBE2K	-0.328645	5.06482	4.03304	0.127273	0.856566	0.561616	0	603
ENSG00000078142_1	ENSG00000078142	PIK3C3	0.0244141	3.25605	3.31162	0.659325	1.38326	0.196769	0.535977	2664
ENSG00000078237_1	ENSG00000078237	TIGAR	-0.809687	5.64434	3.22013	0.0329429	0.509151	0.537335	0.010981	813
ENSG00000078246_1	ENSG00000078246	TULP3	-0.32522	3.92222	3.13062	0.318471	1.76433	0.535032	0	1506
ENSG00000078246_2	ENSG00000078246	TULP3	-0.238662	3.92299	3.32486	0.0860832	0.835007	0.177905	0	1506
ENSG00000078269_1	ENSG00000078269	SYNJ2	-0.219111	3.425	2.9424	0.0833333	0.294118	0.196078	0	4491
ENSG00000078304_2	ENSG00000078304	PPP2R5C	-0.678745	5.29349	3.30689	0.290476	0.380952	4.55714	1	1575
ENSG00000078369_1	ENSG00000078369	GNB1	-0.611129	4.89585	3.20523	0.454545	0.730205	0.381232	0.821114	1023
ENSG00000078399_1	ENSG00000078399	HOXA9	-0.451003	3.70855	2.71293	0.027027	1.72523	0.0660661	1	819
ENSG00000078401_1	ENSG00000078401	EDN1	-0.161406	4.76299	4.25884	0.0294118	0.0735294	0.00735294	0	639
ENSG00000078403_2	ENSG00000078403	MLLT10	-0.239936	3.42323	2.89874	0.0640569	0.836299	0.192171	2	3207
ENSG00000078403_6	ENSG00000078403	MLLT10	-0.29776	3.50319	2.8499	0	0.0460526	0.203947	1	3207
ENSG00000078618_1	ENSG00000078618	NRDC	-0.543585	4.38872	3.01094	0.0272989	0.418103	0.436782	1	3660
ENSG00000078618_2	ENSG00000078618	NRDC	-0.723856	4.68946	2.83936	0.391873	0.491901	0.199631	1	3456
ENSG00000078668_1	ENSG00000078668	VDAC3	-0.742213	5.78664	3.45938	0.318333	0.445281	1.60847	0	852
ENSG00000078668_2	ENSG00000078668	VDAC3	-0.720236	5.46086	3.31473	0.0330351	0.0461115	0.110117	0	852
ENSG00000078674_1	ENSG00000078674	PCM1	-0.215504	3.73338	3.21536	1.13009	0.525624	0.809461	2.78844	6204
ENSG00000078674_3	ENSG00000078674	PCM1	0.0461002	3.24121	3.34645	0.285308	0.527488	0.392417	1.60711	6204
ENSG00000078699_1	ENSG00000078699	CBFA2T2	-0.167565	3.93521	3.5037	0.085443	0.0632911	0.876582	0	1788
ENSG00000078725_1	ENSG00000078725	BRINP1	-0.226644	4.89099	4.17994	0.556872	2.09716	0.0947867	5	2286
ENSG00000078747_1	ENSG00000078747	ITCH	-0.379982	3.96381	3.04598	0.217489	1.14238	0.860987	1	2589
ENSG00000078808_1	ENSG00000078808	SDF4	-0.534898	4.92291	3.39783	0.754237	0.855932	0.40678	3	1068
ENSG00000078808_2	ENSG00000078808	SDF4	-0.502063	5.3279	3.76201	0.0466926	0.214008	0.182879	2.92218	1068
ENSG00000078808_3	ENSG00000078808	SDF4	-0.58797	5.3891	3.58525	0.319913	1.14755	0.142982	1.83896	1068
ENSG00000078902_1	ENSG00000078902	TOLLIP	-0.951722	5.0198	2.59531	0.00813008	0.447154	0.447154	0	825
ENSG00000078902_2	ENSG00000078902	TOLLIP	-0.929266	5.00764	2.62964	0.0293013	0.162284	1.29076	0	825
ENSG00000078902_3	ENSG00000078902	TOLLIP	-1.10877	4.59136	2.12897	0.264706	0.5	0.647059	0	825
ENSG00000078967_1	ENSG00000078967	UBE2D4	-0.109063	2.14664	1.99034	0.172351	0.508526	0.526188	0	444
ENSG00000079246_1	ENSG00000079246	XRCC5	-0.288889	4.37073	3.57759	0.622899	2.07729	0.0856985	0.00151557	2199
ENSG00000079257_2	ENSG00000079257	LXN	-0.650753	6.22628	3.96582	0.451477	0.172996	0.609705	0.0443038	669
ENSG00000079263_2	ENSG00000079263	SP140	-0.159851	4.03478	3.6116	0.130217	0.709516	0.499165	1.89149	459
ENSG00000079263_3	ENSG00000079263	SP140	-0.364022	3.81934	2.96761	0.175325	0.675325	1.44805	0	459
ENSG00000079277_1	ENSG00000079277	MKNK1	-0.604102	3.682	2.42232	1.39728	1.31582	0.178867	3	1362
ENSG00000079313_1	ENSG00000079313	REXO1	-0.242972	3.79237	3.20456	0.0283592	0.109386	0.135044	0.916273	3666
ENSG00000079332_1	ENSG00000079332	SAR1A	-0.619726	5.37009	3.49482	0.0210379	0.64993	0.32791	0	597
ENSG00000079332_2	ENSG00000079332	SAR1A	-0.703935	5.24647	3.22078	0.0315186	0.289398	0.796562	0	597
ENSG00000079337_1	ENSG00000079337	RAPGEF3	-0.6299	5.22424	3.37602	0.0773481	0.535912	1.0221	1	2772
ENSG00000079337_2	ENSG00000079337	RAPGEF3	-0.604425	5.0575	3.32648	1.35145	0.942029	0.536232	1	2772
ENSG00000079387_1	ENSG00000079387	SENP1	-0.249315	4.08254	3.43462	0.563025	0.747899	0.94958	1	1935
ENSG00000079459_1	ENSG00000079459	FDFT1	-0.834329	5.4429	3.05261	0.401344	0.589247	0.301075	0	1254
ENSG00000079462_1	ENSG00000079462	PAFAH1B3	-0.312408	3.10216	2.49816	1.32099	0.37037	2.96914	1	696
ENSG00000079462_2	ENSG00000079462	PAFAH1B3	-0.658817	4.99442	3.16345	2.0891	0.78567	0.154517	0.0224299	696
ENSG00000079462_3	ENSG00000079462	PAFAH1B3	-0.772959	5.59473	3.27413	0.873366	1.03922	0.527778	0	696
ENSG00000079462_4	ENSG00000079462	PAFAH1B3	-0.868302	4.83368	2.64785	1.62034	0.355932	2.21695	0	696
ENSG00000079462_5	ENSG00000079462	PAFAH1B3	-1.049	5.17057	2.49895	0.376812	0.913043	0.898551	0	696
ENSG00000079691_1	ENSG00000079691	CARMIL1	-0.0921837	4.0693	3.81742	0.525102	2.6445	0.0909091	1	4116
ENSG00000079691_2	ENSG00000079691	CARMIL1	-0.133743	4.35159	3.96631	0.0948478	0.366511	0.311475	1	4116
ENSG00000079739_1	ENSG00000079739	PGM1	-0.899056	4.53976	2.43439	0.458242	1.09835	0.163736	0	1689
ENSG00000079805_1	ENSG00000079805	DNM2	-0.756285	4.6395	2.74667	0.0320678	0.39366	0.266126	0.684114	2613
ENSG00000079805_2	ENSG00000079805	DNM2	-1.00352	5.12306	2.55529	0.166	1.052	0.208	0	2613
ENSG00000079819_2	ENSG00000079819	EPB41L2	-0.0645712	3.43704	3.2866	0.194745	0.411901	1.71793	0	3075
ENSG00000079819_3	ENSG00000079819	EPB41L2	-0.436188	3.98541	2.94556	0.126253	0.577154	0.168337	0	3075
ENSG00000079931_1	ENSG00000079931	MOXD1	-0.929713	5.48776	2.88087	0.416	2.332	0.852	0	1842
ENSG00000079950_1	ENSG00000079950	STX7	-0.88687	5.42098	2.93159	0.386346	1.32351	0.158262	1.01164	786
ENSG00000079974_1	ENSG00000079974	RABL2B	-0.40444	4.64392	3.50862	0.0560472	0.281711	0.258112	0	690
ENSG00000079999_1	ENSG00000079999	KEAP1	-1.1969	5.30408	2.31371	2.23068	1.39194	0.356103	0	1875
ENSG00000079999_2	ENSG00000079999	KEAP1	-0.363581	3.88384	3.01865	0.591379	2.53621	0.15	1	1875
ENSG00000079999_3	ENSG00000079999	KEAP1	-0.62791	5.17186	3.34678	0.0703659	0.268999	0.0611178	1	1875
ENSG00000080189_1	ENSG00000080189	SLC35C2	-0.333723	3.26212	2.58844	0.443972	0.877323	0.729687	0	1185
ENSG00000080200_1	ENSG00000080200	CRYBG3	-0.0548586	4.10412	3.95099	0.0366972	0.233945	0.230887	0	8913
ENSG00000080224_2	ENSG00000080224	EPHA6	-0.52862	4.42271	3.0659	1.54229	0.646766	0.99005	0	3393
ENSG00000080345_1	ENSG00000080345	RIF1	0.183926	3.82258	4.34234	0.194236	1.01003	0.434837	0	7419
ENSG00000080371_1	ENSG00000080371	RAB21	-0.0651932	5.90678	5.6458	0.00714286	0.332857	0.155714	0	678
ENSG00000080371_2	ENSG00000080371	RAB21	-0.538414	5.60163	3.85687	1.34146	3.90244	0	0	678
ENSG00000080493_1	ENSG00000080493	SLC4A4	-0.249537	3.81997	3.21323	0.020202	0.151515	0.828283	1	3285
ENSG00000080802_1	ENSG00000080802	CNOT4	-0.136117	3.57298	3.25129	0.0827479	0.693989	0.14598	1.97502	2142
ENSG00000080815_1	ENSG00000080815	PSEN1	-0.412485	5.29732	3.98003	0.11973	0.195616	0.485666	1.01518	1392
ENSG00000080822_1	ENSG00000080822	CLDND1	-0.427299	3.70664	2.75645	0.0469256	0.471683	0.173139	2.00566	762
ENSG00000080823_2	ENSG00000080823	MOK	-0.446845	3.39955	2.49406	0.0273973	0.208904	0.476027	1.0274	1260
ENSG00000080824_1	ENSG00000080824	HSP90AA1	-0.197349	4.62119	4.03038	0.0346283	0.20163	1.77503	0.000960279	2199
ENSG00000080839_2	ENSG00000080839	RBL1	0.244779	3.11083	3.68606	0.0162866	0.579805	0.508143	0	3207
ENSG00000080845_1	ENSG00000080845	DLGAP4	-0.867697	4.64951	2.54803	0.0102459	0.951844	0.00307377	2	858
ENSG00000080845_2	ENSG00000080845	DLGAP4	-0.789074	3.69052	2.13576	0.650746	1.75522	1.07861	1	1362
ENSG00000080986_1	ENSG00000080986	NDC80	-0.250719	4.66931	3.92445	0.0710117	0.304475	0.4893	1	1929
ENSG00000080986_2	ENSG00000080986	NDC80	-0.306814	4.2308	3.42029	0.346999	0.664714	0.190337	0.947291	1929
ENSG00000081014_1	ENSG00000081014	AP4E1	0.0109397	3.9588	3.98893	0.0568182	0.393182	0.309091	0.845455	3414
ENSG00000081087_1	ENSG00000081087	OSTM1	-0.88916	5.03567	2.7189	0.147976	0.698076	0.670869	0	1005
ENSG00000081177_1	ENSG00000081177	EXD2	-0.574819	5.2862	3.549	0.257261	0.564315	0.580913	3	1866
ENSG00000081307_1	ENSG00000081307	UBA5	-0.422117	6.13663	4.57994	0.0892193	0.430483	0.321933	0.0104089	1215
ENSG00000081665_2	ENSG00000081665	ZNF506	-0.354336	4.03294	3.15469	0.701613	2.06989	0.255376	0	1335
ENSG00000081870_1	ENSG00000081870	HSPB11	-0.40361	3.54659	2.6811	0.0368764	0.349241	0.349241	0	435
ENSG00000081870_2	ENSG00000081870	HSPB11	-0.366406	4.20811	3.26428	0.12585	0.378401	0.578231	0	435
ENSG00000081870_3	ENSG00000081870	HSPB11	-0.605218	3.98881	2.62213	0.154412	0.926471	0.205882	0	435
ENSG00000081870_4	ENSG00000081870	HSPB11	-0.651636	4.04714	2.57624	0.244156	0.228052	0.354805	0	435
ENSG00000081870_5	ENSG00000081870	HSPB11	-0.559235	4.09419	2.77857	0.0381274	0.0805985	0.0501931	0	435
ENSG00000081923_1	ENSG00000081923	ATP8B1	-0.45296	4.6664	3.409	0.275923	0.325132	0.414763	2	3756
ENSG00000082068_2	ENSG00000082068	WDR70	-0.629552	4.12045	2.66337	0.615607	1.21965	0.179191	0	1965
ENSG00000082146_1	ENSG00000082146	STRADB	-0.230886	3.28513	2.79929	0.191562	0.757127	0.412771	1.16762	1257
ENSG00000082146_2	ENSG00000082146	STRADB	-0.452417	2.90598	2.12374	0.980392	0.960784	0.895425	1	1257
ENSG00000082153_1	ENSG00000082153	BZW1	-0.229421	3.58175	3.05515	0.204644	0.298984	0.50508	1	1260
ENSG00000082153_2	ENSG00000082153	BZW1	-0.306376	4.7854	3.86981	0.317698	0.374708	1.01202	0	1260
ENSG00000082212_2	ENSG00000082212	ME2	-1.03242	5.41945	2.64951	2.54343	1.61414	0.210101	0	1755
ENSG00000082212_4	ENSG00000082212	ME2	-0.603536	4.7283	3.11187	0.101488	0.849797	0.565629	0	1755
ENSG00000082212_5	ENSG00000082212	ME2	-0.868542	4.86437	2.66421	0.0356234	0.239186	0.0763359	0	1755
ENSG00000082213_1	ENSG00000082213	C5orf22	-0.556751	4.69641	3.19277	0.345088	1.24433	0.0982368	0.957179	1329
ENSG00000082397_2	ENSG00000082397	EPB41L3	-0.756631	4.90181	2.90127	0.0487805	0.37561	0.619512	0	3264
ENSG00000082397_3	ENSG00000082397	EPB41L3	-0.74777	4.62211	2.75257	0.464	0.474667	1.71733	0	3264
ENSG00000082438_4	ENSG00000082438	COBLL1	-0.628609	4.05698	2.62405	0.166052	0.195572	0.564576	0	3501
ENSG00000082438_7	ENSG00000082438	COBLL1	-0.148812	3.44107	3.10382	0.156716	2.08582	0.19403	2.92164	3405
ENSG00000082438_9	ENSG00000082438	COBLL1	0.115305	3.55091	3.84636	0.0132827	0.1537	0.13852	2	3348
ENSG00000082641_2	ENSG00000082641	NFE2L1	-0.279154	5.38336	4.43628	0.0381356	0.138983	0.149153	3	2319
ENSG00000082701_1	ENSG00000082701	GSK3B	-0.345934	5.06291	3.98349	0.0352113	0.306338	0.257042	5	1302
ENSG00000082701_2	ENSG00000082701	GSK3B	-0.243152	5.16728	4.36582	0.193782	0.883938	0.0777202	4.93264	1302
ENSG00000082898_2	ENSG00000082898	XPO1	-0.136647	4.20757	3.82734	0.0473934	0.276461	0.374408	0	3216
ENSG00000082996_1	ENSG00000082996	RNF13	-0.415926	5.12133	3.83863	0.847953	0.54386	0.0789474	3.02632	1146
ENSG00000082996_2	ENSG00000082996	RNF13	-0.713328	5.10817	3.11553	0.155207	1.77098	0.348332	5	789
ENSG00000083093_1	ENSG00000083093	PALB2	-0.287815	4.19799	3.43874	0.234375	0.773438	0.78125	0.0292969	3561
ENSG00000083093_2	ENSG00000083093	PALB2	-0.493858	4.52489	3.21323	0.788546	6.81057	0.0132159	0	3561
ENSG00000083123_1	ENSG00000083123	BCKDHB	-1.21772	5.78352	2.4867	3.06186	1.45361	0.216495	0	1179
ENSG00000083168_1	ENSG00000083168	KAT6A	-0.250509	4.23675	3.56141	0.311388	1.85053	0.0266904	8	6015
ENSG00000083312_1	ENSG00000083312	TNPO1	-0.201498	4.00929	3.48667	1.48614	1.30499	0.243993	0	2697
ENSG00000083312_2	ENSG00000083312	TNPO1	-0.0189821	3.49647	3.45077	1.27936	0.313869	0.758461	0	2673
ENSG00000083520_1	ENSG00000083520	DIS3	0.16951	3.43734	3.86589	0.19392	1.54464	0.05248	0.36736	2877
ENSG00000083535_1	ENSG00000083535	PIBF1	-0.553242	4.15597	2.83224	0.0554371	0.38806	1.15565	1	2361
ENSG00000083535_2	ENSG00000083535	PIBF1	-0.304412	3.61024	2.92347	0.398477	1.32234	0.961929	0.959391	2361
ENSG00000083544_5	ENSG00000083544	TDRD3	-0.175658	2.75138	2.43597	1.79592	1.93197	0.333333	0	2235
ENSG00000083720_2	ENSG00000083720	OXCT1	-0.564995	4.92571	3.32958	0.195122	0.915572	0.354597	0	1563
ENSG00000083720_4	ENSG00000083720	OXCT1	-0.959191	5.64056	2.9012	2.95624	0.350109	3.87309	0	1563
ENSG00000083720_5	ENSG00000083720	OXCT1	-0.239106	3.11152	2.6363	1.17895	1.16842	0.0736842	1.95789	372
ENSG00000083750_2	ENSG00000083750	RRAGB	-0.422034	5.72427	4.27243	0.116667	0.963889	0.277778	2.31944	1125
ENSG00000083799_1	ENSG00000083799	CYLD	-0.360206	4.34531	3.38523	0.14786	0.159533	0.451362	3	2871
ENSG00000083799_3	ENSG00000083799	CYLD	-0.0354037	3.37916	3.29725	0.0127389	0.191083	0.178344	3	2862
ENSG00000083807_1	ENSG00000083807	SLC27A5	-0.153131	2.21545	1.99235	2.00386	0.458269	0.576507	1.91731	288
ENSG00000083817_1	ENSG00000083817	ZNF416	-0.0908963	3.70346	3.47733	0.118644	0.649718	0.627119	0.881356	1785
ENSG00000083828_1	ENSG00000083828	ZNF586	-0.45807	3.67313	2.67389	1	1.10929	0.245902	0.879781	633
ENSG00000083844_3	ENSG00000083844	ZNF264	-0.178859	4.60047	4.06406	2.75648	3.95855	0.0207254	0	255
ENSG00000083857_2	ENSG00000083857	FAT1	-0.048632	4.5186	4.36882	0.0169492	0.29096	0.180791	0.978814	13767
ENSG00000083896_1	ENSG00000083896	YTHDC1	-0.255484	4.07608	3.41456	0.708297	1.07149	0.43248	1	2208
ENSG00000083937_1	ENSG00000083937	CHMP2B	-0.281091	5.64727	4.64753	0.204811	0.617685	0.96619	0	642
ENSG00000084070_1	ENSG00000084070	SMAP2	-0.228907	5.85564	4.99651	0.012024	0.241483	0.207415	0.00200401	1290
ENSG00000084090_2	ENSG00000084090	STARD7	-0.0372168	4.58169	4.46501	0.00424757	0.507888	0.679005	2	1113
ENSG00000084090_4	ENSG00000084090	STARD7	-0.591332	4.20621	2.79178	0.740385	1.38462	0.360577	1	888
ENSG00000084093_1	ENSG00000084093	REST	-0.110833	4.1581	3.85062	0.0352505	0.611008	0.392084	0.935065	3294
ENSG00000084093_2	ENSG00000084093	REST	-0.320378	5.10016	4.08451	0.461538	0.762821	0.365385	0	3294
ENSG00000084234_1	ENSG00000084234	APLP2	-0.356306	5.54248	4.32958	0.288581	0.984224	0.329041	0.730522	2292
ENSG00000084463_1	ENSG00000084463	WBP11	-0.767168	4.6823	2.75118	0.0696711	0.37296	0.192205	2.05408	1926
ENSG00000084623_1	ENSG00000084623	EIF3I	-1.34349	6.31639	2.48908	0.751922	2.03647	0.0954032	0	978
ENSG00000084652_2	ENSG00000084652	TXLNA	-0.254634	4.3872	3.67735	0.0772152	0.55443	0.558228	0	1641
ENSG00000084652_3	ENSG00000084652	TXLNA	-0.394503	4.46052	3.39335	0.622093	1.05426	0.323643	0	1641
ENSG00000084693_1	ENSG00000084693	AGBL5	-0.500808	3.22259	2.27744	0.60541	0.484142	0.196828	1	2661
ENSG00000084731_5	ENSG00000084731	KIF3C	0.0110927	3.54238	3.56972	1.99479	3.23958	0.130208	4	2382
ENSG00000084733_1	ENSG00000084733	RAB10	-0.387243	6.01695	4.6005	0.255138	0.732401	0.236117	0.976388	603
ENSG00000084754_1	ENSG00000084754	HADHA	-0.354181	3.53658	2.76671	1.64718	1.46793	0.272211	0	2292
ENSG00000084764_1	ENSG00000084764	MAPRE3	-0.76195	5.78197	3.40962	0.608527	1.12016	0.515504	0	846
ENSG00000085063_1	ENSG00000085063	CD59	-0.573819	4.45087	2.99025	0.0155321	0.1859	0.061279	0.0552117	387
ENSG00000085117_1	ENSG00000085117	CD82	-0.59657	6.21272	4.10862	0.102691	0.273371	0.266997	0	804
ENSG00000085117_2	ENSG00000085117	CD82	-0.681086	6.54659	4.08308	0.01213	0.42722	1.58418	0	804
ENSG00000085231_1	ENSG00000273841	AK6	-0.557614	3.68191	2.50158	0.343848	0.813208	0.122556	1.89552	795
ENSG00000085365_1	ENSG00000085365	SCAMP1	-0.719971	5.61677	3.41	0.131148	0.803279	0.598361	0	1017
ENSG00000085365_2	ENSG00000085365	SCAMP1	-0.790356	5.47185	3.16383	0.0648148	0.20679	0.546296	0	1017
ENSG00000085365_3	ENSG00000085365	SCAMP1	-1.08139	5.57491	2.63455	2.24955	2.6745	0.157324	0	1017
ENSG00000085365_4	ENSG00000085365	SCAMP1	-0.688205	5.68484	3.52816	0.0326087	0.173913	0.25	0	1017
ENSG00000085377_1	ENSG00000085377	PREP	-0.489125	4.27105	3.04294	0.924719	2.48315	0.180899	0	2133
ENSG00000085415_2	ENSG00000085415	SEH1L	-1.03075	5.70046	2.79012	0.171515	0.344032	0.363089	0	1266
ENSG00000085449_1	ENSG00000085449	WDFY1	-0.533001	3.46432	2.39425	0.5	0.136986	0.664384	1	1233
ENSG00000085449_2	ENSG00000085449	WDFY1	-1.07026	4.89779	2.33248	0.0377358	0.880054	0.439353	0.948787	1233
ENSG00000085511_2	ENSG00000085511	MAP3K4	-0.152762	3.78959	3.40884	0.37549	1.8	0.344118	1.86667	4827
ENSG00000085563_1	ENSG00000085563	ABCB1	-0.0720094	4.09032	3.89117	0.289449	1.97852	0.0364146	0	3843
ENSG00000085644_2	ENSG00000085644	ZNF213	-0.564679	5.12056	3.46204	0.338983	0.39548	0.615819	1	1380
ENSG00000085733_1	ENSG00000085733	CTTN	-0.542418	5.62053	3.85916	0.204135	0.443594	0.223181	1.00602	1653
ENSG00000085760_1	ENSG00000085760	MTIF2	-0.721437	5.00958	3.03828	1.72566	1.36708	0.229521	3	2184
ENSG00000085760_2	ENSG00000085760	MTIF2	-0.356695	4.93811	3.85643	0.080292	0.474453	0	4	2184
ENSG00000085788_1	ENSG00000085788	DDHD2	-0.702306	4.92956	3.02966	0.290881	1.43868	0.523585	1	2136
ENSG00000085831_1	ENSG00000085831	TTC39A	-0.27235	3.73905	3.09582	0.302083	0.916667	0.6875	1	1263
ENSG00000085831_2	ENSG00000085831	TTC39A	-0.381126	4.04247	3.10396	0	0.165179	0.254464	2	1653
ENSG00000085831_3	ENSG00000085831	TTC39A	-0.393293	3.83321	2.91857	0.189944	0.351955	0.189944	2	1653
ENSG00000085831_5	ENSG00000085831	TTC39A	-1.14763	5.43426	2.45284	1.42021	2.28191	0.196809	0	1734
ENSG00000085831_6	ENSG00000085831	TTC39A	-0.842873	5.16442	2.87933	0.0704225	0.744131	0.295775	0	1734
ENSG00000085840_2	ENSG00000085840	ORC1	-0.979725	3.85199	1.95326	3.90332	1.96677	0.117825	0	2586
ENSG00000085871_1	ENSG00000085871	MGST2	-0.759876	5.28615	3.12172	0.598616	0.66436	0.581315	0	444
ENSG00000085872_1	ENSG00000085872	CHERP	-0.418706	3.86114	2.8885	0.15942	1.28854	0.616601	0	2751
ENSG00000085978_1	ENSG00000085978	ATG16L1	-0.187597	4.87724	4.28254	0.339233	0.489676	0.330383	5.941	1572
ENSG00000085982_1	ENSG00000085982	USP40	-0.448255	3.7474	2.74658	0.356688	2.70064	0.213376	0.958599	3771
ENSG00000085998_1	ENSG00000085998	POMGNT1	-0.306951	3.17637	2.56761	0.0792041	0.203277	0.119001	1.8252	1983
ENSG00000085999_1	ENSG00000085999	RAD54L	-0.421355	5.32575	3.97686	0.0847851	0.900116	0.462253	4.0151	2244
ENSG00000086015_1	ENSG00000086015	MAST2	-0.619751	4.70778	3.06375	0.0192308	0.632692	0.332692	2	5418
ENSG00000086015_2	ENSG00000086015	MAST2	-0.236803	4.27314	3.62629	0.218868	0.550943	0.818868	1.90566	5418
ENSG00000086061_1	ENSG00000086061	DNAJA1	-0.559866	5.13366	3.48249	0.0411519	0.181524	0.236172	0	1194
ENSG00000086062_2	ENSG00000086062	B4GALT1	-1.10796	5.82205	2.70115	0.979592	1.30612	0.265306	0	1197
ENSG00000086062_3	ENSG00000086062	B4GALT1	-0.765204	4.92917	2.90018	0.364393	0.0449251	0.102329	0.030782	1158
ENSG00000086102_1	ENSG00000086102	NFX1	-0.243741	4.15288	3.50733	0.213904	0.427807	1.27005	0.0240642	3366
ENSG00000086189_1	ENSG00000086189	DIMT1	-0.572428	5.44019	3.65844	0.490669	1.08631	0.304044	0	942
ENSG00000086232_1	ENSG00000086232	EIF2AK1	-0.232216	4.27104	3.63605	0.106008	1.28753	0.347795	0	1893
ENSG00000086289_1	ENSG00000086289	EPDR1	-0.00793719	5.53579	5.50542	0.0438254	0.315877	0.639926	0	675
ENSG00000086300_1	ENSG00000086300	SNX10	-0.345847	4.1649	3.27714	0.0413355	0.624801	0.218601	0	606
ENSG00000086300_2	ENSG00000086300	SNX10	-0.465632	4.43147	3.20906	0.0578022	0.957019	0.0779166	0	606
ENSG00000086475_1	ENSG00000086475	SEPHS1	-0.63243	5.862	3.78151	0.485734	1.11482	0.238692	0	1179
ENSG00000086598_1	ENSG00000086598	TMED2	-0.647752	3.97577	2.53763	0.0296485	0.429534	0.333853	0	606
ENSG00000086666_1	ENSG00000086666	ZFAND6	-0.366517	5.0535	3.91976	0.0222953	0.19883	0.417763	4	627
ENSG00000086666_2	ENSG00000086666	ZFAND6	-0.616182	4.00462	2.61259	0.455806	0.556326	0.0710572	4	627
ENSG00000086666_3	ENSG00000086666	ZFAND6	-0.245189	5.11541	4.3159	0.0417362	0.751252	0.460768	4	627
ENSG00000086848_2	ENSG00000086848	ALG9	-0.708428	5.67488	3.47295	0.186158	0.949881	0.472554	0.9642	1869
ENSG00000086848_4	ENSG00000086848	ALG9	-0.269813	3.34387	2.7735	0.150685	0.671233	0.917808	5	1344
ENSG00000087053_1	ENSG00000087053	MTMR2	-0.458553	3.30408	2.40443	0.643281	0.885375	0.230237	2.77767	1716
ENSG00000087053_3	ENSG00000087053	MTMR2	-0.151755	2.86512	2.57905	0.81875	2.325	0.1125	2	1716
ENSG00000087053_4	ENSG00000087053	MTMR2	-0.512358	2.90532	2.03685	1.7154	1.3107	0.5953	1.98956	1716
ENSG00000087074_1	ENSG00000087074	PPP1R15A	-0.0478556	3.22301	3.11785	0.0250975	4.92251	0.00268031	2	2025
ENSG00000087077_1	ENSG00000087077	TRIP6	-0.597533	6.13133	4.05209	0.87259	0.472242	0.142857	0	1431
ENSG00000087086_1	ENSG00000087086	FTL	-0.545055	3.24035	2.22082	0.0789412	0.95089	0.051484	0	528
ENSG00000087088_1	ENSG00000087088	BAX	-0.197869	3.38686	2.95279	0.480403	0.62486	0.975364	0	666
ENSG00000087152_6	ENSG00000087152	ATXN7L3	-0.395143	3.48518	2.65018	1.87	0.59	0.48	1	1065
ENSG00000087191_1	ENSG00000087191	PSMC5	-1.02823	5.75325	2.82088	0.53736	1.25908	0.232972	0.893975	1221
ENSG00000087191_2	ENSG00000087191	PSMC5	-0.175978	2.65294	2.3483	0.00302115	0.0679758	0.0981873	2	1197
ENSG00000087206_1	ENSG00000087206	UIMC1	-0.866543	4.83474	2.65166	4.04772	1.14317	0.106291	0	2160
ENSG00000087274_1	ENSG00000087274	ADD1	-0.368317	4.64527	3.59863	0.0588235	0.426793	0.188493	0	2400
ENSG00000087302_1	ENSG00000087302	RTRAF	-0.975759	4.77775	2.42935	1.85881	2.34841	0.0699109	0	735
ENSG00000087338_1	ENSG00000087338	GMCL1	-0.117578	3.38771	3.12257	0.233708	1.84494	0.0516854	2.04719	1548
ENSG00000087448_5	ENSG00000087448	KLHL42	-0.90054	5.53784	2.96655	0.4875	1.335	0.1475	0	1518
ENSG00000087470_1	ENSG00000087470	DNM1L	-0.690604	5.11046	3.16641	0.0506208	0.0725883	0.271251	0.0238777	2211
ENSG00000087470_2	ENSG00000087470	DNM1L	-0.952608	4.83706	2.4993	0.103203	0.863582	0.0284698	0	2211
ENSG00000087470_3	ENSG00000087470	DNM1L	-0.551593	4.14148	2.82559	0.331915	1.86043	0.179574	0	2211
ENSG00000087502_1	ENSG00000087502	ERGIC2	-0.48807	3.97018	2.83066	0.279201	0.672825	0.402265	2	1134
ENSG00000087586_1	ENSG00000087586	AURKA	-0.667086	5.11828	3.22338	0.175413	0.364007	0.597652	1	1212
ENSG00000087842_1	ENSG00000087842	PIR	-1.18637	5.76697	2.53405	2.07635	1.04187	0.285714	0	873
ENSG00000087842_2	ENSG00000087842	PIR	-0.965271	6.03576	3.09141	0.33265	1.0041	0.242486	0	873
ENSG00000087884_1	ENSG00000087884	AAMDC	-0.243681	3.70453	3.1288	0.0201765	0.587642	0.726356	0	369
ENSG00000088035_1	ENSG00000088035	ALG6	-0.354986	4.87391	3.8108	0.339372	2.16184	0.144928	0.228261	1524
ENSG00000088247_2	ENSG00000088247	KHSRP	-0.686596	3.55838	2.21089	0.15625	2.10417	0	0	2244
ENSG00000088325_1	ENSG00000088325	TPX2	-0.280996	4.37486	3.60061	0.22751	0.723258	0.31568	0.444129	2244
ENSG00000088367_3	ENSG00000088367	EPB41L1	-0.338735	4.27459	3.38006	0.476427	1.1067	0.362283	0	2340
ENSG00000088448_1	ENSG00000088448	ANKRD10	-0.504455	4.27864	3.01612	1.21867	0.921995	0.742327	0	1263
ENSG00000088451_1	ENSG00000088451	TGDS	-0.333453	3.95401	3.13804	0.642105	0.368421	0.252632	2	957
ENSG00000088727_1	ENSG00000088727	KIF9	-0.185405	2.45079	2.15523	1.10853	2.29457	0.341085	2.62791	2373
ENSG00000088727_2	ENSG00000088727	KIF9	-0.229686	2.30658	1.9671	0.257732	1.17526	0.180412	1	2373
ENSG00000088727_3	ENSG00000088727	KIF9	-0.410567	3.26822	2.45877	0.0655172	0.517241	0.586207	1.04828	2373
ENSG00000088766_1	ENSG00000088766	CRLS1	-0.0601341	2.76134	2.64861	0.25	1.13194	0.388889	1	906
ENSG00000088766_2	ENSG00000088766	CRLS1	-0.100664	2.91148	2.71526	0.099897	0.68898	0.00823893	1	906
ENSG00000088766_3	ENSG00000088766	CRLS1	-0.250061	3.35879	2.82427	0	0.161894	0.768722	1	906
ENSG00000088826_1	ENSG00000088826	SMOX	-0.186114	4.78146	4.20276	0.161646	0.722998	0.0712711	0	1758
ENSG00000088826_2	ENSG00000088826	SMOX	-0.872321	5.0374	2.75177	2.42023	0.540856	0.143969	0	1758
ENSG00000088832_1	ENSG00000088832	FKBP1A	-0.366181	3.51483	2.72692	0.00759943	0.609233	0.147869	0	279
ENSG00000088832_2	ENSG00000088832	FKBP1A	-0.497032	3.02399	2.14268	0.0623872	1.36871	0.175928	0	327
ENSG00000088876_1	ENSG00000088876	ZNF343	-0.233206	3.73941	3.18128	0.178886	0.255132	1.09091	1	1800
ENSG00000088888_1	ENSG00000088888	MAVS	-0.977504	5.00488	2.54176	1.05141	0.842373	0.2	1.00508	1623
ENSG00000088899_3	ENSG00000088899	LZTS3	-0.139417	4.74666	4.30942	0.350649	1.08442	0.0194805	1	2112
ENSG00000088986_1	ENSG00000088986	DYNLL1	-0.270453	3.35479	2.78132	0.0612317	0.207976	0.0661787	0.971429	270
ENSG00000089006_1	ENSG00000089006	SNX5	-0.284563	5.32397	4.37093	0.388889	0.887255	0.20098	0	1215
ENSG00000089006_2	ENSG00000089006	SNX5	-1.18713	5.02442	2.2066	5.70556	0.552371	1.00512	0	1215
ENSG00000089006_3	ENSG00000089006	SNX5	-0.598876	4.43634	2.92918	0.0848787	0.406562	0.341655	0	1215
ENSG00000089006_4	ENSG00000089006	SNX5	-1.3294	6.03649	2.40212	5.23179	0.0728477	1.06623	0	1215
ENSG00000089048_1	ENSG00000089048	ESF1	-0.0250391	3.27535	3.21899	0.292146	0.43972	0.305153	0	2556
ENSG00000089053_1	ENSG00000089053	ANAPC5	-0.412857	5.07562	3.81247	0.381818	1.13455	0.105455	1.04727	2268
ENSG00000089053_2	ENSG00000089053	ANAPC5	-0.311623	5.06315	4.07956	0.23666	0.214689	0.625863	0.105775	2268
ENSG00000089053_3	ENSG00000089053	ANAPC5	-0.456949	4.09881	2.98608	0.0691824	0.431604	0.936321	0	2268
ENSG00000089057_1	ENSG00000089057	SLC23A2	-0.223086	4.41667	3.78389	0.462006	1.56231	0.103343	4	1953
ENSG00000089063_1	ENSG00000089063	TMEM230	-0.285052	2.66624	2.18821	0.119866	1.20858	0.466082	1.77019	363
ENSG00000089063_2	ENSG00000089063	TMEM230	-0.30617	4.76376	3.85286	0.260465	1.26512	0.118605	0	363
ENSG00000089094_4	ENSG00000089094	KDM2B	-0.38465	4.23626	3.24483	0.513889	0.430556	0.523148	5	2115
ENSG00000089123_1	ENSG00000089123	TASP1	-0.254691	3.90514	3.27316	0.254902	0.892157	0.472549	3	1263
ENSG00000089127_1	ENSG00000089127	OAS1	-0.724778	5.48243	3.31736	0.785567	0.150515	1.08866	0	1245
ENSG00000089157_1	ENSG00000089157	RPLP0	-0.821457	3.20319	1.81259	5.4792	0.102947	0.145463	0	954
ENSG00000089159_1	ENSG00000089159	PXN	-0.667178	4.90618	3.0896	0.190722	1.47251	0.231959	0	1818
ENSG00000089177_2	ENSG00000089177	KIF16B	-0.199851	5.08691	4.42887	0.0143885	0.276978	0.309353	1	4179
ENSG00000089195_1	ENSG00000089195	TRMT6	-0.729864	5.54912	3.3459	0.116667	0.374638	0.302174	0	1494
ENSG00000089220_1	ENSG00000089220	PEBP1	-0.829396	5.33806	3.00407	0.494885	1.76359	0.260281	0	564
ENSG00000089234_2	ENSG00000089234	BRAP	-0.507119	5.03624	3.54363	0.0203666	0.519348	0.378819	0	1779
ENSG00000089234_3	ENSG00000089234	BRAP	-0.596986	4.96255	3.28091	0.0604396	2.29121	0.0659341	0	1779
ENSG00000089248_1	ENSG00000089248	ERP29	-0.641191	5.06066	3.24481	0.782143	0.80119	0.579762	0.242857	786
ENSG00000089248_2	ENSG00000089248	ERP29	-0.9037	6.31282	3.37429	0.241481	0.294815	2.14074	0	786
ENSG00000089248_3	ENSG00000089248	ERP29	-1.03072	5.46829	2.67655	1.76737	1.00605	0.0349629	0	786
ENSG00000089289_1	ENSG00000089289	IGBP1	-1.36889	5.11499	1.98046	7.33015	0.112342	0.303019	0	1020
ENSG00000089335_1	ENSG00000089335	ZNF302	-0.324308	4.80026	3.83388	0.353047	0.197133	1.31541	0.016129	396
ENSG00000089335_2	ENSG00000089335	ZNF302	-0.324434	4.92227	3.93099	0.345794	0.490654	0.542056	3	1200
ENSG00000089351_1	ENSG00000089351	GRAMD1A	-0.822301	4.10865	2.3236	0.986014	0.651748	1.46434	0	2175
ENSG00000089486_1	ENSG00000089486	CDIP1	-0.392102	5.33653	4.06654	0.310823	0.39778	0.308048	0	627
ENSG00000089486_2	ENSG00000089486	CDIP1	-0.431851	5.48181	4.06372	0.0542636	0.503876	0.155039	0	627
ENSG00000089639_1	ENSG00000089639	GMIP	-0.549425	4.05935	2.77372	0.0529101	0.248677	0.243386	0.015873	2913
ENSG00000089682_1	ENSG00000089682	RBM41	-0.734136	4.65832	2.80048	0.154004	0.550308	0.240246	0	1242
ENSG00000089685_1	ENSG00000089685	BIRC5	-0.596601	3.59997	2.3807	0.255954	0.600265	0.0880623	0.0932079	414
ENSG00000089693_1	ENSG00000089693	MLF2	-0.169813	5.32441	4.73317	0.121705	4.30775	0.0147287	1	747
ENSG00000089693_2	ENSG00000089693	MLF2	-0.210698	5.29664	4.57693	0.320207	0.565581	0.450233	1	747
ENSG00000089723_1	ENSG00000089723	OTUB2	-0.218974	4.83154	4.15114	0.154812	0.393305	0.966527	0	705
ENSG00000089737_1	ENSG00000089737	DDX24	0.107896	4.16573	4.48922	0.0355614	0.50247	0.752058	0	2415
ENSG00000089818_2	ENSG00000089818	NECAP1	-0.701623	5.53069	3.40071	0.0278373	0.280514	0.668094	0	828
ENSG00000089820_1	ENSG00000089820	ARHGAP4	-0.567269	5.94921	4.01508	0.0365854	0.487805	0.0670732	0	2841
ENSG00000089820_2	ENSG00000089820	ARHGAP4	-0.614561	5.81213	3.79607	0.17757	1.19252	0.304673	0	2961
ENSG00000089820_3	ENSG00000089820	ARHGAP4	-0.55452	5.70085	3.88162	0.126183	0.476341	0.425868	0	2961
ENSG00000089902_1	ENSG00000089902	RCOR1	-0.639289	5.31712	3.41375	0.72093	0.705426	0.426357	0.945736	1458
ENSG00000089916_1	ENSG00000089916	GPATCH2L	-0.475732	5.00054	3.5959	0.217073	0.178049	0.37561	1	1449
ENSG00000090013_1	ENSG00000090013	BLVRB	-1.17849	5.74924	2.54009	0.393075	0.975305	0.492617	0	621
ENSG00000090013_2	ENSG00000090013	BLVRB	-1.17813	5.57336	2.46299	0.172855	0.123149	1.00304	0	621
ENSG00000090060_1	ENSG00000090060	PAPOLA	-0.271126	3.55527	2.94615	0.0831158	0.749782	0.213229	1.70931	2238
ENSG00000090061_1	ENSG00000090061	CCNK	-0.587341	4.15442	2.76505	0.130795	1.06457	0.39404	0.932119	1743
ENSG00000090097_1	ENSG00000090097	PCBP4	-0.328383	2.49082	1.98376	0.0285088	0.0679825	0.0701754	2	1212
ENSG00000090238_1	ENSG00000090238	YPEL3	-0.312987	3.51923	2.83288	0.792408	0.349941	0.594306	0	360
ENSG00000090263_1	ENSG00000090263	MRPS33	-0.602221	3.3669	2.21791	0.920091	0.22668	0.154762	0	321
ENSG00000090263_2	ENSG00000090263	MRPS33	-0.512104	3.90762	2.74002	1.17768	1.62702	0.823789	0	321
ENSG00000090266_1	ENSG00000090266	NDUFB2	-0.413672	3.07832	2.31092	0.00670945	0.183489	0.100058	0	318
ENSG00000090266_2	ENSG00000090266	NDUFB2	-0.478343	3.15531	2.26489	0.0222478	0.0572086	0.171571	0	318
ENSG00000090339_1	ENSG00000090339	ICAM1	-0.4332	4.74043	3.51085	0.115198	0.282672	0.358664	0	1599
ENSG00000090432_1	ENSG00000090432	MUL1	-0.509082	5.57554	3.91776	0.244027	0.302048	0.697952	0	1059
ENSG00000090447_1	ENSG00000090447	TFAP4	-0.78333	4.63422	2.6926	1.32718	2.42216	0.118734	0	1017
ENSG00000090470_2	ENSG00000090470	PDCD7	-0.528808	5.12172	3.55001	0.270195	4.99721	0	0	1458
ENSG00000090470_4	ENSG00000090470	PDCD7	-0.113099	2.79735	2.58643	0.376068	0.709402	0.589744	3	516
ENSG00000090487_1	ENSG00000090487	SPG21	-0.344887	4.01052	3.15776	0.0847818	0.311103	0.447322	0	927
ENSG00000090487_2	ENSG00000090487	SPG21	-0.590928	4.26389	2.83086	1.16193	0.868916	0.407229	0	927
ENSG00000090487_3	ENSG00000090487	SPG21	-0.725147	4.23824	2.56386	0.214765	1.87919	0.0536913	0	927
ENSG00000090520_1	ENSG00000090520	DNAJB11	-0.843645	6.10264	3.4006	0.852523	0.860285	0.640793	0.025442	1077
ENSG00000090530_2	ENSG00000090530	P3H2	-1.15189	6.24376	2.80991	1.06449	3.02446	0.140845	0	2127
ENSG00000090530_3	ENSG00000090530	P3H2	-0.788343	6.02518	3.48863	0.0240385	0.350962	0.360577	0	2127
ENSG00000090612_1	ENSG00000090612	ZNF268	-0.239036	4.87221	4.12828	0.349693	1.57975	0.248466	0.828221	582
ENSG00000090615_1	ENSG00000090615	GOLGA3	-0.060101	3.70932	3.55797	0.794706	1.22208	0.576501	3.02905	3405
ENSG00000090621_1	ENSG00000090621	PABPC4	-0.741069	3.43034	2.05236	0.677536	1.26812	0.32971	1	1983
ENSG00000090674_1	ENSG00000090674	MCOLN1	-1.0003	5.07836	2.53865	0.113111	0.341902	0.62982	0.404884	1743
ENSG00000090686_2	ENSG00000090686	USP48	-0.101906	4.61088	4.29642	0.0363153	0.829052	0.161205	0	3108
ENSG00000090686_3	ENSG00000090686	USP48	0.095832	4.59978	4.9157	0.00389105	0.178988	1.07393	0	3108
ENSG00000090861_3	ENSG00000090861	AARS1	-0.0908342	3.98841	3.74504	0.0653288	0.662254	0.218617	0	2907
ENSG00000090905_1	ENSG00000090905	TNRC6A	-0.164159	3.527	3.14767	0.15377	0.656746	0.695437	1	5889
ENSG00000090971_1	ENSG00000090971	NAT14	-0.356139	3.90123	3.04785	0.200557	3.26741	0.197772	0	621
ENSG00000090971_2	ENSG00000090971	NAT14	-0.422146	3.52131	2.628	1.42827	0.921941	0.181435	0	621
ENSG00000090989_1	ENSG00000090989	EXOC1	-0.162865	4.13363	3.69236	0.341064	1.33697	0.196453	0	2685
ENSG00000091009_1	ENSG00000091009	RBM27	-0.292604	3.80436	3.10598	0.316912	0.351955	1.56729	1	3183
ENSG00000091009_2	ENSG00000091009	RBM27	-0.231123	3.3531	2.85674	0.0857909	0.0965147	0.190349	0.941019	3183
ENSG00000091039_4	ENSG00000091039	OSBPL8	-0.258332	5.7197	4.78198	0.143451	0.307692	1.18711	2	2670
ENSG00000091073_2	ENSG00000091073	DTX2	-0.710461	5.5422	3.38698	0.758621	1.61474	0.147444	2	1869
ENSG00000091127_1	ENSG00000091127	PUS7	-0.465624	5.33365	3.8624	0.317333	0.0533333	1.14133	1	1986
ENSG00000091127_2	ENSG00000091127	PUS7	-0.308692	5.36799	4.33397	0.100601	0.811562	0.16967	1	1986
ENSG00000091129_2	ENSG00000091129	NRCAM	-0.19085	4.3692	3.82781	0.139887	0.449905	1.10019	2	3678
ENSG00000091136_1	ENSG00000091136	LAMB1	-0.577423	3.97126	2.66138	2.68575	0.34119	0.332211	0.0123457	5361
ENSG00000091164_1	ENSG00000091164	TXNL1	-0.937786	6.21623	3.24508	1.84636	1.09245	0.291368	0	870
ENSG00000091262_1	ENSG00000091262	ABCC6	-0.332436	3.05381	2.42532	0.848684	1.86184	0.467105	0	4512
ENSG00000091317_1	ENSG00000091317	CMTM6	-0.367415	4.14181	3.2106	0.397528	0.853244	0.444387	0	552
ENSG00000091409_3	ENSG00000091409	ITGA6	-0.596238	5.34971	3.53871	0.079602	0.288557	0.27529	0	3276
ENSG00000091436_1	ENSG00000091436	MAP3K20	-0.408148	5.47092	4.12283	0.628733	0.970944	0.321227	1.62712	2403
ENSG00000091436_2	ENSG00000091436	MAP3K20	-0.525024	5.14506	3.57554	0.971963	1.0514	0.985981	1	2403
ENSG00000091436_3	ENSG00000091436	MAP3K20	-0.15731	4.34479	3.89595	0.0424528	1.83962	0.0471698	1	2403
ENSG00000091527_1	ENSG00000091527	CDV3	-1.01811	5.88811	2.90734	2.81441	1.30349	0.120087	0	777
ENSG00000091527_2	ENSG00000091527	CDV3	-0.691794	5.95699	3.68788	0.0256709	2.87981	0.0151692	0	777
ENSG00000091527_3	ENSG00000091527	CDV3	-0.863334	5.52006	3.03427	4.30583	1.45631	0.116505	0	777
ENSG00000091527_4	ENSG00000091527	CDV3	-0.673847	3.94272	2.47142	0.174757	0.941748	0.135922	3	471
ENSG00000091542_1	ENSG00000091542	ALKBH5	0.0568326	3.65625	3.80315	0.420765	0.489071	0.527322	7	1185
ENSG00000091542_2	ENSG00000091542	ALKBH5	-0.131378	3.92157	3.58023	0.0646707	0.682635	0.0922156	4	1185
ENSG00000091542_3	ENSG00000091542	ALKBH5	-0.460576	3.64435	2.64833	0.0945946	0.706564	0.515444	4	1185
ENSG00000091542_5	ENSG00000091542	ALKBH5	-0.398169	3.38118	2.56571	0.0501319	0.0712401	0.0422164	4	1185
ENSG00000091640_1	ENSG00000091640	SPAG7	-0.997783	4.98187	2.49476	0.377746	2.5979	0.63085	0	684
ENSG00000091844_1	ENSG00000091844	RGS17	-0.747017	3.63593	2.16641	3.78385	0.908854	0.0234375	0.966146	633
ENSG00000092020_1	ENSG00000092020	PPP2R3C	-0.275787	3.76592	3.11065	0.13253	0.26506	1.28916	8.21687	1032
ENSG00000092094_1	ENSG00000092094	OSGEP	-0.597248	5.5897	3.69487	0.588235	0.848039	0.539216	0	1008
ENSG00000092094_2	ENSG00000092094	OSGEP	-0.45007	5.71889	4.18627	0.275424	1.74647	0.399718	0	1008
ENSG00000092094_3	ENSG00000092094	OSGEP	-0.741051	5.38902	3.22427	0.925508	0.629797	3.35892	0	1008
ENSG00000092140_1	ENSG00000092140	G2E3	-0.170059	3.90675	3.47235	0.236098	0.380488	0.112195	0.955122	2121
ENSG00000092148_2	ENSG00000092148	HECTD1	-0.114792	4.22269	3.89972	1.87157	0.893218	0.767677	0.353535	7833
ENSG00000092199_1	ENSG00000092199	HNRNPC	-0.781453	6.03496	3.51102	0.754258	1.43164	0.357803	0.000106775	681
ENSG00000092201_1	ENSG00000092201	SUPT16H	0.0530957	3.72323	3.86281	0.11447	0.339026	0.133164	0	3144
ENSG00000092330_1	ENSG00000092330	TINF2	-0.241955	4.74554	4.01283	0.465174	0.4801	0.0771144	1	1356
ENSG00000092421_1	ENSG00000092421	SEMA6A	-0.356804	4.70674	3.67546	0.225997	0.11226	0.425406	8	3144
ENSG00000092445_1	ENSG00000092445	TYRO3	-0.985359	4.35634	2.20039	3.65368	1.37229	0.0649351	1	2673
ENSG00000092531_1	ENSG00000092531	SNAP23	-0.893403	5.13923	2.76667	0.0771986	0.725826	0.121767	0	636
ENSG00000092820_1	ENSG00000092820	EZR	-0.334215	4.96247	3.93631	0.254902	0.406356	0.595673	0	1761
ENSG00000092820_2	ENSG00000092820	EZR	-0.251728	4.21444	3.53966	0.187193	0.258888	0.754076	0	1761
ENSG00000092820_3	ENSG00000092820	EZR	-0.242477	4.65904	3.93825	0.012215	0.638436	0.123779	0	1761
ENSG00000092820_4	ENSG00000092820	EZR	-0.0690641	3.79351	3.61619	0.00706633	0.496695	0.0205152	0	1761
ENSG00000092841_1	ENSG00000092841	MYL6	-0.741856	4.04531	2.41897	0.0289188	1.58573	0.0425107	0	456
ENSG00000092847_1	ENSG00000092847	AGO1	-0.669727	4.91539	3.08994	0.0344828	0.810345	0.646552	1	2676
ENSG00000092847_2	ENSG00000092847	AGO1	-0.537584	4.45554	3.06953	0.0133929	0.651786	0.334821	1	2676
ENSG00000092853_1	ENSG00000092853	CLSPN	0.1159	3.73376	4.0461	0.122707	0.725642	0.350591	0	4020
ENSG00000092931_3	ENSG00000092931	MFSD11	-0.563131	5.02688	3.40235	0.725389	0.554404	0.326425	0	1350
ENSG00000093000_1	ENSG00000093000	NUP50	-0.500167	4.45173	3.14749	1.574	0.546198	0.665576	2	1407
ENSG00000093009_1	ENSG00000093009	CDC45	-0.33731	5.55014	4.39302	0.13059	0.94186	0.585868	0	1701
ENSG00000093167_1	ENSG00000093167	LRRFIP2	-0.443575	4.40091	3.23604	1.63996	1.57606	0.714671	4	1470
ENSG00000093167_2	ENSG00000093167	LRRFIP2	-0.581539	4.32436	2.88976	2.0549	0.670588	0.882353	4	1470
ENSG00000093167_3	ENSG00000093167	LRRFIP2	-0.256075	3.89458	3.26117	0.113821	0.699187	0.105691	4	1470
ENSG00000093183_1	ENSG00000093183	SEC22C	-0.326185	3.60658	2.87677	0.187872	1.11891	0.271106	1.00238	912
ENSG00000094631_4	ENSG00000094631	HDAC6	-0.848094	4.78025	2.65551	0.00584795	0.181287	0.192982	0	3648
ENSG00000094804_1	ENSG00000094804	CDC6	-0.325072	4.04387	3.22805	0.129094	0.818882	0.147399	0	1683
ENSG00000094914_1	ENSG00000094914	AAAS	-0.230537	4.45263	3.79505	0.540645	2.65634	0.203441	0	1641
ENSG00000094916_1	ENSG00000094916	CBX5	-0.326126	5.0609	4.03695	0.414973	1.28529	0.175936	0	576
ENSG00000094916_2	ENSG00000094916	CBX5	-0.545457	4.88017	3.34377	0.758282	0.302795	0.291408	0	576
ENSG00000094975_3	ENSG00000094975	SUCO	-0.350521	4.68802	3.67682	0.0859813	0.188785	0.291589	1.62991	3765
ENSG00000095059_1	ENSG00000095059	DHPS	-1.22781	6.16101	2.63054	1.91515	1.02454	0.0399719	0	1110
ENSG00000095059_2	ENSG00000095059	DHPS	-0.734481	5.48587	3.2972	0.565217	1.94565	0.25	0	1110
ENSG00000095066_4	ENSG00000095066	HOOK2	-0.38361	5.65637	4.3357	0.0486957	0.382609	0.146087	0	2160
ENSG00000095139_1	ENSG00000095139	ARCN1	-0.445815	5.03157	3.69402	0.106901	1.24662	0.630582	0	1536
ENSG00000095209_1	ENSG00000095209	TMEM38B	-0.669941	4.7797	3.0042	0.0428016	0.560311	0.101167	0	876
ENSG00000095321_1	ENSG00000095321	CRAT	-0.774394	3.96457	2.31783	1.70496	0.86423	0.4047	1.02872	1818
ENSG00000095380_1	ENSG00000095380	NANS	-0.990692	6.07235	3.05583	0.104121	0.27115	0.127983	0	1080
ENSG00000095485_1	ENSG00000095485	CWF19L1	-0.228417	3.55796	3.03697	0.681572	2.1145	0.352304	0	1617
ENSG00000095564_1	ENSG00000095564	BTAF1	-0.152029	3.89136	3.50216	0.130489	0.465496	0.519448	1	5550
ENSG00000095574_1	ENSG00000095574	IKZF5	0.0423769	2.87308	2.95872	0.0171674	0.476395	0.244635	3.98283	1260
ENSG00000095587_2	ENSG00000095587	TLL2	-0.663451	4.72959	2.9861	0.0652174	1.04026	0.706924	1	3048
ENSG00000095587_3	ENSG00000095587	TLL2	-0.843435	4.62048	2.57506	0.338346	2.00752	0.56391	0	3048
ENSG00000095739_1	ENSG00000095739	BAMBI	-0.0269142	4.63746	4.55175	0.315271	1.59606	0.0147783	2	783
ENSG00000095739_2	ENSG00000095739	BAMBI	-0.05568	4.6504	4.47433	0.0792079	0.759901	0.643564	2	783
ENSG00000095794_1	ENSG00000095794	CREM	-0.0932951	3.92906	3.68302	0.201802	1.45946	0.358559	0	414
ENSG00000095794_2	ENSG00000095794	CREM	-0.183267	2.91681	2.56885	0.0613288	0.914821	0.286201	0	414
ENSG00000096060_1	ENSG00000096060	FKBP5	-0.687568	5.57121	3.45917	0.314815	0.32963	0.733333	0.0259259	1374
ENSG00000096060_2	ENSG00000096060	FKBP5	-0.668933	6.14741	3.86655	0.128378	0.307432	2.80068	0	1374
ENSG00000096092_1	ENSG00000096092	TMEM14A	-0.247885	3.56874	3.00534	0.151152	0.769651	0.23094	0.000443262	300
ENSG00000096093_2	ENSG00000096093	EFHC1	-0.364378	4.28054	3.32514	0.0339426	1.6893	0.0522193	0	1923
ENSG00000096384_1	ENSG00000096384	HSP90AB1	-0.841685	3.74889	2.09185	3.89891	0.487358	0.790696	0	2175
ENSG00000096401_1	ENSG00000096401	CDC5L	-0.197654	3.69353	3.22064	0.662045	0.590121	0.42461	0	2409
ENSG00000096433_1	ENSG00000096433	ITPR3	-0.278795	3.26917	2.69471	1.63374	0.45679	0.0987654	0.0246914	8016
ENSG00000096717_1	ENSG00000096717	SIRT1	-0.576136	4.96771	3.33213	0.0943396	0.962264	0.333333	0	2244
ENSG00000096717_2	ENSG00000096717	SIRT1	-0.413967	4.97616	3.73489	0.00420168	0.0630252	0.710084	0	2244
ENSG00000096746_1	ENSG00000096746	HNRNPH3	-0.773839	5.56016	3.25191	0.108543	0.448179	1.02241	0	1041
ENSG00000096746_2	ENSG00000096746	HNRNPH3	-0.81275	5.51259	3.13829	0.46311	1.35301	0.242906	3	534
ENSG00000096872_1	ENSG00000096872	IFT74	-0.320235	4.76664	3.81779	0.132415	0.164195	0.148305	0.0095339	1803
ENSG00000097021_1	ENSG00000097021	ACOT7	-1.29366	5.95425	2.42883	2.64646	4.29091	0.0161616	0	1113
ENSG00000097021_2	ENSG00000097021	ACOT7	-1.12411	6.3855	2.92956	0.233655	2.8411	0.0210347	0	1017
ENSG00000097021_3	ENSG00000097021	ACOT7	-1.15926	6.45068	2.88825	0.292994	1.68153	0.022293	0	1017
ENSG00000097033_1	ENSG00000097033	SH3GLB1	-0.595296	5.3253	3.52486	1.1763	2.70099	0.0705219	0	1185
ENSG00000097033_2	ENSG00000097033	SH3GLB1	-0.887315	4.20662	2.27418	0.442186	2.13957	0.509937	0	1098
ENSG00000099203_1	ENSG00000099203	TMED1	-0.665484	4.24927	2.67907	0.279412	1.7416	0.37395	0.978992	684
ENSG00000099203_2	ENSG00000099203	TMED1	-0.867726	4.55407	2.49568	0.0385925	0.266742	0.110102	0	684
ENSG00000099204_1	ENSG00000099204	ABLIM1	-0.581385	4.68393	3.13037	0.057971	0.891304	0.65942	0	2007
ENSG00000099204_13	ENSG00000099204	ABLIM1	-0.331126	4.72126	3.753	0.541436	0.651934	0.872928	2.8674	1395
ENSG00000099204_6	ENSG00000099204	ABLIM1	-0.456056	4.07606	2.97136	0.768559	0.49345	0.148472	0.951965	2247
ENSG00000099204_8	ENSG00000099204	ABLIM1	0.00614823	5.14179	5.16375	0.00598802	0.5	0.0898204	2	1968
ENSG00000099204_9	ENSG00000099204	ABLIM1	-0.126268	5.20147	4.76558	0.0707395	0.691318	0.286174	2	1968
ENSG00000099246_1	ENSG00000099246	RAB18	-0.709039	5.08129	3.10836	0.124566	1.28004	0.22012	0.115421	621
ENSG00000099246_2	ENSG00000099246	RAB18	-0.807126	4.88562	2.79223	0.195584	0.277603	0.539432	0	621
ENSG00000099250_6	ENSG00000099250	NRP1	-0.162552	3.93217	3.51317	0.0965035	0.0895105	0.234965	2	2772
ENSG00000099290_2	ENSG00000099290	WASHC2A	0.273073	3.38324	4.08824	0.268627	0.14902	1.17059	0	4026
ENSG00000099290_3	ENSG00000099290	WASHC2A	0.197038	3.65231	4.1868	0.113415	0.429268	2.97866	0	4026
ENSG00000099330_2	ENSG00000099330	OCEL1	-0.407595	4.51722	3.40544	0.280193	0.642512	0.956522	0	795
ENSG00000099331_1	ENSG00000099331	MYO9B	-0.331156	4.45	3.5373	0.0332594	0.496674	0.289357	1	6474
ENSG00000099377_1	ENSG00000099377	HSD3B7	-0.813038	5.80511	3.30416	0.0657388	0.159313	0.276873	0.0349423	1110
ENSG00000099377_2	ENSG00000099377	HSD3B7	-0.954113	6.13479	3.16652	0.209073	0.666667	1.4359	0	1110
ENSG00000099385_1	ENSG00000099385	BCL7C	-0.3286	2.61031	2.07861	0.191471	0.351417	0.450024	0	654
ENSG00000099622_1	ENSG00000099622	CIRBP	-1.2476	5.2148	2.19621	2.85872	0.52638	0	0	519
ENSG00000099785_1	ENSG00000099785	MARCHF2	-0.23574	2.39096	2.03052	0.0534862	0.606495	0.179561	5	741
ENSG00000099795_1	ENSG00000099795	NDUFB7	-0.626462	3.30057	2.13799	0.101139	0.319188	0.841562	0.00602708	414
ENSG00000099797_1	ENSG00000099797	TECR	-0.993157	5.34961	2.68752	0.430183	0.774095	0.967325	0	927
ENSG00000099800_1	ENSG00000099800	TIMM13	-0.414798	2.89565	2.1721	0.579609	0.275509	1.21328	0	288
ENSG00000099804_1	ENSG00000099804	CDC34	-0.834738	4.44832	2.49411	0.0742787	0.316145	0.111725	0	711
ENSG00000099804_2	ENSG00000099804	CDC34	-0.594581	4.86684	3.223	0.0361446	0.478916	0.0451807	0	711
ENSG00000099860_1	ENSG00000099860	GADD45B	-0.0170085	4.77626	4.72028	0.0945373	0.0139686	0.0683462	0	483
ENSG00000099864_2	ENSG00000099864	PALM	-0.310832	3.94661	3.18166	0.0703704	0.233333	0.118519	0.977778	729
ENSG00000099875_1	ENSG00000099875	MKNK2	-0.925572	4.37888	2.30536	0.675439	0.701754	2.73684	0	1398
ENSG00000099875_4	ENSG00000099875	MKNK2	-0.517474	4.12046	2.87853	1.28662	0.866242	0.299363	0	630
ENSG00000099899_1	ENSG00000099899	TRMT2A	-0.419696	5.43917	4.06622	0.0643564	0.582508	0.372937	1.05776	1932
ENSG00000099901_1	ENSG00000099901	RANBP1	-0.362949	4.76385	3.70425	0.21228	0.742504	0.26892	0	606
ENSG00000099901_2	ENSG00000099901	RANBP1	-0.657033	4.61609	2.92744	0.0237449	0.629394	0.27834	0	606
ENSG00000099904_1	ENSG00000099904	ZDHHC8	-0.642483	3.34693	2.14408	0.273684	1.25263	0.347368	1	2337
ENSG00000099910_2	ENSG00000099910	KLHL22	-0.733895	4.4419	2.67082	1.03523	1.30894	0.566396	0	1905
ENSG00000099917_1	ENSG00000099917	MED15	-0.517928	3.49957	2.44401	0.421233	0.563356	1.06621	2	2169
ENSG00000099940_1	ENSG00000099940	SNAP29	-0.726837	4.87665	2.94661	0.134783	0.569565	0.33913	0	777
ENSG00000099940_2	ENSG00000099940	SNAP29	-0.754573	4.55535	2.70005	0.05583	0.807312	0.493083	0	777
ENSG00000099953_1	ENSG00000099953	MMP11	-0.847795	4.18081	2.323	0.0588235	0.341176	0.623529	0	1467
ENSG00000099956_1	ENSG00000099956	SMARCB1	-1.09254	5.95625	2.7931	0.0942127	1.07245	0.674293	0	1131
ENSG00000099968_1	ENSG00000099968	BCL2L13	-0.652588	3.53903	2.25131	1.42531	0.779244	0.386323	2.95861	972
ENSG00000099968_2	ENSG00000099968	BCL2L13	-0.479	4.55668	3.26931	0.209719	1.53964	0.0102302	0	1458
ENSG00000099968_3	ENSG00000099968	BCL2L13	-0.402622	5.11522	3.86957	0.446809	0.874275	0.0290135	1	618
ENSG00000099991_4	ENSG00000099991	CABIN1	-0.382901	4.9221	3.77473	0.0716783	0.0874126	0.173077	4	6663
ENSG00000099995_1	ENSG00000099995	SF3A1	-0.726435	4.55512	2.75309	0.191691	1.50219	0.273324	0	2382
ENSG00000100003_2	ENSG00000100003	SEC14L2	-0.883967	5.00776	2.71358	0.09375	0.627841	1.36364	0	1212
ENSG00000100023_1	ENSG00000100023	PPIL2	-0.415537	5.01121	3.75711	0.125	0.560115	0.432252	0.923664	1584
ENSG00000100027_1	ENSG00000100027	YPEL1	-0.209289	2.39185	2.06886	0.0515464	0.113402	0.195876	2	360
ENSG00000100028_1	ENSG00000100028	SNRPD3	-0.235381	4.53108	3.84897	0.194638	0.652036	0.0991063	0	381
ENSG00000100028_2	ENSG00000100028	SNRPD3	-0.551959	4.42833	3.02054	0.187894	1.72551	0.396665	0	381
ENSG00000100028_3	ENSG00000100028	SNRPD3	-0.737906	4.07984	2.44631	0.718372	2.84488	0.159516	0	381
ENSG00000100030_1	ENSG00000100030	MAPK1	-0.903807	6.22367	3.32639	0.360224	1.11581	0.928914	0	1083
ENSG00000100031_1	ENSG00000100031	GGT1	-0.872305	5.46265	2.9841	0.215811	0.469786	0.717856	0.480691	1710
ENSG00000100034_1	ENSG00000100034	PPM1F	-0.651308	4.96595	3.16183	0.112329	0.320548	0.534247	1	1365
ENSG00000100036_1	ENSG00000100036	SLC35E4	-0.526152	5.77555	4.01057	0.120448	0.596639	0.204482	1	1053
ENSG00000100038_2	ENSG00000100038	TOP3B	-0.411828	4.14691	3.11711	0.0182482	0.368613	0.740876	0	2589
ENSG00000100065_3	ENSG00000100065	CARD10	-0.356645	5.68206	4.43757	0.0822368	0.651316	0.0756579	0	3099
ENSG00000100065_4	ENSG00000100065	CARD10	-0.173686	3.14329	2.78676	3.58696	1.04348	0.695652	2	1167
ENSG00000100065_5	ENSG00000100065	CARD10	-0.47255	4.04385	2.91436	0.284264	0.475465	0.174281	3	1053
ENSG00000100075_1	ENSG00000100075	SLC25A1	-1.02331	5.25999	2.58784	0.26	1.05688	0.27375	0	936
ENSG00000100075_2	ENSG00000100075	SLC25A1	-1.03205	4.47926	2.19042	0.107239	0.27666	0.0853109	0	936
ENSG00000100075_3	ENSG00000100075	SLC25A1	-0.491292	3.7019	2.63348	0.365629	1.15802	0.537486	1	957
ENSG00000100099_2	ENSG00000100099	HPS4	-0.495393	4.27229	3.03063	1.83925	0.345794	0.407477	5	2181
ENSG00000100100_1	ENSG00000100100	PIK3IP1	-0.473087	6.11378	4.4045	0.3	0.42	1.34	0	792
ENSG00000100109_1	ENSG00000100109	TFIP11	-0.317866	4.23026	3.39375	0.614979	1.9557	0.312236	1.97046	2514
ENSG00000100124_3	ENSG00000100124	ANKRD54	-0.46712	3.81835	2.76222	0.154762	0.876984	0.884921	0	903
ENSG00000100124_4	ENSG00000100124	ANKRD54	-0.717149	4.51909	2.74895	0.127907	0.596899	1.00194	0	903
ENSG00000100138_1	ENSG00000100138	SNU13	-0.629305	3.45358	2.2327	0.93849	1.87331	0.161027	0	387
ENSG00000100138_2	ENSG00000100138	SNU13	-0.595735	3.13057	2.07152	0.49432	0.503017	0.0539581	0	387
ENSG00000100138_3	ENSG00000100138	SNU13	-0.675161	3.57853	2.2411	0.719677	1.50494	0.125786	0	387
ENSG00000100139_1	ENSG00000100139	MICALL1	-0.471172	4.48857	3.23796	0.307377	0.786885	0.459016	0	2592
ENSG00000100147_2	ENSG00000100147	CCDC134	-0.735404	5.72051	3.43602	0.479167	1.44792	0.822917	1	690
ENSG00000100151_1	ENSG00000100151	PICK1	-0.832426	6.23167	3.49961	0.0831643	0.432049	0.558824	0	1248
ENSG00000100162_1	ENSG00000100162	CENPM	-0.597395	4.19327	2.77153	0.134562	0.699609	0.174763	0	543
ENSG00000100162_2	ENSG00000100162	CENPM	-0.522206	3.93844	2.74236	0.0212766	0.18617	1.61702	0	543
ENSG00000100162_3	ENSG00000100162	CENPM	-0.137792	2.83063	2.57279	0.229333	0.413333	1.08533	2	441
ENSG00000100196_1	ENSG00000100196	KDELR3	-0.8375	5.19632	2.90793	0.169669	1.10465	0.300432	0	645
ENSG00000100209_1	ENSG00000100209	HSCB	-0.79496	3.99205	2.30086	0.876289	2.4268	0.356701	0	708
ENSG00000100211_1	ENSG00000100211	CBY1	-0.333447	3.92095	3.11182	0.00815851	0.347319	0.201632	0.155012	381
ENSG00000100220_1	ENSG00000100220	RTCB	-0.690193	5.44691	3.37584	0.581551	0.981009	0.987552	0	1518
ENSG00000100221_3	ENSG00000100221	JOSD1	-0.27357	3.49352	2.89009	0.635359	0.753223	0.432781	5	609
ENSG00000100221_4	ENSG00000100221	JOSD1	-0.115071	3.05125	2.81733	0.323529	4.02941	0	5	609
ENSG00000100225_1	ENSG00000100225	FBXO7	-0.622437	4.9492	3.21486	0.536095	0.713609	0.773964	0	1569
ENSG00000100225_2	ENSG00000100225	FBXO7	-0.501566	5.35472	3.78225	0.119867	1.5677	0.157048	0	1569
ENSG00000100225_3	ENSG00000100225	FBXO7	-0.704681	3.9121	2.40038	0.974743	1.51356	0.157156	0	1569
ENSG00000100225_4	ENSG00000100225	FBXO7	-0.430867	2.73397	2.02811	0.729323	0.73183	0.180451	4	1227
ENSG00000100227_1	ENSG00000100227	POLDIP3	-0.837045	5.71404	3.19866	0.133333	0.713978	0.627957	0	1266
ENSG00000100239_1	ENSG00000100239	PPP6R2	-0.370874	4.18247	3.23436	0.319607	1.4917	0.137062	2	2883
ENSG00000100242_1	ENSG00000100246	SUN2	-0.301941	3.30471	2.68065	0.350649	2.0436	0.367347	0	318
ENSG00000100253_2	ENSG00000100253	MIOX	-0.744553	5.35463	3.19593	0.290323	0.623656	0.0860215	0.311828	858
ENSG00000100263_2	ENSG00000100263	RHBDD3	-0.506208	4.30318	3.02974	0.0679612	0.56068	0.13835	2	1161
ENSG00000100263_3	ENSG00000100263	RHBDD3	-0.59965	4.30214	2.83904	0.0630303	0.174545	0.769697	2	1161
ENSG00000100263_4	ENSG00000100263	RHBDD3	-0.747824	4.41741	2.63057	0.00621118	0.178054	0.101449	1.91718	1161
ENSG00000100263_5	ENSG00000100263	RHBDD3	-0.562071	4.59335	3.11121	0.0915332	0.370709	0.411899	1	1161
ENSG00000100263_6	ENSG00000100263	RHBDD3	-0.489087	5.32615	3.79476	0.01	0.19	0.31	0.4	1161
ENSG00000100266_1	ENSG00000100266	PACSIN2	-0.219703	4.89504	4.20358	0.0273082	0.227568	0.19896	0.00130039	1467
ENSG00000100266_2	ENSG00000100266	PACSIN2	-0.198955	5.26105	4.58333	0.0413094	0.257989	0.579111	0	1461
ENSG00000100271_1	ENSG00000100271	TTLL1	-0.289832	4.39677	3.59654	0.129032	0.177419	0.623656	1	1272
ENSG00000100280_1	ENSG00000100280	AP1B1	-0.566226	4.73741	3.19956	0.0862454	1.09145	0.521933	0	2850
ENSG00000100281_1	ENSG00000100281	HMGXB4	-0.38716	4.3331	3.31323	5.69547	1.15501	0.0171468	2.99657	1479
ENSG00000100288_1	ENSG00000100288	CHKB	-0.891749	4.52484	2.43871	0.169767	0.253488	0.322093	0	1188
ENSG00000100290_2	ENSG00000100290	BIK	-0.384493	2.78653	2.13461	0.185629	1.05389	1.17365	1.28144	282
ENSG00000100292_1	ENSG00000100292	HMOX1	-0.928246	5.98734	3.14633	0.119099	0.340541	1.05495	0	867
ENSG00000100297_1	ENSG00000100297	MCM5	-0.353925	4.29271	3.35884	0.504269	2.01501	0.204916	0.010608	2205
ENSG00000100299_1	ENSG00000100299	ARSA	-0.946734	6.39953	3.32011	0.652021	0.862917	0.611599	0	1530
ENSG00000100300_1	ENSG00000100300	TSPO	-0.686037	3.98204	2.47507	0.541937	0.289327	0.910634	0.16557	510
ENSG00000100307_1	ENSG00000100307	CBX7	-0.286912	3.79582	3.11126	0.283019	0.433962	0.377358	0	756
ENSG00000100316_1	ENSG00000100316	RPL3	-1.18262	4.50231	1.9835	3.74395	0.0898307	0.0335125	0.999422	1212
ENSG00000100320_1	ENSG00000100320	RBFOX2	-0.455006	5.47824	3.99641	4.27711	0.337349	0.277108	0	1356
ENSG00000100320_2	ENSG00000100320	RBFOX2	-0.491881	5.1167	3.63847	0.0515222	0.28103	0.709602	0	1353
ENSG00000100320_3	ENSG00000100320	RBFOX2	-0.312975	3.63876	2.92913	0.793884	0.474519	0.270668	0.843715	1185
ENSG00000100321_2	ENSG00000100321	SYNGR1	-0.551348	3.25043	2.21803	0.0326797	0.836601	0.117647	0	576
ENSG00000100325_1	ENSG00000100325	ASCC2	-0.693811	4.14676	2.5636	0.321461	0.477908	1.22904	2	2274
ENSG00000100330_1	ENSG00000100330	MTMR3	-0.138956	3.91355	3.55419	0.231092	1.39496	0.134454	1.7563	3597
ENSG00000100335_1	ENSG00000100335	MIEF1	-0.336627	3.62505	2.87065	0.694737	2.36842	0.0947368	4	1392
ENSG00000100335_2	ENSG00000100335	MIEF1	-0.10715	4.14038	3.84401	0.32027	0.681081	0.194595	3.8527	1392
ENSG00000100342_1	ENSG00000100342	APOL1	-0.460552	6.03689	4.38706	0.513538	1.8565	0.325812	4.04152	1245
ENSG00000100342_2	ENSG00000100342	APOL1	-0.140963	5.89561	5.34681	0.156499	1.67175	0.0802387	0	1197
ENSG00000100345_1	ENSG00000100345	MYH9	0.0915895	4.05397	4.31968	0.0509214	0.0581959	0.14549	0.0257032	5883
ENSG00000100345_2	ENSG00000100345	MYH9	0.0156176	4.17851	4.22399	0.0348075	0.625375	0.177791	0	5883
ENSG00000100347_1	ENSG00000100347	SAMM50	-1.229	5.94481	2.53613	0.721627	1.27175	0.397856	0.0315259	1410
ENSG00000100347_2	ENSG00000100347	SAMM50	-1.09781	5.76357	2.69288	0.41635	0.475285	2.06464	0	1410
ENSG00000100348_1	ENSG00000100348	TXN2	-0.826121	4.0846	2.30389	0.629462	0.615086	0.22355	0.00629947	501
ENSG00000100348_2	ENSG00000100348	TXN2	-0.875251	3.92466	2.13956	0.143805	1.17588	0	0	501
ENSG00000100350_1	ENSG00000100350	FOXRED2	-0.753064	5.85378	3.4733	0.0337079	0.47191	0.0224719	0	2055
ENSG00000100350_2	ENSG00000100350	FOXRED2	-0.664953	5.6583	3.56874	0.107551	0.430206	0.10984	0	2055
ENSG00000100353_1	ENSG00000100353	EIF3D	-0.704945	5.31798	3.2624	0.0357143	0.93	0.784286	1	1647
ENSG00000100353_2	ENSG00000100353	EIF3D	-0.383154	4.63962	3.55748	0.207237	1.7977	0.0575658	1	1647
ENSG00000100353_3	ENSG00000100353	EIF3D	-0.801979	4.13474	2.37153	4.68253	0.896353	0.207424	0.173572	1647
ENSG00000100353_4	ENSG00000100353	EIF3D	-0.794606	4.85403	2.79835	0.156121	1.24542	0.620343	0	1647
ENSG00000100359_1	ENSG00000100359	SGSM3	-0.548793	4.50263	3.07796	0.0600394	0.769685	0.418307	1.00886	2301
ENSG00000100360_1	ENSG00000100360	IFT27	-0.341187	5.84128	4.61106	0.0984952	1.15527	0.102599	0.453488	561
ENSG00000100364_2	ENSG00000100364	KIAA0930	-0.678192	3.98939	2.49316	0.489796	0.647495	0.476809	3	1151
ENSG00000100376_2	ENSG00000100376	FAM118A	-0.436506	5.49152	4.05781	0.0558824	0.552941	0.317647	0	1077
ENSG00000100380_1	ENSG00000100380	ST13	-1.30637	5.68788	2.29981	2.68115	1.1044	0.202292	0.00139405	1110
ENSG00000100401_1	ENSG00000100401	RANGAP1	-0.711277	5.08074	3.10321	0.47811	1.40978	0.505038	0	1764
ENSG00000100403_1	ENSG00000100403	ZC3H7B	-0.453811	3.58028	2.614	0.0335878	0.31145	0.148855	2.64427	2934
ENSG00000100412_1	ENSG00000100412	ACO2	-0.366358	3.57963	2.77686	0.023348	0.34978	0.806608	0.84141	2343
ENSG00000100412_2	ENSG00000100412	ACO2	-0.375954	4.24869	3.27402	0.0654206	4.92212	0	0	2343
ENSG00000100413_1	ENSG00000100413	POLR3H	-0.172633	3.5547	3.15381	0.0297183	0.912003	0.333076	2.0193	615
ENSG00000100413_2	ENSG00000100413	POLR3H	-0.030405	2.67449	2.61871	0.0613497	0.404908	0.331288	2	615
ENSG00000100418_1	ENSG00000100418	DESI1	-0.491845	3.80806	2.70797	1.28155	1.72168	0.186408	0.0038835	507
ENSG00000100422_1	ENSG00000100422	CERK	-0.588248	3.49636	2.32561	0.787018	1.43611	0.0567951	0	1614
ENSG00000100426_1	ENSG00000100426	ZBED4	-0.261297	4.1179	3.43572	0.0216369	0.734713	0.168391	9.98401	3516
ENSG00000100429_1	ENSG00000100429	HDAC10	-0.740474	5.14004	3.07653	1.25179	0.478571	0.501786	2	232
ENSG00000100441_1	ENSG00000100441	KHNYN	-0.119757	4.44396	4.08997	0.021978	0.692308	1.52747	0.835165	2037
ENSG00000100445_2	ENSG00000100445	SDR39U1	0.0356102	3.17733	3.25673	0.0795455	2.13636	0.170455	13	381
ENSG00000100445_3	ENSG00000100445	SDR39U1	-0.547759	3.6372	2.48814	0.796875	1.11458	0.078125	4	381
ENSG00000100503_1	ENSG00000100503	NIN	-0.24447	4.74475	4.00517	1.71567	1.69454	1.61444	1.99912	6402
ENSG00000100504_1	ENSG00000100504	PYGL	-0.929072	5.00911	2.63077	0.366972	3.737	0.088685	0	2544
ENSG00000100504_2	ENSG00000100504	PYGL	-0.914318	4.73751	2.5137	0.716783	1.29371	1.3007	0	2544
ENSG00000100519_1	ENSG00000100519	PSMC6	-1.04738	6.13526	2.96851	0.624454	2.16157	0.126638	1.46725	1170
ENSG00000100519_2	ENSG00000100519	PSMC6	-0.993514	5.9031	2.96485	1.26778	0.738265	1.67781	24.1622	867
ENSG00000100522_1	ENSG00000100522	GNPNAT1	-0.359821	4.26588	3.32424	0.734513	1.74336	0.451327	0	555
ENSG00000100522_3	ENSG00000100522	GNPNAT1	-0.512292	4.3939	3.08059	0.0402789	0.48567	0.182029	0	555
ENSG00000100532_1	ENSG00000100532	CGRRF1	-0.425559	3.77833	2.81316	0.234694	0.561224	0.22449	0	999
ENSG00000100554_1	ENSG00000100554	ATP6V1D	-0.514627	4.52156	3.16497	0.908884	0.371298	0.18451	1	744
ENSG00000100554_2	ENSG00000100554	ATP6V1D	-0.715066	5.23256	3.18755	0.239535	1.76047	0.295349	0.0116279	744
ENSG00000100554_3	ENSG00000100554	ATP6V1D	-0.714049	5.6303	3.43227	0.0261866	0.68958	0.708674	0	744
ENSG00000100557_1	ENSG00000100557	CCDC198	-0.226906	3.40562	2.90998	0.0203193	0.399129	0.164006	6.77504	624
ENSG00000100558_2	ENSG00000100558	PLEK2	-0.993406	5.14361	2.58358	0.0983302	1.37353	0.0754484	0	1062
ENSG00000100564_1	ENSG00000100564	PIGH	-0.732528	3.97639	2.39318	0.119705	0.237569	0.138122	0	567
ENSG00000100577_1	ENSG00000100577	GSTZ1	-0.67845	5.04128	3.14997	1.10215	0.645161	1.07527	0	651
ENSG00000100578_1	ENSG00000100578	KIAA0586	-0.135009	3.87255	3.52659	0.00879765	0.958944	0.0938416	1	4392
ENSG00000100591_1	ENSG00000100591	AHSA1	-0.661602	6.09463	3.85288	0.182001	0.6636	1.29643	0	1017
ENSG00000100592_1	ENSG00000100592	DAAM1	-0.05418	3.93189	3.78697	0.19305	0.822394	0.351351	1.17761	3207
ENSG00000100596_1	ENSG00000100596	SPTLC2	-0.518178	5.75674	4.01967	0.174419	0.432171	0.517442	0	1689
ENSG00000100596_2	ENSG00000100596	SPTLC2	-0.580524	5.37976	3.59756	0.701613	0.989247	0.00268817	0	1689
ENSG00000100599_1	ENSG00000100599	RIN3	-0.330624	3.46925	2.75872	0.0164835	0.186813	0.0384615	1	2958
ENSG00000100600_1	ENSG00000100600	LGMN	-0.75281	5.90463	3.50408	0.192982	0.182456	0.550877	0	1302
ENSG00000100600_2	ENSG00000100600	LGMN	-0.482116	5.91119	4.23198	0.0398262	0.440261	1.18248	0	1302
ENSG00000100605_1	ENSG00000100605	ITPK1	-0.293253	3.20828	2.61815	0.0769231	0.276923	0.738462	0	1245
ENSG00000100605_6	ENSG00000100605	ITPK1	-1.22023	6.05318	2.59811	1.30414	1.55231	0.953771	0	1245
ENSG00000100605_7	ENSG00000100605	ITPK1	-0.815719	6.0702	3.44863	0.288136	1.30508	0.0423729	0	1245
ENSG00000100612_1	ENSG00000100612	DHRS7	-0.865273	6.06051	3.32687	0.141442	0.494221	0.591084	0	1020
ENSG00000100612_2	ENSG00000100612	DHRS7	-1.19599	5.56497	2.42903	3.32411	3.05534	0.136364	0	1020
ENSG00000100614_2	ENSG00000100614	PPM1A	-0.339692	4.92099	3.88861	0.00757576	0.30303	0.375	1	1149
ENSG00000100644_1	ENSG00000100644	HIF1A	-0.0888165	4.41019	4.14687	0.293683	0.64869	0.439753	0	2481
ENSG00000100650_1	ENSG00000100650	SRSF5	-0.305303	5.63885	4.56336	0.222726	1.06151	0.640013	0	819
ENSG00000100664_1	ENSG00000100664	EIF5	-0.286214	5.20557	4.26884	0.128251	0.168587	1.24099	2	1296
ENSG00000100697_3	ENSG00000100697	DICER1	-0.224744	4.51867	3.86684	0.0223881	0.298507	0.323383	9.79602	5769
ENSG00000100714_1	ENSG00000100714	MTHFD1	-0.205607	3.32585	2.88409	0.413963	1.14356	0.397247	0	2895
ENSG00000100722_1	ENSG00000100722	ZC3H14	-0.531179	4.36873	3.02311	0.0625	0.564103	0.320513	0	2211
ENSG00000100726_6	ENSG00000100726	TELO2	-0.54195	5.46859	3.75605	0.0235043	0.688034	0.504274	0	2514
ENSG00000100744_1	ENSG00000100744	GSKIP	-0.185201	4.55463	4.00592	0.271967	0.196653	1.33264	0	420
ENSG00000100744_2	ENSG00000100744	GSKIP	0.0448727	3.49591	3.60635	0	0.0206897	0.0275862	0	420
ENSG00000100749_1	ENSG00000100749	VRK1	-0.411469	5.07847	3.81829	0.0348964	0.625954	0.103599	0.00763359	1191
ENSG00000100802_1	ENSG00000100802	C14orf93	-0.827674	4.28388	2.4137	2.01869	0.635514	0.0186916	3	1617
ENSG00000100811_1	ENSG00000100811	YY1	-0.34939	3.7391	2.93488	0.0181818	0.0954545	0.186364	0	1245
ENSG00000100811_2	ENSG00000100811	YY1	-1.32327	5.60905	2.24154	3.82367	1.65551	0.194286	0	1245
ENSG00000100813_2	ENSG00000100813	ACIN1	-0.865111	4.66568	2.56148	0.121029	0.400908	0.160363	0.984871	1845
ENSG00000100814_1	ENSG00000100814	CCNB1IP1	-0.277219	2.12179	1.75086	6.10175	1.26772	0.108424	7	834
ENSG00000100815_1	ENSG00000100815	TRIP11	-0.0641136	3.45885	3.3085	0.232628	2.24874	0.570997	2.19637	5940
ENSG00000100823_1	ENSG00000100823	APEX1	-0.687376	6.22468	3.86542	0.454641	0.501055	0.168776	0	957
ENSG00000100823_2	ENSG00000100823	APEX1	-1.21209	5.92158	2.556	2.91505	0.624953	0.0534699	0	957
ENSG00000100823_3	ENSG00000100823	APEX1	-0.650328	5.83015	3.71459	0.824405	1.48363	1.4003	0.895833	957
ENSG00000100836_2	ENSG00000100836	PABPN1	-0.538705	3.65663	2.51718	0.0275229	0.151376	0.970183	0	537
ENSG00000100836_3	ENSG00000100836	PABPN1	0.0465314	2.9394	3.03575	0.124031	0.686047	0.55814	2.34496	537
ENSG00000100865_1	ENSG00000100865	CINP	-0.507015	3.32996	2.34322	0.972158	1.02398	0.46017	0.00850735	639
ENSG00000100883_1	ENSG00000100883	SRP54	-0.304415	5.34155	4.32543	0.342449	1.03667	0.287135	0	1515
ENSG00000100889_1	ENSG00000100889	PCK2	-0.565291	4.76905	3.22301	0.676471	0.741176	0.613725	0	1923
ENSG00000100902_1	ENSG00000100902	PSMA6	-1.14607	5.79129	2.61683	0.110261	0.759038	0.184093	0.0492214	741
ENSG00000100902_2	ENSG00000100902	PSMA6	-1.04263	5.6905	2.7624	0.0405145	0.351125	0.390997	0	741
ENSG00000100906_1	ENSG00000100906	NFKBIA	-0.744746	5.13897	3.0668	0.224278	1.17913	0.0547742	0	954
ENSG00000100908_1	ENSG00000100908	EMC9	-0.606545	3.69277	2.42529	0.42723	0.561033	0.185446	1	627
ENSG00000100908_2	ENSG00000100908	EMC9	-0.851998	4.27953	2.37093	1.05505	0.348624	0.798165	0.220183	627
ENSG00000100908_3	ENSG00000100908	EMC9	-0.73489	4.70275	2.82572	0.306202	0.182171	0.511628	0	627
ENSG00000100926_1	ENSG00000100926	TM9SF1	-0.598092	4.95528	3.2736	0.173913	0.458194	0.245819	0.964883	1821
ENSG00000100934_1	ENSG00000100934	SEC23A	-0.810586	5.49131	3.13087	0.325905	0.470752	0.415042	0.668524	2298
ENSG00000100938_3	ENSG00000100938	GMPR2	-0.853938	6.12304	3.38771	0.815625	0.43125	1.00937	0	1230
ENSG00000100938_4	ENSG00000100938	GMPR2	-0.737529	5.70418	3.42117	0.264286	0.0857143	0.935714	0	1230
ENSG00000100938_6	ENSG00000100938	GMPR2	-0.574729	4.30751	2.89211	0.771739	3.21196	0.076087	0	948
ENSG00000100938_7	ENSG00000100938	GMPR2	-1.137	4.206	1.91249	4.0197	0.375758	0.0121212	0	1047
ENSG00000100941_2	ENSG00000100941	PNN	-0.225877	3.56446	3.04788	0.331616	0.375402	1.46104	0	2154
ENSG00000100949_1	ENSG00000100949	RABGGTA	-0.642575	4.97577	3.18732	1.39344	0.554098	0.422951	0.160656	1704
ENSG00000100982_1	ENSG00000100982	PCIF1	-0.406194	3.95431	2.98397	0.229981	0.473929	0.285847	2.97765	2115
ENSG00000100983_1	ENSG00000100983	GSS	-1.06294	6.24096	2.98728	0.368046	0.559486	0.426248	0	1425
ENSG00000100991_1	ENSG00000100991	TRPC4AP	-0.633793	4.86817	3.13744	0.24	0.702222	0.608889	0	2394
ENSG00000100994_1	ENSG00000100994	PYGB	-0.609735	4.70282	3.08184	0.107692	0.658462	0.0984615	0	2532
ENSG00000100994_2	ENSG00000100994	PYGB	-0.656313	4.83461	3.06755	0.5	1.1375	0.6925	0.0775	2259
ENSG00000100997_1	ENSG00000100997	ABHD12	-0.693502	4.33477	2.68041	0.166403	0.627176	0.567262	0.402442	1197
ENSG00000101000_2	ENSG00000101000	PROCR	-1.18721	5.79237	2.54372	3.50541	2.09015	0.513976	0	717
ENSG00000101004_2	ENSG00000101004	NINL	-0.249339	4.21013	3.54191	0.0779221	0.746753	0.116883	1	4149
ENSG00000101017_1	ENSG00000101017	CD40	-0.915949	5.08338	2.69417	0.820296	0.382664	0.268499	0	834
ENSG00000101019_2	ENSG00000101019	UQCC1	-0.485719	4.12783	2.94785	0.915254	0.711864	0.677966	0	300
ENSG00000101019_3	ENSG00000101019	UQCC1	-0.271275	3.16623	2.6235	0.976119	0.762189	0.146766	2.00299	339
ENSG00000101040_1	ENSG00000101040	ZMYND8	-0.347298	3.61962	2.84522	1.03333	0.462963	0.0037037	1	3546
ENSG00000101040_2	ENSG00000101040	ZMYND8	0.0618635	3.28567	3.42963	0.218066	1.02737	0.0793796	0.298358	3705
ENSG00000101049_2	ENSG00000101049	SGK2	-0.368128	3.93976	3.05248	0.104247	2.15444	0.0579151	1	1104
ENSG00000101052_1	ENSG00000101052	IFT52	-0.799341	3.86088	2.21851	0.687467	0.8224	0.298667	0.997867	1314
ENSG00000101057_1	ENSG00000101057	MYBL2	-0.275676	3.71853	3.07174	0.133803	0.622736	0.125755	0	2103
ENSG00000101057_2	ENSG00000101057	MYBL2	-0.354875	3.04774	2.38314	0.149493	0.25644	1.75059	0	2103
ENSG00000101079_1	ENSG00000101079	NDRG3	-0.798752	5.68856	3.27005	0.220994	1.70097	0.0276243	0	1128
ENSG00000101084_1	ENSG00000101084	RAB5IF	-0.165234	3.40853	3.03968	0.369455	0.588727	0.366	0	390
ENSG00000101138_1	ENSG00000101138	CSTF1	-0.601977	4.59699	3.02873	0.239016	0.29877	0.58348	0	1296
ENSG00000101138_3	ENSG00000101138	CSTF1	-0.37187	4.7244	3.65092	0.395561	0.723238	0.215405	0	1296
ENSG00000101146_1	ENSG00000101146	RAE1	-0.552906	5.71316	3.89435	0.391815	1.29822	0.637788	0	1107
ENSG00000101150_1	ENSG00000101150	TPD52L2	-0.586317	4.67448	3.1134	0.233551	0.600326	1.01115	0	621
ENSG00000101152_1	ENSG00000101152	DNAJC5	-0.522778	4.7875	3.33224	0.635628	1.6417	0.0242915	0.00404858	597
ENSG00000101160_1	ENSG00000101160	CTSZ	-0.737374	4.55904	2.73465	0.413249	1.16719	0.29653	0.00630915	912
ENSG00000101160_2	ENSG00000101160	CTSZ	-0.763853	5.28543	3.1127	0.0114943	0.471264	0.218391	0	912
ENSG00000101161_1	ENSG00000101161	PRPF6	0.000390536	4.02681	4.0279	0.0812608	0.741469	0.586755	0	2826
ENSG00000101161_2	ENSG00000101161	PRPF6	-0.513708	3.35803	2.35203	4.64146	3.30732	0.0585366	0	2826
ENSG00000101166_1	ENSG00000101166	PRELID3B	-0.740743	4.03688	2.4158	0.405857	0.693213	0.33306	0	585
ENSG00000101182_1	ENSG00000101182	PSMA7	-0.934729	4.9767	2.60352	0.0172053	0.693327	0.183911	0	747
ENSG00000101187_2	ENSG00000101187	SLCO4A1	-0.763297	5.22513	3.07838	0.0921502	0.0853242	0.0273038	0	2169
ENSG00000101191_2	ENSG00000101191	DIDO1	-0.317238	3.98748	3.20037	0.534772	1.00719	0.453237	1.99041	6723
ENSG00000101191_3	ENSG00000101191	DIDO1	-0.177383	4.01696	3.55222	0.332509	2.38937	0.270705	0.997528	1689
ENSG00000101193_1	ENSG00000101193	GID8	-0.858415	4.14318	2.2852	3.31881	1.57705	0.0797024	0	687
ENSG00000101199_1	ENSG00000101199	ARFGAP1	-0.750743	5.75843	3.42222	0.0609107	0.14725	0.334713	0	1221
ENSG00000101199_2	ENSG00000101199	ARFGAP1	-0.976896	5.58371	2.83693	0.287791	1.11628	0.561047	0	1221
ENSG00000101216_1	ENSG00000101216	GMEB2	-0.845507	4.91061	2.73283	0.132812	1.31641	0.0703125	0	1593
ENSG00000101220_1	ENSG00000101220	C20orf27	-0.350467	3.37164	2.64447	1.55284	0.673447	0.416202	1	525
ENSG00000101224_2	ENSG00000101224	CDC25B	-0.756648	5.11417	3.02692	0.0259067	0.0673575	0.414508	0	1743
ENSG00000101224_3	ENSG00000101224	CDC25B	-0.897467	5.22282	2.80376	0.715686	1.82108	0.365196	0	1743
ENSG00000101236_1	ENSG00000101236	RNF24	-0.418814	4.53668	3.39362	0.491773	1.22669	0.321755	0	447
ENSG00000101255_1	ENSG00000101255	TRIB3	-0.448669	4.65716	3.41239	0	0.382022	0.101124	3	1077
ENSG00000101255_2	ENSG00000101255	TRIB3	-0.350599	4.17755	3.27628	0.211073	0.311419	0.15917	2	1077
ENSG00000101255_4	ENSG00000101255	TRIB3	-0.195391	4.54546	3.96972	0.00775194	0.112403	0.0193798	1.06589	1077
ENSG00000101255_5	ENSG00000101255	TRIB3	-0.294264	4.94981	4.03651	0.0678733	0.244344	0.529412	0.443439	1077
ENSG00000101255_6	ENSG00000101255	TRIB3	-0.0529719	4.74768	4.57652	0.0292683	0.121951	0.0536585	0	1077
ENSG00000101255_7	ENSG00000101255	TRIB3	-0.540663	4.22072	2.90155	0.100352	0.680458	0.441021	0	1077
ENSG00000101265_2	ENSG00000101265	RASSF2	-0.326136	5.28907	4.21893	0.003861	0.046332	0.0772201	1.98456	981
ENSG00000101265_3	ENSG00000101265	RASSF2	-0.288287	5.17533	4.23794	0.246914	0.222222	1.6821	2	981
ENSG00000101266_1	ENSG00000101266	CSNK2A1	-0.792502	4.25687	2.45767	0.649351	1.15909	1.03896	0	1176
ENSG00000101266_2	ENSG00000101266	CSNK2A1	-0.839086	4.44312	2.48369	0.589286	0.562271	2.3109	0	1176
ENSG00000101266_3	ENSG00000101266	CSNK2A1	-0.732343	4.76117	2.86587	0.552756	1.37507	0.128609	0	1176
ENSG00000101266_4	ENSG00000101266	CSNK2A1	-0.589148	4.46688	2.96929	0.0230179	0.309463	0.104859	0	1176
ENSG00000101307_1	ENSG00000101307	SIRPB1	-0.921563	5.26732	2.78081	0.215976	0.523669	0.0473373	0	1197
ENSG00000101310_1	ENSG00000101310	SEC23B	-0.386521	5.82608	4.45679	0.397163	1.79433	0.556738	0.904255	2304
ENSG00000101310_2	ENSG00000101310	SEC23B	-0.230254	4.22811	3.6044	0.0501222	0.788916	0.343113	0	2304
ENSG00000101311_1	ENSG00000101311	FERMT1	-0.436104	4.59906	3.39929	0.173042	1.15301	0.142077	0	2034
ENSG00000101331_1	ENSG00000101331	CCM2L	-0.583517	4.22493	2.81944	1.38235	0.5	0.0147059	1	1104
ENSG00000101333_4	ENSG00000101333	PLCB4	-0.197897	3.82537	3.33504	0.019656	0.930794	0.0761671	0.012285	3621
ENSG00000101333_5	ENSG00000101333	PLCB4	-0.244318	3.56398	3.00877	0.650462	0.716454	0.0202376	0	3621
ENSG00000101333_6	ENSG00000101333	PLCB4	0.033048	3.47529	3.55582	0.0247326	0.972594	0.000668449	0	3621
ENSG00000101333_7	ENSG00000101333	PLCB4	-0.135692	3.78131	3.44187	0.0121622	1.03919	0.0797297	0	3621
ENSG00000101335_1	ENSG00000101335	MYL9	-0.993656	4.80944	2.41532	0.378178	1.30028	0.231392	0	519
ENSG00000101335_2	ENSG00000101335	MYL9	-1.0206	4.63646	2.28537	0.256863	0.86273	1.30989	0	519
ENSG00000101343_1	ENSG00000101343	CRNKL1	-0.142955	4.25429	3.85295	0.586384	0.924597	0.993411	0	2064
ENSG00000101346_1	ENSG00000101346	POFUT1	-0.762095	5.07687	2.99352	3.37947	1.07309	0.191291	0.00155521	1167
ENSG00000101350_1	ENSG00000101350	KIF3B	-0.19541	3.67377	3.20839	2.00933	1.16879	0.103478	0.977099	2244
ENSG00000101363_1	ENSG00000101363	MANBAL	-0.193742	3.35903	2.93692	0.0510121	2.04737	0.0789474	0	258
ENSG00000101367_1	ENSG00000101367	MAPRE1	-0.79094	6.05695	3.50072	0.206026	0.455954	0.482066	0	807
ENSG00000101384_2	ENSG00000101384	JAG1	0.0660879	4.43898	4.64705	0.214286	0.185065	0.228896	2	3657
ENSG00000101391_1	ENSG00000101391	CDK5RAP1	-0.386198	4.99608	3.82272	0.0417071	0.820563	0.191077	0.85936	1764
ENSG00000101400_1	ENSG00000101400	SNTA1	-0.467137	3.09916	2.24193	1.67376	0.780142	0.425532	0	1518
ENSG00000101400_2	ENSG00000101400	SNTA1	-0.969196	4.83626	2.47032	1.43056	1.55556	0.194444	0	1518
ENSG00000101407_1	ENSG00000101407	TTI1	-0.0695131	3.90045	3.71697	0.0103448	0.789655	0.0534483	2	3270
ENSG00000101412_1	ENSG00000101412	E2F1	-0.450232	2.66615	1.95142	0.19403	0.216418	1.13433	1	1314
ENSG00000101417_1	ENSG00000101417	PXMP4	-0.689576	4.73201	2.93402	0.151665	0.536375	0.183724	0	639
ENSG00000101421_1	ENSG00000101421	CHMP4B	-0.762792	4.75044	2.79969	0.0432648	0.217551	0.286898	0	675
ENSG00000101439_1	ENSG00000101439	CST3	-0.387632	3.91707	2.99414	0.0235512	0.496428	0.481874	0	441
ENSG00000101439_2	ENSG00000101439	CST3	-0.766167	4.62525	2.71954	0.354639	1.28991	0.896779	0	441
ENSG00000101444_1	ENSG00000101444	AHCY	-1.34941	4.98924	1.95804	2.9151	0.515774	0.019833	0	1299
ENSG00000101457_1	ENSG00000101457	DNTTIP1	-0.986841	5.85302	2.95333	0.132337	0.98666	0.55016	0	990
ENSG00000101544_1	ENSG00000101544	ADNP2	-0.391496	4.69406	3.57847	4.80506	0.470886	0.16962	0	3396
ENSG00000101557_1	ENSG00000101557	USP14	-0.711903	5.13395	3.13435	1.02555	0.586031	1.96593	1	1485
ENSG00000101557_2	ENSG00000101557	USP14	-0.373063	4.84328	3.73969	0.146667	1.06167	0.2125	0.444375	1485
ENSG00000101558_1	ENSG00000101558	VAPA	-0.590044	5.96207	3.96074	0.0449728	0.491033	0.40462	0	750
ENSG00000101558_2	ENSG00000101558	VAPA	-1.08875	4.76604	2.24084	1.14753	2.68315	0.0128455	0	750
ENSG00000101577_1	ENSG00000101577	LPIN2	-0.432019	3.95033	2.92808	0.28169	1.13146	0.361502	1	2691
ENSG00000101577_4	ENSG00000101577	LPIN2	-0.198714	4.42071	3.85189	0.150685	0.964384	0.871233	0	2691
ENSG00000101596_1	ENSG00000101596	SMCHD1	0.0450163	4.0186	4.14597	1.18094	2.36834	0.394184	0	6018
ENSG00000101596_2	ENSG00000101596	SMCHD1	-0.0637875	4.16799	3.98772	0.0916272	0.791469	0.516588	0	6018
ENSG00000101608_1	ENSG00000101608	MYL12A	-0.535614	4.92786	3.39956	0.429295	0.503939	1.21217	0	516
ENSG00000101624_4	ENSG00000101624	CEP76	-0.478828	4.14002	2.97072	0.467066	1.46707	0.323353	0	1980
ENSG00000101639_2	ENSG00000101639	CEP192	0.389722	3.2782	4.29491	1.05519	0.577922	0.616883	0	7614
ENSG00000101654_1	ENSG00000101654	RNMT	-0.250679	4.74925	3.99175	0.118652	0.860352	0.0927734	1.99512	1515
ENSG00000101745_1	ENSG00000101745	ANKRD12	-0.0713524	3.62532	3.45038	0.0768362	0.856497	0.164972	1.97966	6189
ENSG00000101751_2	ENSG00000101751	POLI	0.0408568	3.14026	3.23046	0.0817308	0.225962	0.360577	0.0192308	2148
ENSG00000101773_1	ENSG00000101773	RBBP8	-0.512391	3.45495	2.42213	0.196746	0.64497	0.362426	1	2694
ENSG00000101773_2	ENSG00000101773	RBBP8	-0.263299	3.29548	2.74573	0.075718	0.522193	0.805483	4	2694
ENSG00000101782_1	ENSG00000101782	RIOK3	-0.558694	3.90713	2.65262	0.741157	0.523512	0.932584	0	1560
ENSG00000101843_1	ENSG00000101843	PSMD10	-0.732276	5.20216	3.13146	0.0530822	0.280822	0.383562	0	681
ENSG00000101849_4	ENSG00000101849	TBL1X	-0.373644	4.46969	3.44985	0.0735294	2.02941	0.0588235	4	1734
ENSG00000101849_6	ENSG00000101849	TBL1X	-0.379482	4.15565	3.1945	1.18079	0.644068	0.418079	3	1581
ENSG00000101856_1	ENSG00000101856	PGRMC1	-0.818716	5.48014	3.10695	0.13678	2.15105	0.153204	0	588
ENSG00000101856_2	ENSG00000101856	PGRMC1	-0.810622	4.41624	2.51786	0.385067	1.51157	0.929573	0	588
ENSG00000101871_1	ENSG00000101871	MID1	0.00548239	4.31797	4.33441	0.279352	0.161943	0.702429	2	2004
ENSG00000101871_2	ENSG00000101871	MID1	-0.217059	4.1951	3.60911	0.7	0.680769	0.461538	2	2004
ENSG00000101871_3	ENSG00000101871	MID1	-0.0461103	3.9833	3.858	0.00529101	0.243386	0.253968	2	2004
ENSG00000101882_1	ENSG00000101882	NKAP	-0.297614	6.3792	5.19009	0.149338	0.383743	0.240076	0	1248
ENSG00000101882_2	ENSG00000101882	NKAP	-1.06604	6.24626	2.9834	0.941704	0.251121	0.242152	0	1248
ENSG00000101882_3	ENSG00000101882	NKAP	-1.02613	4.934	2.42272	1.1122	1.47073	0.104878	0	1248
ENSG00000101888_1	ENSG00000101888	NXT2	-0.388242	3.71904	2.84157	0.0227273	0.25	0.0795455	1	429
ENSG00000101898_1	ENSG00000101898	MCTS2P	-0.472101	3.63974	2.62394	0.615456	0.83054	0.908752	0	546
ENSG00000101911_1	ENSG00000101911	PRPS2	-1.20635	5.52001	2.39217	1.3595	1.2562	0.165289	0	957
ENSG00000101928_1	ENSG00000101928	MOSPD1	-0.192087	4.26383	3.7323	0.624521	0.712644	0.295019	1	642
ENSG00000101928_2	ENSG00000101928	MOSPD1	-0.300154	3.78772	3.07625	0.0859375	0.416295	0.55692	1	642
ENSG00000101928_3	ENSG00000101928	MOSPD1	-0.344407	3.83012	3.01672	0.0744417	1.43176	0.92804	1	642
ENSG00000101935_2	ENSG00000101935	AMMECR1	-0.693978	5.19307	3.21008	0.0262794	0.753804	0.261411	0	1002
ENSG00000101940_1	ENSG00000101940	WDR13	-0.56772	4.23471	2.85708	2.60616	0.399543	0.237443	0	1458
ENSG00000101940_2	ENSG00000101940	WDR13	-0.630836	4.08153	2.63586	0.0630631	0.702703	0.247748	1	1458
ENSG00000101945_1	ENSG00000101945	SUV39H1	-0.636159	5.96309	3.83679	0.486025	1.29037	0.161491	0.737578	1239
ENSG00000101966_4	ENSG00000101966	XIAP	-0.125631	4.60647	4.22231	0.858407	1.09735	0.199115	0	1494
ENSG00000101972_4	ENSG00000101972	STAG2	-0.488308	4.70255	3.35227	3.4094	1.01371	0.144956	2.49951	3696
ENSG00000101974_3	ENSG00000101974	ATP11C	-0.236944	5.28631	4.48565	0.128205	0.215385	0.297436	0	3390
ENSG00000102007_1	ENSG00000102007	PLP2	-0.488177	4.2136	3.00398	0.519731	0.482788	1.50714	1	459
ENSG00000102007_2	ENSG00000102007	PLP2	-0.877573	3.69789	2.0127	4.61423	0.543305	0.224371	1	459
ENSG00000102007_3	ENSG00000102007	PLP2	-0.841627	3.98616	2.22433	4.41963	0.120521	0.188847	1	459
ENSG00000102007_4	ENSG00000102007	PLP2	-0.620011	3.85617	2.50908	0.0686155	0.412099	0.471782	1	459
ENSG00000102030_1	ENSG00000102030	NAA10	-1.11427	4.6673	2.15594	0.970847	1.28588	0.622324	0	708
ENSG00000102034_2	ENSG00000102034	ELF4	-0.358374	3.54004	2.76138	0.0938511	0.0517799	0.297735	1	1992
ENSG00000102048_1	ENSG00000102048	ASB9	-0.51299	4.51856	3.16646	0.904018	0.25	0.738839	1	789
ENSG00000102048_3	ENSG00000102048	ASB9	-0.409508	5.3222	4.00698	0.428571	0.869301	0.215805	1.43161	885
ENSG00000102078_1	ENSG00000102078	SLC25A14	-0.390117	3.71143	2.83207	0.259434	1.24528	0.773585	2.1934	873
ENSG00000102078_2	ENSG00000102078	SLC25A14	-0.758792	4.33613	2.56261	1.27333	0.22	0.826667	1.94	873
ENSG00000102081_1	ENSG00000102081	FMR1	-0.664515	5.31747	3.35479	0.00735294	0	0.720588	0	1899
ENSG00000102096_1	ENSG00000102096	PIM2	-0.599929	5.11837	3.37703	0.166316	0.0989474	0.804211	0	936
ENSG00000102100_1	ENSG00000102100	SLC35A2	-0.949792	4.54825	2.35466	0.255533	1.35614	0.535211	1	1191
ENSG00000102100_2	ENSG00000102100	SLC35A2	-0.898814	5.01586	2.69014	0.00534402	0.172345	0.175017	0.91316	1191
ENSG00000102103_1	ENSG00000102103	PQBP1	-1.19048	6.01546	2.63572	0.580357	0.492011	0.850564	0	798
ENSG00000102119_1	ENSG00000102119	EMD	-0.669901	3.73604	2.34829	0.58754	0.687585	0.86312	1	765
ENSG00000102119_2	ENSG00000102119	EMD	-0.751479	3.95001	2.34628	0.0423317	0.66898	0.906315	1	765
ENSG00000102119_3	ENSG00000102119	EMD	-0.869412	3.99416	2.18629	0.232143	0.557084	0.732436	0.834895	765
ENSG00000102125_2	ENSG00000102125	TAZ	-0.651459	5.35175	3.40712	2.03077	1.93077	0.0923077	0	789
ENSG00000102144_1	ENSG00000102144	PGK1	-0.573414	5.9666	4.0097	0.179443	2.62676	0.21281	0	1254
ENSG00000102172_1	ENSG00000102172	SMS	-0.853939	4.29409	2.3758	0.665608	0.705639	1.05176	0.985989	1101
ENSG00000102174_3	ENSG00000102174	PHEX	-0.312325	3.61692	2.91286	0.15	0.657143	0.321429	2.37857	804
ENSG00000102178_1	ENSG00000102178	UBL4A	-0.362495	2.84505	2.21293	0.445783	0.833735	0.460241	0	474
ENSG00000102189_1	ENSG00000102189	EEA1	-0.269746	4.19109	3.47636	0.857032	1.137	0.163726	0	4236
ENSG00000102189_2	ENSG00000102189	EEA1	-0.228108	4.65621	3.97526	0.0425894	0.361158	0.0545145	0	4236
ENSG00000102225_1	ENSG00000102225	CDK16	-0.156215	2.89097	2.59429	0.210077	0.876952	0.191755	2	1491
ENSG00000102226_1	ENSG00000102226	USP11	0.132186	3.65876	4.00983	0.0649718	0.71822	0.326271	0	2763
ENSG00000102241_1	ENSG00000102241	HTATSF1	-0.465954	5.88476	4.26052	0.10177	0.560841	0.936947	1	2268
ENSG00000102241_2	ENSG00000102241	HTATSF1	-0.523998	4.865	3.38333	0.0934579	0.208723	0.168224	0	2268
ENSG00000102265_1	ENSG00000102265	TIMP1	-1.22506	5.78714	2.47562	0.41738	1.66155	0.148157	0.0581175	624
ENSG00000102316_2	ENSG00000102316	MAGED2	-0.339857	4.49676	3.55298	0.419056	1.17206	0.3395	0	1821
ENSG00000102316_3	ENSG00000102316	MAGED2	-0.294102	4.95488	4.0411	0.169442	1.13939	0.0807386	0	1821
ENSG00000102317_1	ENSG00000102317	RBM3	-0.631276	5.20662	3.36142	0.618786	2.0075	0.0908482	0	474
ENSG00000102359_1	ENSG00000102359	SRPX2	-0.713251	5.3238	3.24722	1.17544	1.39766	0.0526316	4	1398
ENSG00000102384_1	ENSG00000102384	CENPI	-0.0922163	3.84888	3.61056	1	0.746479	0.414085	1.04225	2229
ENSG00000102390_1	ENSG00000102390	PBDC1	-0.806035	5.81581	3.32636	0.168558	0.358725	0.67315	0	702
ENSG00000102393_2	ENSG00000102393	GLA	-0.428274	2.9551	2.19608	2.05455	1.50909	0.15	1	1167
ENSG00000102393_3	ENSG00000102393	GLA	-0.454753	3.49524	2.55025	0.0546875	0.59375	0.207031	0.957031	1167
ENSG00000102401_1	ENSG00000102401	ARMCX3	-0.535141	5.66721	3.9109	0.925254	1.1287	0.311809	0.0123839	1140
ENSG00000102409_2	ENSG00000102409	BEX4	-0.333428	4.73464	3.75764	0.0756303	1.30252	0.0504202	0	363
ENSG00000102471_1	ENSG00000102471	NDFIP2	-0.298903	5.06801	4.11963	0.00956938	0.411483	0.578947	0	729
ENSG00000102471_2	ENSG00000102471	NDFIP2	-0.530223	5.82438	4.03308	1.64881	1.59425	0.340477	0	729
ENSG00000102471_3	ENSG00000102471	NDFIP2	-0.483929	5.75976	4.11839	0.278545	0.415307	0.414053	0	726
ENSG00000102471_4	ENSG00000102471	NDFIP2	-0.459058	5.50679	4.00598	0.0148976	0.288641	0.0763501	0	729
ENSG00000102471_5	ENSG00000102471	NDFIP2	-0.527097	5.16476	3.58408	0.37619	0.590476	0	0	729
ENSG00000102471_6	ENSG00000102471	NDFIP2	-0.734596	5.22204	3.13837	0.15222	0.720226	0.176885	0	729
ENSG00000102471_7	ENSG00000102471	NDFIP2	-1.13228	4.60406	2.10034	4.42802	0.0652591	0.0575816	0	729
ENSG00000102531_1	ENSG00000102531	FNDC3A	-0.392968	4.25418	3.23982	1.92316	0.383138	0.45571	1.99893	3597
ENSG00000102531_4	ENSG00000102531	FNDC3A	-0.149802	4.37863	3.94678	0.44132	1.35697	0.786064	2	3597
ENSG00000102543_1	ENSG00000102543	CDADC1	-0.133964	2.26824	2.0671	0.244253	1.12069	0.275862	1.00287	1545
ENSG00000102547_2	ENSG00000102547	CAB39L	-0.0791125	3.01334	2.85255	0.00540541	1.31351	0.178378	4.23784	1014
ENSG00000102554_1	ENSG00000102554	KLF5	-0.198587	4.29038	3.73865	0.0176471	0.370588	1.4	0	1374
ENSG00000102572_1	ENSG00000102572	STK24	-1.05451	5.1218	2.46595	0.642857	1.61429	0.0142857	1	1296
ENSG00000102580_1	ENSG00000102580	DNAJC3	-0.679041	5.86088	3.66059	1.33043	4.11304	0.0478261	0	1515
ENSG00000102580_2	ENSG00000102580	DNAJC3	-0.548467	5.9259	4.05181	0.252666	0.305977	0.169628	0	1515
ENSG00000102595_1	ENSG00000102595	UGGT2	-0.760863	5.92618	3.49729	0.0957854	0.409195	0.318008	0	4551
ENSG00000102606_1	ENSG00000102606	ARHGEF7	-0.404887	5.05046	3.81459	0.349133	0.510983	0.42659	1	2118
ENSG00000102699_1	ENSG00000102699	PARP4	-0.0121419	3.91175	3.87897	0.11701	0.35	0.0958763	0	5175
ENSG00000102710_1	ENSG00000102710	SUPT20H	-0.422044	4.21067	3.1427	0.219298	0.6563	0.363636	2	2436
ENSG00000102743_3	ENSG00000102743	SLC25A15	-0.656657	4.74161	3.00782	0.165992	1.5587	0.248988	1	906
ENSG00000102753_1	ENSG00000102753	KPNA3	-0.679194	4.95488	3.09439	0.335505	0.586319	1.01303	0	1566
ENSG00000102753_2	ENSG00000102753	KPNA3	-0.888069	4.86582	2.62918	1.77389	0.966801	0.233737	0	1566
ENSG00000102781_2	ENSG00000102781	KATNAL1	-0.257175	2.51315	2.10282	0.534351	1.35878	0.145038	1.95802	1473
ENSG00000102781_3	ENSG00000102781	KATNAL1	-0.490096	4.71165	3.35459	0.463235	0.602941	0.415441	1	1473
ENSG00000102786_1	ENSG00000102786	INTS6	-0.361354	4.27723	3.32954	0.0767263	3.39642	0.102302	0	2664
ENSG00000102796_1	ENSG00000102796	DHRS12	-0.591342	3.01591	2.00174	0.0769231	0.333333	0.247863	0.00854701	954
ENSG00000102804_3	ENSG00000102804	TSC22D1	-0.109976	5.25441	4.86876	0.179307	0.181473	0.575298	0	435
ENSG00000102805_2	ENSG00000102805	CLN5	-0.322284	4.61089	3.6878	0.268041	0.706186	0.273196	0	339
ENSG00000102858_2	ENSG00000102858	MGRN1	-0.860011	5.01755	2.76441	0.191176	0.387701	0.165775	0.998663	1731
ENSG00000102870_1	ENSG00000102870	ZNF629	0.0779562	3.85432	4.06832	0.281437	0.784431	0.562874	0	2610
ENSG00000102871_1	ENSG00000102871	TRADD	-0.637824	4.82035	3.09795	0.154139	0.484205	0.12854	0	939
ENSG00000102897_1	ENSG00000102897	LYRM1	0.117192	3.02813	3.28437	0.765182	1.79352	0.186235	1	369
ENSG00000102897_2	ENSG00000102897	LYRM1	-0.0797023	2.27647	2.15411	0.288732	1.14789	0.440141	1	369
ENSG00000102897_4	ENSG00000102897	LYRM1	-0.493772	3.01263	2.13947	0.878136	0.983871	0.584229	1	369
ENSG00000102897_6	ENSG00000102897	LYRM1	-0.458241	2.97335	2.16422	0	0.0498442	0.0280374	0	369
ENSG00000102898_1	ENSG00000102898	NUTF2	-0.574509	3.79659	2.54947	0.0324773	0.335815	0.191516	0	384
ENSG00000102908_1	ENSG00000102908	NFAT5	-0.136136	4.61191	4.19662	0.303483	0.59204	0.119403	0	4596
ENSG00000102908_2	ENSG00000102908	NFAT5	0.123785	4.65413	5.07109	0.310044	0.253275	4.10917	4	4368
ENSG00000102910_1	ENSG00000102910	LONP2	-0.203811	4.02333	3.49327	0.176126	0.228122	0.623215	0	2721
ENSG00000102931_1	ENSG00000102931	ARL2BP	-0.378387	3.39835	2.61434	0.167203	0.3612	0.906038	1	492
ENSG00000102931_2	ENSG00000102931	ARL2BP	-0.416578	3.96441	2.97014	0.124339	0.796296	0.18254	0.600529	492
ENSG00000102934_1	ENSG00000102934	PLLP	-0.633187	4.1701	2.68867	0.887805	0.668293	0.360976	0	549
ENSG00000102934_2	ENSG00000102934	PLLP	-0.400008	3.75363	2.8447	0.0526316	0.671053	0.144737	0	549
ENSG00000102974_1	ENSG00000102974	CTCF	-0.28782	4.68573	3.83826	0.444672	1.35902	0.175	1	2184
ENSG00000102978_1	ENSG00000102978	POLR2C	-0.784741	4.90397	2.84654	0.393661	0.521728	0.786299	0	828
ENSG00000102996_2	ENSG00000102996	MMP15	-0.687232	5.41212	3.36117	0.0782828	0.732323	0.0656566	1	2010
ENSG00000103018_1	ENSG00000103018	CYB5B	-0.633357	3.71021	2.39188	0.399209	0.612648	0.56917	0.897233	453
ENSG00000103018_2	ENSG00000103018	CYB5B	-0.5533	4.22328	2.87799	0.0175439	0.0787103	0.0488383	0	453
ENSG00000103018_3	ENSG00000103018	CYB5B	-0.636915	3.84903	2.47526	0.0713778	0.263695	1.04719	0	453
ENSG00000103021_1	ENSG00000103021	CCDC113	-0.829891	4.81072	2.70637	0.229885	0.954023	0.235632	0	1134
ENSG00000103024_1	ENSG00000103024	NME3	-0.58994	4.40603	2.92724	0.013587	0.546196	0.546196	0	510
ENSG00000103024_2	ENSG00000103024	NME3	-1.00763	4.26857	2.12302	0.464164	2.38225	0	0	510
ENSG00000103035_1	ENSG00000103035	PSMD7	-0.749986	5.85597	3.48201	0.0552844	0.176837	0.101782	0	975
ENSG00000103042_1	ENSG00000103042	SLC38A7	-0.581155	5.34012	3.56949	0.127717	0.763587	0.71875	2.30299	1389
ENSG00000103043_1	ENSG00000103043	VAC14	-0.512574	5.72341	4.01194	0.0787919	0.426789	0.987525	2.28956	2349
ENSG00000103044_2	ENSG00000103044	HAS3	-0.268766	4.32547	3.59026	0.012987	0.12013	1.69805	1	846
ENSG00000103047_1	ENSG00000103047	TANGO6	-0.242384	4.64936	3.93033	0.262857	2.36857	0.182857	0.965714	3285
ENSG00000103064_1	ENSG00000103064	SLC7A6	-0.312348	4.47357	3.6027	0.315789	0.750693	0.313019	2	1548
ENSG00000103066_1	ENSG00000103066	PLA2G15	-0.677017	5.30649	3.31898	0.2	0.704348	0.269565	0.286957	711
ENSG00000103066_2	ENSG00000103066	PLA2G15	-0.929827	6.14087	3.22347	0.365747	0.743106	0.0667634	0	1239
ENSG00000103111_2	ENSG00000103111	MON1B	-0.00968249	4.74233	4.71061	0.45283	0.792453	0.584906	6	1644
ENSG00000103111_4	ENSG00000103111	MON1B	-0.38071	5.28846	4.06186	0.025974	1.01623	0.232143	1.66234	1644
ENSG00000103121_1	ENSG00000103121	CMC2	-0.108204	2.93637	2.72419	0.112994	0.274268	0.251412	0.0095018	240
ENSG00000103145_2	ENSG00000103145	HCFC1R1	-0.259431	2.3148	1.93382	0.137882	0.687059	0.370824	0	297
ENSG00000103145_3	ENSG00000103145	HCFC1R1	-0.354745	2.5205	1.97105	0.155799	2.2487	0.218696	0	297
ENSG00000103145_4	ENSG00000103145	HCFC1R1	-0.344697	2.68833	2.11699	0.450521	0.151042	1.29583	0	297
ENSG00000103148_1	ENSG00000103148	NPRL3	-0.562421	4.92745	3.3367	0.16378	0.527559	0.332283	0	1635
ENSG00000103152_1	ENSG00000103152	MPG	-0.834263	4.16744	2.33739	1.03764	0.643453	0.812261	0	882
ENSG00000103160_1	ENSG00000103160	HSDL1	-0.610095	5.4331	3.55952	0.0676471	0.373529	1.18235	0	993
ENSG00000103174_1	ENSG00000103174	NAGPA	-0.846803	5.23048	2.90823	0.612595	0.360687	1.08397	0.156489	1548
ENSG00000103174_2	ENSG00000103174	NAGPA	-0.424396	4.58143	3.41386	0.421769	0.734694	0.993197	0	1122
ENSG00000103187_1	ENSG00000103187	COTL1	-0.658446	3.85508	2.44243	0.00993143	0.30934	0.230078	0	429
ENSG00000103187_2	ENSG00000103187	COTL1	-0.714789	3.49852	2.13163	0.0873219	0.804896	0.215199	0	429
ENSG00000103194_1	ENSG00000103194	USP10	-0.376704	4.37436	3.36911	0.038069	0.592	0.137931	2.84331	2397
ENSG00000103196_1	ENSG00000103196	CRISPLD2	-0.167863	4.06896	3.62203	0.164096	2.69155	0	0	1494
ENSG00000103202_1	ENSG00000103202	NME4	-0.343447	2.45038	1.93128	0.630561	0.902321	0.103482	0	564
ENSG00000103227_2	ENSG00000103227	LMF1	-0.562195	4.58281	3.10381	0.586806	1.16667	0.430556	0	1377
ENSG00000103249_1	ENSG00000103249	CLCN7	-0.854514	5.40172	2.98743	0.121457	0.730094	0.219298	0.00809717	2418
ENSG00000103253_1	ENSG00000103253	HAGHL	-0.676801	4.4532	2.7857	0.702093	0.225443	1.25282	0	849
ENSG00000103253_2	ENSG00000103253	HAGHL	-0.765815	4.36082	2.56469	0.0930233	0.44186	0.395349	0	609
ENSG00000103253_3	ENSG00000103253	HAGHL	-0.215007	4.16916	3.59191	0.0430108	0.0215054	0.129032	0	1014
ENSG00000103253_5	ENSG00000103253	HAGHL	-0.15742	4.43177	3.97364	0.344444	0.477778	0.211111	0	1014
ENSG00000103253_6	ENSG00000103253	HAGHL	-0.592955	3.84922	2.55197	0.392593	2	0.37037	0	396
ENSG00000103254_1	ENSG00000103254	ANTKMT	-0.634859	4.21704	2.71579	0.201134	1.87392	0.387419	0	708
ENSG00000103257_1	ENSG00000103257	SLC7A5	-0.994419	5.522	2.7717	0.00475153	0.744209	0.308454	0	1524
ENSG00000103260_1	ENSG00000103260	METRN	-0.329467	2.51102	1.99835	0.370151	0.306034	0.197198	0	882
ENSG00000103264_1	ENSG00000103264	FBXO31	-0.980403	5.38002	2.7268	0.0252525	0.974747	0.40404	0	1620
ENSG00000103266_1	ENSG00000103266	STUB1	-0.624122	3.99185	2.58997	0.146891	0.217557	0.352158	2	696
ENSG00000103275_1	ENSG00000103275	UBE2I	-0.769213	4.65985	2.73411	0.280815	0.619608	0.662822	0	477
ENSG00000103319_1	ENSG00000103319	EEF2K	-0.760793	5.33743	3.15	2.15709	0.720307	1.67433	0	2178
ENSG00000103342_1	ENSG00000103342	GSPT1	-0.714427	4.13259	2.5186	0.136023	1.25829	0.0813008	0	1914
ENSG00000103343_1	ENSG00000103343	ZNF174	-0.312755	5.37907	4.3307	0.708543	0.660804	1.24372	4	1224
ENSG00000103351_1	ENSG00000103351	CLUAP1	-0.57353	5.08102	3.41429	0.143842	0.916451	0.247201	0.00775194	1299
ENSG00000103351_2	ENSG00000103351	CLUAP1	-0.346712	4.94329	3.88728	0.0322581	0.145161	1.73387	0	1299
ENSG00000103353_1	ENSG00000103353	UBFD1	-1.20921	5.46085	2.36184	1.38865	0.628821	1.32751	0	930
ENSG00000103365_1	ENSG00000103365	GGA2	-0.793461	5.54312	3.19815	0.059322	0.610169	0.40678	0	1842
ENSG00000103381_1	ENSG00000103381	CPPED1	-0.747506	6.08129	3.62221	0.203965	0.618675	0.33542	0	945
ENSG00000103415_1	ENSG00000103415	HMOX2	-0.727578	5.20155	3.14131	0.115813	0.815983	0.396939	0	951
ENSG00000103429_1	ENSG00000103429	BFAR	-0.745562	3.9485	2.35503	3.95184	1.42669	0.116564	3.0138	1353
ENSG00000103479_1	ENSG00000103479	RBL2	-0.680924	5.23092	3.26287	0.0615385	0.5375	0.386538	0.985577	3420
ENSG00000103494_1	ENSG00000103494	RPGRIP1L	-0.279854	2.83319	2.33363	0.455984	1.30267	0.310584	0.0583581	3948
ENSG00000103495_5	ENSG00000103495	MAZ	-0.677204	4.8948	3.06109	1.14407	1.51695	1.47458	0	762
ENSG00000103495_7	ENSG00000103495	MAZ	0.00717382	3.01125	3.02626	0.358744	0.878924	0.345291	3	237
ENSG00000103496_1	ENSG00000103496	STX4	-0.246618	4.77502	4.02472	0.0366005	0.513027	0.253102	0.0583127	894
ENSG00000103496_2	ENSG00000103496	STX4	-0.178552	4.236	3.74288	0.169399	0.590164	0.322404	1	882
ENSG00000103502_1	ENSG00000103502	CDIPT	-0.340334	4.62123	3.65011	0.273626	1.48178	0.558987	1	642
ENSG00000103502_2	ENSG00000103502	CDIPT	-0.354837	3.94877	3.08777	0.0698925	0.255376	0.25	1	642
ENSG00000103507_1	ENSG00000103507	BCKDK	-0.671775	4.66391	2.92769	0.142123	0.867039	0.249385	1	1239
ENSG00000103540_2	ENSG00000103540	CCP110	-0.16165	4.19812	3.75313	0.0372208	0.60794	0.550868	3	3039
ENSG00000103544_2	ENSG00000103544	VPS35L	-0.371739	2.48942	1.92395	0.57047	3.55705	0.100671	2.96644	2892
ENSG00000103544_3	ENSG00000103544	VPS35L	-0.522492	5.02553	3.49861	0.115723	0.203774	0.345912	0.466667	2892
ENSG00000103549_1	ENSG00000103549	RNF40	-0.429205	4.69118	3.48401	0.0406417	0.205348	0.258824	1	3006
ENSG00000103642_1	ENSG00000103642	LACTB	-1.21498	5.84493	2.51788	5.04293	0.563506	0	0	1644
ENSG00000103642_2	ENSG00000103642	LACTB	-0.742081	5.78131	3.45651	0.0526611	0.37535	0.243137	0	1644
ENSG00000103653_2	ENSG00000103653	CSK	-0.780505	5.70779	3.32286	0.559633	0.654434	0.287462	2	1353
ENSG00000103707_2	ENSG00000103707	MTFMT	-0.345647	3.06633	2.41307	0.687166	1.23529	0.371658	0.986631	915
ENSG00000103769_1	ENSG00000103769	RAB11A	-0.782551	5.94248	3.45459	0.199597	0.41329	1.35615	0.00830607	651
ENSG00000103769_2	ENSG00000103769	RAB11A	-1.13607	5.75215	2.61721	0.114144	2.1646	0.310174	0	651
ENSG00000103769_3	ENSG00000103769	RAB11A	-0.711075	5.25507	3.21013	0.109415	0.660305	0.0483461	0	651
ENSG00000103811_1	ENSG00000103811	CTSH	-1.34071	5.47848	2.16305	2.32645	1.78512	0	0	1008
ENSG00000103852_2	ENSG00000103852	TTC23	-0.187432	4.08914	3.59095	0.286957	1.17826	0.0652174	6.39565	1176
ENSG00000103855_1	ENSG00000103855	CD276	-1.14244	6.104	2.76506	0.253497	0.5	0.358392	0	1605
ENSG00000103855_2	ENSG00000103855	CD276	-0.737621	3.91018	2.34504	1.36478	0.981132	0.641509	0	1605
ENSG00000103855_3	ENSG00000103855	CD276	-1.00843	6.12041	3.04239	0.410982	1.07987	0.134775	0	1605
ENSG00000103855_4	ENSG00000103855	CD276	-0.974143	5.58074	2.84083	0.2	0.895238	0.0380952	0	1605
ENSG00000103876_1	ENSG00000103876	FAH	-1.01116	5.52732	2.74236	0.207101	0.511834	0.715976	0	1260
ENSG00000103876_2	ENSG00000103876	FAH	-1.2518	5.90863	2.48118	0.286475	1.28009	0.401491	0	1260
ENSG00000103942_1	ENSG00000103942	HOMER2	-0.402366	2.72786	2.06394	0.112	0.7584	0.5728	1.944	1032
ENSG00000103994_1	ENSG00000103994	ZNF106	-0.15006	3.65412	3.29314	0.091225	0.458732	0.761512	0.996959	5721
ENSG00000103994_2	ENSG00000103994	ZNF106	-0.282837	3.08252	2.53375	0.115226	0.0617284	0.0452675	3.03292	5652
ENSG00000104047_1	ENSG00000104047	DTWD1	-0.519241	4.29674	2.998	0.379944	0.535311	0.341808	3	915
ENSG00000104064_2	ENSG00000104064	GABPB1	-0.594802	5.60056	3.70833	0.458937	1.03382	2.09662	0	1152
ENSG00000104064_3	ENSG00000104064	GABPB1	-0.310644	4.94704	3.98871	0.379538	0.937294	0.0792079	0	1152
ENSG00000104067_2	ENSG00000104067	TJP1	-0.0773716	4.43316	4.20167	0.0574746	0.416255	0.226996	1	5307
ENSG00000104067_4	ENSG00000104067	TJP1	-0.0271022	3.78706	3.71658	0.882288	1.42754	0.096613	0.387007	5307
ENSG00000104131_1	ENSG00000104131	EIF3J	-0.851511	5.49822	3.04713	0.132911	0.740506	0.519892	0	630
ENSG00000104142_1	ENSG00000104142	VPS18	-0.0856976	4.54389	4.28183	0.108898	0.409031	0.547145	0	2922
ENSG00000104164_2	ENSG00000104164	BLOC1S6	-0.0942546	3.51169	3.2896	1.33061	0.57551	1.33469	0	519
ENSG00000104164_3	ENSG00000104164	BLOC1S6	-0.115492	3.07453	2.838	0.0426009	0.589686	0.0538117	0	519
ENSG00000104177_2	ENSG00000104177	MYEF2	-0.772998	5.0669	2.96515	1.03444	1.20317	0.576446	0	1803
ENSG00000104205_2	ENSG00000104205	SGK3	-0.195473	3.79062	3.3103	0.163717	0.522124	0.69469	2	1491
ENSG00000104219_1	ENSG00000104219	ZDHHC2	-0.425217	2.60611	1.94084	1.18182	1.8262	0.497326	2	1104
ENSG00000104221_1	ENSG00000104221	BRF2	-0.624446	4.84952	3.14573	1.71471	1.6315	0.111441	0.0118871	1260
ENSG00000104267_1	ENSG00000104267	CA2	-1.01541	5.8761	2.90683	0.120765	0.766839	0.151853	0	783
ENSG00000104290_1	ENSG00000104290	FZD3	-0.323631	3.35202	2.67845	0.202247	1.70787	0.123596	5	2001
ENSG00000104299_1	ENSG00000104299	INTS9	-0.414545	4.19346	3.14617	0.347945	0.879452	0.471233	0.0876712	2031
ENSG00000104312_1	ENSG00000104312	RIPK2	-0.488726	3.97595	2.83348	0.884393	0.70289	0.637861	1	1623
ENSG00000104320_1	ENSG00000104320	NBN	-0.458415	4.83584	3.51945	0.182343	1.07591	0.158828	0.712665	2265
ENSG00000104320_2	ENSG00000104320	NBN	-0.30228	4.86131	3.94237	0.0542797	0.916493	0.718163	0	2265
ENSG00000104324_1	ENSG00000104324	CPQ	-1.01146	5.49546	2.72599	2.36765	0.617647	0.191176	0	1419
ENSG00000104324_2	ENSG00000104324	CPQ	-0.585789	5.26232	3.5062	0.111111	0.34767	0.724014	0	1419
ENSG00000104331_1	ENSG00000104331	IMPAD1	-0.252925	4.75558	3.99085	0.656539	0.84148	0.180978	1	1080
ENSG00000104341_1	ENSG00000104341	LAPTM4B	-0.477254	5.91104	4.24616	0.633623	2.41598	0.148373	0	681
ENSG00000104341_2	ENSG00000104341	LAPTM4B	-0.273924	5.51423	4.56064	0.0399903	0.155356	0.213282	0	681
ENSG00000104343_1	ENSG00000104343	UBE2W	-0.572048	3.48101	2.34154	0.488109	0.938845	0.579841	0.747452	456
ENSG00000104356_1	ENSG00000104356	POP1	-0.201488	3.90286	3.39414	0.519075	2.09827	0.478613	0.124855	3075
ENSG00000104369_2	ENSG00000104369	JPH1	-0.734425	5.55534	3.33908	3.56716	0.681592	0.149254	0	1986
ENSG00000104375_1	ENSG00000104375	STK3	-0.526556	5.11097	3.54809	0.453018	0.723453	0.317036	0	1476
ENSG00000104388_1	ENSG00000104388	RAB2A	-0.135914	6.03101	5.48878	0.115433	0.849322	0.186131	0	639
ENSG00000104388_2	ENSG00000104388	RAB2A	-0.85937	4.66196	2.56964	0.215361	0.634665	0.163467	0	639
ENSG00000104419_1	ENSG00000104419	NDRG1	-0.626078	6.08307	3.94144	0.0771704	0.0819936	0.176849	0	1185
ENSG00000104427_1	ENSG00000104427	ZC2HC1A	-0.671577	5.52529	3.46889	0.0471464	0.215881	0.28536	0.00496278	978
ENSG00000104442_2	ENSG00000104442	ARMC1	-0.450633	5.41873	3.965	0.496027	1.65267	0.214529	2	849
ENSG00000104450_1	ENSG00000104450	SPAG1	-0.716842	5.27182	3.20752	0.288618	1.62195	0.585366	0	2781
ENSG00000104450_2	ENSG00000104450	SPAG1	-0.847112	5.4443	3.02647	0.724551	0.191617	0.754491	0	2781
ENSG00000104472_1	ENSG00000104472	CHRAC1	-0.392689	3.52296	2.68347	0.32596	0.735739	0.217695	0.0838184	396
ENSG00000104472_2	ENSG00000104472	CHRAC1	-0.314845	2.88001	2.31535	0.793846	0.723077	0.64	0	396
ENSG00000104472_3	ENSG00000104472	CHRAC1	-0.276435	2.47936	2.04703	0.349036	2.35118	0.126338	0	396
ENSG00000104472_4	ENSG00000104472	CHRAC1	-0.204407	3.09515	2.68627	0.00990099	0.910891	0.257426	0	396
ENSG00000104517_2	ENSG00000104517	UBR5	0.240185	3.34229	3.94772	0.0133333	0.186667	0.0693333	1	8400
ENSG00000104518_1	ENSG00000104518	GSDMD	-0.907972	6.31827	3.36722	0.600402	1.27041	0.608434	0	1455
ENSG00000104522_1	ENSG00000104522	TSTA3	-1.16236	5.23843	2.34044	0.207216	1.23746	0.308935	0	966
ENSG00000104522_2	ENSG00000104522	TSTA3	-1.27709	6.04053	2.49248	0.0861678	0.489796	0.253968	0	984
ENSG00000104524_1	ENSG00000104524	PYCR3	-0.895161	4.86066	2.61352	0.0127389	0.409236	0.278662	0.128981	825
ENSG00000104529_1	ENSG00000104529	EEF1D	-1.35513	4.95505	1.93692	6.75081	0.148068	0.181614	0	846
ENSG00000104549_1	ENSG00000104549	SQLE	-0.412681	4.49389	3.37593	0.108696	0.118012	0.0776398	2	1725
ENSG00000104549_2	ENSG00000104549	SQLE	-0.359896	4.7566	3.70644	0.0335306	1.49803	0.296844	1.91124	1725
ENSG00000104611_4	ENSG00000104611	SH2D4A	-0.291859	4.46332	3.64586	0.0311573	0.170623	0.278932	0	1365
ENSG00000104613_1	ENSG00000104613	INTS10	-0.914076	4.54381	2.41133	0.440059	0.528367	1.1337	0.159842	2211
ENSG00000104626_1	ENSG00000104626	ERI1	-0.66697	5.79324	3.64875	0.210632	0.534604	0.343029	0	1050
ENSG00000104635_1	ENSG00000104635	SLC39A14	-0.713763	6.11081	3.72593	0.368757	0.648247	0.702444	0.0467588	1479
ENSG00000104643_1	ENSG00000104643	MTMR9	-0.730264	4.99517	3.01106	1.01429	2.23571	0.0714286	0	1650
ENSG00000104660_1	ENSG00000104660	LEPROTL1	-0.570152	4.10618	2.7657	0.237311	1.72	0.197311	0	396
ENSG00000104671_1	ENSG00000104671	DCTN6	-0.764696	4.86593	2.86398	0.260753	0.596774	0.913978	0.185484	573
ENSG00000104679_1	ENSG00000104679	R3HCC1	-0.578811	3.85675	2.58216	0.418912	0.674179	0.154826	0	1323
ENSG00000104687_2	ENSG00000104687	GSR	-1.16484	5.5039	2.45481	1.17021	1.19149	1.06383	0	1440
ENSG00000104695_1	ENSG00000104695	PPP2CB	-0.0046198	5.12308	5.1067	0.0244845	0.0459622	0.0833333	0.0171821	930
ENSG00000104722_1	ENSG00000104722	NEFM	-0.639605	3.82343	2.45421	0.00965759	1.75856	0.00702371	0.0114135	2751
ENSG00000104723_1	ENSG00000104723	TUSC3	-0.389315	3.73834	2.85419	0.745672	7.27164	0.0319574	1.99601	879
ENSG00000104723_2	ENSG00000104723	TUSC3	-0.935573	5.50967	2.88065	1.33683	0.535852	4.18258	0.151801	1047
ENSG00000104728_1	ENSG00000104728	ARHGEF10	-0.378495	3.91383	3.01068	0.0669291	0.667323	0.547244	0	4035
ENSG00000104731_1	ENSG00000104731	KLHDC4	-0.814133	5.55491	3.15936	1.14966	1.97823	0.0285714	0	1563
ENSG00000104765_1	ENSG00000104765	BNIP3L	-1.06869	5.37058	2.56044	0.0937107	0.698742	0.283019	0	660
ENSG00000104774_1	ENSG00000104774	MAN2B1	-0.921313	4.00544	2.11499	3.28654	0.869754	0.241679	0	3036
ENSG00000104812_1	ENSG00000104812	GYS1	-0.438108	4.80679	3.5479	0.115063	0.100418	0.845188	0	2214
ENSG00000104823_1	ENSG00000104823	ECH1	-0.924744	5.81628	3.06386	0.0623985	0.650467	0.151786	0.0417005	987
ENSG00000104825_1	ENSG00000104825	NFKBIB	-0.74977	5.35769	3.18621	0.0108696	0.206522	0.173913	0	1071
ENSG00000104833_1	ENSG00000104833	TUBB4A	-1.04435	5.88347	2.85267	0.320442	1.55801	0.353591	0	1335
ENSG00000104833_2	ENSG00000104833	TUBB4A	-1.18556	5.41715	2.38167	0.0682493	1.35015	0.21365	0	1335
ENSG00000104852_1	ENSG00000104852	SNRNP70	-0.450548	5.47385	4.00557	0.248929	0.996385	0.574183	0	1314
ENSG00000104856_1	ENSG00000104856	RELB	-0.694858	4.18443	2.58501	0.634642	0.961431	0.812763	0	1740
ENSG00000104859_1	ENSG00000104859	CLASRP	-0.810592	4.51228	2.57267	0.49763	1.88863	0.218009	0	2025
ENSG00000104863_1	ENSG00000104863	LIN7B	-0.590619	3.30541	2.19499	0.567474	0.525952	0.366782	0	624
ENSG00000104870_3	ENSG00000104870	FCGRT	-0.621615	5.17905	3.36608	0.216216	0.225225	0.873874	0	1098
ENSG00000104872_1	ENSG00000104872	PIH1D1	-0.453414	5.08858	3.71626	0.2249	0.965194	0.797858	2.01473	873
ENSG00000104872_2	ENSG00000104872	PIH1D1	-0.539972	5.20166	3.57762	0.064588	0.63029	0.320713	2	873
ENSG00000104880_1	ENSG00000104880	ARHGEF18	-0.584042	5.14097	3.4295	0.205056	0.988764	1.21208	1.0014	3048
ENSG00000104886_1	ENSG00000104886	PLEKHJ1	-0.363113	2.95059	2.29404	0.209213	0.341315	1.1386	0	834
ENSG00000104889_1	ENSG00000104889	RNASEH2A	-0.87406	5.89544	3.21661	0.0416667	0.662651	0.149096	0	900
ENSG00000104889_2	ENSG00000104889	RNASEH2A	-1.01979	6.09571	3.00634	0.375942	0.452365	0.500343	8	701
ENSG00000104897_1	ENSG00000104897	SF3A2	-0.965739	5.07255	2.59722	0.908848	1.29455	0.0237576	0	1395
ENSG00000104907_1	ENSG00000104907	TRMT1	-0.946289	4.88037	2.53275	0.227556	1.49156	0.593778	1.984	1980
ENSG00000104907_3	ENSG00000104907	TRMT1	-0.398955	4.53976	3.44299	0.269767	0.24186	2.8093	1	1980
[truncated: 7,749 more rows]
