# Supplementary material for: Isoform-resolved mRNA profiling of ribosome load defines interplay of HIF and mTOR dysregulation in kidney cancer
Source: Nat Struct Mol Biol. 2022 Sep 12;29(9):871–80. doi: 10.1038/s41594-022-00819-2 (PMC9507966; doi:10.1038/s41594-022-00819-2)
Supplement: Source Data Fig. 3 — Statistical Source Data [file 41594_2022_819_MOESM10_ESM.xlsx]

## Sheet: Fig. 3a, d
gene_id	gene_name	MRL_log2fc	intervention
ENSG00000000003	TSPAN6	-0.0603536	RCC-4:VHL loss
ENSG00000000419	DPM1	-0.0564987	RCC-4:VHL loss
ENSG00000000457	SCYL3	0.0975164	RCC-4:VHL loss
ENSG00000000460	C1orf112	-0.101922	RCC-4:VHL loss
ENSG00000000971	CFH	-0.169795	RCC-4:VHL loss
ENSG00000001036	FUCA2	-0.0443208	RCC-4:VHL loss
ENSG00000001460	STPG1	-0.0108046	RCC-4:VHL loss
ENSG00000001461	NIPAL3	0.106239	RCC-4:VHL loss
ENSG00000001497	LAS1L	-0.19949	RCC-4:VHL loss
ENSG00000001561	ENPP4	-0.0903729	RCC-4:VHL loss
ENSG00000001629	ANKIB1	-0.109764	RCC-4:VHL loss
ENSG00000001630	CYP51A1	-0.0878424	RCC-4:VHL loss
ENSG00000001631	KRIT1	0.123703	RCC-4:VHL loss
ENSG00000002330	BAD	0.0134971	RCC-4:VHL loss
ENSG00000002549	LAP3	-0.220138	RCC-4:VHL loss
ENSG00000002587	HS3ST1	0.172561	RCC-4:VHL loss
ENSG00000002822	MAD1L1	-0.0268969	RCC-4:VHL loss
ENSG00000002834	LASP1	-0.0791993	RCC-4:VHL loss
ENSG00000002919	SNX11	-0.107181	RCC-4:VHL loss
ENSG00000003056	M6PR	-0.00376459	RCC-4:VHL loss
ENSG00000003249	DBNDD1	0.0465623	RCC-4:VHL loss
ENSG00000003393	ALS2	-0.0422123	RCC-4:VHL loss
ENSG00000003400	CASP10	-0.13983	RCC-4:VHL loss
ENSG00000003402	CFLAR	-0.0723637	RCC-4:VHL loss
ENSG00000003436	TFPI	-0.155481	RCC-4:VHL loss
ENSG00000003509	NDUFAF7	-0.172359	RCC-4:VHL loss
ENSG00000003756	RBM5	0.0330078	RCC-4:VHL loss
ENSG00000004059	ARF5	0.0107807	RCC-4:VHL loss
ENSG00000004142	POLDIP2	-0.0514786	RCC-4:VHL loss
ENSG00000004455	AK2	-0.0518108	RCC-4:VHL loss
ENSG00000004478	FKBP4	-0.180575	RCC-4:VHL loss
ENSG00000004487	KDM1A	-0.14411	RCC-4:VHL loss
ENSG00000004534	RBM6	-0.0268479	RCC-4:VHL loss
ENSG00000004660	CAMKK1	-0.0594979	RCC-4:VHL loss
ENSG00000004700	RECQL	-0.110412	RCC-4:VHL loss
ENSG00000004779	NDUFAB1	0.0150407	RCC-4:VHL loss
ENSG00000004864	SLC25A13	-0.163591	RCC-4:VHL loss
ENSG00000004866	ST7	-0.0421484	RCC-4:VHL loss
ENSG00000004897	CDC27	-0.0167281	RCC-4:VHL loss
ENSG00000004961	HCCS	-0.0510197	RCC-4:VHL loss
ENSG00000004975	DVL2	-0.0668415	RCC-4:VHL loss
ENSG00000005020	SKAP2	-0.273951	RCC-4:VHL loss
ENSG00000005022	SLC25A5	-0.290042	RCC-4:VHL loss
ENSG00000005059	MCUB	-0.0246447	RCC-4:VHL loss
ENSG00000005075	POLR2J	-0.0688887	RCC-4:VHL loss
ENSG00000005156	LIG3	-0.0867548	RCC-4:VHL loss
ENSG00000005175	RPAP3	-0.048437	RCC-4:VHL loss
ENSG00000005187	ACSM3	-0.187852	RCC-4:VHL loss
ENSG00000005189	REXO5	-0.101812	RCC-4:VHL loss
ENSG00000005194	CIAPIN1	-0.129941	RCC-4:VHL loss
ENSG00000005238	FAM214B	-0.040878	RCC-4:VHL loss
ENSG00000005243	COPZ2	-0.114887	RCC-4:VHL loss
ENSG00000005249	PRKAR2B	0.025779	RCC-4:VHL loss
ENSG00000005302	MSL3	-0.129286	RCC-4:VHL loss
ENSG00000005436	GCFC2	-0.108169	RCC-4:VHL loss
ENSG00000005448	WDR54	-0.0622513	RCC-4:VHL loss
ENSG00000005469	CROT	0.00970683	RCC-4:VHL loss
ENSG00000005483	KMT2E	0.00858766	RCC-4:VHL loss
ENSG00000005486	RHBDD2	-0.0409261	RCC-4:VHL loss
ENSG00000005700	IBTK	0.00976261	RCC-4:VHL loss
ENSG00000005801	ZNF195	-0.0522212	RCC-4:VHL loss
ENSG00000005812	FBXL3	-0.0287143	RCC-4:VHL loss
ENSG00000005884	ITGA3	-0.198124	RCC-4:VHL loss
ENSG00000005889	ZFX	-0.0888025	RCC-4:VHL loss
ENSG00000005893	LAMP2	-0.0988342	RCC-4:VHL loss
ENSG00000006007	GDE1	-0.118858	RCC-4:VHL loss
ENSG00000006015	REX1BD	-0.0334037	RCC-4:VHL loss
ENSG00000006118	TMEM132A	-0.175021	RCC-4:VHL loss
ENSG00000006125	AP2B1	-0.124088	RCC-4:VHL loss
ENSG00000006194	ZNF263	0.0607923	RCC-4:VHL loss
ENSG00000006282	SPATA20	-0.11272	RCC-4:VHL loss
ENSG00000006327	TNFRSF12A	-0.0380364	RCC-4:VHL loss
ENSG00000006451	RALA	-0.0160256	RCC-4:VHL loss
ENSG00000006453	BAIAP2L1	-0.106438	RCC-4:VHL loss
ENSG00000006534	ALDH3B1	-0.235231	RCC-4:VHL loss
ENSG00000006576	PHTF2	-0.139872	RCC-4:VHL loss
ENSG00000006607	FARP2	-0.127747	RCC-4:VHL loss
ENSG00000006625	GGCT	-0.125983	RCC-4:VHL loss
ENSG00000006634	DBF4	-0.101727	RCC-4:VHL loss
ENSG00000006652	IFRD1	-0.0356421	RCC-4:VHL loss
ENSG00000006695	COX10	-0.0923493	RCC-4:VHL loss
ENSG00000006712	PAF1	-0.160267	RCC-4:VHL loss
ENSG00000006744	ELAC2	-0.144135	RCC-4:VHL loss
ENSG00000006757	PNPLA4	-0.102552	RCC-4:VHL loss
ENSG00000006831	ADIPOR2	-0.0240555	RCC-4:VHL loss
ENSG00000006837	CDKL3	0.0461183	RCC-4:VHL loss
ENSG00000007047	MARK4	-0.122738	RCC-4:VHL loss
ENSG00000007080	CCDC124	-0.0781325	RCC-4:VHL loss
ENSG00000007202	KIAA0100	-0.0255575	RCC-4:VHL loss
ENSG00000007255	TRAPPC6A	0.0118282	RCC-4:VHL loss
ENSG00000007341	ST7L	-0.0679461	RCC-4:VHL loss
ENSG00000007376	RPUSD1	-0.00852447	RCC-4:VHL loss
ENSG00000007384	RHBDF1	-0.146318	RCC-4:VHL loss
ENSG00000007392	LUC7L	-0.349172	RCC-4:VHL loss
ENSG00000007520	TSR3	-0.0626921	RCC-4:VHL loss
ENSG00000007541	PIGQ	-0.0621728	RCC-4:VHL loss
ENSG00000007923	DNAJC11	-0.180068	RCC-4:VHL loss
ENSG00000008018	PSMB1	-0.0524149	RCC-4:VHL loss
ENSG00000008086	CDKL5	-0.153276	RCC-4:VHL loss
ENSG00000008128	CDK11A	0.0906138	RCC-4:VHL loss
ENSG00000008130	NADK	-0.0864166	RCC-4:VHL loss
ENSG00000008256	CYTH3	-0.107237	RCC-4:VHL loss
ENSG00000008282	SYPL1	-0.13527	RCC-4:VHL loss
ENSG00000008283	CYB561	0.00596998	RCC-4:VHL loss
ENSG00000008294	SPAG9	-0.11553	RCC-4:VHL loss
ENSG00000008324	SS18L2	-0.0264317	RCC-4:VHL loss
ENSG00000008382	MPND	-0.0986701	RCC-4:VHL loss
ENSG00000008394	MGST1	-0.026436	RCC-4:VHL loss
ENSG00000008405	CRY1	-0.225627	RCC-4:VHL loss
ENSG00000008517	IL32	-0.0216802	RCC-4:VHL loss
ENSG00000008838	MED24	-0.135368	RCC-4:VHL loss
ENSG00000008853	RHOBTB2	-0.0628298	RCC-4:VHL loss
ENSG00000008952	SEC62	-0.154828	RCC-4:VHL loss
ENSG00000008988	RPS20	-0.133195	RCC-4:VHL loss
ENSG00000009307	CSDE1	-0.0928152	RCC-4:VHL loss
ENSG00000009335	UBE3C	-0.0899544	RCC-4:VHL loss
ENSG00000009413	REV3L	-0.0116746	RCC-4:VHL loss
ENSG00000009780	FAM76A	-0.0032116	RCC-4:VHL loss
ENSG00000009830	POMT2	-0.11185	RCC-4:VHL loss
ENSG00000009844	VTA1	-0.0885206	RCC-4:VHL loss
ENSG00000009954	BAZ1B	-0.0525885	RCC-4:VHL loss
ENSG00000010072	SPRTN	-0.164668	RCC-4:VHL loss
ENSG00000010165	EEF1AKNMT	-0.172619	RCC-4:VHL loss
ENSG00000010219	DYRK4	-0.191198	RCC-4:VHL loss
ENSG00000010244	ZNF207	-0.229038	RCC-4:VHL loss
ENSG00000010256	UQCRC1	-0.121403	RCC-4:VHL loss
ENSG00000010270	STARD3NL	0.0155278	RCC-4:VHL loss
ENSG00000010278	CD9	0.0177015	RCC-4:VHL loss
ENSG00000010292	NCAPD2	-0.18337	RCC-4:VHL loss
ENSG00000010295	IFFO1	-0.0746469	RCC-4:VHL loss
ENSG00000010361	FUZ	-0.0322021	RCC-4:VHL loss
ENSG00000010404	IDS	-0.0718103	RCC-4:VHL loss
ENSG00000010539	ZNF200	0.0732572	RCC-4:VHL loss
ENSG00000010626	LRRC23	0.0141093	RCC-4:VHL loss
ENSG00000010704	HFE	-0.0249316	RCC-4:VHL loss
ENSG00000010803	SCMH1	-0.0309815	RCC-4:VHL loss
ENSG00000011007	ELOA	-0.124585	RCC-4:VHL loss
ENSG00000011009	LYPLA2	0.0049955	RCC-4:VHL loss
ENSG00000011105	TSPAN9	0.027362	RCC-4:VHL loss
ENSG00000011114	BTBD7	0.00101597	RCC-4:VHL loss
ENSG00000011132	APBA3	0.035996	RCC-4:VHL loss
ENSG00000011143	MKS1	-0.147127	RCC-4:VHL loss
ENSG00000011243	AKAP8L	-0.144806	RCC-4:VHL loss
ENSG00000011260	UTP18	-0.237742	RCC-4:VHL loss
ENSG00000011295	TTC19	-0.0267252	RCC-4:VHL loss
ENSG00000011304	PTBP1	-0.256911	RCC-4:VHL loss
ENSG00000011332	DPF1	-0.0936026	RCC-4:VHL loss
ENSG00000011405	PIK3C2A	-0.100206	RCC-4:VHL loss
ENSG00000011422	PLAUR	-0.0617309	RCC-4:VHL loss
ENSG00000011426	ANLN	-0.0658102	RCC-4:VHL loss
ENSG00000011478	QPCTL	0.0678111	RCC-4:VHL loss
ENSG00000011485	PPP5C	-0.0851008	RCC-4:VHL loss
ENSG00000011523	CEP68	-0.0606936	RCC-4:VHL loss
ENSG00000011566	MAP4K3	-0.101903	RCC-4:VHL loss
ENSG00000011638	TMEM159	0.0603589	RCC-4:VHL loss
ENSG00000012048	BRCA1	0.116377	RCC-4:VHL loss
ENSG00000012061	ERCC1	-0.0238316	RCC-4:VHL loss
ENSG00000012174	MBTPS2	0.00644014	RCC-4:VHL loss
ENSG00000012232	EXTL3	-0.247378	RCC-4:VHL loss
ENSG00000012504	NR1H4	-0.117094	RCC-4:VHL loss
ENSG00000012660	ELOVL5	-0.317766	RCC-4:VHL loss
ENSG00000012822	CALCOCO1	-0.27918	RCC-4:VHL loss
ENSG00000012963	UBR7	-0.0202876	RCC-4:VHL loss
ENSG00000012983	MAP4K5	-0.122382	RCC-4:VHL loss
ENSG00000013016	EHD3	-0.0459846	RCC-4:VHL loss
ENSG00000013275	PSMC4	-0.0920209	RCC-4:VHL loss
ENSG00000013288	MAN2B2	0.0378307	RCC-4:VHL loss
ENSG00000013306	SLC25A39	-0.0568244	RCC-4:VHL loss
ENSG00000013364	MVP	-0.203379	RCC-4:VHL loss
ENSG00000013374	NUB1	-0.133981	RCC-4:VHL loss
ENSG00000013375	PGM3	-0.10612	RCC-4:VHL loss
ENSG00000013392	RWDD2A	-0.0393565	RCC-4:VHL loss
ENSG00000013441	CLK1	-0.103691	RCC-4:VHL loss
ENSG00000013561	RNF14	-0.041543	RCC-4:VHL loss
ENSG00000013563	DNASE1L1	-0.25694	RCC-4:VHL loss
ENSG00000013573	DDX11	-0.103169	RCC-4:VHL loss
ENSG00000013583	HEBP1	-0.0621001	RCC-4:VHL loss
ENSG00000013588	GPRC5A	-0.131708	RCC-4:VHL loss
ENSG00000013619	MAMLD1	-0.00687075	RCC-4:VHL loss
ENSG00000013810	TACC3	-0.111402	RCC-4:VHL loss
ENSG00000014123	UFL1	-0.0922375	RCC-4:VHL loss
ENSG00000014138	POLA2	-0.223899	RCC-4:VHL loss
ENSG00000014164	ZC3H3	-0.246006	RCC-4:VHL loss
ENSG00000014216	CAPN1	-0.259708	RCC-4:VHL loss
ENSG00000014641	MDH1	-0.224581	RCC-4:VHL loss
ENSG00000014824	SLC30A9	0.0359638	RCC-4:VHL loss
ENSG00000014914	MTMR11	0.110454	RCC-4:VHL loss
ENSG00000014919	COX15	-0.360874	RCC-4:VHL loss
ENSG00000015153	YAF2	-0.0730433	RCC-4:VHL loss
ENSG00000015171	ZMYND11	-0.0778485	RCC-4:VHL loss
ENSG00000015475	BID	0.0069406	RCC-4:VHL loss
ENSG00000015479	MATR3	-0.163704	RCC-4:VHL loss
ENSG00000015532	XYLT2	-0.15263	RCC-4:VHL loss
ENSG00000016391	CHDH	-0.0952248	RCC-4:VHL loss
ENSG00000016864	GLT8D1	0.0207916	RCC-4:VHL loss
ENSG00000017260	ATP2C1	-0.028568	RCC-4:VHL loss
ENSG00000017797	RALBP1	-0.0797326	RCC-4:VHL loss
ENSG00000018189	RUFY3	-0.062932	RCC-4:VHL loss
ENSG00000018408	WWTR1	0.00214351	RCC-4:VHL loss
ENSG00000018510	AGPS	-0.129358	RCC-4:VHL loss
ENSG00000018610	CXorf56	-0.0739011	RCC-4:VHL loss
ENSG00000018699	TTC27	-0.0965011	RCC-4:VHL loss
ENSG00000019144	PHLDB1	0.0311068	RCC-4:VHL loss
ENSG00000019485	PRDM11	-0.0098621	RCC-4:VHL loss
ENSG00000019505	SYT13	0.00348456	RCC-4:VHL loss
ENSG00000019549	SNAI2	-0.125214	RCC-4:VHL loss
ENSG00000019582	CD74	-0.00583294	RCC-4:VHL loss
ENSG00000020129	NCDN	-0.257198	RCC-4:VHL loss
ENSG00000020256	ZFP64	-0.0124302	RCC-4:VHL loss
ENSG00000020426	MNAT1	-0.0727736	RCC-4:VHL loss
ENSG00000020577	SAMD4A	-0.0989962	RCC-4:VHL loss
ENSG00000020922	MRE11	-0.279318	RCC-4:VHL loss
ENSG00000021355	SERPINB1	-0.230826	RCC-4:VHL loss
ENSG00000021574	SPAST	-0.0509158	RCC-4:VHL loss
ENSG00000022267	FHL1	-0.120159	RCC-4:VHL loss
ENSG00000022277	RTF2	-0.0980997	RCC-4:VHL loss
ENSG00000022840	RNF10	0.0585459	RCC-4:VHL loss
ENSG00000023041	ZDHHC6	0.0387632	RCC-4:VHL loss
ENSG00000023191	RNH1	-0.106575	RCC-4:VHL loss
ENSG00000023228	NDUFS1	-0.0512333	RCC-4:VHL loss
ENSG00000023287	RB1CC1	-0.122644	RCC-4:VHL loss
ENSG00000023318	ERP44	-0.163494	RCC-4:VHL loss
ENSG00000023330	ALAS1	-0.122785	RCC-4:VHL loss
ENSG00000023445	BIRC3	-0.0458754	RCC-4:VHL loss
ENSG00000023516	AKAP11	0.196155	RCC-4:VHL loss
ENSG00000023572	GLRX2	-0.00193715	RCC-4:VHL loss
ENSG00000023608	SNAPC1	-0.340947	RCC-4:VHL loss
ENSG00000023697	DERA	-0.101356	RCC-4:VHL loss
ENSG00000023734	STRAP	-0.0633148	RCC-4:VHL loss
ENSG00000023902	PLEKHO1	-0.0719281	RCC-4:VHL loss
ENSG00000023909	GCLM	-0.00237601	RCC-4:VHL loss
ENSG00000024422	EHD2	-0.192652	RCC-4:VHL loss
ENSG00000024526	DEPDC1	-0.0865024	RCC-4:VHL loss
ENSG00000024862	CCDC28A	0.0577909	RCC-4:VHL loss
ENSG00000025039	RRAGD	-0.0600317	RCC-4:VHL loss
ENSG00000025156	HSF2	-0.257401	RCC-4:VHL loss
ENSG00000025293	PHF20	-0.0594159	RCC-4:VHL loss
ENSG00000025434	NR1H3	-0.0609647	RCC-4:VHL loss
ENSG00000025708	TYMP	-0.0906729	RCC-4:VHL loss
ENSG00000025770	NCAPH2	-0.0819156	RCC-4:VHL loss
ENSG00000025772	TOMM34	-0.074173	RCC-4:VHL loss
ENSG00000025796	SEC63	-0.133639	RCC-4:VHL loss
ENSG00000025800	KPNA6	-0.112203	RCC-4:VHL loss
ENSG00000026025	VIM	-0.563173	RCC-4:VHL loss
ENSG00000026508	CD44	-0.433294	RCC-4:VHL loss
ENSG00000026652	AGPAT4	-0.294166	RCC-4:VHL loss
ENSG00000027001	MIPEP	-0.120936	RCC-4:VHL loss
ENSG00000027697	IFNGR1	-0.357276	RCC-4:VHL loss
ENSG00000027847	B4GALT7	-0.0679623	RCC-4:VHL loss
ENSG00000028116	VRK2	-0.23691	RCC-4:VHL loss
ENSG00000028203	VEZT	-0.0498508	RCC-4:VHL loss
ENSG00000028528	SNX1	-0.0616463	RCC-4:VHL loss
ENSG00000028839	TBPL1	0.00605665	RCC-4:VHL loss
ENSG00000029153	ARNTL2	-0.0716093	RCC-4:VHL loss
ENSG00000029363	BCLAF1	-0.0898146	RCC-4:VHL loss
ENSG00000029364	SLC39A9	-0.0177143	RCC-4:VHL loss
ENSG00000029639	TFB1M	-0.257718	RCC-4:VHL loss
ENSG00000029725	RABEP1	-0.0510421	RCC-4:VHL loss
ENSG00000029993	HMGB3	-0.0322993	RCC-4:VHL loss
ENSG00000030066	NUP160	-0.0738428	RCC-4:VHL loss
ENSG00000030110	BAK1	-0.00571908	RCC-4:VHL loss
ENSG00000030582	GRN	-0.0259421	RCC-4:VHL loss
ENSG00000031003	FAM13B	0.00395394	RCC-4:VHL loss
ENSG00000031691	CENPQ	-0.116378	RCC-4:VHL loss
ENSG00000031698	SARS1	-0.32242	RCC-4:VHL loss
ENSG00000031823	RANBP3	-0.232706	RCC-4:VHL loss
ENSG00000032219	ARID4A	0.0797535	RCC-4:VHL loss
ENSG00000032389	EIPR1	-0.0160271	RCC-4:VHL loss
ENSG00000032444	PNPLA6	-0.167794	RCC-4:VHL loss
ENSG00000032742	IFT88	-0.115067	RCC-4:VHL loss
ENSG00000033011	ALG1	-0.0166419	RCC-4:VHL loss
ENSG00000033030	ZCCHC8	-0.103152	RCC-4:VHL loss
ENSG00000033100	CHPF2	-0.0335142	RCC-4:VHL loss
ENSG00000033178	UBA6	-0.368092	RCC-4:VHL loss
ENSG00000033800	PIAS1	-0.0500343	RCC-4:VHL loss
ENSG00000033867	SLC4A7	-0.106563	RCC-4:VHL loss
ENSG00000034152	MAP2K3	0.0153641	RCC-4:VHL loss
ENSG00000034510	TMSB10	-0.0467505	RCC-4:VHL loss
ENSG00000034533	ASTE1	-0.0204605	RCC-4:VHL loss
ENSG00000034677	RNF19A	-0.0622417	RCC-4:VHL loss
ENSG00000034693	PEX3	-0.236586	RCC-4:VHL loss
ENSG00000034713	GABARAPL2	-0.0123506	RCC-4:VHL loss
ENSG00000035115	SH3YL1	-0.00708838	RCC-4:VHL loss
ENSG00000035141	FAM136A	-0.0524318	RCC-4:VHL loss
ENSG00000035403	VCL	-0.110754	RCC-4:VHL loss
ENSG00000035499	DEPDC1B	-0.0768829	RCC-4:VHL loss
ENSG00000035681	NSMAF	0.105852	RCC-4:VHL loss
ENSG00000035687	ADSS2	-0.279264	RCC-4:VHL loss
ENSG00000035928	RFC1	-0.172852	RCC-4:VHL loss
ENSG00000036054	TBC1D23	-0.204828	RCC-4:VHL loss
ENSG00000036257	CUL3	-0.0938747	RCC-4:VHL loss
ENSG00000036549	AC118549.1	-0.0969129	RCC-4:VHL loss
ENSG00000037042	TUBG2	-0.280276	RCC-4:VHL loss
ENSG00000037241	RPL26L1	-0.0621428	RCC-4:VHL loss
ENSG00000037474	NSUN2	-0.161381	RCC-4:VHL loss
ENSG00000037637	FBXO42	0.114078	RCC-4:VHL loss
ENSG00000037749	MFAP3	-0.0848683	RCC-4:VHL loss
ENSG00000037757	MRI1	-0.147742	RCC-4:VHL loss
ENSG00000037897	METTL1	-0.0704216	RCC-4:VHL loss
ENSG00000038002	AGA	-0.138127	RCC-4:VHL loss
ENSG00000038210	PI4K2B	0.109889	RCC-4:VHL loss
ENSG00000038274	MAT2B	-0.093817	RCC-4:VHL loss
ENSG00000038427	VCAN	-0.107057	RCC-4:VHL loss
ENSG00000038532	CLEC16A	-0.148447	RCC-4:VHL loss
ENSG00000039319	ZFYVE16	-0.18963	RCC-4:VHL loss
ENSG00000039523	RIPOR1	-0.0796044	RCC-4:VHL loss
ENSG00000039560	RAI14	-0.0818996	RCC-4:VHL loss
ENSG00000039650	PNKP	-0.145992	RCC-4:VHL loss
ENSG00000040199	PHLPP2	0.0644408	RCC-4:VHL loss
ENSG00000040275	SPDL1	-0.153133	RCC-4:VHL loss
ENSG00000040341	STAU2	-0.0727811	RCC-4:VHL loss
ENSG00000040487	SLC66A1	-0.049221	RCC-4:VHL loss
ENSG00000040531	CTNS	-0.134598	RCC-4:VHL loss
ENSG00000040608	RTN4R	-0.11173	RCC-4:VHL loss
ENSG00000040633	PHF23	0.0186876	RCC-4:VHL loss
ENSG00000040933	INPP4A	0.0488263	RCC-4:VHL loss
ENSG00000041353	RAB27B	0.00745887	RCC-4:VHL loss
ENSG00000041357	PSMA4	-0.0863227	RCC-4:VHL loss
ENSG00000041802	LSG1	-0.179778	RCC-4:VHL loss
ENSG00000041880	PARP3	0.0278755	RCC-4:VHL loss
ENSG00000041988	THAP3	-0.037234	RCC-4:VHL loss
ENSG00000042088	TDP1	-0.101398	RCC-4:VHL loss
ENSG00000042286	AIFM2	-0.156908	RCC-4:VHL loss
ENSG00000042317	SPATA7	-0.202431	RCC-4:VHL loss
ENSG00000042429	MED17	-0.129439	RCC-4:VHL loss
ENSG00000042445	RETSAT	-0.222732	RCC-4:VHL loss
ENSG00000042493	CAPG	-0.0737277	RCC-4:VHL loss
ENSG00000042753	AP2S1	-0.0215503	RCC-4:VHL loss
ENSG00000043093	DCUN1D1	-0.111758	RCC-4:VHL loss
ENSG00000043514	TRIT1	-0.250818	RCC-4:VHL loss
ENSG00000044115	CTNNA1	-0.244079	RCC-4:VHL loss
ENSG00000044459	CNTLN	-0.211502	RCC-4:VHL loss
ENSG00000044574	HSPA5	-0.0384471	RCC-4:VHL loss
ENSG00000046604	DSG2	-0.149805	RCC-4:VHL loss
ENSG00000046647	GEMIN8	-0.204966	RCC-4:VHL loss
ENSG00000046651	OFD1	0.033363	RCC-4:VHL loss
ENSG00000046889	PREX2	-0.108711	RCC-4:VHL loss
ENSG00000047056	WDR37	-0.0705009	RCC-4:VHL loss
ENSG00000047188	YTHDC2	0.0684122	RCC-4:VHL loss
ENSG00000047249	ATP6V1H	-0.398056	RCC-4:VHL loss
ENSG00000047315	POLR2B	0.0376578	RCC-4:VHL loss
ENSG00000047410	TPR	-0.0984041	RCC-4:VHL loss
ENSG00000047578	KIAA0556	-0.0298693	RCC-4:VHL loss
ENSG00000047579	DTNBP1	-0.0842759	RCC-4:VHL loss
ENSG00000047621	C12orf4	-0.272612	RCC-4:VHL loss
ENSG00000047634	SCML1	-0.0596481	RCC-4:VHL loss
ENSG00000047849	MAP4	-0.269217	RCC-4:VHL loss
ENSG00000047932	GOPC	-0.184587	RCC-4:VHL loss
ENSG00000048028	USP28	-0.101432	RCC-4:VHL loss
ENSG00000048052	HDAC9	0.0104438	RCC-4:VHL loss
ENSG00000048140	TSPAN17	-0.0896909	RCC-4:VHL loss
ENSG00000048342	CC2D2A	-0.0756706	RCC-4:VHL loss
ENSG00000048392	RRM2B	-0.0467396	RCC-4:VHL loss
ENSG00000048405	ZNF800	-0.101281	RCC-4:VHL loss
ENSG00000048471	SNX29	-0.0205808	RCC-4:VHL loss
ENSG00000048544	MRPS10	-0.111397	RCC-4:VHL loss
ENSG00000048649	RSF1	0.0317608	RCC-4:VHL loss
ENSG00000048991	R3HDM1	-0.000611282	RCC-4:VHL loss
ENSG00000049130	KITLG	0.042229	RCC-4:VHL loss
ENSG00000049167	ERCC8	-0.0568897	RCC-4:VHL loss
ENSG00000049245	VAMP3	-0.00254215	RCC-4:VHL loss
ENSG00000049246	PER3	-0.121151	RCC-4:VHL loss
ENSG00000049249	TNFRSF9	-0.0680677	RCC-4:VHL loss
ENSG00000049449	RCN1	-0.0432093	RCC-4:VHL loss
ENSG00000049541	RFC2	-0.0716728	RCC-4:VHL loss
ENSG00000049618	ARID1B	-0.0322254	RCC-4:VHL loss
ENSG00000049656	CLPTM1L	-0.035153	RCC-4:VHL loss
ENSG00000049759	NEDD4L	0.0262394	RCC-4:VHL loss
ENSG00000049769	PPP1R3F	-0.149075	RCC-4:VHL loss
ENSG00000049860	HEXB	-0.0623625	RCC-4:VHL loss
ENSG00000050130	JKAMP	-0.0050404	RCC-4:VHL loss
ENSG00000050165	DKK3	0.0734353	RCC-4:VHL loss
ENSG00000050327	ARHGEF5	-0.00507771	RCC-4:VHL loss
ENSG00000050344	NFE2L3	-0.0980437	RCC-4:VHL loss
ENSG00000050393	MCUR1	-0.155914	RCC-4:VHL loss
ENSG00000050405	LIMA1	-0.0981129	RCC-4:VHL loss
ENSG00000050426	LETMD1	-0.37967	RCC-4:VHL loss
ENSG00000050748	MAPK9	-0.0205406	RCC-4:VHL loss
ENSG00000050820	BCAR1	-0.162567	RCC-4:VHL loss
ENSG00000051009	FAM160A2	-0.264373	RCC-4:VHL loss
ENSG00000051108	HERPUD1	-0.130909	RCC-4:VHL loss
ENSG00000051128	HOMER3	-0.0258929	RCC-4:VHL loss
ENSG00000051180	RAD51	-0.0487793	RCC-4:VHL loss
ENSG00000051382	PIK3CB	-0.0957475	RCC-4:VHL loss
ENSG00000051523	CYBA	0.018383	RCC-4:VHL loss
ENSG00000051596	THOC3	0.0117768	RCC-4:VHL loss
ENSG00000051620	HEBP2	0.0494101	RCC-4:VHL loss
ENSG00000052126	PLEKHA5	-0.0621376	RCC-4:VHL loss
ENSG00000052723	SIKE1	-0.051255	RCC-4:VHL loss
ENSG00000052802	MSMO1	-0.0992356	RCC-4:VHL loss
ENSG00000052841	TTC17	-0.149875	RCC-4:VHL loss
ENSG00000053254	FOXN3	-0.074691	RCC-4:VHL loss
ENSG00000053371	AKR7A2	-0.053622	RCC-4:VHL loss
ENSG00000053372	MRTO4	-0.0796545	RCC-4:VHL loss
ENSG00000053501	USE1	-0.0720125	RCC-4:VHL loss
ENSG00000053747	LAMA3	0.0433951	RCC-4:VHL loss
ENSG00000053770	AP5M1	-0.0379468	RCC-4:VHL loss
ENSG00000053900	ANAPC4	-0.227228	RCC-4:VHL loss
ENSG00000054116	TRAPPC3	-0.0090404	RCC-4:VHL loss
ENSG00000054118	THRAP3	0.0809141	RCC-4:VHL loss
ENSG00000054148	PHPT1	-0.0881477	RCC-4:VHL loss
ENSG00000054267	ARID4B	-0.0866691	RCC-4:VHL loss
ENSG00000054282	SDCCAG8	-0.0822311	RCC-4:VHL loss
ENSG00000054392	HHAT	0.0471243	RCC-4:VHL loss
ENSG00000054523	KIF1B	-0.216584	RCC-4:VHL loss
ENSG00000054598	FOXC1	-0.000589382	RCC-4:VHL loss
ENSG00000054611	TBC1D22A	-0.0657612	RCC-4:VHL loss
ENSG00000054654	SYNE2	0.183328	RCC-4:VHL loss
ENSG00000054965	FAM168A	0.0101349	RCC-4:VHL loss
ENSG00000054967	RELT	-0.107786	RCC-4:VHL loss
ENSG00000055044	NOP58	-0.162049	RCC-4:VHL loss
ENSG00000055070	SZRD1	-0.0713157	RCC-4:VHL loss
ENSG00000055130	CUL1	-0.295569	RCC-4:VHL loss
ENSG00000055147	FAM114A2	-0.172478	RCC-4:VHL loss
ENSG00000055163	CYFIP2	-0.0261646	RCC-4:VHL loss
ENSG00000055208	TAB2	-0.0349938	RCC-4:VHL loss
ENSG00000055211	GINM1	-0.0837679	RCC-4:VHL loss
ENSG00000055332	EIF2AK2	-0.0824389	RCC-4:VHL loss
ENSG00000055483	USP36	-0.0287409	RCC-4:VHL loss
ENSG00000055609	KMT2C	0.0380104	RCC-4:VHL loss
ENSG00000055950	MRPL43	-0.0733051	RCC-4:VHL loss
ENSG00000056050	HPF1	-0.0873323	RCC-4:VHL loss
ENSG00000056097	ZFR	-0.153077	RCC-4:VHL loss
ENSG00000056586	RC3H2	-0.18609	RCC-4:VHL loss
ENSG00000056972	TRAF3IP2	-0.275982	RCC-4:VHL loss
ENSG00000057019	DCBLD2	0.0216364	RCC-4:VHL loss
ENSG00000057252	SOAT1	-0.0733544	RCC-4:VHL loss
ENSG00000057294	PKP2	-0.0655468	RCC-4:VHL loss
ENSG00000057608	GDI2	-0.508727	RCC-4:VHL loss
ENSG00000057663	ATG5	-0.170878	RCC-4:VHL loss
ENSG00000057757	PITHD1	0.0146651	RCC-4:VHL loss
ENSG00000057935	MTA3	-0.0608182	RCC-4:VHL loss
ENSG00000058056	USP13	-0.21034	RCC-4:VHL loss
ENSG00000058063	ATP11B	0.0132813	RCC-4:VHL loss
ENSG00000058085	LAMC2	-0.047165	RCC-4:VHL loss
ENSG00000058091	CDK14	-0.0602409	RCC-4:VHL loss
ENSG00000058262	SEC61A1	-0.138462	RCC-4:VHL loss
ENSG00000058272	PPP1R12A	0.00522676	RCC-4:VHL loss
ENSG00000058600	POLR3E	-0.184435	RCC-4:VHL loss
ENSG00000058668	ATP2B4	-0.224302	RCC-4:VHL loss
ENSG00000058673	ZC3H11A	-0.00276313	RCC-4:VHL loss
ENSG00000058729	RIOK2	-0.278058	RCC-4:VHL loss
ENSG00000058799	YIPF1	-0.115983	RCC-4:VHL loss
ENSG00000058804	NDC1	-0.115286	RCC-4:VHL loss
ENSG00000058866	DGKG	-0.02851	RCC-4:VHL loss
ENSG00000059122	FLYWCH1	-0.027334	RCC-4:VHL loss
ENSG00000059145	UNKL	0.0325597	RCC-4:VHL loss
ENSG00000059377	TBXAS1	0.0261895	RCC-4:VHL loss
ENSG00000059378	PARP12	-0.154574	RCC-4:VHL loss
ENSG00000059573	ALDH18A1	0.00343424	RCC-4:VHL loss
ENSG00000059691	GATB	-0.0582918	RCC-4:VHL loss
ENSG00000059769	DNAJC25	-0.0948841	RCC-4:VHL loss
ENSG00000060069	CTDP1	-0.171624	RCC-4:VHL loss
ENSG00000060138	YBX3	-0.167692	RCC-4:VHL loss
ENSG00000060237	WNK1	-0.0676035	RCC-4:VHL loss
ENSG00000060339	CCAR1	-0.135699	RCC-4:VHL loss
ENSG00000060491	OGFR	-0.0933878	RCC-4:VHL loss
ENSG00000060642	PIGV	0.0248675	RCC-4:VHL loss
ENSG00000060688	SNRNP40	-0.0666068	RCC-4:VHL loss
ENSG00000060749	QSER1	-0.130112	RCC-4:VHL loss
ENSG00000060762	MPC1	-0.0572906	RCC-4:VHL loss
ENSG00000060971	ACAA1	-0.105841	RCC-4:VHL loss
ENSG00000061273	HDAC7	-0.121472	RCC-4:VHL loss
ENSG00000061656	SPAG4	-0.239103	RCC-4:VHL loss
ENSG00000061676	NCKAP1	-0.0765583	RCC-4:VHL loss
ENSG00000061794	MRPS35	-0.155171	RCC-4:VHL loss
ENSG00000061918	GUCY1B1	-0.160921	RCC-4:VHL loss
ENSG00000061936	SFSWAP	-0.297061	RCC-4:VHL loss
ENSG00000061987	MON2	-0.145931	RCC-4:VHL loss
ENSG00000062194	GPBP1	-0.00532956	RCC-4:VHL loss
ENSG00000062485	CS	-0.422356	RCC-4:VHL loss
ENSG00000062582	MRPS24	-0.0865312	RCC-4:VHL loss
ENSG00000062598	ELMO2	-0.111628	RCC-4:VHL loss
ENSG00000062650	WAPL	-0.110413	RCC-4:VHL loss
ENSG00000062716	VMP1	-0.116069	RCC-4:VHL loss
ENSG00000062725	APPBP2	-0.0878269	RCC-4:VHL loss
ENSG00000062822	POLD1	-0.0785216	RCC-4:VHL loss
ENSG00000063046	EIF4B	-0.357995	RCC-4:VHL loss
ENSG00000063176	SPHK2	-0.046245	RCC-4:VHL loss
ENSG00000063177	RPL18	-0.272158	RCC-4:VHL loss
ENSG00000063180	CA11	-0.0730979	RCC-4:VHL loss
ENSG00000063241	ISOC2	0.0375067	RCC-4:VHL loss
ENSG00000063244	U2AF2	-0.15747	RCC-4:VHL loss
ENSG00000063245	EPN1	-0.143554	RCC-4:VHL loss
ENSG00000063322	MED29	-0.0252156	RCC-4:VHL loss
ENSG00000063660	GPC1	-0.0961574	RCC-4:VHL loss
ENSG00000063761	ADCK1	-0.0016251	RCC-4:VHL loss
ENSG00000063854	HAGH	0.0015089	RCC-4:VHL loss
ENSG00000063978	RNF4	-0.0321097	RCC-4:VHL loss
ENSG00000064012	CASP8	-0.00391334	RCC-4:VHL loss
ENSG00000064042	LIMCH1	-0.199617	RCC-4:VHL loss
ENSG00000064102	INTS13	-0.0745912	RCC-4:VHL loss
ENSG00000064115	TM7SF3	-0.0717329	RCC-4:VHL loss
ENSG00000064199	SPA17	-0.0797575	RCC-4:VHL loss
ENSG00000064205	CCN5	-0.0397803	RCC-4:VHL loss
ENSG00000064313	TAF2	-0.0325552	RCC-4:VHL loss
ENSG00000064393	HIPK2	-0.239249	RCC-4:VHL loss
ENSG00000064419	TNPO3	-0.177186	RCC-4:VHL loss
ENSG00000064490	RFXANK	0.0120012	RCC-4:VHL loss
ENSG00000064545	TMEM161A	-0.109947	RCC-4:VHL loss
ENSG00000064547	LPAR2	-0.00600071	RCC-4:VHL loss
ENSG00000064601	CTSA	-0.0599767	RCC-4:VHL loss
ENSG00000064652	SNX24	-0.0341892	RCC-4:VHL loss
ENSG00000064666	CNN2	-0.151624	RCC-4:VHL loss
ENSG00000064703	DDX20	-0.246486	RCC-4:VHL loss
ENSG00000064726	BTBD1	-0.0434836	RCC-4:VHL loss
ENSG00000064932	SBNO2	-0.147372	RCC-4:VHL loss
ENSG00000064961	HMG20B	-0.0375798	RCC-4:VHL loss
ENSG00000064989	CALCRL	-0.0736435	RCC-4:VHL loss
ENSG00000064995	TAF11	-0.0334394	RCC-4:VHL loss
ENSG00000064999	ANKS1A	-0.0432128	RCC-4:VHL loss
ENSG00000065000	AP3D1	-0.157158	RCC-4:VHL loss
ENSG00000065054	SLC9A3R2	-0.038713	RCC-4:VHL loss
ENSG00000065057	NTHL1	-0.0743506	RCC-4:VHL loss
ENSG00000065135	GNAI3	-0.17572	RCC-4:VHL loss
ENSG00000065150	IPO5	-0.376918	RCC-4:VHL loss
ENSG00000065154	OAT	-0.140362	RCC-4:VHL loss
ENSG00000065183	WDR3	-0.14002	RCC-4:VHL loss
ENSG00000065243	PKN2	-0.0709321	RCC-4:VHL loss
ENSG00000065268	WDR18	-0.0568524	RCC-4:VHL loss
ENSG00000065308	TRAM2	-0.0426948	RCC-4:VHL loss
ENSG00000065328	MCM10	-0.107728	RCC-4:VHL loss
ENSG00000065427	KARS1	-0.216536	RCC-4:VHL loss
ENSG00000065457	ADAT1	0.0762765	RCC-4:VHL loss
ENSG00000065485	PDIA5	-0.0750497	RCC-4:VHL loss
ENSG00000065491	TBC1D22B	-0.0746895	RCC-4:VHL loss
ENSG00000065518	NDUFB4	-0.0371008	RCC-4:VHL loss
ENSG00000065526	SPEN	0.0918739	RCC-4:VHL loss
ENSG00000065534	MYLK	-0.0056337	RCC-4:VHL loss
ENSG00000065548	ZC3H15	-0.177231	RCC-4:VHL loss
ENSG00000065559	MAP2K4	-0.202652	RCC-4:VHL loss
ENSG00000065600	PACC1	-0.120565	RCC-4:VHL loss
ENSG00000065613	SLK	-0.204128	RCC-4:VHL loss
ENSG00000065615	CYB5R4	-0.052438	RCC-4:VHL loss
ENSG00000065621	GSTO2	-0.0864274	RCC-4:VHL loss
ENSG00000065665	SEC61A2	-0.142788	RCC-4:VHL loss
ENSG00000065802	ASB1	0.00156554	RCC-4:VHL loss
ENSG00000065809	FAM107B	-0.0138034	RCC-4:VHL loss
ENSG00000065833	ME1	-0.330482	RCC-4:VHL loss
ENSG00000065882	TBC1D1	-0.141461	RCC-4:VHL loss
ENSG00000065883	CDK13	-0.115027	RCC-4:VHL loss
ENSG00000065911	MTHFD2	-0.143001	RCC-4:VHL loss
ENSG00000065978	YBX1	-0.282799	RCC-4:VHL loss
ENSG00000065989	PDE4A	0.0416688	RCC-4:VHL loss
ENSG00000066027	PPP2R5A	-0.0811307	RCC-4:VHL loss
ENSG00000066044	ELAVL1	-0.06764	RCC-4:VHL loss
ENSG00000066117	SMARCD1	-0.0285338	RCC-4:VHL loss
ENSG00000066135	KDM4A	-0.112944	RCC-4:VHL loss
ENSG00000066136	NFYC	-0.120675	RCC-4:VHL loss
ENSG00000066185	ZMYND12	-0.227687	RCC-4:VHL loss
ENSG00000066230	SLC9A3	-0.0349859	RCC-4:VHL loss
ENSG00000066279	ASPM	0.085176	RCC-4:VHL loss
ENSG00000066322	ELOVL1	-0.0120725	RCC-4:VHL loss
ENSG00000066379	ZNRD1	-0.026649	RCC-4:VHL loss
ENSG00000066427	ATXN3	-0.0913101	RCC-4:VHL loss
ENSG00000066455	GOLGA5	-0.150118	RCC-4:VHL loss
ENSG00000066468	FGFR2	0.0768447	RCC-4:VHL loss
ENSG00000066557	LRRC40	-0.177418	RCC-4:VHL loss
ENSG00000066583	ISOC1	-0.0221154	RCC-4:VHL loss
ENSG00000066629	EML1	-0.116443	RCC-4:VHL loss
ENSG00000066651	TRMT11	-0.216301	RCC-4:VHL loss
ENSG00000066654	THUMPD1	-0.225598	RCC-4:VHL loss
ENSG00000066697	MSANTD3	-0.0803621	RCC-4:VHL loss
ENSG00000066777	ARFGEF1	-0.0424852	RCC-4:VHL loss
ENSG00000066855	MTFR1	-0.0374994	RCC-4:VHL loss
ENSG00000066926	FECH	-0.0714635	RCC-4:VHL loss
ENSG00000066933	MYO9A	-0.0457826	RCC-4:VHL loss
ENSG00000067064	IDI1	-0.0462407	RCC-4:VHL loss
ENSG00000067066	SP100	-0.161855	RCC-4:VHL loss
ENSG00000067113	PLPP1	-0.102652	RCC-4:VHL loss
ENSG00000067167	TRAM1	-0.077003	RCC-4:VHL loss
ENSG00000067182	TNFRSF1A	0.040993	RCC-4:VHL loss
ENSG00000067208	EVI5	-0.0957484	RCC-4:VHL loss
ENSG00000067221	STOML1	-0.0812313	RCC-4:VHL loss
ENSG00000067225	PKM	-0.188993	RCC-4:VHL loss
ENSG00000067248	DHX29	-0.156738	RCC-4:VHL loss
ENSG00000067533	RRP15	-0.109635	RCC-4:VHL loss
ENSG00000067596	DHX8	0.0627647	RCC-4:VHL loss
ENSG00000067606	PRKCZ	-0.0468183	RCC-4:VHL loss
ENSG00000067704	IARS2	-0.193815	RCC-4:VHL loss
ENSG00000067798	NAV3	-0.0373863	RCC-4:VHL loss
ENSG00000067829	IDH3G	-0.233329	RCC-4:VHL loss
ENSG00000067836	ROGDI	-0.0434498	RCC-4:VHL loss
ENSG00000067900	ROCK1	-0.163698	RCC-4:VHL loss
ENSG00000067955	CBFB	0.0302423	RCC-4:VHL loss
ENSG00000067992	PDK3	-0.0588585	RCC-4:VHL loss
ENSG00000068001	HYAL2	-0.0169669	RCC-4:VHL loss
ENSG00000068028	RASSF1	-0.0982206	RCC-4:VHL loss
ENSG00000068097	HEATR6	-0.000207161	RCC-4:VHL loss
ENSG00000068120	COASY	0.0509236	RCC-4:VHL loss
ENSG00000068305	MEF2A	-0.124175	RCC-4:VHL loss
ENSG00000068308	OTUD5	-0.142609	RCC-4:VHL loss
ENSG00000068323	TFE3	-0.0161329	RCC-4:VHL loss
ENSG00000068354	TBC1D25	-0.053619	RCC-4:VHL loss
ENSG00000068366	ACSL4	-0.174108	RCC-4:VHL loss
ENSG00000068394	GPKOW	-0.245694	RCC-4:VHL loss
ENSG00000068400	GRIPAP1	-0.125923	RCC-4:VHL loss
ENSG00000068438	FTSJ1	-0.0494048	RCC-4:VHL loss
ENSG00000068489	PRR11	-0.16276	RCC-4:VHL loss
ENSG00000068697	LAPTM4A	-0.00829641	RCC-4:VHL loss
ENSG00000068724	TTC7A	-0.118164	RCC-4:VHL loss
ENSG00000068745	IP6K2	-0.0900357	RCC-4:VHL loss
ENSG00000068784	SRBD1	-0.183761	RCC-4:VHL loss
ENSG00000068796	KIF2A	-0.0756987	RCC-4:VHL loss
ENSG00000068885	IFT80	-0.189134	RCC-4:VHL loss
ENSG00000068903	SIRT2	0.0263359	RCC-4:VHL loss
ENSG00000068912	ERLEC1	-0.0257925	RCC-4:VHL loss
ENSG00000068971	PPP2R5B	0.0141683	RCC-4:VHL loss
ENSG00000069020	MAST4	-0.0624548	RCC-4:VHL loss
ENSG00000069248	NUP133	-0.0785564	RCC-4:VHL loss
ENSG00000069275	NUCKS1	-0.00877437	RCC-4:VHL loss
ENSG00000069329	VPS35	-0.0752597	RCC-4:VHL loss
ENSG00000069345	DNAJA2	-0.368676	RCC-4:VHL loss
ENSG00000069399	BCL3	-0.0633677	RCC-4:VHL loss
ENSG00000069509	FUNDC1	-0.0855842	RCC-4:VHL loss
ENSG00000069849	ATP1B3	-0.13086	RCC-4:VHL loss
ENSG00000069869	NEDD4	0.0257496	RCC-4:VHL loss
ENSG00000069943	PIGB	-0.115012	RCC-4:VHL loss
ENSG00000069956	MAPK6	-0.0227511	RCC-4:VHL loss
ENSG00000069966	GNB5	-0.0734616	RCC-4:VHL loss
ENSG00000069974	RAB27A	-0.0297689	RCC-4:VHL loss
ENSG00000069998	HDHD5	-0.191225	RCC-4:VHL loss
ENSG00000070010	UFD1	-0.176863	RCC-4:VHL loss
ENSG00000070047	PHRF1	-0.106018	RCC-4:VHL loss
ENSG00000070081	NUCB2	-0.0683833	RCC-4:VHL loss
ENSG00000070087	PFN2	-0.0159075	RCC-4:VHL loss
ENSG00000070159	PTPN3	-0.0695072	RCC-4:VHL loss
ENSG00000070214	SLC44A1	-0.00465411	RCC-4:VHL loss
ENSG00000070269	TMEM260	0.0162042	RCC-4:VHL loss
ENSG00000070366	SMG6	-0.0465003	RCC-4:VHL loss
ENSG00000070367	EXOC5	0.0659305	RCC-4:VHL loss
ENSG00000070404	FSTL3	-0.0500561	RCC-4:VHL loss
ENSG00000070413	DGCR2	0.00591769	RCC-4:VHL loss
ENSG00000070423	RNF126	-0.0958518	RCC-4:VHL loss
ENSG00000070444	MNT	0.124218	RCC-4:VHL loss
ENSG00000070476	ZXDC	-0.380196	RCC-4:VHL loss
ENSG00000070501	POLB	-0.182659	RCC-4:VHL loss
ENSG00000070540	WIPI1	-0.156659	RCC-4:VHL loss
ENSG00000070610	GBA2	0.0141099	RCC-4:VHL loss
ENSG00000070614	NDST1	-0.0897777	RCC-4:VHL loss
ENSG00000070669	ASNS	-0.170241	RCC-4:VHL loss
ENSG00000070718	AP3M2	-0.139823	RCC-4:VHL loss
ENSG00000070756	PABPC1	-0.284041	RCC-4:VHL loss
ENSG00000070761	CFAP20	0.0298727	RCC-4:VHL loss
ENSG00000070785	EIF2B3	-0.19792	RCC-4:VHL loss
ENSG00000070814	TCOF1	0.00422117	RCC-4:VHL loss
ENSG00000070831	CDC42	-0.0745377	RCC-4:VHL loss
ENSG00000070882	OSBPL3	-0.133225	RCC-4:VHL loss
ENSG00000070950	RAD18	-0.344671	RCC-4:VHL loss
ENSG00000070961	ATP2B1	-0.0427628	RCC-4:VHL loss
ENSG00000071082	RPL31	-0.309261	RCC-4:VHL loss
ENSG00000071205	ARHGAP10	-0.19851	RCC-4:VHL loss
ENSG00000071243	ING3	-0.0342392	RCC-4:VHL loss
ENSG00000071282	LMCD1	-0.156963	RCC-4:VHL loss
ENSG00000071462	BUD23	-0.0208247	RCC-4:VHL loss
ENSG00000071537	SEL1L	0.008583	RCC-4:VHL loss
ENSG00000071539	TRIP13	-0.0367788	RCC-4:VHL loss
ENSG00000071553	ATP6AP1	-0.0816783	RCC-4:VHL loss
ENSG00000071564	TCF3	-0.182015	RCC-4:VHL loss
ENSG00000071626	DAZAP1	-0.123616	RCC-4:VHL loss
ENSG00000071655	MBD3	0.0363044	RCC-4:VHL loss
ENSG00000071794	HLTF	-0.135861	RCC-4:VHL loss
ENSG00000071859	FAM50A	-0.225891	RCC-4:VHL loss
ENSG00000071889	FAM3A	-0.0425508	RCC-4:VHL loss
ENSG00000072042	RDH11	-0.160579	RCC-4:VHL loss
ENSG00000072110	ACTN1	-0.126995	RCC-4:VHL loss
ENSG00000072135	PTPN18	-0.0268029	RCC-4:VHL loss
ENSG00000072195	SPEG	-0.0196669	RCC-4:VHL loss
ENSG00000072210	ALDH3A2	-0.0962903	RCC-4:VHL loss
ENSG00000072274	TFRC	-0.0514798	RCC-4:VHL loss
ENSG00000072364	AFF4	-0.0100307	RCC-4:VHL loss
ENSG00000072401	UBE2D1	-0.0192875	RCC-4:VHL loss
ENSG00000072415	MPP5	-0.0164707	RCC-4:VHL loss
ENSG00000072422	RHOBTB1	-0.0113596	RCC-4:VHL loss
ENSG00000072501	SMC1A	-0.207565	RCC-4:VHL loss
ENSG00000072506	HSD17B10	-0.0601161	RCC-4:VHL loss
ENSG00000072518	MARK2	-0.136181	RCC-4:VHL loss
ENSG00000072571	HMMR	-0.0533862	RCC-4:VHL loss
ENSG00000072609	CHFR	-0.0738209	RCC-4:VHL loss
ENSG00000072657	TRHDE	0.0235098	RCC-4:VHL loss
ENSG00000072682	P4HA2	-0.0800509	RCC-4:VHL loss
ENSG00000072736	NFATC3	-0.0298971	RCC-4:VHL loss
ENSG00000072756	TRNT1	0.0628727	RCC-4:VHL loss
ENSG00000072786	STK10	-0.0673079	RCC-4:VHL loss
ENSG00000072803	FBXW11	-0.0974985	RCC-4:VHL loss
ENSG00000072818	ACAP1	-0.0448969	RCC-4:VHL loss
ENSG00000072849	DERL2	-0.050139	RCC-4:VHL loss
ENSG00000072864	NDE1	-0.0923004	RCC-4:VHL loss
ENSG00000072954	TMEM38A	-0.161622	RCC-4:VHL loss
ENSG00000072958	AP1M1	-0.159302	RCC-4:VHL loss
ENSG00000073050	XRCC1	-0.268022	RCC-4:VHL loss
ENSG00000073060	SCARB1	-0.0699513	RCC-4:VHL loss
ENSG00000073111	MCM2	-0.260173	RCC-4:VHL loss
ENSG00000073169	SELENOO	-0.124377	RCC-4:VHL loss
ENSG00000073331	ALPK1	0.00137371	RCC-4:VHL loss
ENSG00000073350	LLGL2	0.0172032	RCC-4:VHL loss
ENSG00000073417	PDE8A	-0.0195367	RCC-4:VHL loss
ENSG00000073536	NLE1	-0.398526	RCC-4:VHL loss
ENSG00000073578	SDHA	-0.193453	RCC-4:VHL loss
ENSG00000073584	SMARCE1	-0.112972	RCC-4:VHL loss
ENSG00000073614	KDM5A	-0.0136673	RCC-4:VHL loss
ENSG00000073711	PPP2R3A	-0.0451105	RCC-4:VHL loss
ENSG00000073712	FERMT2	0.0125611	RCC-4:VHL loss
ENSG00000073792	IGF2BP2	-0.171745	RCC-4:VHL loss
ENSG00000073803	MAP3K13	-0.106326	RCC-4:VHL loss
ENSG00000073921	PICALM	-0.238375	RCC-4:VHL loss
ENSG00000073969	NSF	0.0485427	RCC-4:VHL loss
ENSG00000074071	MRPS34	-0.0220871	RCC-4:VHL loss
ENSG00000074201	CLNS1A	-0.164306	RCC-4:VHL loss
ENSG00000074219	TEAD2	-0.0735616	RCC-4:VHL loss
ENSG00000074266	EED	-0.211309	RCC-4:VHL loss
ENSG00000074319	TSG101	-0.162915	RCC-4:VHL loss
ENSG00000074356	NCBP3	-0.0325307	RCC-4:VHL loss
ENSG00000074410	CA12	-0.00615774	RCC-4:VHL loss
ENSG00000074416	MGLL	-0.00633588	RCC-4:VHL loss
ENSG00000074527	NTN4	-0.166952	RCC-4:VHL loss
ENSG00000074582	BCS1L	-0.0865645	RCC-4:VHL loss
ENSG00000074590	NUAK1	-0.212913	RCC-4:VHL loss
ENSG00000074603	DPP8	-0.141654	RCC-4:VHL loss
ENSG00000074621	SLC24A1	-0.00536649	RCC-4:VHL loss
ENSG00000074695	LMAN1	-0.177619	RCC-4:VHL loss
ENSG00000074696	HACD3	-0.0591346	RCC-4:VHL loss
ENSG00000074800	ENO1	-0.291702	RCC-4:VHL loss
ENSG00000074842	MYDGF	0.011332	RCC-4:VHL loss
ENSG00000075089	ACTR6	-0.0939036	RCC-4:VHL loss
ENSG00000075131	TIPIN	-0.158053	RCC-4:VHL loss
ENSG00000075142	SRI	-0.0281518	RCC-4:VHL loss
ENSG00000075188	NUP37	-0.151415	RCC-4:VHL loss
ENSG00000075218	GTSE1	-0.065088	RCC-4:VHL loss
ENSG00000075223	SEMA3C	-0.0646208	RCC-4:VHL loss
ENSG00000075234	TTC38	-0.119467	RCC-4:VHL loss
ENSG00000075239	ACAT1	-0.320618	RCC-4:VHL loss
ENSG00000075292	ZNF638	-0.121048	RCC-4:VHL loss
ENSG00000075303	SLC25A40	-0.0143781	RCC-4:VHL loss
ENSG00000075336	TIMM21	-0.0250883	RCC-4:VHL loss
ENSG00000075391	RASAL2	0.0714223	RCC-4:VHL loss
ENSG00000075399	VPS9D1	-0.167172	RCC-4:VHL loss
ENSG00000075407	ZNF37A	-0.0837024	RCC-4:VHL loss
ENSG00000075413	MARK3	-0.0955578	RCC-4:VHL loss
ENSG00000075415	SLC25A3	-0.36145	RCC-4:VHL loss
ENSG00000075420	FNDC3B	0.0373366	RCC-4:VHL loss
ENSG00000075426	FOSL2	-0.150819	RCC-4:VHL loss
ENSG00000075568	TMEM131	-0.154864	RCC-4:VHL loss
ENSG00000075618	FSCN1	-0.173737	RCC-4:VHL loss
ENSG00000075624	ACTB	-0.129252	RCC-4:VHL loss
ENSG00000075643	MOCOS	-0.119251	RCC-4:VHL loss
ENSG00000075651	PLD1	-0.0184216	RCC-4:VHL loss
ENSG00000075711	DLG1	-0.167722	RCC-4:VHL loss
ENSG00000075785	RAB7A	-0.00930112	RCC-4:VHL loss
ENSG00000075790	BCAP29	-0.060203	RCC-4:VHL loss
ENSG00000075856	SART3	-0.104083	RCC-4:VHL loss
ENSG00000075891	PAX2	0.0305931	RCC-4:VHL loss
ENSG00000075914	EXOSC7	-0.033669	RCC-4:VHL loss
ENSG00000075975	MKRN2	-0.0845207	RCC-4:VHL loss
ENSG00000076003	MCM6	0.0096263	RCC-4:VHL loss
ENSG00000076043	REXO2	-0.0134618	RCC-4:VHL loss
ENSG00000076053	RBM7	-0.089505	RCC-4:VHL loss
ENSG00000076067	RBMS2	-0.174816	RCC-4:VHL loss
ENSG00000076108	BAZ2A	-0.111422	RCC-4:VHL loss
ENSG00000076242	MLH1	-0.1003	RCC-4:VHL loss
ENSG00000076248	UNG	-0.0820317	RCC-4:VHL loss
ENSG00000076321	KLHL20	-0.0631556	RCC-4:VHL loss
ENSG00000076382	SPAG5	-0.179436	RCC-4:VHL loss
ENSG00000076513	ANKRD13A	-0.0519685	RCC-4:VHL loss
ENSG00000076554	TPD52	-0.0407477	RCC-4:VHL loss
ENSG00000076604	TRAF4	-0.101991	RCC-4:VHL loss
ENSG00000076641	PAG1	-0.107268	RCC-4:VHL loss
ENSG00000076650	GPATCH1	-0.08706	RCC-4:VHL loss
ENSG00000076662	ICAM3	-0.0846672	RCC-4:VHL loss
ENSG00000076685	NT5C2	-0.119259	RCC-4:VHL loss
ENSG00000076716	GPC4	-0.0658497	RCC-4:VHL loss
ENSG00000076770	MBNL3	-0.00468459	RCC-4:VHL loss
ENSG00000076924	XAB2	-0.186184	RCC-4:VHL loss
ENSG00000076928	ARHGEF1	-0.189231	RCC-4:VHL loss
ENSG00000076944	STXBP2	-0.149699	RCC-4:VHL loss
ENSG00000076984	MAP2K7	-0.201875	RCC-4:VHL loss
ENSG00000077044	DGKD	-0.148739	RCC-4:VHL loss
ENSG00000077147	TM9SF3	-0.0147061	RCC-4:VHL loss
ENSG00000077150	NFKB2	-0.142822	RCC-4:VHL loss
ENSG00000077157	PPP1R12B	0.109143	RCC-4:VHL loss
ENSG00000077232	DNAJC10	0.0111257	RCC-4:VHL loss
ENSG00000077235	GTF3C1	-0.103612	RCC-4:VHL loss
ENSG00000077238	IL4R	0.0187682	RCC-4:VHL loss
ENSG00000077254	USP33	-0.083765	RCC-4:VHL loss
ENSG00000077264	PAK3	-0.0526336	RCC-4:VHL loss
ENSG00000077312	SNRPA	-0.273774	RCC-4:VHL loss
ENSG00000077348	EXOSC5	-0.0507596	RCC-4:VHL loss
ENSG00000077380	DYNC1I2	-0.224904	RCC-4:VHL loss
ENSG00000077420	APBB1IP	-0.215018	RCC-4:VHL loss
ENSG00000077454	LRCH4	-0.0399443	RCC-4:VHL loss
ENSG00000077458	FAM76B	-0.0794187	RCC-4:VHL loss
ENSG00000077463	SIRT6	-0.0219186	RCC-4:VHL loss
ENSG00000077514	POLD3	-0.169861	RCC-4:VHL loss
ENSG00000077549	CAPZB	-0.0739614	RCC-4:VHL loss
ENSG00000077684	JADE1	-0.0909514	RCC-4:VHL loss
ENSG00000077713	SLC25A43	-0.19661	RCC-4:VHL loss
ENSG00000077721	UBE2A	-0.0240549	RCC-4:VHL loss
ENSG00000077782	FGFR1	0.0135612	RCC-4:VHL loss
ENSG00000077942	FBLN1	-0.0509609	RCC-4:VHL loss
ENSG00000078043	PIAS2	-0.0599492	RCC-4:VHL loss
ENSG00000078053	AMPH	-0.00744944	RCC-4:VHL loss
ENSG00000078061	ARAF	-0.0116741	RCC-4:VHL loss
ENSG00000078070	MCCC1	-0.173646	RCC-4:VHL loss
ENSG00000078140	UBE2K	-0.0225909	RCC-4:VHL loss
ENSG00000078142	PIK3C3	-0.190177	RCC-4:VHL loss
ENSG00000078237	TIGAR	-0.117783	RCC-4:VHL loss
ENSG00000078246	TULP3	-0.234327	RCC-4:VHL loss
ENSG00000078269	SYNJ2	-0.0348014	RCC-4:VHL loss
ENSG00000078304	PPP2R5C	-0.127224	RCC-4:VHL loss
ENSG00000078369	GNB1	-0.101729	RCC-4:VHL loss
ENSG00000078399	HOXA9	-0.0370207	RCC-4:VHL loss
ENSG00000078401	EDN1	-0.198938	RCC-4:VHL loss
ENSG00000078403	MLLT10	-0.0431014	RCC-4:VHL loss
ENSG00000078618	NRDC	-0.127659	RCC-4:VHL loss
ENSG00000078668	VDAC3	-0.095558	RCC-4:VHL loss
ENSG00000078674	PCM1	-0.0377544	RCC-4:VHL loss
ENSG00000078699	CBFA2T2	-0.101209	RCC-4:VHL loss
ENSG00000078725	BRINP1	-0.0152365	RCC-4:VHL loss
ENSG00000078747	ITCH	-0.176366	RCC-4:VHL loss
ENSG00000078804	TP53INP2	-0.0108467	RCC-4:VHL loss
ENSG00000078808	SDF4	-0.0230951	RCC-4:VHL loss
ENSG00000078902	TOLLIP	0.0126157	RCC-4:VHL loss
ENSG00000078967	UBE2D4	-0.0487725	RCC-4:VHL loss
ENSG00000079134	THOC1	-0.102058	RCC-4:VHL loss
ENSG00000079246	XRCC5	-0.240652	RCC-4:VHL loss
ENSG00000079257	LXN	-0.0787308	RCC-4:VHL loss
ENSG00000079263	SP140	0.021373	RCC-4:VHL loss
ENSG00000079277	MKNK1	-0.0747473	RCC-4:VHL loss
ENSG00000079313	REXO1	-0.0623271	RCC-4:VHL loss
ENSG00000079332	SAR1A	0.00889256	RCC-4:VHL loss
ENSG00000079337	RAPGEF3	-0.184572	RCC-4:VHL loss
ENSG00000079387	SENP1	-0.0289511	RCC-4:VHL loss
ENSG00000079459	FDFT1	-0.15563	RCC-4:VHL loss
ENSG00000079462	PAFAH1B3	-0.0153358	RCC-4:VHL loss
ENSG00000079616	KIF22	-0.151479	RCC-4:VHL loss
ENSG00000079691	CARMIL1	-0.0138001	RCC-4:VHL loss
ENSG00000079739	PGM1	-0.164998	RCC-4:VHL loss
ENSG00000079785	DDX1	-0.201014	RCC-4:VHL loss
ENSG00000079805	DNM2	-0.190764	RCC-4:VHL loss
ENSG00000079819	EPB41L2	-0.0686321	RCC-4:VHL loss
ENSG00000079931	MOXD1	-0.00313528	RCC-4:VHL loss
ENSG00000079950	STX7	-0.0286196	RCC-4:VHL loss
ENSG00000079974	RABL2B	-0.0257192	RCC-4:VHL loss
ENSG00000079999	KEAP1	-0.0377683	RCC-4:VHL loss
ENSG00000080189	SLC35C2	0.00382533	RCC-4:VHL loss
ENSG00000080200	CRYBG3	-0.118904	RCC-4:VHL loss
ENSG00000080224	EPHA6	-0.173923	RCC-4:VHL loss
ENSG00000080345	RIF1	-0.178866	RCC-4:VHL loss
ENSG00000080371	RAB21	0.00108567	RCC-4:VHL loss
ENSG00000080493	SLC4A4	0.0769881	RCC-4:VHL loss
ENSG00000080503	SMARCA2	-0.249483	RCC-4:VHL loss
ENSG00000080546	SESN1	-0.148584	RCC-4:VHL loss
ENSG00000080561	MID2	-0.0985951	RCC-4:VHL loss
ENSG00000080603	SRCAP	0.056167	RCC-4:VHL loss
ENSG00000080802	CNOT4	-0.103547	RCC-4:VHL loss
ENSG00000080815	PSEN1	-0.0906128	RCC-4:VHL loss
ENSG00000080822	CLDND1	0.0187266	RCC-4:VHL loss
ENSG00000080823	MOK	-0.0163084	RCC-4:VHL loss
ENSG00000080824	HSP90AA1	-0.136222	RCC-4:VHL loss
ENSG00000080839	RBL1	-0.158011	RCC-4:VHL loss
ENSG00000080845	DLGAP4	-0.101026	RCC-4:VHL loss
ENSG00000080986	NDC80	-0.185713	RCC-4:VHL loss
ENSG00000081014	AP4E1	0.0617263	RCC-4:VHL loss
ENSG00000081019	RSBN1	-0.0991602	RCC-4:VHL loss
ENSG00000081026	MAGI3	-0.0105563	RCC-4:VHL loss
ENSG00000081087	OSTM1	-0.0244927	RCC-4:VHL loss
ENSG00000081154	PCNP	-0.135668	RCC-4:VHL loss
ENSG00000081177	EXD2	-0.111479	RCC-4:VHL loss
ENSG00000081307	UBA5	-0.135374	RCC-4:VHL loss
ENSG00000081320	STK17B	0.0210776	RCC-4:VHL loss
ENSG00000081377	CDC14B	-0.0512852	RCC-4:VHL loss
ENSG00000081665	ZNF506	-0.0535093	RCC-4:VHL loss
ENSG00000081692	JMJD4	-0.0429402	RCC-4:VHL loss
ENSG00000081721	DUSP12	-0.116773	RCC-4:VHL loss
ENSG00000081760	AACS	-0.10018	RCC-4:VHL loss
ENSG00000081791	DELE1	-0.171754	RCC-4:VHL loss
ENSG00000081870	HSPB11	-0.0288598	RCC-4:VHL loss
ENSG00000081923	ATP8B1	-0.128662	RCC-4:VHL loss
ENSG00000082068	WDR70	-0.053765	RCC-4:VHL loss
ENSG00000082146	STRADB	-0.0784067	RCC-4:VHL loss
ENSG00000082153	BZW1	-0.108808	RCC-4:VHL loss
ENSG00000082212	ME2	-0.188062	RCC-4:VHL loss
ENSG00000082213	C5orf22	-0.0856679	RCC-4:VHL loss
ENSG00000082258	CCNT2	0.0192122	RCC-4:VHL loss
ENSG00000082397	EPB41L3	-0.161754	RCC-4:VHL loss
ENSG00000082438	COBLL1	-0.0525555	RCC-4:VHL loss
ENSG00000082458	DLG3	-0.276841	RCC-4:VHL loss
ENSG00000082515	MRPL22	-0.0782098	RCC-4:VHL loss
ENSG00000082641	NFE2L1	-0.100454	RCC-4:VHL loss
ENSG00000082701	GSK3B	-0.0995027	RCC-4:VHL loss
ENSG00000082781	ITGB5	0.00359489	RCC-4:VHL loss
ENSG00000082898	XPO1	0.0660108	RCC-4:VHL loss
ENSG00000082996	RNF13	-0.0680549	RCC-4:VHL loss
ENSG00000083093	PALB2	-0.0317356	RCC-4:VHL loss
ENSG00000083123	BCKDHB	-0.123253	RCC-4:VHL loss
ENSG00000083168	KAT6A	-0.108561	RCC-4:VHL loss
ENSG00000083223	TUT7	-0.0964096	RCC-4:VHL loss
ENSG00000083290	ULK2	0.108824	RCC-4:VHL loss
ENSG00000083312	TNPO1	-0.0687197	RCC-4:VHL loss
ENSG00000083444	PLOD1	-0.249508	RCC-4:VHL loss
ENSG00000083457	ITGAE	-0.0443589	RCC-4:VHL loss
ENSG00000083520	DIS3	-0.0448348	RCC-4:VHL loss
ENSG00000083535	PIBF1	-0.172561	RCC-4:VHL loss
ENSG00000083544	TDRD3	-0.0802059	RCC-4:VHL loss
ENSG00000083635	NUFIP1	-0.166513	RCC-4:VHL loss
ENSG00000083642	PDS5B	0.158867	RCC-4:VHL loss
ENSG00000083720	OXCT1	-0.300801	RCC-4:VHL loss
ENSG00000083750	RRAGB	-0.0281548	RCC-4:VHL loss
ENSG00000083799	CYLD	0.00740179	RCC-4:VHL loss
ENSG00000083807	SLC27A5	-0.0736754	RCC-4:VHL loss
ENSG00000083817	ZNF416	-0.1262	RCC-4:VHL loss
ENSG00000083828	ZNF586	-0.201649	RCC-4:VHL loss
ENSG00000083838	ZNF446	-0.468727	RCC-4:VHL loss
ENSG00000083844	ZNF264	-0.039112	RCC-4:VHL loss
ENSG00000083845	RPS5	-0.317111	RCC-4:VHL loss
ENSG00000083857	FAT1	-0.0306679	RCC-4:VHL loss
ENSG00000083896	YTHDC1	-0.10259	RCC-4:VHL loss
ENSG00000083937	CHMP2B	-0.0463932	RCC-4:VHL loss
ENSG00000084070	SMAP2	-0.0431214	RCC-4:VHL loss
ENSG00000084072	PPIE	-0.114811	RCC-4:VHL loss
ENSG00000084073	ZMPSTE24	-0.12979	RCC-4:VHL loss
ENSG00000084090	STARD7	0.0380586	RCC-4:VHL loss
ENSG00000084092	NOA1	-0.405333	RCC-4:VHL loss
ENSG00000084093	REST	-0.0538867	RCC-4:VHL loss
ENSG00000084112	SSH1	0.0112308	RCC-4:VHL loss
ENSG00000084207	GSTP1	-0.0695789	RCC-4:VHL loss
ENSG00000084234	APLP2	-0.158581	RCC-4:VHL loss
ENSG00000084463	WBP11	-0.207967	RCC-4:VHL loss
ENSG00000084623	EIF3I	-0.138515	RCC-4:VHL loss
ENSG00000084652	TXLNA	-0.158132	RCC-4:VHL loss
ENSG00000084693	AGBL5	-0.089411	RCC-4:VHL loss
ENSG00000084731	KIF3C	0.0829993	RCC-4:VHL loss
ENSG00000084733	RAB10	0.0110303	RCC-4:VHL loss
ENSG00000084754	HADHA	-0.393312	RCC-4:VHL loss
ENSG00000084764	MAPRE3	-0.0829004	RCC-4:VHL loss
ENSG00000085063	CD59	0.018929	RCC-4:VHL loss
ENSG00000085117	CD82	-0.0276941	RCC-4:VHL loss
ENSG00000085224	ATRX	0.057594	RCC-4:VHL loss
ENSG00000085231	AK6	-0.0446111	RCC-4:VHL loss
ENSG00000085274	MYNN	-0.0853581	RCC-4:VHL loss
ENSG00000085365	SCAMP1	-0.10586	RCC-4:VHL loss
ENSG00000085377	PREP	-0.130798	RCC-4:VHL loss
ENSG00000085415	SEH1L	-0.0763015	RCC-4:VHL loss
ENSG00000085433	WDR47	0.0643306	RCC-4:VHL loss
ENSG00000085449	WDFY1	-0.15366	RCC-4:VHL loss
ENSG00000085465	OVGP1	-0.061951	RCC-4:VHL loss
ENSG00000085511	MAP3K4	-0.0866861	RCC-4:VHL loss
ENSG00000085563	ABCB1	-0.169204	RCC-4:VHL loss
ENSG00000085644	ZNF213	0.0509365	RCC-4:VHL loss
ENSG00000085662	AKR1B1	-0.0911756	RCC-4:VHL loss
ENSG00000085721	RRN3	-0.215294	RCC-4:VHL loss
ENSG00000085733	CTTN	-0.16753	RCC-4:VHL loss
ENSG00000085760	MTIF2	-0.124275	RCC-4:VHL loss
ENSG00000085788	DDHD2	-0.176973	RCC-4:VHL loss
ENSG00000085831	TTC39A	-0.0386197	RCC-4:VHL loss
ENSG00000085840	ORC1	-0.377843	RCC-4:VHL loss
ENSG00000085871	MGST2	-0.0366137	RCC-4:VHL loss
ENSG00000085872	CHERP	-0.183901	RCC-4:VHL loss
ENSG00000085978	ATG16L1	-0.188989	RCC-4:VHL loss
ENSG00000085982	USP40	-0.201153	RCC-4:VHL loss
ENSG00000085998	POMGNT1	-0.0576846	RCC-4:VHL loss
ENSG00000085999	RAD54L	-0.085289	RCC-4:VHL loss
ENSG00000086015	MAST2	-0.0970616	RCC-4:VHL loss
ENSG00000086061	DNAJA1	-0.152408	RCC-4:VHL loss
ENSG00000086062	B4GALT1	0.0152418	RCC-4:VHL loss
ENSG00000086065	CHMP5	-0.0355277	RCC-4:VHL loss
ENSG00000086102	NFX1	-0.176108	RCC-4:VHL loss
ENSG00000086189	DIMT1	-0.00959163	RCC-4:VHL loss
ENSG00000086232	EIF2AK1	-0.110084	RCC-4:VHL loss
ENSG00000086289	EPDR1	0.0133337	RCC-4:VHL loss
ENSG00000086300	SNX10	-0.0638578	RCC-4:VHL loss
ENSG00000086475	SEPHS1	-0.217522	RCC-4:VHL loss
ENSG00000086504	MRPL28	-0.0497585	RCC-4:VHL loss
ENSG00000086544	ITPKC	0.0952552	RCC-4:VHL loss
ENSG00000086589	RBM22	-0.298289	RCC-4:VHL loss
ENSG00000086598	TMED2	0.0118902	RCC-4:VHL loss
ENSG00000086619	ERO1B	-0.220957	RCC-4:VHL loss
ENSG00000086666	ZFAND6	-0.0138583	RCC-4:VHL loss
ENSG00000086712	TXLNG	-0.265457	RCC-4:VHL loss
ENSG00000086827	ZW10	-0.0133074	RCC-4:VHL loss
ENSG00000086848	ALG9	-0.340158	RCC-4:VHL loss
ENSG00000087008	ACOX3	-0.0749316	RCC-4:VHL loss
ENSG00000087053	MTMR2	-0.0576379	RCC-4:VHL loss
ENSG00000087074	PPP1R15A	0.0529324	RCC-4:VHL loss
ENSG00000087076	HSD17B14	-0.16152	RCC-4:VHL loss
ENSG00000087077	TRIP6	-0.0817561	RCC-4:VHL loss
ENSG00000087086	FTL	-0.145386	RCC-4:VHL loss
ENSG00000087088	BAX	-0.0745687	RCC-4:VHL loss
ENSG00000087116	ADAMTS2	-0.0328887	RCC-4:VHL loss
ENSG00000087152	ATXN7L3	-0.0878916	RCC-4:VHL loss
ENSG00000087157	PGS1	-0.0831306	RCC-4:VHL loss
ENSG00000087191	PSMC5	-0.17075	RCC-4:VHL loss
ENSG00000087206	UIMC1	-0.193314	RCC-4:VHL loss
ENSG00000087266	SH3BP2	-0.174287	RCC-4:VHL loss
ENSG00000087269	NOP14	-0.26013	RCC-4:VHL loss
ENSG00000087274	ADD1	-0.180676	RCC-4:VHL loss
ENSG00000087299	L2HGDH	-0.144823	RCC-4:VHL loss
ENSG00000087302	RTRAF	-0.10127	RCC-4:VHL loss
ENSG00000087338	GMCL1	-0.0537987	RCC-4:VHL loss
ENSG00000087365	SF3B2	-0.21017	RCC-4:VHL loss
ENSG00000087448	KLHL42	-0.0986698	RCC-4:VHL loss
ENSG00000087460	GNAS	-0.0903866	RCC-4:VHL loss
ENSG00000087470	DNM1L	-0.141689	RCC-4:VHL loss
ENSG00000087502	ERGIC2	0.00879342	RCC-4:VHL loss
ENSG00000087586	AURKA	-0.166858	RCC-4:VHL loss
ENSG00000087842	PIR	-0.202347	RCC-4:VHL loss
ENSG00000087884	AAMDC	-0.040309	RCC-4:VHL loss
ENSG00000087903	RFX2	-0.178583	RCC-4:VHL loss
ENSG00000087995	METTL2A	-0.0847821	RCC-4:VHL loss
ENSG00000088035	ALG6	0.00878495	RCC-4:VHL loss
ENSG00000088038	CNOT3	-0.0687765	RCC-4:VHL loss
ENSG00000088179	PTPN4	-0.121255	RCC-4:VHL loss
ENSG00000088205	DDX18	-0.0546059	RCC-4:VHL loss
ENSG00000088247	KHSRP	-0.0921	RCC-4:VHL loss
ENSG00000088298	EDEM2	-0.0173525	RCC-4:VHL loss
ENSG00000088325	TPX2	-0.105206	RCC-4:VHL loss
ENSG00000088356	PDRG1	0.017713	RCC-4:VHL loss
ENSG00000088367	EPB41L1	-0.199762	RCC-4:VHL loss
ENSG00000088448	ANKRD10	-0.0541882	RCC-4:VHL loss
ENSG00000088451	TGDS	-0.139311	RCC-4:VHL loss
ENSG00000088543	C3orf18	0.0623311	RCC-4:VHL loss
ENSG00000088682	COQ9	-0.0348931	RCC-4:VHL loss
ENSG00000088727	KIF9	-0.0968879	RCC-4:VHL loss
ENSG00000088756	ARHGAP28	-0.0620184	RCC-4:VHL loss
ENSG00000088766	CRLS1	-0.0188025	RCC-4:VHL loss
ENSG00000088826	SMOX	-0.0832338	RCC-4:VHL loss
ENSG00000088832	FKBP1A	-0.0255535	RCC-4:VHL loss
ENSG00000088833	NSFL1C	-0.0893794	RCC-4:VHL loss
ENSG00000088876	ZNF343	-0.17759	RCC-4:VHL loss
ENSG00000088888	MAVS	-0.0925283	RCC-4:VHL loss
ENSG00000088899	LZTS3	0.199988	RCC-4:VHL loss
ENSG00000088930	XRN2	-0.163842	RCC-4:VHL loss
ENSG00000088986	DYNLL1	0.00218906	RCC-4:VHL loss
ENSG00000089006	SNX5	-0.235356	RCC-4:VHL loss
ENSG00000089009	RPL6	-0.459634	RCC-4:VHL loss
ENSG00000089048	ESF1	-0.0179506	RCC-4:VHL loss
ENSG00000089050	RBBP9	-0.0411602	RCC-4:VHL loss
ENSG00000089053	ANAPC5	-0.0944555	RCC-4:VHL loss
ENSG00000089057	SLC23A2	0.135136	RCC-4:VHL loss
ENSG00000089060	SLC8B1	-0.095952	RCC-4:VHL loss
ENSG00000089063	TMEM230	-0.0510583	RCC-4:VHL loss
ENSG00000089091	DZANK1	-0.132556	RCC-4:VHL loss
ENSG00000089094	KDM2B	-0.0812413	RCC-4:VHL loss
ENSG00000089123	TASP1	-0.0937338	RCC-4:VHL loss
ENSG00000089127	OAS1	-0.257988	RCC-4:VHL loss
ENSG00000089154	GCN1	0.0897646	RCC-4:VHL loss
ENSG00000089157	RPLP0	-0.343504	RCC-4:VHL loss
ENSG00000089159	PXN	-0.0914792	RCC-4:VHL loss
ENSG00000089177	KIF16B	-0.213208	RCC-4:VHL loss
ENSG00000089195	TRMT6	-0.282503	RCC-4:VHL loss
ENSG00000089220	PEBP1	-0.00420643	RCC-4:VHL loss
ENSG00000089234	BRAP	-0.0802963	RCC-4:VHL loss
ENSG00000089248	ERP29	-0.133652	RCC-4:VHL loss
ENSG00000089280	FUS	-0.1179	RCC-4:VHL loss
ENSG00000089289	IGBP1	-0.512068	RCC-4:VHL loss
ENSG00000089327	FXYD5	-0.0771828	RCC-4:VHL loss
ENSG00000089335	ZNF302	-0.22446	RCC-4:VHL loss
ENSG00000089351	GRAMD1A	-0.163702	RCC-4:VHL loss
ENSG00000089486	CDIP1	0.00854901	RCC-4:VHL loss
ENSG00000089597	GANAB	-0.165454	RCC-4:VHL loss
ENSG00000089639	GMIP	0.0921714	RCC-4:VHL loss
ENSG00000089682	RBM41	-0.123122	RCC-4:VHL loss
ENSG00000089685	BIRC5	-0.0279575	RCC-4:VHL loss
ENSG00000089693	MLF2	0.0505383	RCC-4:VHL loss
ENSG00000089723	OTUB2	0.0185847	RCC-4:VHL loss
ENSG00000089737	DDX24	-0.0913488	RCC-4:VHL loss
ENSG00000089775	ZBTB25	-0.208554	RCC-4:VHL loss
ENSG00000089818	NECAP1	-0.0936397	RCC-4:VHL loss
ENSG00000089820	ARHGAP4	-0.0954748	RCC-4:VHL loss
ENSG00000089876	DHX32	-0.0568443	RCC-4:VHL loss
ENSG00000089902	RCOR1	-0.297337	RCC-4:VHL loss
ENSG00000089916	GPATCH2L	-0.212949	RCC-4:VHL loss
ENSG00000090013	BLVRB	-0.0471265	RCC-4:VHL loss
ENSG00000090054	SPTLC1	-0.162335	RCC-4:VHL loss
ENSG00000090060	PAPOLA	-0.0417635	RCC-4:VHL loss
ENSG00000090061	CCNK	-0.0979459	RCC-4:VHL loss
ENSG00000090097	PCBP4	-0.0971218	RCC-4:VHL loss
ENSG00000090238	YPEL3	-0.00079793	RCC-4:VHL loss
ENSG00000090263	MRPS33	-0.0623368	RCC-4:VHL loss
ENSG00000090266	NDUFB2	-0.0340823	RCC-4:VHL loss
ENSG00000090273	NUDC	-0.0152698	RCC-4:VHL loss
ENSG00000090316	MAEA	-0.153178	RCC-4:VHL loss
ENSG00000090339	ICAM1	-0.157528	RCC-4:VHL loss
ENSG00000090372	STRN4	-0.0592847	RCC-4:VHL loss
ENSG00000090432	MUL1	-0.010625	RCC-4:VHL loss
ENSG00000090447	TFAP4	-0.196639	RCC-4:VHL loss
ENSG00000090470	PDCD7	-0.202622	RCC-4:VHL loss
ENSG00000090487	SPG21	-0.0488556	RCC-4:VHL loss
ENSG00000090520	DNAJB11	0.0136587	RCC-4:VHL loss
ENSG00000090530	P3H2	-0.16609	RCC-4:VHL loss
ENSG00000090554	FLT3LG	-0.147879	RCC-4:VHL loss
ENSG00000090565	RAB11FIP3	-0.0244048	RCC-4:VHL loss
ENSG00000090581	GNPTG	-0.0409296	RCC-4:VHL loss
ENSG00000090612	ZNF268	0.0394295	RCC-4:VHL loss
ENSG00000090615	GOLGA3	-0.0227049	RCC-4:VHL loss
ENSG00000090621	PABPC4	-0.137981	RCC-4:VHL loss
ENSG00000090661	CERS4	-0.0343818	RCC-4:VHL loss
ENSG00000090674	MCOLN1	-0.0979013	RCC-4:VHL loss
ENSG00000090686	USP48	-0.167928	RCC-4:VHL loss
ENSG00000090861	AARS1	-0.195599	RCC-4:VHL loss
ENSG00000090863	GLG1	-0.0633549	RCC-4:VHL loss
ENSG00000090889	KIF4A	0.0261045	RCC-4:VHL loss
ENSG00000090905	TNRC6A	-0.0425352	RCC-4:VHL loss
ENSG00000090932	DLL3	-0.124876	RCC-4:VHL loss
ENSG00000090971	NAT14	0.0550876	RCC-4:VHL loss
ENSG00000090989	EXOC1	-0.166138	RCC-4:VHL loss
ENSG00000091009	RBM27	-0.0580892	RCC-4:VHL loss
ENSG00000091039	OSBPL8	-0.0544352	RCC-4:VHL loss
ENSG00000091073	DTX2	-0.149597	RCC-4:VHL loss
ENSG00000091127	PUS7	-0.0885067	RCC-4:VHL loss
ENSG00000091129	NRCAM	-0.104013	RCC-4:VHL loss
ENSG00000091136	LAMB1	-0.176915	RCC-4:VHL loss
ENSG00000091140	DLD	-0.22289	RCC-4:VHL loss
ENSG00000091164	TXNL1	-0.162462	RCC-4:VHL loss
ENSG00000091262	ABCC6	-0.010261	RCC-4:VHL loss
ENSG00000091317	CMTM6	0.00464028	RCC-4:VHL loss
ENSG00000091409	ITGA6	-0.126442	RCC-4:VHL loss
ENSG00000091436	MAP3K20	-0.0400625	RCC-4:VHL loss
ENSG00000091483	FH	-0.208653	RCC-4:VHL loss
ENSG00000091527	CDV3	-0.109232	RCC-4:VHL loss
ENSG00000091542	ALKBH5	0.00746944	RCC-4:VHL loss
ENSG00000091640	SPAG7	-0.0285875	RCC-4:VHL loss
ENSG00000091651	ORC6	-0.0212358	RCC-4:VHL loss
ENSG00000091732	ZC3HC1	-0.11433	RCC-4:VHL loss
ENSG00000091844	RGS17	-0.178226	RCC-4:VHL loss
ENSG00000091947	TMEM101	-0.153151	RCC-4:VHL loss
ENSG00000091986	CCDC80	-0.289307	RCC-4:VHL loss
ENSG00000092010	PSME1	-0.096885	RCC-4:VHL loss
ENSG00000092020	PPP2R3C	-0.216365	RCC-4:VHL loss
ENSG00000092036	HAUS4	-0.377504	RCC-4:VHL loss
ENSG00000092094	OSGEP	-0.0083218	RCC-4:VHL loss
ENSG00000092098	RNF31	-0.0545533	RCC-4:VHL loss
ENSG00000092140	G2E3	-0.15402	RCC-4:VHL loss
ENSG00000092148	HECTD1	-0.239054	RCC-4:VHL loss
ENSG00000092199	HNRNPC	-0.300103	RCC-4:VHL loss
ENSG00000092201	SUPT16H	-0.0214772	RCC-4:VHL loss
ENSG00000092203	TOX4	-0.149892	RCC-4:VHL loss
ENSG00000092208	GEMIN2	-0.198107	RCC-4:VHL loss
ENSG00000092330	TINF2	0.0444413	RCC-4:VHL loss
ENSG00000092421	SEMA6A	0.00904788	RCC-4:VHL loss
ENSG00000092445	TYRO3	-0.0723005	RCC-4:VHL loss
ENSG00000092470	WDR76	-0.210563	RCC-4:VHL loss
ENSG00000092531	SNAP23	-0.0381576	RCC-4:VHL loss
ENSG00000092820	EZR	-0.0677606	RCC-4:VHL loss
ENSG00000092841	MYL6	-0.0407866	RCC-4:VHL loss
ENSG00000092847	AGO1	-0.0365206	RCC-4:VHL loss
ENSG00000092853	CLSPN	-0.146719	RCC-4:VHL loss
ENSG00000092871	RFFL	0.00272581	RCC-4:VHL loss
ENSG00000092931	MFSD11	-0.316239	RCC-4:VHL loss
ENSG00000092964	DPYSL2	0.0304978	RCC-4:VHL loss
ENSG00000092978	GPATCH2	-0.205538	RCC-4:VHL loss
ENSG00000093000	NUP50	0.00461743	RCC-4:VHL loss
ENSG00000093009	CDC45	-0.0520704	RCC-4:VHL loss
ENSG00000093167	LRRFIP2	-0.104422	RCC-4:VHL loss
ENSG00000093183	SEC22C	-0.0210434	RCC-4:VHL loss
ENSG00000093217	XYLB	-0.335109	RCC-4:VHL loss
ENSG00000094631	HDAC6	-0.3127	RCC-4:VHL loss
ENSG00000094804	CDC6	-0.0927198	RCC-4:VHL loss
ENSG00000094880	CDC23	-0.0356719	RCC-4:VHL loss
ENSG00000094914	AAAS	-0.0808805	RCC-4:VHL loss
ENSG00000094916	CBX5	-0.0117839	RCC-4:VHL loss
ENSG00000094975	SUCO	-0.0489883	RCC-4:VHL loss
ENSG00000095002	MSH2	-0.216297	RCC-4:VHL loss
ENSG00000095015	MAP3K1	-0.0284208	RCC-4:VHL loss
ENSG00000095059	DHPS	-0.193012	RCC-4:VHL loss
ENSG00000095066	HOOK2	-0.128873	RCC-4:VHL loss
ENSG00000095139	ARCN1	-0.178386	RCC-4:VHL loss
ENSG00000095209	TMEM38B	-0.0363241	RCC-4:VHL loss
ENSG00000095261	PSMD5	-0.14697	RCC-4:VHL loss
ENSG00000095321	CRAT	0.0261922	RCC-4:VHL loss
ENSG00000095380	NANS	-0.0767071	RCC-4:VHL loss
ENSG00000095383	TBC1D2	-0.428116	RCC-4:VHL loss
ENSG00000095485	CWF19L1	-0.0640672	RCC-4:VHL loss
ENSG00000095564	BTAF1	0.0336879	RCC-4:VHL loss
ENSG00000095574	IKZF5	0.208632	RCC-4:VHL loss
ENSG00000095587	TLL2	-0.0289052	RCC-4:VHL loss
ENSG00000095637	SORBS1	0.0525877	RCC-4:VHL loss
ENSG00000095739	BAMBI	-0.00037749	RCC-4:VHL loss
ENSG00000095794	CREM	-0.0483651	RCC-4:VHL loss
ENSG00000095906	NUBP2	-0.0906726	RCC-4:VHL loss
ENSG00000095951	HIVEP1	0.0950689	RCC-4:VHL loss
ENSG00000096060	FKBP5	-0.163464	RCC-4:VHL loss
ENSG00000096080	MRPS18A	-0.0243724	RCC-4:VHL loss
ENSG00000096092	TMEM14A	-0.0341309	RCC-4:VHL loss
ENSG00000096093	EFHC1	-0.058531	RCC-4:VHL loss
ENSG00000096384	HSP90AB1	-0.373181	RCC-4:VHL loss
ENSG00000096401	CDC5L	-0.185602	RCC-4:VHL loss
ENSG00000096433	ITPR3	-0.0641682	RCC-4:VHL loss
ENSG00000096717	SIRT1	-0.10451	RCC-4:VHL loss
ENSG00000096746	HNRNPH3	-0.215896	RCC-4:VHL loss
ENSG00000096872	IFT74	-0.254532	RCC-4:VHL loss
ENSG00000097021	ACOT7	-0.176774	RCC-4:VHL loss
ENSG00000097033	SH3GLB1	-0.127651	RCC-4:VHL loss
ENSG00000097046	CDC7	-0.065299	RCC-4:VHL loss
ENSG00000099203	TMED1	0.0228321	RCC-4:VHL loss
ENSG00000099204	ABLIM1	-0.0466314	RCC-4:VHL loss
ENSG00000099246	RAB18	-0.0445538	RCC-4:VHL loss
ENSG00000099250	NRP1	-0.104723	RCC-4:VHL loss
ENSG00000099256	PRTFDC1	-0.0165509	RCC-4:VHL loss
ENSG00000099282	TSPAN15	0.0146088	RCC-4:VHL loss
ENSG00000099290	WASHC2A	-0.0856786	RCC-4:VHL loss
ENSG00000099330	OCEL1	0.02706	RCC-4:VHL loss
ENSG00000099331	MYO9B	-0.0807099	RCC-4:VHL loss
ENSG00000099341	PSMD8	-0.0274087	RCC-4:VHL loss
ENSG00000099364	FBXL19	-0.0268746	RCC-4:VHL loss
ENSG00000099377	HSD3B7	-0.029297	RCC-4:VHL loss
ENSG00000099385	BCL7C	-0.0501747	RCC-4:VHL loss
ENSG00000099622	CIRBP	-0.165686	RCC-4:VHL loss
ENSG00000099624	ATP5F1D	-0.0693612	RCC-4:VHL loss
ENSG00000099783	HNRNPM	-0.191696	RCC-4:VHL loss
ENSG00000099785	MARCHF2	-0.0598371	RCC-4:VHL loss
ENSG00000099795	NDUFB7	-0.0194921	RCC-4:VHL loss
ENSG00000099797	TECR	-0.113841	RCC-4:VHL loss
ENSG00000099800	TIMM13	-0.0193113	RCC-4:VHL loss
ENSG00000099804	CDC34	0.01677	RCC-4:VHL loss
ENSG00000099849	RASSF7	-0.026998	RCC-4:VHL loss
ENSG00000099860	GADD45B	-0.0233335	RCC-4:VHL loss
ENSG00000099864	PALM	-0.0704083	RCC-4:VHL loss
ENSG00000099875	MKNK2	-0.0679331	RCC-4:VHL loss
ENSG00000099899	TRMT2A	-0.113323	RCC-4:VHL loss
ENSG00000099901	RANBP1	-0.022997	RCC-4:VHL loss
ENSG00000099904	ZDHHC8	0.0274877	RCC-4:VHL loss
ENSG00000099910	KLHL22	-0.124458	RCC-4:VHL loss
ENSG00000099917	MED15	-0.013013	RCC-4:VHL loss
ENSG00000099940	SNAP29	-0.0637988	RCC-4:VHL loss
ENSG00000099942	CRKL	-0.0741151	RCC-4:VHL loss
ENSG00000099953	MMP11	-0.0984451	RCC-4:VHL loss
ENSG00000099956	SMARCB1	-0.121841	RCC-4:VHL loss
ENSG00000099968	BCL2L13	-0.164287	RCC-4:VHL loss
ENSG00000099977	DDT	-0.0694182	RCC-4:VHL loss
ENSG00000099991	CABIN1	-0.198166	RCC-4:VHL loss
ENSG00000099992	TBC1D10A	-0.146954	RCC-4:VHL loss
ENSG00000099995	SF3A1	-0.274231	RCC-4:VHL loss
ENSG00000099999	RNF215	-0.0487967	RCC-4:VHL loss
ENSG00000100003	SEC14L2	-0.140915	RCC-4:VHL loss
ENSG00000100014	SPECC1L	-0.0949812	RCC-4:VHL loss
ENSG00000100023	PPIL2	-0.393149	RCC-4:VHL loss
ENSG00000100027	YPEL1	-0.101601	RCC-4:VHL loss
ENSG00000100028	SNRPD3	0.0262668	RCC-4:VHL loss
ENSG00000100029	PES1	-0.273847	RCC-4:VHL loss
ENSG00000100030	MAPK1	-0.0685202	RCC-4:VHL loss
ENSG00000100031	GGT1	-0.075448	RCC-4:VHL loss
ENSG00000100034	PPM1F	-0.0499985	RCC-4:VHL loss
ENSG00000100036	SLC35E4	-0.174987	RCC-4:VHL loss
ENSG00000100038	TOP3B	-0.24931	RCC-4:VHL loss
ENSG00000100056	ESS2	-0.216719	RCC-4:VHL loss
ENSG00000100065	CARD10	0.00409014	RCC-4:VHL loss
ENSG00000100075	SLC25A1	-0.023482	RCC-4:VHL loss
ENSG00000100083	GGA1	-0.230877	RCC-4:VHL loss
ENSG00000100097	LGALS1	-0.0608948	RCC-4:VHL loss
ENSG00000100099	HPS4	-0.14234	RCC-4:VHL loss
ENSG00000100100	PIK3IP1	-0.0784512	RCC-4:VHL loss
ENSG00000100104	SRRD	-0.0594967	RCC-4:VHL loss
ENSG00000100109	TFIP11	0.0262182	RCC-4:VHL loss
ENSG00000100116	GCAT	-0.00694424	RCC-4:VHL loss
ENSG00000100124	ANKRD54	-0.0286421	RCC-4:VHL loss
ENSG00000100129	EIF3L	-0.429673	RCC-4:VHL loss
ENSG00000100138	SNU13	-0.0576453	RCC-4:VHL loss
ENSG00000100139	MICALL1	-0.130728	RCC-4:VHL loss
ENSG00000100142	POLR2F	-0.0560658	RCC-4:VHL loss
ENSG00000100147	CCDC134	-0.114143	RCC-4:VHL loss
ENSG00000100150	DEPDC5	-0.0695678	RCC-4:VHL loss
ENSG00000100151	PICK1	-0.18117	RCC-4:VHL loss
ENSG00000100162	CENPM	-0.0365912	RCC-4:VHL loss
ENSG00000100196	KDELR3	0.0113084	RCC-4:VHL loss
ENSG00000100206	DMC1	-0.192999	RCC-4:VHL loss
ENSG00000100209	HSCB	-0.0226163	RCC-4:VHL loss
ENSG00000100211	CBY1	-0.0211961	RCC-4:VHL loss
ENSG00000100216	TOMM22	-0.0971176	RCC-4:VHL loss
ENSG00000100218	RSPH14	0.0279116	RCC-4:VHL loss
ENSG00000100219	XBP1	-0.115499	RCC-4:VHL loss
ENSG00000100220	RTCB	-0.263993	RCC-4:VHL loss
ENSG00000100221	JOSD1	0.0331762	RCC-4:VHL loss
ENSG00000100225	FBXO7	-0.183682	RCC-4:VHL loss
ENSG00000100226	GTPBP1	-0.246754	RCC-4:VHL loss
ENSG00000100227	POLDIP3	-0.188609	RCC-4:VHL loss
ENSG00000100228	RAB36	0.0228753	RCC-4:VHL loss
ENSG00000100239	PPP6R2	0.0581331	RCC-4:VHL loss
ENSG00000100241	SBF1	0.157374	RCC-4:VHL loss
ENSG00000100242	SUN2	0.0425063	RCC-4:VHL loss
ENSG00000100243	CYB5R3	-0.0317982	RCC-4:VHL loss
ENSG00000100253	MIOX	-0.211808	RCC-4:VHL loss
ENSG00000100258	LMF2	-0.0870859	RCC-4:VHL loss
ENSG00000100263	RHBDD3	-0.00839637	RCC-4:VHL loss
ENSG00000100266	PACSIN2	-0.0312541	RCC-4:VHL loss
ENSG00000100271	TTLL1	-0.0528985	RCC-4:VHL loss
ENSG00000100280	AP1B1	-0.0842114	RCC-4:VHL loss
ENSG00000100281	HMGXB4	-0.0614358	RCC-4:VHL loss
ENSG00000100284	TOM1	-0.260017	RCC-4:VHL loss
ENSG00000100288	CHKB	-0.0873307	RCC-4:VHL loss
ENSG00000100290	BIK	-0.250874	RCC-4:VHL loss
ENSG00000100292	HMOX1	-0.042412	RCC-4:VHL loss
ENSG00000100294	MCAT	-0.0590141	RCC-4:VHL loss
ENSG00000100297	MCM5	-0.169437	RCC-4:VHL loss
ENSG00000100299	ARSA	-0.0780397	RCC-4:VHL loss
ENSG00000100300	TSPO	-0.0193225	RCC-4:VHL loss
ENSG00000100302	RASD2	-0.0757517	RCC-4:VHL loss
ENSG00000100304	TTLL12	-0.0804713	RCC-4:VHL loss
ENSG00000100307	CBX7	-0.00449559	RCC-4:VHL loss
ENSG00000100316	RPL3	-0.456925	RCC-4:VHL loss
ENSG00000100319	ZMAT5	-0.0362289	RCC-4:VHL loss
ENSG00000100320	RBFOX2	-0.272446	RCC-4:VHL loss
ENSG00000100321	SYNGR1	-0.0885662	RCC-4:VHL loss
ENSG00000100324	TAB1	-0.20094	RCC-4:VHL loss
ENSG00000100325	ASCC2	-0.1444	RCC-4:VHL loss
ENSG00000100330	MTMR3	-0.0709928	RCC-4:VHL loss
ENSG00000100335	MIEF1	0.0833267	RCC-4:VHL loss
ENSG00000100342	APOL1	-0.226308	RCC-4:VHL loss
ENSG00000100345	MYH9	0.000726436	RCC-4:VHL loss
ENSG00000100347	SAMM50	-0.231406	RCC-4:VHL loss
ENSG00000100348	TXN2	-0.0647795	RCC-4:VHL loss
ENSG00000100350	FOXRED2	-0.0480056	RCC-4:VHL loss
ENSG00000100353	EIF3D	-0.42981	RCC-4:VHL loss
ENSG00000100354	TNRC6B	0.290701	RCC-4:VHL loss
ENSG00000100359	SGSM3	-0.109034	RCC-4:VHL loss
ENSG00000100360	IFT27	0.0235412	RCC-4:VHL loss
ENSG00000100364	KIAA0930	-0.141138	RCC-4:VHL loss
ENSG00000100376	FAM118A	-0.0722909	RCC-4:VHL loss
ENSG00000100379	KCTD17	-0.040336	RCC-4:VHL loss
ENSG00000100380	ST13	-0.390268	RCC-4:VHL loss
ENSG00000100387	RBX1	-0.0669087	RCC-4:VHL loss
ENSG00000100395	L3MBTL2	-0.0159987	RCC-4:VHL loss
ENSG00000100401	RANGAP1	-0.0754997	RCC-4:VHL loss
ENSG00000100403	ZC3H7B	-0.137709	RCC-4:VHL loss
ENSG00000100410	PHF5A	-0.0852715	RCC-4:VHL loss
ENSG00000100412	ACO2	-0.260765	RCC-4:VHL loss
ENSG00000100413	POLR3H	0.0534056	RCC-4:VHL loss
ENSG00000100416	TRMU	-0.0741086	RCC-4:VHL loss
ENSG00000100417	PMM1	-0.104499	RCC-4:VHL loss
ENSG00000100418	DESI1	0.0226575	RCC-4:VHL loss
ENSG00000100422	CERK	-0.0793035	RCC-4:VHL loss
ENSG00000100426	ZBED4	-0.0374076	RCC-4:VHL loss
ENSG00000100429	HDAC10	-0.0862312	RCC-4:VHL loss
ENSG00000100439	ABHD4	-0.0487411	RCC-4:VHL loss
ENSG00000100441	KHNYN	-0.0203046	RCC-4:VHL loss
ENSG00000100442	FKBP3	-0.0343905	RCC-4:VHL loss
ENSG00000100445	SDR39U1	0.00805616	RCC-4:VHL loss
ENSG00000100462	PRMT5	-0.296621	RCC-4:VHL loss
ENSG00000100478	AP4S1	0.144514	RCC-4:VHL loss
ENSG00000100479	POLE2	-0.112652	RCC-4:VHL loss
ENSG00000100483	VCPKMT	-0.128113	RCC-4:VHL loss
ENSG00000100485	SOS2	-0.076739	RCC-4:VHL loss
ENSG00000100490	CDKL1	-0.053049	RCC-4:VHL loss
ENSG00000100503	NIN	-0.0530338	RCC-4:VHL loss
ENSG00000100504	PYGL	-0.208392	RCC-4:VHL loss
ENSG00000100505	TRIM9	-0.0839796	RCC-4:VHL loss
ENSG00000100519	PSMC6	-0.168081	RCC-4:VHL loss
ENSG00000100522	GNPNAT1	0.012939	RCC-4:VHL loss
ENSG00000100528	CNIH1	-0.109306	RCC-4:VHL loss
ENSG00000100532	CGRRF1	-0.106171	RCC-4:VHL loss
ENSG00000100554	ATP6V1D	-0.0239906	RCC-4:VHL loss
ENSG00000100557	CCDC198	-0.0162366	RCC-4:VHL loss
ENSG00000100558	PLEK2	-0.0627151	RCC-4:VHL loss
ENSG00000100564	PIGH	-0.0555258	RCC-4:VHL loss
ENSG00000100567	PSMA3	-0.0712821	RCC-4:VHL loss
ENSG00000100577	GSTZ1	-0.135746	RCC-4:VHL loss
ENSG00000100578	KIAA0586	0.220547	RCC-4:VHL loss
ENSG00000100580	TMED8	-0.0685211	RCC-4:VHL loss
ENSG00000100583	SAMD15	0.0163399	RCC-4:VHL loss
ENSG00000100591	AHSA1	-0.0084946	RCC-4:VHL loss
ENSG00000100592	DAAM1	-0.30214	RCC-4:VHL loss
ENSG00000100596	SPTLC2	-0.173297	RCC-4:VHL loss
ENSG00000100599	RIN3	-0.17521	RCC-4:VHL loss
ENSG00000100600	LGMN	-0.115161	RCC-4:VHL loss
ENSG00000100601	ALKBH1	-0.101579	RCC-4:VHL loss
ENSG00000100603	SNW1	-0.232021	RCC-4:VHL loss
ENSG00000100605	ITPK1	-0.225132	RCC-4:VHL loss
ENSG00000100612	DHRS7	-0.00333811	RCC-4:VHL loss
ENSG00000100614	PPM1A	-0.125885	RCC-4:VHL loss
ENSG00000100628	ASB2	-0.0886451	RCC-4:VHL loss
ENSG00000100629	CEP128	-0.0593519	RCC-4:VHL loss
ENSG00000100644	HIF1A	-0.128289	RCC-4:VHL loss
ENSG00000100650	SRSF5	-0.055654	RCC-4:VHL loss
ENSG00000100664	EIF5	-0.0089159	RCC-4:VHL loss
ENSG00000100697	DICER1	-0.054717	RCC-4:VHL loss
ENSG00000100711	ZFYVE21	-0.0578606	RCC-4:VHL loss
ENSG00000100714	MTHFD1	0.0273676	RCC-4:VHL loss
ENSG00000100722	ZC3H14	-0.157827	RCC-4:VHL loss
ENSG00000100726	TELO2	-0.100187	RCC-4:VHL loss
ENSG00000100731	PCNX1	-0.211556	RCC-4:VHL loss
ENSG00000100744	GSKIP	0.00644422	RCC-4:VHL loss
ENSG00000100749	VRK1	-0.150936	RCC-4:VHL loss
ENSG00000100764	PSMC1	-0.155301	RCC-4:VHL loss
ENSG00000100784	RPS6KA5	0.0458788	RCC-4:VHL loss
ENSG00000100802	C14orf93	-0.344057	RCC-4:VHL loss
ENSG00000100811	YY1	-0.0829386	RCC-4:VHL loss
ENSG00000100813	ACIN1	-0.174592	RCC-4:VHL loss
ENSG00000100814	CCNB1IP1	-0.0961901	RCC-4:VHL loss
ENSG00000100815	TRIP11	-0.147909	RCC-4:VHL loss
ENSG00000100823	APEX1	-0.288643	RCC-4:VHL loss
ENSG00000100836	PABPN1	-0.0428221	RCC-4:VHL loss
ENSG00000100865	CINP	-0.0700648	RCC-4:VHL loss
ENSG00000100883	SRP54	-0.183508	RCC-4:VHL loss
ENSG00000100888	CHD8	0.0227772	RCC-4:VHL loss
ENSG00000100889	PCK2	-0.230871	RCC-4:VHL loss
ENSG00000100890	PRORP	-0.14989	RCC-4:VHL loss
ENSG00000100902	PSMA6	-0.0796839	RCC-4:VHL loss
ENSG00000100906	NFKBIA	-0.266073	RCC-4:VHL loss
ENSG00000100908	EMC9	-0.00359084	RCC-4:VHL loss
ENSG00000100911	PSME2	-0.010007	RCC-4:VHL loss
ENSG00000100916	BRMS1L	0.00133671	RCC-4:VHL loss
ENSG00000100926	TM9SF1	-0.0706677	RCC-4:VHL loss
ENSG00000100934	SEC23A	0.00400061	RCC-4:VHL loss
ENSG00000100938	GMPR2	-0.210497	RCC-4:VHL loss
ENSG00000100941	PNN	-0.082734	RCC-4:VHL loss
ENSG00000100949	RABGGTA	0.0504042	RCC-4:VHL loss
ENSG00000100982	PCIF1	-0.0356586	RCC-4:VHL loss
ENSG00000100983	GSS	-0.14274	RCC-4:VHL loss
ENSG00000100991	TRPC4AP	-0.199341	RCC-4:VHL loss
ENSG00000100994	PYGB	-0.213071	RCC-4:VHL loss
ENSG00000100997	ABHD12	0.0116968	RCC-4:VHL loss
ENSG00000101000	PROCR	-0.144726	RCC-4:VHL loss
ENSG00000101003	GINS1	-0.0612283	RCC-4:VHL loss
ENSG00000101004	NINL	-0.062259	RCC-4:VHL loss
ENSG00000101017	CD40	-0.0963288	RCC-4:VHL loss
ENSG00000101019	UQCC1	-0.0280451	RCC-4:VHL loss
ENSG00000101040	ZMYND8	-0.0627555	RCC-4:VHL loss
ENSG00000101049	SGK2	0.0593394	RCC-4:VHL loss
ENSG00000101052	IFT52	-0.0856162	RCC-4:VHL loss
ENSG00000101057	MYBL2	-0.104712	RCC-4:VHL loss
ENSG00000101079	NDRG3	-0.124163	RCC-4:VHL loss
ENSG00000101084	RAB5IF	0.0349649	RCC-4:VHL loss
ENSG00000101109	STK4	-0.0793496	RCC-4:VHL loss
ENSG00000101132	PFDN4	-0.0538693	RCC-4:VHL loss
ENSG00000101138	CSTF1	-0.162731	RCC-4:VHL loss
ENSG00000101146	RAE1	-0.199787	RCC-4:VHL loss
ENSG00000101150	TPD52L2	-0.00351833	RCC-4:VHL loss
ENSG00000101152	DNAJC5	-0.0856889	RCC-4:VHL loss
ENSG00000101160	CTSZ	-0.0564307	RCC-4:VHL loss
ENSG00000101161	PRPF6	-0.163988	RCC-4:VHL loss
ENSG00000101166	PRELID3B	-0.0727738	RCC-4:VHL loss
ENSG00000101181	MTG2	-0.0878358	RCC-4:VHL loss
ENSG00000101182	PSMA7	-0.0272226	RCC-4:VHL loss
ENSG00000101187	SLCO4A1	-0.203404	RCC-4:VHL loss
ENSG00000101189	MRGBP	-0.0942741	RCC-4:VHL loss
ENSG00000101191	DIDO1	-0.244613	RCC-4:VHL loss
ENSG00000101193	GID8	-0.140513	RCC-4:VHL loss
ENSG00000101198	NKAIN4	-0.143203	RCC-4:VHL loss
ENSG00000101199	ARFGAP1	-0.194766	RCC-4:VHL loss
ENSG00000101216	GMEB2	-0.283273	RCC-4:VHL loss
ENSG00000101220	C20orf27	0.0126928	RCC-4:VHL loss
ENSG00000101224	CDC25B	-0.135106	RCC-4:VHL loss
ENSG00000101236	RNF24	0.0191945	RCC-4:VHL loss
ENSG00000101255	TRIB3	0.0429965	RCC-4:VHL loss
ENSG00000101265	RASSF2	-0.00439876	RCC-4:VHL loss
ENSG00000101266	CSNK2A1	-0.0954261	RCC-4:VHL loss
ENSG00000101294	HM13	-0.134714	RCC-4:VHL loss
ENSG00000101307	SIRPB1	0.0037703	RCC-4:VHL loss
ENSG00000101310	SEC23B	-0.125845	RCC-4:VHL loss
ENSG00000101311	FERMT1	-0.0191922	RCC-4:VHL loss
ENSG00000101331	CCM2L	0.00181941	RCC-4:VHL loss
ENSG00000101333	PLCB4	-0.017975	RCC-4:VHL loss
ENSG00000101335	MYL9	-0.0528948	RCC-4:VHL loss
ENSG00000101337	TM9SF4	-0.199573	RCC-4:VHL loss
ENSG00000101343	CRNKL1	-0.222986	RCC-4:VHL loss
ENSG00000101346	POFUT1	-0.0721594	RCC-4:VHL loss
ENSG00000101347	SAMHD1	-0.097102	RCC-4:VHL loss
ENSG00000101350	KIF3B	-0.051544	RCC-4:VHL loss
ENSG00000101361	NOP56	-0.144283	RCC-4:VHL loss
ENSG00000101363	MANBAL	-0.0604039	RCC-4:VHL loss
ENSG00000101365	IDH3B	-0.107757	RCC-4:VHL loss
ENSG00000101367	MAPRE1	-0.104601	RCC-4:VHL loss
ENSG00000101384	JAG1	-0.106538	RCC-4:VHL loss
ENSG00000101391	CDK5RAP1	-0.183543	RCC-4:VHL loss
ENSG00000101400	SNTA1	-0.0655917	RCC-4:VHL loss
ENSG00000101407	TTI1	-0.210786	RCC-4:VHL loss
ENSG00000101412	E2F1	-0.0312131	RCC-4:VHL loss
ENSG00000101417	PXMP4	0.00415304	RCC-4:VHL loss
ENSG00000101421	CHMP4B	0.0308607	RCC-4:VHL loss
ENSG00000101439	CST3	0.0106549	RCC-4:VHL loss
ENSG00000101442	ACTR5	-0.208784	RCC-4:VHL loss
ENSG00000101444	AHCY	-0.536227	RCC-4:VHL loss
ENSG00000101447	FAM83D	-0.13145	RCC-4:VHL loss
ENSG00000101452	DHX35	-0.578544	RCC-4:VHL loss
ENSG00000101457	DNTTIP1	-0.0737611	RCC-4:VHL loss
ENSG00000101464	PIGU	-0.0906045	RCC-4:VHL loss
ENSG00000101473	ACOT8	0.0474004	RCC-4:VHL loss
ENSG00000101474	APMAP	0.0117222	RCC-4:VHL loss
ENSG00000101544	ADNP2	-0.199787	RCC-4:VHL loss
ENSG00000101546	RBFA	-0.0805256	RCC-4:VHL loss
ENSG00000101557	USP14	-0.11006	RCC-4:VHL loss
ENSG00000101558	VAPA	-0.0869556	RCC-4:VHL loss
ENSG00000101574	METTL4	-0.105604	RCC-4:VHL loss
ENSG00000101577	LPIN2	0.00687356	RCC-4:VHL loss
ENSG00000101596	SMCHD1	-0.0224999	RCC-4:VHL loss
ENSG00000101608	MYL12A	-0.00806084	RCC-4:VHL loss
ENSG00000101624	CEP76	-0.1345	RCC-4:VHL loss
ENSG00000101639	CEP192	0.104425	RCC-4:VHL loss
ENSG00000101654	RNMT	-0.152886	RCC-4:VHL loss
ENSG00000101665	SMAD7	-0.240649	RCC-4:VHL loss
ENSG00000101745	ANKRD12	-0.111708	RCC-4:VHL loss
ENSG00000101751	POLI	-0.0483863	RCC-4:VHL loss
ENSG00000101752	MIB1	0.0974245	RCC-4:VHL loss
ENSG00000101773	RBBP8	-0.0978206	RCC-4:VHL loss
ENSG00000101782	RIOK3	-0.0464585	RCC-4:VHL loss
ENSG00000101811	CSTF2	-0.0669451	RCC-4:VHL loss
ENSG00000101843	PSMD10	-0.0195987	RCC-4:VHL loss
ENSG00000101849	TBL1X	-0.0417291	RCC-4:VHL loss
ENSG00000101856	PGRMC1	-0.0249087	RCC-4:VHL loss
ENSG00000101868	POLA1	-0.0568634	RCC-4:VHL loss
ENSG00000101871	MID1	-0.0287537	RCC-4:VHL loss
ENSG00000101882	NKAP	-0.122662	RCC-4:VHL loss
ENSG00000101888	NXT2	-0.0754708	RCC-4:VHL loss
ENSG00000101898	MCTS2P	-0.0344025	RCC-4:VHL loss
ENSG00000101901	ALG13	-0.117408	RCC-4:VHL loss
ENSG00000101911	PRPS2	-0.247254	RCC-4:VHL loss
ENSG00000101928	MOSPD1	-0.1315	RCC-4:VHL loss
ENSG00000101935	AMMECR1	-0.182547	RCC-4:VHL loss
ENSG00000101940	WDR13	-0.077704	RCC-4:VHL loss
ENSG00000101945	SUV39H1	-0.176376	RCC-4:VHL loss
ENSG00000101955	SRPX	-0.23833	RCC-4:VHL loss
ENSG00000101966	XIAP	0.0135464	RCC-4:VHL loss
ENSG00000101972	STAG2	-0.0700926	RCC-4:VHL loss
ENSG00000101974	ATP11C	-0.164293	RCC-4:VHL loss
ENSG00000101997	CCDC22	-0.292715	RCC-4:VHL loss
ENSG00000102003	SYP	0.214908	RCC-4:VHL loss
ENSG00000102007	PLP2	-0.0493393	RCC-4:VHL loss
ENSG00000102024	PLS3	-0.0215159	RCC-4:VHL loss
ENSG00000102030	NAA10	-0.12655	RCC-4:VHL loss
ENSG00000102034	ELF4	-0.0292853	RCC-4:VHL loss
ENSG00000102038	SMARCA1	-0.0729131	RCC-4:VHL loss
ENSG00000102048	ASB9	0.025706	RCC-4:VHL loss
ENSG00000102078	SLC25A14	-0.0607508	RCC-4:VHL loss
ENSG00000102081	FMR1	-0.0782769	RCC-4:VHL loss
ENSG00000102096	PIM2	0.00919798	RCC-4:VHL loss
ENSG00000102100	SLC35A2	-0.0348603	RCC-4:VHL loss
ENSG00000102103	PQBP1	-0.157368	RCC-4:VHL loss
ENSG00000102109	PCSK1N	-0.0819677	RCC-4:VHL loss
ENSG00000102119	EMD	-0.0259454	RCC-4:VHL loss
ENSG00000102125	TAZ	0.07799	RCC-4:VHL loss
ENSG00000102144	PGK1	-0.228171	RCC-4:VHL loss
ENSG00000102158	MAGT1	-0.0983245	RCC-4:VHL loss
ENSG00000102172	SMS	-0.0169929	RCC-4:VHL loss
ENSG00000102174	PHEX	-0.0327021	RCC-4:VHL loss
ENSG00000102178	UBL4A	-0.00225664	RCC-4:VHL loss
ENSG00000102189	EEA1	-0.135698	RCC-4:VHL loss
ENSG00000102218	RP2	-0.0269249	RCC-4:VHL loss
ENSG00000102225	CDK16	-0.0350571	RCC-4:VHL loss
ENSG00000102226	USP11	-0.0822515	RCC-4:VHL loss
ENSG00000102241	HTATSF1	-0.207868	RCC-4:VHL loss
ENSG00000102265	TIMP1	-0.0336657	RCC-4:VHL loss
ENSG00000102302	FGD1	-0.0248978	RCC-4:VHL loss
ENSG00000102309	PIN4	-0.0490221	RCC-4:VHL loss
ENSG00000102312	PORCN	0.0066075	RCC-4:VHL loss
ENSG00000102316	MAGED2	-0.129713	RCC-4:VHL loss
ENSG00000102317	RBM3	-0.160334	RCC-4:VHL loss
ENSG00000102359	SRPX2	-0.403987	RCC-4:VHL loss
ENSG00000102384	CENPI	0.0377835	RCC-4:VHL loss
ENSG00000102390	PBDC1	-0.0235581	RCC-4:VHL loss
ENSG00000102393	GLA	-0.100994	RCC-4:VHL loss
ENSG00000102401	ARMCX3	-0.0952229	RCC-4:VHL loss
ENSG00000102409	BEX4	0.0437586	RCC-4:VHL loss
ENSG00000102452	NALCN	-0.0563159	RCC-4:VHL loss
ENSG00000102471	NDFIP2	-0.0462088	RCC-4:VHL loss
ENSG00000102531	FNDC3A	-0.0872018	RCC-4:VHL loss
ENSG00000102543	CDADC1	0.0111114	RCC-4:VHL loss
ENSG00000102547	CAB39L	-0.192842	RCC-4:VHL loss
ENSG00000102554	KLF5	-0.0832866	RCC-4:VHL loss
ENSG00000102572	STK24	-0.168441	RCC-4:VHL loss
ENSG00000102580	DNAJC3	-0.11195	RCC-4:VHL loss
ENSG00000102595	UGGT2	-0.0351599	RCC-4:VHL loss
ENSG00000102606	ARHGEF7	-0.134228	RCC-4:VHL loss
ENSG00000102699	PARP4	-0.0150956	RCC-4:VHL loss
ENSG00000102710	SUPT20H	-0.174779	RCC-4:VHL loss
ENSG00000102738	MRPS31	-0.239288	RCC-4:VHL loss
ENSG00000102743	SLC25A15	-0.0793151	RCC-4:VHL loss
ENSG00000102753	KPNA3	-0.200601	RCC-4:VHL loss
ENSG00000102780	DGKH	-0.169401	RCC-4:VHL loss
ENSG00000102781	KATNAL1	-0.138295	RCC-4:VHL loss
ENSG00000102786	INTS6	-0.0305869	RCC-4:VHL loss
ENSG00000102796	DHRS12	-0.0312962	RCC-4:VHL loss
ENSG00000102804	TSC22D1	-0.030202	RCC-4:VHL loss
ENSG00000102805	CLN5	-0.0527181	RCC-4:VHL loss
ENSG00000102858	MGRN1	-0.0502376	RCC-4:VHL loss
ENSG00000102870	ZNF629	0.192776	RCC-4:VHL loss
ENSG00000102871	TRADD	-0.0189219	RCC-4:VHL loss
ENSG00000102882	MAPK3	-0.0601939	RCC-4:VHL loss
ENSG00000102893	PHKB	-0.0562067	RCC-4:VHL loss
ENSG00000102897	LYRM1	-0.0189503	RCC-4:VHL loss
ENSG00000102898	NUTF2	-0.0161101	RCC-4:VHL loss
ENSG00000102900	NUP93	-0.0645949	RCC-4:VHL loss
ENSG00000102908	NFAT5	0.0640858	RCC-4:VHL loss
ENSG00000102910	LONP2	-0.0827483	RCC-4:VHL loss
ENSG00000102921	N4BP1	-0.0676914	RCC-4:VHL loss
ENSG00000102931	ARL2BP	-0.0859388	RCC-4:VHL loss
ENSG00000102934	PLLP	-0.00648222	RCC-4:VHL loss
ENSG00000102967	DHODH	-0.0281588	RCC-4:VHL loss
ENSG00000102974	CTCF	-0.1305	RCC-4:VHL loss
ENSG00000102977	ACD	-0.0197742	RCC-4:VHL loss
ENSG00000102978	POLR2C	-0.0243531	RCC-4:VHL loss
ENSG00000102981	PARD6A	-0.200994	RCC-4:VHL loss
ENSG00000102984	ZNF821	0.080642	RCC-4:VHL loss
ENSG00000102996	MMP15	-0.0287947	RCC-4:VHL loss
ENSG00000103005	USB1	-0.00695262	RCC-4:VHL loss
ENSG00000103018	CYB5B	-0.0167161	RCC-4:VHL loss
ENSG00000103021	CCDC113	-0.0263151	RCC-4:VHL loss
ENSG00000103024	NME3	0.0123667	RCC-4:VHL loss
ENSG00000103035	PSMD7	-0.0415149	RCC-4:VHL loss
ENSG00000103037	SETD6	-0.123028	RCC-4:VHL loss
ENSG00000103042	SLC38A7	-0.12636	RCC-4:VHL loss
ENSG00000103043	VAC14	-0.0951124	RCC-4:VHL loss
ENSG00000103044	HAS3	-0.0122671	RCC-4:VHL loss
ENSG00000103047	TANGO6	0.150252	RCC-4:VHL loss
ENSG00000103051	COG4	-0.194582	RCC-4:VHL loss
ENSG00000103061	SLC7A6OS	-0.0144385	RCC-4:VHL loss
ENSG00000103064	SLC7A6	0.0565469	RCC-4:VHL loss
ENSG00000103066	PLA2G15	-0.027513	RCC-4:VHL loss
ENSG00000103089	FA2H	-0.00943898	RCC-4:VHL loss
ENSG00000103091	WDR59	-0.0972108	RCC-4:VHL loss
ENSG00000103111	MON1B	0.0584018	RCC-4:VHL loss
ENSG00000103121	CMC2	-0.00947363	RCC-4:VHL loss
ENSG00000103145	HCFC1R1	-0.0507926	RCC-4:VHL loss
ENSG00000103148	NPRL3	-0.0457958	RCC-4:VHL loss
ENSG00000103150	MLYCD	-0.108412	RCC-4:VHL loss
ENSG00000103152	MPG	-0.0753172	RCC-4:VHL loss
ENSG00000103160	HSDL1	-0.00431793	RCC-4:VHL loss
ENSG00000103168	TAF1C	-0.0952202	RCC-4:VHL loss
ENSG00000103174	NAGPA	-0.0303222	RCC-4:VHL loss
ENSG00000103187	COTL1	0.0142688	RCC-4:VHL loss
ENSG00000103194	USP10	-0.248313	RCC-4:VHL loss
ENSG00000103196	CRISPLD2	0.02844	RCC-4:VHL loss
ENSG00000103202	NME4	-0.0781817	RCC-4:VHL loss
ENSG00000103227	LMF1	-0.0463947	RCC-4:VHL loss
ENSG00000103245	CIAO3	-0.113316	RCC-4:VHL loss
ENSG00000103248	MTHFSD	-0.232428	RCC-4:VHL loss
ENSG00000103249	CLCN7	-0.0588735	RCC-4:VHL loss
ENSG00000103253	HAGHL	-0.00493614	RCC-4:VHL loss
ENSG00000103254	ANTKMT	-0.00257426	RCC-4:VHL loss
ENSG00000103257	SLC7A5	0.0175667	RCC-4:VHL loss
ENSG00000103260	METRN	-0.0603464	RCC-4:VHL loss
ENSG00000103264	FBXO31	-0.0666092	RCC-4:VHL loss
ENSG00000103266	STUB1	-0.0165245	RCC-4:VHL loss
ENSG00000103274	NUBP1	-0.0664314	RCC-4:VHL loss
ENSG00000103275	UBE2I	0.00466451	RCC-4:VHL loss
ENSG00000103316	CRYM	-0.14132	RCC-4:VHL loss
ENSG00000103326	CAPN15	-0.00971616	RCC-4:VHL loss
ENSG00000103335	PIEZO1	-0.264439	RCC-4:VHL loss
ENSG00000103342	GSPT1	-0.264189	RCC-4:VHL loss
ENSG00000103343	ZNF174	-0.0360515	RCC-4:VHL loss
ENSG00000103351	CLUAP1	-0.347203	RCC-4:VHL loss
ENSG00000103353	UBFD1	-0.0337299	RCC-4:VHL loss
ENSG00000103356	EARS2	-0.0960667	RCC-4:VHL loss
ENSG00000103363	ELOB	-0.0329057	RCC-4:VHL loss
ENSG00000103365	GGA2	-0.243919	RCC-4:VHL loss
ENSG00000103381	CPPED1	-0.132192	RCC-4:VHL loss
ENSG00000103415	HMOX2	-0.0104237	RCC-4:VHL loss
ENSG00000103423	DNAJA3	-0.0854021	RCC-4:VHL loss
ENSG00000103429	BFAR	-0.105278	RCC-4:VHL loss
ENSG00000103449	SALL1	-0.123769	RCC-4:VHL loss
ENSG00000103479	RBL2	-0.0225232	RCC-4:VHL loss
ENSG00000103490	PYCARD		RCC-4:VHL loss
ENSG00000103494	RPGRIP1L	-0.147919	RCC-4:VHL loss
ENSG00000103495	MAZ	-0.123944	RCC-4:VHL loss
ENSG00000103496	STX4	0.0641058	RCC-4:VHL loss
ENSG00000103502	CDIPT	0.0667167	RCC-4:VHL loss
ENSG00000103507	BCKDK	-0.0253364	RCC-4:VHL loss
ENSG00000103510	KAT8	-0.0389171	RCC-4:VHL loss
ENSG00000103540	CCP110	-0.0262968	RCC-4:VHL loss
ENSG00000103544	VPS35L	-0.315233	RCC-4:VHL loss
ENSG00000103549	RNF40	-0.224035	RCC-4:VHL loss
ENSG00000103550	KNOP1	-0.197088	RCC-4:VHL loss
ENSG00000103591	AAGAB	-0.112245	RCC-4:VHL loss
ENSG00000103642	LACTB	-0.24508	RCC-4:VHL loss
ENSG00000103653	CSK	0.0202134	RCC-4:VHL loss
ENSG00000103671	TRIP4	-0.323953	RCC-4:VHL loss
ENSG00000103707	MTFMT	-0.0362043	RCC-4:VHL loss
ENSG00000103723	AP3B2	-0.0220911	RCC-4:VHL loss
ENSG00000103769	RAB11A	-0.0569523	RCC-4:VHL loss
ENSG00000103811	CTSH	-0.152276	RCC-4:VHL loss
ENSG00000103852	TTC23	0.0346116	RCC-4:VHL loss
ENSG00000103855	CD276	-0.0654684	RCC-4:VHL loss
ENSG00000103876	FAH	-0.22831	RCC-4:VHL loss
ENSG00000103942	HOMER2	-0.0183039	RCC-4:VHL loss
ENSG00000103966	EHD4	-0.155006	RCC-4:VHL loss
ENSG00000103978	TMEM87A	-0.0564552	RCC-4:VHL loss
ENSG00000103994	ZNF106	-0.0310886	RCC-4:VHL loss
ENSG00000103995	CEP152	0.0426773	RCC-4:VHL loss
ENSG00000104047	DTWD1	-0.0864572	RCC-4:VHL loss
ENSG00000104064	GABPB1	-0.061843	RCC-4:VHL loss
ENSG00000104067	TJP1	-0.106395	RCC-4:VHL loss
ENSG00000104129	DNAJC17	-0.10963	RCC-4:VHL loss
ENSG00000104131	EIF3J	-0.108955	RCC-4:VHL loss
ENSG00000104133	SPG11	0.0397361	RCC-4:VHL loss
ENSG00000104140	RHOV	-0.160132	RCC-4:VHL loss
ENSG00000104147	OIP5	-0.000648864	RCC-4:VHL loss
ENSG00000104164	BLOC1S6	-0.0735141	RCC-4:VHL loss
ENSG00000104177	MYEF2	-0.183996	RCC-4:VHL loss
ENSG00000104205	SGK3	-0.0674207	RCC-4:VHL loss
ENSG00000104218	CSPP1	-0.0180735	RCC-4:VHL loss
ENSG00000104219	ZDHHC2	-0.0201131	RCC-4:VHL loss
ENSG00000104221	BRF2	-0.317527	RCC-4:VHL loss
ENSG00000104228	TRIM35	-0.0679673	RCC-4:VHL loss
ENSG00000104231	ZFAND1	-0.361609	RCC-4:VHL loss
ENSG00000104267	CA2	-0.134076	RCC-4:VHL loss
ENSG00000104290	FZD3	-0.0729004	RCC-4:VHL loss
ENSG00000104299	INTS9	-0.146242	RCC-4:VHL loss
ENSG00000104312	RIPK2	-0.123828	RCC-4:VHL loss
ENSG00000104320	NBN	-0.075919	RCC-4:VHL loss
ENSG00000104324	CPQ	-0.142501	RCC-4:VHL loss
ENSG00000104325	DECR1	-0.186113	RCC-4:VHL loss
ENSG00000104331	IMPAD1	0.052659	RCC-4:VHL loss
ENSG00000104341	LAPTM4B	0.0178863	RCC-4:VHL loss
ENSG00000104343	UBE2W	-0.0587392	RCC-4:VHL loss
ENSG00000104361	NIPAL2	-0.0533273	RCC-4:VHL loss
ENSG00000104375	STK3	-0.113635	RCC-4:VHL loss
ENSG00000104381	GDAP1	-0.259897	RCC-4:VHL loss
ENSG00000104388	RAB2A	-0.0335345	RCC-4:VHL loss
ENSG00000104408	EIF3E	-0.528011	RCC-4:VHL loss
ENSG00000104412	EMC2	-0.128726	RCC-4:VHL loss
ENSG00000104419	NDRG1	-0.161715	RCC-4:VHL loss
ENSG00000104427	ZC2HC1A	-0.0590933	RCC-4:VHL loss
ENSG00000104432	IL7	-0.147824	RCC-4:VHL loss
ENSG00000104442	ARMC1	-0.0284184	RCC-4:VHL loss
ENSG00000104450	SPAG1	-0.20704	RCC-4:VHL loss
ENSG00000104472	CHRAC1	-0.0591137	RCC-4:VHL loss
ENSG00000104497	SNX16	-0.00710359	RCC-4:VHL loss
ENSG00000104517	UBR5	0.123008	RCC-4:VHL loss
ENSG00000104518	GSDMD	-0.0692258	RCC-4:VHL loss
ENSG00000104522	TSTA3	-0.0469643	RCC-4:VHL loss
ENSG00000104524	PYCR3	-0.0252793	RCC-4:VHL loss
ENSG00000104529	EEF1D	-0.371582	RCC-4:VHL loss
ENSG00000104549	SQLE	-0.067771	RCC-4:VHL loss
ENSG00000104611	SH2D4A	-0.102189	RCC-4:VHL loss
ENSG00000104613	INTS10	-0.110947	RCC-4:VHL loss
ENSG00000104626	ERI1	-0.0872609	RCC-4:VHL loss
ENSG00000104635	SLC39A14	-0.00885711	RCC-4:VHL loss
ENSG00000104660	LEPROTL1	-0.00854682	RCC-4:VHL loss
ENSG00000104671	DCTN6	-0.0875141	RCC-4:VHL loss
ENSG00000104679	R3HCC1	-0.108982	RCC-4:VHL loss
ENSG00000104687	GSR	-0.0717755	RCC-4:VHL loss
ENSG00000104689	TNFRSF10A	-0.151084	RCC-4:VHL loss
ENSG00000104691	UBXN8	-0.170987	RCC-4:VHL loss
ENSG00000104695	PPP2CB	0.0285171	RCC-4:VHL loss
ENSG00000104714	ERICH1	-0.145747	RCC-4:VHL loss
ENSG00000104722	NEFM	-0.266094	RCC-4:VHL loss
ENSG00000104723	TUSC3	0.0396125	RCC-4:VHL loss
ENSG00000104728	ARHGEF10	-0.0152139	RCC-4:VHL loss
ENSG00000104731	KLHDC4	-0.208978	RCC-4:VHL loss
ENSG00000104738	MCM4	-0.194806	RCC-4:VHL loss
ENSG00000104756	KCTD9	-0.179091	RCC-4:VHL loss
ENSG00000104763	ASAH1	-0.0956019	RCC-4:VHL loss
ENSG00000104765	BNIP3L	-0.0396932	RCC-4:VHL loss
ENSG00000104774	MAN2B1	-0.523797	RCC-4:VHL loss
ENSG00000104805	NUCB1	-0.141203	RCC-4:VHL loss
ENSG00000104812	GYS1	-0.125819	RCC-4:VHL loss
ENSG00000104823	ECH1	-0.0647934	RCC-4:VHL loss
ENSG00000104824	HNRNPL	-0.182436	RCC-4:VHL loss
ENSG00000104825	NFKBIB	-0.120144	RCC-4:VHL loss
ENSG00000104833	TUBB4A	-0.241468	RCC-4:VHL loss
ENSG00000104835	SARS2	-0.153239	RCC-4:VHL loss
ENSG00000104852	SNRNP70	-0.192873	RCC-4:VHL loss
ENSG00000104853	CLPTM1	-0.142142	RCC-4:VHL loss
ENSG00000104856	RELB	-0.12927	RCC-4:VHL loss
ENSG00000104859	CLASRP	-0.26463	RCC-4:VHL loss
ENSG00000104863	LIN7B	-0.0495545	RCC-4:VHL loss
ENSG00000104866	PPP1R37	-0.0195143	RCC-4:VHL loss
ENSG00000104870	FCGRT	0.00281921	RCC-4:VHL loss
ENSG00000104872	PIH1D1	-0.0267405	RCC-4:VHL loss
ENSG00000104880	ARHGEF18	-0.214018	RCC-4:VHL loss
ENSG00000104881	PPP1R13L	-0.0893348	RCC-4:VHL loss
ENSG00000104883	PEX11G	0.163327	RCC-4:VHL loss
ENSG00000104884	ERCC2	-0.321539	RCC-4:VHL loss
ENSG00000104885	DOT1L	-0.0406998	RCC-4:VHL loss
ENSG00000104886	PLEKHJ1	-0.0329336	RCC-4:VHL loss
ENSG00000104889	RNASEH2A	-0.0696675	RCC-4:VHL loss
ENSG00000104897	SF3A2	-0.444179	RCC-4:VHL loss
ENSG00000104907	TRMT1	-0.334535	RCC-4:VHL loss
ENSG00000104915	STX10	-0.0561508	RCC-4:VHL loss
ENSG00000104946	TBC1D17	0.0597018	RCC-4:VHL loss
ENSG00000104951	IL4I1	-0.108389	RCC-4:VHL loss
ENSG00000104953	TLE6	-0.0742679	RCC-4:VHL loss
ENSG00000104957	CCDC130	-0.185371	RCC-4:VHL loss
ENSG00000104960	PTOV1	-0.101747	RCC-4:VHL loss
ENSG00000104964	TLE5	-0.029888	RCC-4:VHL loss
ENSG00000104969	SGTA	-0.0510109	RCC-4:VHL loss
ENSG00000104973	MED25	-0.0125045	RCC-4:VHL loss
ENSG00000104976	SNAPC2	-0.121798	RCC-4:VHL loss
ENSG00000104979	C19orf53	-0.0878027	RCC-4:VHL loss
ENSG00000104980	TIMM44	-0.221528	RCC-4:VHL loss
ENSG00000104983	CCDC61	-0.110845	RCC-4:VHL loss
ENSG00000104998	IL27RA	-0.0892986	RCC-4:VHL loss
ENSG00000105011	ASF1B	0.0655733	RCC-4:VHL loss
ENSG00000105048	TNNT1	0.170281	RCC-4:VHL loss
ENSG00000105053	VRK3	-0.0725208	RCC-4:VHL loss
ENSG00000105058	FAM32A	-0.0363502	RCC-4:VHL loss
ENSG00000105063	PPP6R1	-0.261981	RCC-4:VHL loss
ENSG00000105072	C19orf44	-0.378718	RCC-4:VHL loss
ENSG00000105085	MED26	-0.0217287	RCC-4:VHL loss
ENSG00000105127	AKAP8	-0.0894876	RCC-4:VHL loss
ENSG00000105135	ILVBL	-0.0498685	RCC-4:VHL loss
ENSG00000105137	SYDE1	-0.0360436	RCC-4:VHL loss
ENSG00000105171	POP4	-0.071326	RCC-4:VHL loss
ENSG00000105173	CCNE1	-0.12839	RCC-4:VHL loss
ENSG00000105176	URI1	-0.138919	RCC-4:VHL loss
ENSG00000105186	ANKRD27	-0.0710908	RCC-4:VHL loss
ENSG00000105193	RPS16	-0.24693	RCC-4:VHL loss
ENSG00000105197	TIMM50	-0.0305201	RCC-4:VHL loss
ENSG00000105202	FBL	-0.269243	RCC-4:VHL loss
ENSG00000105204	DYRK1B	-0.00919258	RCC-4:VHL loss
ENSG00000105220	GPI	-0.235821	RCC-4:VHL loss
ENSG00000105221	AKT2	0.0287494	RCC-4:VHL loss
ENSG00000105223	PLD3	0.080799	RCC-4:VHL loss
ENSG00000105229	PIAS4	-0.188518	RCC-4:VHL loss
ENSG00000105245	NUMBL	-0.231466	RCC-4:VHL loss
ENSG00000105246	EBI3	0.00571416	RCC-4:VHL loss
ENSG00000105248	YJU2	-0.0923575	RCC-4:VHL loss
ENSG00000105254	TBCB	-0.0036433	RCC-4:VHL loss
ENSG00000105258	POLR2I	-0.0795934	RCC-4:VHL loss
ENSG00000105281	SLC1A5	-0.135838	RCC-4:VHL loss
ENSG00000105287	PRKD2	-0.00526972	RCC-4:VHL loss
ENSG00000105290	APLP1	-0.0608684	RCC-4:VHL loss
ENSG00000105298	CACTIN	-0.0505007	RCC-4:VHL loss
ENSG00000105321	CCDC9	-0.109909	RCC-4:VHL loss
ENSG00000105323	HNRNPUL1	-0.0854305	RCC-4:VHL loss
ENSG00000105325	FZR1	-0.0624441	RCC-4:VHL loss
ENSG00000105327	BBC3	0.0773873	RCC-4:VHL loss
ENSG00000105329	TGFB1	0.0322401	RCC-4:VHL loss
ENSG00000105341	DMAC2	-0.08932	RCC-4:VHL loss
ENSG00000105355	PLIN3	-0.0603906	RCC-4:VHL loss
ENSG00000105364	MRPL4	-0.0242205	RCC-4:VHL loss
ENSG00000105372	RPS19	-0.323196	RCC-4:VHL loss
ENSG00000105373	NOP53	-0.456421	RCC-4:VHL loss
ENSG00000105379	ETFB	-0.0195237	RCC-4:VHL loss
ENSG00000105393	BABAM1	-0.0354622	RCC-4:VHL loss
ENSG00000105397	TYK2	-0.153698	RCC-4:VHL loss
ENSG00000105401	CDC37	-0.0924447	RCC-4:VHL loss
ENSG00000105402	NAPA	-0.129167	RCC-4:VHL loss
ENSG00000105404	RABAC1	-0.0530806	RCC-4:VHL loss
ENSG00000105426	PTPRS	0.000915504	RCC-4:VHL loss
ENSG00000105427	CNFN	0.0670535	RCC-4:VHL loss
ENSG00000105438	KDELR1	-0.0625194	RCC-4:VHL loss
ENSG00000105443	CYTH2	-0.0844483	RCC-4:VHL loss
ENSG00000105447	GRWD1	-0.0847628	RCC-4:VHL loss
ENSG00000105472	CLEC11A	-0.0191101	RCC-4:VHL loss
ENSG00000105486	LIG1	-0.14985	RCC-4:VHL loss
ENSG00000105514	RAB3D	-0.0996529	RCC-4:VHL loss
ENSG00000105516	DBP	0.147953	RCC-4:VHL loss
ENSG00000105518	TMEM205	0.0369387	RCC-4:VHL loss
ENSG00000105519	CAPS	-0.0419141	RCC-4:VHL loss
ENSG00000105520	PLPPR2	0.0208543	RCC-4:VHL loss
ENSG00000105552	BCAT2	-0.0530598	RCC-4:VHL loss
ENSG00000105556	MIER2	-0.0810152	RCC-4:VHL loss
ENSG00000105559	PLEKHA4	-0.0130888	RCC-4:VHL loss
ENSG00000105568	PPP2R1A	-0.21728	RCC-4:VHL loss
ENSG00000105583	WDR83OS	-0.0205341	RCC-4:VHL loss
ENSG00000105607	GCDH	-0.192659	RCC-4:VHL loss
ENSG00000105612	DNASE2	-0.004492	RCC-4:VHL loss
ENSG00000105617	LENG1	-0.167544	RCC-4:VHL loss
ENSG00000105618	PRPF31	-0.0680735	RCC-4:VHL loss
ENSG00000105619	TFPT	-0.0324362	RCC-4:VHL loss
ENSG00000105640	RPL18A	-0.357628	RCC-4:VHL loss
ENSG00000105643	ARRDC2	-0.101167	RCC-4:VHL loss
ENSG00000105647	PIK3R2	0.1332	RCC-4:VHL loss
ENSG00000105649	RAB3A	-0.229191	RCC-4:VHL loss
ENSG00000105655	ISYNA1	-0.183431	RCC-4:VHL loss
ENSG00000105656	ELL	-0.243643	RCC-4:VHL loss
ENSG00000105662	CRTC1	0.0123303	RCC-4:VHL loss
ENSG00000105669	COPE	-0.0366178	RCC-4:VHL loss
ENSG00000105671	DDX49	-0.183789	RCC-4:VHL loss
ENSG00000105672	ETV2	-0.088607	RCC-4:VHL loss
ENSG00000105676	ARMC6	-0.122991	RCC-4:VHL loss
ENSG00000105677	TMEM147	0.00818848	RCC-4:VHL loss
ENSG00000105698	USF2	-0.155694	RCC-4:VHL loss
ENSG00000105699	LSR	-0.0481889	RCC-4:VHL loss
ENSG00000105700	KXD1	-0.023305	RCC-4:VHL loss
ENSG00000105701	FKBP8	-0.0105795	RCC-4:VHL loss
ENSG00000105705	SUGP1	-0.151809	RCC-4:VHL loss
ENSG00000105722	ERF	0.0412888	RCC-4:VHL loss
ENSG00000105723	GSK3A	-0.0126983	RCC-4:VHL loss
ENSG00000105726	ATP13A1	-0.15055	RCC-4:VHL loss
ENSG00000105732	ZNF574	-0.280956	RCC-4:VHL loss
ENSG00000105738	SIPA1L3	-0.0619704	RCC-4:VHL loss
ENSG00000105750	ZNF85	-0.0357627	RCC-4:VHL loss
ENSG00000105755	ETHE1	-0.123345	RCC-4:VHL loss
ENSG00000105767	CADM4	0.0572209	RCC-4:VHL loss
ENSG00000105771	SMG9	-0.121411	RCC-4:VHL loss
ENSG00000105778	AVL9	-0.0540797	RCC-4:VHL loss
ENSG00000105793	GTPBP10	-0.152017	RCC-4:VHL loss
ENSG00000105810	CDK6	-0.106287	RCC-4:VHL loss
ENSG00000105819	PMPCB	-0.413483	RCC-4:VHL loss
ENSG00000105821	DNAJC2	-0.201345	RCC-4:VHL loss
ENSG00000105825	TFPI2	-0.0642024	RCC-4:VHL loss
ENSG00000105829	BET1	-0.0100089	RCC-4:VHL loss
ENSG00000105835	NAMPT	-0.190158	RCC-4:VHL loss
ENSG00000105849	TWISTNB	-0.116093	RCC-4:VHL loss
ENSG00000105854	PON2	-0.0280171	RCC-4:VHL loss
ENSG00000105855	ITGB8	-0.111898	RCC-4:VHL loss
ENSG00000105856	HBP1	-0.189107	RCC-4:VHL loss
ENSG00000105865	DUS4L	-0.0892024	RCC-4:VHL loss
ENSG00000105875	WDR91	-0.00624067	RCC-4:VHL loss
ENSG00000105877	DNAH11	-0.123395	RCC-4:VHL loss
ENSG00000105879	CBLL1	-0.175046	RCC-4:VHL loss
ENSG00000105887	MTPN	0.0163018	RCC-4:VHL loss
ENSG00000105889	STEAP1B	-0.153868	RCC-4:VHL loss
ENSG00000105926	MPP6	-0.160433	RCC-4:VHL loss
ENSG00000105928	GSDME	-0.0791471	RCC-4:VHL loss
ENSG00000105939	ZC3HAV1	-0.0210278	RCC-4:VHL loss
ENSG00000105948	TTC26	-0.175346	RCC-4:VHL loss
ENSG00000105953	OGDH	0.00228728	RCC-4:VHL loss
ENSG00000105968	H2AZ2	-0.0318261	RCC-4:VHL loss
ENSG00000105971	CAV2	-0.0540668	RCC-4:VHL loss
ENSG00000105974	CAV1	-0.0123712	RCC-4:VHL loss
ENSG00000105976	MET	-0.0703678	RCC-4:VHL loss
ENSG00000105982	RNF32	-0.0420432	RCC-4:VHL loss
ENSG00000105983	LMBR1	0.0629212	RCC-4:VHL loss
ENSG00000105991	HOXA1	-0.147315	RCC-4:VHL loss
ENSG00000105993	DNAJB6	-0.100742	RCC-4:VHL loss
ENSG00000105997	HOXA3	-0.0890519	RCC-4:VHL loss
ENSG00000106003	LFNG	0.106049	RCC-4:VHL loss
ENSG00000106004	HOXA5	-0.125693	RCC-4:VHL loss
ENSG00000106009	BRAT1	-0.149097	RCC-4:VHL loss
ENSG00000106012	IQCE	-0.023791	RCC-4:VHL loss
ENSG00000106025	TSPAN12	0.000527746	RCC-4:VHL loss
ENSG00000106028	SSBP1	-0.000443736	RCC-4:VHL loss
ENSG00000106034	CPED1	-0.0367645	RCC-4:VHL loss
ENSG00000106049	HIBADH	-0.0400014	RCC-4:VHL loss
ENSG00000106052	TAX1BP1	-0.218971	RCC-4:VHL loss
ENSG00000106070	GRB10	-0.0884168	RCC-4:VHL loss
ENSG00000106077	ABHD11	-0.0795303	RCC-4:VHL loss
ENSG00000106078	COBL	-0.505777	RCC-4:VHL loss
ENSG00000106080	FKBP14	0.0383146	RCC-4:VHL loss
ENSG00000106086	PLEKHA8	0.024716	RCC-4:VHL loss
ENSG00000106089	STX1A	-0.154687	RCC-4:VHL loss
ENSG00000106100	NOD1	0.0283261	RCC-4:VHL loss
ENSG00000106105	GARS1	-0.21315	RCC-4:VHL loss
ENSG00000106125	MINDY4	-0.255659	RCC-4:VHL loss
ENSG00000106144	CASP2	-0.120967	RCC-4:VHL loss
ENSG00000106153	CHCHD2	-0.0374947	RCC-4:VHL loss
ENSG00000106211	HSPB1	-0.0199965	RCC-4:VHL loss
ENSG00000106244	PDAP1	-0.0517893	RCC-4:VHL loss
ENSG00000106245	BUD31	-0.050399	RCC-4:VHL loss
ENSG00000106246	PTCD1	-0.222823	RCC-4:VHL loss
ENSG00000106258	CYP3A5	-0.199389	RCC-4:VHL loss
ENSG00000106261	ZKSCAN1	-0.0497845	RCC-4:VHL loss
ENSG00000106263	EIF3B	-0.106175	RCC-4:VHL loss
ENSG00000106266	SNX8	-0.0792938	RCC-4:VHL loss
ENSG00000106268	NUDT1	-0.0124945	RCC-4:VHL loss
ENSG00000106290	TAF6	-0.0596882	RCC-4:VHL loss
ENSG00000106299	WASL	-0.182507	RCC-4:VHL loss
ENSG00000106305	AIMP2	-0.128101	RCC-4:VHL loss
ENSG00000106330	MOSPD3	-0.00405676	RCC-4:VHL loss
ENSG00000106333	PCOLCE	0.0914485	RCC-4:VHL loss
ENSG00000106344	RBM28	-0.178658	RCC-4:VHL loss
ENSG00000106346	USP42	0.0564541	RCC-4:VHL loss
ENSG00000106348	IMPDH1	-0.166713	RCC-4:VHL loss
ENSG00000106351	AGFG2	-0.140196	RCC-4:VHL loss
ENSG00000106366	SERPINE1	-0.177996	RCC-4:VHL loss
ENSG00000106367	AP1S1	0.0121485	RCC-4:VHL loss
ENSG00000106392	C1GALT1	-0.0189729	RCC-4:VHL loss
ENSG00000106397	PLOD3	-0.183581	RCC-4:VHL loss
ENSG00000106399	RPA3	-0.0338708	RCC-4:VHL loss
ENSG00000106400	ZNHIT1	-0.0739514	RCC-4:VHL loss
ENSG00000106443	PHF14	-0.142443	RCC-4:VHL loss
ENSG00000106459	NRF1	0.176392	RCC-4:VHL loss
ENSG00000106460	TMEM106B	-0.0874649	RCC-4:VHL loss
ENSG00000106462	EZH2	-0.0474887	RCC-4:VHL loss
ENSG00000106477	CEP41	-0.139615	RCC-4:VHL loss
ENSG00000106479	ZNF862	0.170165	RCC-4:VHL loss
ENSG00000106483	SFRP4	-0.114077	RCC-4:VHL loss
ENSG00000106524	ANKMY2	-0.108842	RCC-4:VHL loss
ENSG00000106526	ACTR3C	-0.0740429	RCC-4:VHL loss
ENSG00000106537	TSPAN13	-0.0120476	RCC-4:VHL loss
ENSG00000106546	AHR	0.0803603	RCC-4:VHL loss
ENSG00000106554	CHCHD3	-0.0394057	RCC-4:VHL loss
ENSG00000106588	PSMA2	-0.0721272	RCC-4:VHL loss
ENSG00000106591	MRPL32	-0.0326805	RCC-4:VHL loss
ENSG00000106603	COA1	-0.0410531	RCC-4:VHL loss
ENSG00000106605	BLVRA	-0.0975412	RCC-4:VHL loss
ENSG00000106608	URGCP	-0.192281	RCC-4:VHL loss
ENSG00000106609	TMEM248	0.0303	RCC-4:VHL loss
ENSG00000106615	RHEB	-0.0377693	RCC-4:VHL loss
ENSG00000106617	PRKAG2	-0.0798578	RCC-4:VHL loss
ENSG00000106628	POLD2	-0.0357115	RCC-4:VHL loss
ENSG00000106635	BCL7B	-0.059424	RCC-4:VHL loss
ENSG00000106636	YKT6	0.0202209	RCC-4:VHL loss
ENSG00000106638	TBL2	-0.178104	RCC-4:VHL loss
ENSG00000106665	CLIP2	0.0107623	RCC-4:VHL loss
ENSG00000106682	EIF4H	-0.0931971	RCC-4:VHL loss
ENSG00000106688	SLC1A1	-0.14449	RCC-4:VHL loss
ENSG00000106692	FKTN	-0.0800859	RCC-4:VHL loss
ENSG00000106723	SPIN1	-0.0561674	RCC-4:VHL loss
ENSG00000106733	NMRK1	-0.103971	RCC-4:VHL loss
ENSG00000106771	TMEM245	0.133548	RCC-4:VHL loss
ENSG00000106780	MEGF9	-0.181036	RCC-4:VHL loss
ENSG00000106785	TRIM14	-0.0555751	RCC-4:VHL loss
ENSG00000106799	TGFBR1	0.0663673	RCC-4:VHL loss
ENSG00000106803	SEC61B	-0.0530939	RCC-4:VHL loss
ENSG00000106853	PTGR1	-0.0486472	RCC-4:VHL loss
ENSG00000106868	SUSD1	-0.042893	RCC-4:VHL loss
ENSG00000106976	DNM1	-0.223541	RCC-4:VHL loss
ENSG00000106992	AK1	0.00639551	RCC-4:VHL loss
ENSG00000106993	CDC37L1	-0.0430709	RCC-4:VHL loss
ENSG00000107020	PLGRKT	0.00229191	RCC-4:VHL loss
ENSG00000107021	TBC1D13	-0.218011	RCC-4:VHL loss
ENSG00000107036	RIC1	-0.0772839	RCC-4:VHL loss
ENSG00000107077	KDM4C	0.0299716	RCC-4:VHL loss
ENSG00000107140	TESK1	0.16693	RCC-4:VHL loss
ENSG00000107164	FUBP3	-0.160217	RCC-4:VHL loss
ENSG00000107175	CREB3	-0.0345246	RCC-4:VHL loss
[truncated: 24,123 more rows]

## Sheet: Fig. 3b RCC4
gene_id	gene_name	MRL_log2fc	mRNA_log2fc
ENSG00000000003	TSPAN6	-0.0603536	0.124389
ENSG00000000419	DPM1	-0.0564987	0.160669
ENSG00000000457	SCYL3	0.0975164	-0.125721
ENSG00000000460	C1orf112	-0.101922	0.312978
ENSG00000000971	CFH	-0.169795	-1.07328
ENSG00000001036	FUCA2	-0.0443208	-0.248013
ENSG00000001460	STPG1	-0.0108046	0.0781306
ENSG00000001461	NIPAL3	0.106239	0.572903
ENSG00000001497	LAS1L	-0.19949	0.21392
ENSG00000001561	ENPP4	-0.0903729	-0.0262737
ENSG00000001629	ANKIB1	-0.109764	-0.0590942
ENSG00000001630	CYP51A1	-0.0878424	0.73231
ENSG00000001631	KRIT1	0.123703	-0.00885006
ENSG00000002330	BAD	0.0134971	0.172284
ENSG00000002549	LAP3	-0.220138	-0.0262373
ENSG00000002587	HS3ST1	0.172561	-0.134804
ENSG00000002822	MAD1L1	-0.0268969	-0.309003
ENSG00000002834	LASP1	-0.0791993	0.0322642
ENSG00000002919	SNX11	-0.107181	0.339929
ENSG00000003056	M6PR	-0.00376459	-0.17597
ENSG00000003249	DBNDD1	0.0465623	0.266713
ENSG00000003393	ALS2	-0.0422123	0.149866
ENSG00000003400	CASP10	-0.13983	-0.180111
ENSG00000003402	CFLAR	-0.0723637	0.481027
ENSG00000003436	TFPI	-0.155481	-0.0422137
ENSG00000003509	NDUFAF7	-0.172359	-0.0291874
ENSG00000003756	RBM5	0.0330078	-0.103611
ENSG00000004059	ARF5	0.0107807	0.138209
ENSG00000004142	POLDIP2	-0.0514786	-0.235714
ENSG00000004455	AK2	-0.0518108	0.563833
ENSG00000004478	FKBP4	-0.180575	0.129976
ENSG00000004487	KDM1A	-0.14411	-0.100436
ENSG00000004534	RBM6	-0.0268479	0.164063
ENSG00000004660	CAMKK1	-0.0594979	0.527459
ENSG00000004700	RECQL	-0.110412	-0.0533938
ENSG00000004779	NDUFAB1	0.0150407	-0.39299
ENSG00000004864	SLC25A13	-0.163591	-0.216296
ENSG00000004866	ST7	-0.0421484	-0.231022
ENSG00000004897	CDC27	-0.0167281	0.0913174
ENSG00000004961	HCCS	-0.0510197	0.0773747
ENSG00000004975	DVL2	-0.0668415	0.231923
ENSG00000005020	SKAP2	-0.273951	-0.198032
ENSG00000005022	SLC25A5	-0.290042	-0.317753
ENSG00000005059	MCUB	-0.0246447	0.568207
ENSG00000005075	POLR2J	-0.0688887	-0.0868463
ENSG00000005156	LIG3	-0.0867548	0.234596
ENSG00000005175	RPAP3	-0.048437	0.0592991
ENSG00000005187	ACSM3	-0.187852	-1.29808
ENSG00000005189	REXO5	-0.101812	-0.163944
ENSG00000005194	CIAPIN1	-0.129941	-0.221168
ENSG00000005238	FAM214B	-0.040878	-0.0151834
ENSG00000005243	COPZ2	-0.114887	0.495512
ENSG00000005249	PRKAR2B	0.025779	-0.884769
ENSG00000005302	MSL3	-0.129286	0.0525411
ENSG00000005436	GCFC2	-0.108169	-0.0947597
ENSG00000005448	WDR54	-0.0622513	1.41718
ENSG00000005469	CROT	0.00970683	0.0326985
ENSG00000005483	KMT2E	0.00858766	0.145001
ENSG00000005486	RHBDD2	-0.0409261	-0.0497376
ENSG00000005700	IBTK	0.00976261	-0.145616
ENSG00000005801	ZNF195	-0.0522212	0.0668061
ENSG00000005812	FBXL3	-0.0287143	0.11353
ENSG00000005884	ITGA3	-0.198124	-0.0610643
ENSG00000005889	ZFX	-0.0888025	0.109543
ENSG00000005893	LAMP2	-0.0988342	-0.414851
ENSG00000006007	GDE1	-0.118858	-0.605184
ENSG00000006015	REX1BD	-0.0334037	0.264495
ENSG00000006118	TMEM132A	-0.175021	0.0142589
ENSG00000006125	AP2B1	-0.124088	0.075038
ENSG00000006194	ZNF263	0.0607923	-0.00169285
ENSG00000006282	SPATA20	-0.11272	0.123791
ENSG00000006327	TNFRSF12A	-0.0380364	-0.0724442
ENSG00000006451	RALA	-0.0160256	0.421623
ENSG00000006453	BAIAP2L1	-0.106438	-0.102376
ENSG00000006534	ALDH3B1	-0.235231	-0.221632
ENSG00000006576	PHTF2	-0.139872	-0.188783
ENSG00000006607	FARP2	-0.127747	0.0356076
ENSG00000006625	GGCT	-0.125983	0.0276014
ENSG00000006634	DBF4	-0.101727	0.356554
ENSG00000006652	IFRD1	-0.0356421	0.323412
ENSG00000006695	COX10	-0.0923493	-0.382877
ENSG00000006712	PAF1	-0.160267	0.164478
ENSG00000006744	ELAC2	-0.144135	-0.479998
ENSG00000006757	PNPLA4	-0.102552	-0.0860602
ENSG00000006831	ADIPOR2	-0.0240555	0.0896797
ENSG00000006837	CDKL3	0.0461183	0.120016
ENSG00000007047	MARK4	-0.122738	0.269679
ENSG00000007080	CCDC124	-0.0781325	0.167684
ENSG00000007202	KIAA0100	-0.0255575	0.190145
ENSG00000007255	TRAPPC6A	0.0118282	0.0337578
ENSG00000007341	ST7L	-0.0679461	-0.0535766
ENSG00000007376	RPUSD1	-0.00852447	-0.328047
ENSG00000007384	RHBDF1	-0.146318	-0.762446
ENSG00000007392	LUC7L	-0.349172	-0.0434535
ENSG00000007520	TSR3	-0.0626921	-0.0275186
ENSG00000007541	PIGQ	-0.0621728	-0.0838787
ENSG00000007923	DNAJC11	-0.180068	-0.154264
ENSG00000008018	PSMB1	-0.0524149	0.222158
ENSG00000008086	CDKL5	-0.153276	0.0658497
ENSG00000008128	CDK11A	0.0906138	0.0831932
ENSG00000008130	NADK	-0.0864166	-0.115489
ENSG00000008256	CYTH3	-0.107237	-0.223527
ENSG00000008282	SYPL1	-0.13527	-0.15068
ENSG00000008283	CYB561	0.00596998	-0.403765
ENSG00000008294	SPAG9	-0.11553	-0.174748
ENSG00000008324	SS18L2	-0.0264317	-0.0147785
ENSG00000008382	MPND	-0.0986701	0.189869
ENSG00000008394	MGST1	-0.026436	-0.393863
ENSG00000008405	CRY1	-0.225627	-0.26149
ENSG00000008517	IL32	-0.0216802	0.111842
ENSG00000008838	MED24	-0.135368	-0.244012
ENSG00000008853	RHOBTB2	-0.0628298	-0.588498
ENSG00000008952	SEC62	-0.154828	-0.204661
ENSG00000008988	RPS20	-0.133195	-0.138541
ENSG00000009307	CSDE1	-0.0928152	0.022503
ENSG00000009335	UBE3C	-0.0899544	-0.0279322
ENSG00000009413	REV3L	-0.0116746	-0.317452
ENSG00000009780	FAM76A	-0.0032116	0.0628086
ENSG00000009830	POMT2	-0.11185	-0.289675
ENSG00000009844	VTA1	-0.0885206	-0.160727
ENSG00000009954	BAZ1B	-0.0525885	0.173574
ENSG00000010072	SPRTN	-0.164668	-0.0639419
ENSG00000010165	EEF1AKNMT	-0.172619	-0.206993
ENSG00000010219	DYRK4	-0.191198	0.149854
ENSG00000010244	ZNF207	-0.229038	-0.0600796
ENSG00000010256	UQCRC1	-0.121403	-0.105812
ENSG00000010270	STARD3NL	0.0155278	-0.191862
ENSG00000010278	CD9	0.0177015	-0.689357
ENSG00000010292	NCAPD2	-0.18337	0.204206
ENSG00000010295	IFFO1	-0.0746469	-0.301547
ENSG00000010361	FUZ	-0.0322021	0.142389
ENSG00000010404	IDS	-0.0718103	0.471943
ENSG00000010539	ZNF200	0.0732572	0.0441855
ENSG00000010626	LRRC23	0.0141093	-0.18911
ENSG00000010704	HFE	-0.0249316	-0.476085
ENSG00000010803	SCMH1	-0.0309815	-0.272485
ENSG00000011007	ELOA	-0.124585	-0.0953092
ENSG00000011009	LYPLA2	0.0049955	-0.189836
ENSG00000011105	TSPAN9	0.027362	-0.502214
ENSG00000011114	BTBD7	0.00101597	-0.0752325
ENSG00000011132	APBA3	0.035996	0.0855032
ENSG00000011143	MKS1	-0.147127	-0.132596
ENSG00000011243	AKAP8L	-0.144806	-0.516751
ENSG00000011260	UTP18	-0.237742	0.114421
ENSG00000011295	TTC19	-0.0267252	-0.151414
ENSG00000011304	PTBP1	-0.256911	0.0887069
ENSG00000011332	DPF1	-0.0936026	-0.161236
ENSG00000011405	PIK3C2A	-0.100206	0.136373
ENSG00000011422	PLAUR	-0.0617309	0.178784
ENSG00000011426	ANLN	-0.0658102	0.0877723
ENSG00000011478	QPCTL	0.0678111	-0.0391817
ENSG00000011485	PPP5C	-0.0851008	0.0324066
ENSG00000011523	CEP68	-0.0606936	-0.172607
ENSG00000011566	MAP4K3	-0.101903	-0.353165
ENSG00000011638	TMEM159	0.0603589	-0.275447
ENSG00000012048	BRCA1	0.116377	0.309686
ENSG00000012061	ERCC1	-0.0238316	0.212131
ENSG00000012174	MBTPS2	0.00644014	-0.0900973
ENSG00000012232	EXTL3	-0.247378	-0.218904
ENSG00000012504	NR1H4	-0.117094	0.396345
ENSG00000012660	ELOVL5	-0.317766	-0.269051
ENSG00000012822	CALCOCO1	-0.27918	0.0775408
ENSG00000012963	UBR7	-0.0202876	-0.0976827
ENSG00000012983	MAP4K5	-0.122382	-0.00414694
ENSG00000013016	EHD3	-0.0459846	0.520307
ENSG00000013275	PSMC4	-0.0920209	0.190174
ENSG00000013288	MAN2B2	0.0378307	-0.0203705
ENSG00000013306	SLC25A39	-0.0568244	-0.107433
ENSG00000013364	MVP	-0.203379	-0.140579
ENSG00000013374	NUB1	-0.133981	0.0393045
ENSG00000013375	PGM3	-0.10612	-0.0658053
ENSG00000013392	RWDD2A	-0.0393565	-0.0883566
ENSG00000013441	CLK1	-0.103691	0.438004
ENSG00000013561	RNF14	-0.041543	-0.265658
ENSG00000013563	DNASE1L1	-0.25694	-0.343536
ENSG00000013573	DDX11	-0.103169	0.151655
ENSG00000013583	HEBP1	-0.0621001	-0.254279
ENSG00000013588	GPRC5A	-0.131708	-0.0302664
ENSG00000013619	MAMLD1	-0.00687075	0.143924
ENSG00000013810	TACC3	-0.111402	0.0912934
ENSG00000014123	UFL1	-0.0922375	-0.106068
ENSG00000014138	POLA2	-0.223899	0.22042
ENSG00000014164	ZC3H3	-0.246006	-0.473899
ENSG00000014216	CAPN1	-0.259708	-0.225864
ENSG00000014641	MDH1	-0.224581	-0.0477242
ENSG00000014824	SLC30A9	0.0359638	-0.0204157
ENSG00000014914	MTMR11	0.110454	0.381659
ENSG00000014919	COX15	-0.360874	-0.360128
ENSG00000015153	YAF2	-0.0730433	0.0269317
ENSG00000015171	ZMYND11	-0.0778485	-0.101618
ENSG00000015475	BID	0.0069406	0.142112
ENSG00000015479	MATR3	-0.163704	0.276513
ENSG00000015532	XYLT2	-0.15263	-0.264938
ENSG00000016391	CHDH	-0.0952248	-0.24882
ENSG00000016864	GLT8D1	0.0207916	0.131477
ENSG00000017260	ATP2C1	-0.028568	-0.120613
ENSG00000017797	RALBP1	-0.0797326	-0.0105633
ENSG00000018189	RUFY3	-0.062932	-0.419542
ENSG00000018408	WWTR1	0.00214351	0.0879513
ENSG00000018510	AGPS	-0.129358	-0.0910553
ENSG00000018610	CXorf56	-0.0739011	0.0079109
ENSG00000018699	TTC27	-0.0965011	0.316237
ENSG00000019144	PHLDB1	0.0311068	-0.330295
ENSG00000019485	PRDM11	-0.0098621	0.941615
ENSG00000019505	SYT13	0.00348456	2.39192
ENSG00000019549	SNAI2	-0.125214	-0.198317
ENSG00000019582	CD74	-0.00583294	-0.238125
ENSG00000020129	NCDN	-0.257198	-0.622933
ENSG00000020256	ZFP64	-0.0124302	0.147572
ENSG00000020426	MNAT1	-0.0727736	0.28106
ENSG00000020577	SAMD4A	-0.0989962	0.799181
ENSG00000020922	MRE11	-0.279318	0.25777
ENSG00000021355	SERPINB1	-0.230826	0.231303
ENSG00000021574	SPAST	-0.0509158	-0.03191
ENSG00000022267	FHL1	-0.120159	-0.00823423
ENSG00000022277	RTF2	-0.0980997	-0.0553673
ENSG00000022840	RNF10	0.0585459	0.156346
ENSG00000023041	ZDHHC6	0.0387632	0.155546
ENSG00000023191	RNH1	-0.106575	0.0541609
ENSG00000023228	NDUFS1	-0.0512333	-0.23134
ENSG00000023287	RB1CC1	-0.122644	-0.0353034
ENSG00000023318	ERP44	-0.163494	-0.0482473
ENSG00000023330	ALAS1	-0.122785	-0.0948228
ENSG00000023445	BIRC3	-0.0458754	0.444878
ENSG00000023516	AKAP11	0.196155	-0.118296
ENSG00000023572	GLRX2	-0.00193715	0.118199
ENSG00000023608	SNAPC1	-0.340947	0.343536
ENSG00000023697	DERA	-0.101356	0.769747
ENSG00000023734	STRAP	-0.0633148	-0.0753979
ENSG00000023902	PLEKHO1	-0.0719281	0.457185
ENSG00000023909	GCLM	-0.00237601	0.161806
ENSG00000024422	EHD2	-0.192652	0.242083
ENSG00000024526	DEPDC1	-0.0865024	0.127629
ENSG00000024862	CCDC28A	0.0577909	0.0528691
ENSG00000025039	RRAGD	-0.0600317	1.11338
ENSG00000025156	HSF2	-0.257401	-0.285144
ENSG00000025293	PHF20	-0.0594159	0.177681
ENSG00000025434	NR1H3	-0.0609647	-0.453151
ENSG00000025708	TYMP	-0.0906729	-0.351245
ENSG00000025770	NCAPH2	-0.0819156	0.224507
ENSG00000025772	TOMM34	-0.074173	-0.213607
ENSG00000025796	SEC63	-0.133639	0.122134
ENSG00000025800	KPNA6	-0.112203	-0.157745
ENSG00000026025	VIM	-0.563173	0.894563
ENSG00000026508	CD44	-0.433294	0.259256
ENSG00000026652	AGPAT4	-0.294166	0.0867504
ENSG00000027001	MIPEP	-0.120936	-0.29389
ENSG00000027697	IFNGR1	-0.357276	-0.400363
ENSG00000027847	B4GALT7	-0.0679623	0.0626836
ENSG00000028116	VRK2	-0.23691	-0.191378
ENSG00000028203	VEZT	-0.0498508	0.324657
ENSG00000028528	SNX1	-0.0616463	-0.201311
ENSG00000028839	TBPL1	0.00605665	-0.216924
ENSG00000029153	ARNTL2	-0.0716093	0.0958407
ENSG00000029363	BCLAF1	-0.0898146	0.0665367
ENSG00000029364	SLC39A9	-0.0177143	-0.360203
ENSG00000029639	TFB1M	-0.257718	0.545591
ENSG00000029725	RABEP1	-0.0510421	-0.141302
ENSG00000029993	HMGB3	-0.0322993	0.067115
ENSG00000030066	NUP160	-0.0738428	0.142665
ENSG00000030110	BAK1	-0.00571908	-0.416423
ENSG00000030582	GRN	-0.0259421	-0.69473
ENSG00000031003	FAM13B	0.00395394	0.165696
ENSG00000031691	CENPQ	-0.116378	0.266796
ENSG00000031698	SARS1	-0.32242	-0.00154901
ENSG00000031823	RANBP3	-0.232706	-0.10417
ENSG00000032219	ARID4A	0.0797535	0.0897367
ENSG00000032389	EIPR1	-0.0160271	-0.0352478
ENSG00000032444	PNPLA6	-0.167794	-0.118484
ENSG00000032742	IFT88	-0.115067	0.00860615
ENSG00000033011	ALG1	-0.0166419	-0.293467
ENSG00000033030	ZCCHC8	-0.103152	0.168595
ENSG00000033100	CHPF2	-0.0335142	-0.645856
ENSG00000033178	UBA6	-0.368092	0.751694
ENSG00000033800	PIAS1	-0.0500343	-0.302369
ENSG00000033867	SLC4A7	-0.106563	-0.0604365
ENSG00000034152	MAP2K3	0.0153641	-0.598928
ENSG00000034510	TMSB10	-0.0467505	0.715258
ENSG00000034533	ASTE1	-0.0204605	-0.196422
ENSG00000034677	RNF19A	-0.0622417	0.191153
ENSG00000034693	PEX3	-0.236586	0.297918
ENSG00000034713	GABARAPL2	-0.0123506	-0.0482896
ENSG00000035115	SH3YL1	-0.00708838	-0.0422135
ENSG00000035141	FAM136A	-0.0524318	-0.068722
ENSG00000035403	VCL	-0.110754	-0.126668
ENSG00000035499	DEPDC1B	-0.0768829	0.413104
ENSG00000035681	NSMAF	0.105852	0.0531665
ENSG00000035687	ADSS2	-0.279264	0.114484
ENSG00000035928	RFC1	-0.172852	0.410562
ENSG00000036054	TBC1D23	-0.204828	-0.0575171
ENSG00000036257	CUL3	-0.0938747	-0.125206
ENSG00000036549	AC118549.1	-0.0969129	0.163015
ENSG00000037042	TUBG2	-0.280276	0.447603
ENSG00000037241	RPL26L1	-0.0621428	0.303974
ENSG00000037474	NSUN2	-0.161381	0.058553
ENSG00000037637	FBXO42	0.114078	0.507059
ENSG00000037749	MFAP3	-0.0848683	-0.53058
ENSG00000037757	MRI1	-0.147742	-0.0515252
ENSG00000037897	METTL1	-0.0704216	-0.326924
ENSG00000038002	AGA	-0.138127	0.0603478
ENSG00000038210	PI4K2B	0.109889	0.202608
ENSG00000038274	MAT2B	-0.093817	0.296289
ENSG00000038427	VCAN	-0.107057	0.647189
ENSG00000038532	CLEC16A	-0.148447	-0.263707
ENSG00000039319	ZFYVE16	-0.18963	-0.073087
ENSG00000039523	RIPOR1	-0.0796044	-0.0303321
ENSG00000039560	RAI14	-0.0818996	-0.292091
ENSG00000039650	PNKP	-0.145992	0.0339279
ENSG00000040199	PHLPP2	0.0644408	0.504407
ENSG00000040275	SPDL1	-0.153133	0.426762
ENSG00000040341	STAU2	-0.0727811	-0.267469
ENSG00000040487	SLC66A1	-0.049221	-0.0687027
ENSG00000040531	CTNS	-0.134598	-0.289346
ENSG00000040608	RTN4R	-0.11173	0.27522
ENSG00000040633	PHF23	0.0186876	-0.164702
ENSG00000040933	INPP4A	0.0488263	-0.0515292
ENSG00000041353	RAB27B	0.00745887	-0.823932
ENSG00000041357	PSMA4	-0.0863227	0.154776
ENSG00000041802	LSG1	-0.179778	-0.379975
ENSG00000041880	PARP3	0.0278755	-0.2592
ENSG00000041988	THAP3	-0.037234	0.170592
ENSG00000042088	TDP1	-0.101398	0.662532
ENSG00000042286	AIFM2	-0.156908	0.0267869
ENSG00000042317	SPATA7	-0.202431	0.0458306
ENSG00000042429	MED17	-0.129439	0.203668
ENSG00000042445	RETSAT	-0.222732	-0.407006
ENSG00000042493	CAPG	-0.0737277	-0.279443
ENSG00000042753	AP2S1	-0.0215503	-0.00115383
ENSG00000043093	DCUN1D1	-0.111758	-0.144584
ENSG00000043514	TRIT1	-0.250818	0.556706
ENSG00000044115	CTNNA1	-0.244079	-0.00606449
ENSG00000044459	CNTLN	-0.211502	-0.00336447
ENSG00000044574	HSPA5	-0.0384471	0.132805
ENSG00000046604	DSG2	-0.149805	0.0405022
ENSG00000046647	GEMIN8	-0.204966	0.0856363
ENSG00000046651	OFD1	0.033363	0.275816
ENSG00000046889	PREX2	-0.108711	-0.171411
ENSG00000047056	WDR37	-0.0705009	0.137626
ENSG00000047188	YTHDC2	0.0684122	0.326144
ENSG00000047249	ATP6V1H	-0.398056	-0.474936
ENSG00000047315	POLR2B	0.0376578	0.540152
ENSG00000047410	TPR	-0.0984041	0.26049
ENSG00000047578	KIAA0556	-0.0298693	-0.15296
ENSG00000047579	DTNBP1	-0.0842759	-0.357776
ENSG00000047621	C12orf4	-0.272612	-0.0843
ENSG00000047634	SCML1	-0.0596481	0.130612
ENSG00000047849	MAP4	-0.269217	0.156009
ENSG00000047932	GOPC	-0.184587	0.373523
ENSG00000048028	USP28	-0.101432	-0.0643278
ENSG00000048052	HDAC9	0.0104438	-0.00171696
ENSG00000048140	TSPAN17	-0.0896909	0.0553472
ENSG00000048342	CC2D2A	-0.0756706	-0.44475
ENSG00000048392	RRM2B	-0.0467396	-0.6865
ENSG00000048405	ZNF800	-0.101281	0.149373
ENSG00000048471	SNX29	-0.0205808	-0.275581
ENSG00000048544	MRPS10	-0.111397	-0.145544
ENSG00000048649	RSF1	0.0317608	0.00645304
ENSG00000048991	R3HDM1	-0.000611282	-0.204297
ENSG00000049130	KITLG	0.042229	-1.05353
ENSG00000049167	ERCC8	-0.0568897	0.260485
ENSG00000049245	VAMP3	-0.00254215	-0.0322532
ENSG00000049246	PER3	-0.121151	0.716999
ENSG00000049249	TNFRSF9	-0.0680677	-0.746805
ENSG00000049449	RCN1	-0.0432093	0.0180253
ENSG00000049541	RFC2	-0.0716728	0.229847
ENSG00000049618	ARID1B	-0.0322254	-0.113864
ENSG00000049656	CLPTM1L	-0.035153	0.176341
ENSG00000049759	NEDD4L	0.0262394	-0.481393
ENSG00000049769	PPP1R3F	-0.149075	0.796377
ENSG00000049860	HEXB	-0.0623625	-0.0451936
ENSG00000050130	JKAMP	-0.0050404	0.0624906
ENSG00000050165	DKK3	0.0734353	-0.141378
ENSG00000050327	ARHGEF5	-0.00507771	-0.140227
ENSG00000050344	NFE2L3	-0.0980437	0.429651
ENSG00000050393	MCUR1	-0.155914	0.052468
ENSG00000050405	LIMA1	-0.0981129	-0.412787
ENSG00000050426	LETMD1	-0.37967	-0.436482
ENSG00000050748	MAPK9	-0.0205406	0.501027
ENSG00000050820	BCAR1	-0.162567	-0.411185
ENSG00000051009	FAM160A2	-0.264373	0.31761
ENSG00000051108	HERPUD1	-0.130909	-0.118872
ENSG00000051128	HOMER3	-0.0258929	-0.0381569
ENSG00000051180	RAD51	-0.0487793	0.302791
ENSG00000051382	PIK3CB	-0.0957475	0.0831977
ENSG00000051523	CYBA	0.018383	-0.161593
ENSG00000051596	THOC3	0.0117768	0.520975
ENSG00000051620	HEBP2	0.0494101	0.318917
ENSG00000052126	PLEKHA5	-0.0621376	-0.53604
ENSG00000052723	SIKE1	-0.051255	0.160123
ENSG00000052802	MSMO1	-0.0992356	0.66943
ENSG00000052841	TTC17	-0.149875	0.00130911
ENSG00000053254	FOXN3	-0.074691	0.814337
ENSG00000053371	AKR7A2	-0.053622	0.074744
ENSG00000053372	MRTO4	-0.0796545	-0.0258376
ENSG00000053501	USE1	-0.0720125	-0.142328
ENSG00000053747	LAMA3	0.0433951	-0.205138
ENSG00000053770	AP5M1	-0.0379468	-0.318386
ENSG00000053900	ANAPC4	-0.227228	0.121155
ENSG00000054116	TRAPPC3	-0.0090404	-0.17311
ENSG00000054118	THRAP3	0.0809141	0.264457
ENSG00000054148	PHPT1	-0.0881477	-0.401729
ENSG00000054267	ARID4B	-0.0866691	0.227903
ENSG00000054282	SDCCAG8	-0.0822311	0.0690927
ENSG00000054392	HHAT	0.0471243	-0.1426
ENSG00000054523	KIF1B	-0.216584	-0.0906818
ENSG00000054598	FOXC1	-0.000589382	0.159457
ENSG00000054611	TBC1D22A	-0.0657612	0.33889
ENSG00000054654	SYNE2	0.183328	-0.0636315
ENSG00000054965	FAM168A	0.0101349	-0.239824
ENSG00000054967	RELT	-0.107786	0.906908
ENSG00000055044	NOP58	-0.162049	-0.0551209
ENSG00000055070	SZRD1	-0.0713157	-0.0945408
ENSG00000055130	CUL1	-0.295569	0.0533842
ENSG00000055147	FAM114A2	-0.172478	0.253907
ENSG00000055163	CYFIP2	-0.0261646	-0.0460813
ENSG00000055208	TAB2	-0.0349938	-0.118634
ENSG00000055211	GINM1	-0.0837679	-0.0605116
ENSG00000055332	EIF2AK2	-0.0824389	-0.0292587
ENSG00000055483	USP36	-0.0287409	-0.0761374
ENSG00000055609	KMT2C	0.0380104	0.222505
ENSG00000055950	MRPL43	-0.0733051	0.104731
ENSG00000056050	HPF1	-0.0873323	0.189959
ENSG00000056097	ZFR	-0.153077	0.0177064
ENSG00000056586	RC3H2	-0.18609	-0.0626538
ENSG00000056972	TRAF3IP2	-0.275982	-0.335125
ENSG00000057019	DCBLD2	0.0216364	-0.234869
ENSG00000057252	SOAT1	-0.0733544	0.0736393
ENSG00000057294	PKP2	-0.0655468	-0.37055
ENSG00000057608	GDI2	-0.508727	-0.0328327
ENSG00000057663	ATG5	-0.170878	0.079111
ENSG00000057757	PITHD1	0.0146651	0.134481
ENSG00000057935	MTA3	-0.0608182	0.0368012
ENSG00000058056	USP13	-0.21034	-0.26835
ENSG00000058063	ATP11B	0.0132813	0.169472
ENSG00000058085	LAMC2	-0.047165	0.39941
ENSG00000058091	CDK14	-0.0602409	0.0344298
ENSG00000058262	SEC61A1	-0.138462	-0.275994
ENSG00000058272	PPP1R12A	0.00522676	0.101986
ENSG00000058600	POLR3E	-0.184435	-0.245866
ENSG00000058668	ATP2B4	-0.224302	-0.408943
ENSG00000058673	ZC3H11A	-0.00276313	0.0387485
ENSG00000058729	RIOK2	-0.278058	0.277861
ENSG00000058799	YIPF1	-0.115983	-0.211225
ENSG00000058804	NDC1	-0.115286	-0.428553
ENSG00000058866	DGKG	-0.02851	0.0273938
ENSG00000059122	FLYWCH1	-0.027334	-0.276142
ENSG00000059145	UNKL	0.0325597	0.0733935
ENSG00000059377	TBXAS1	0.0261895	0.659834
ENSG00000059378	PARP12	-0.154574	0.218165
ENSG00000059573	ALDH18A1	0.00343424	0.19183
ENSG00000059691	GATB	-0.0582918	-0.048833
ENSG00000059769	DNAJC25	-0.0948841	0.175409
ENSG00000060069	CTDP1	-0.171624	0.294125
ENSG00000060138	YBX3	-0.167692	-0.141463
ENSG00000060237	WNK1	-0.0676035	-0.167628
ENSG00000060339	CCAR1	-0.135699	-0.185203
ENSG00000060491	OGFR	-0.0933878	0.346027
ENSG00000060642	PIGV	0.0248675	-0.079383
ENSG00000060688	SNRNP40	-0.0666068	0.0276503
ENSG00000060749	QSER1	-0.130112	-0.0276437
ENSG00000060762	MPC1	-0.0572906	-0.502341
ENSG00000060971	ACAA1	-0.105841	-0.123663
ENSG00000061273	HDAC7	-0.121472	-0.15956
ENSG00000061656	SPAG4	-0.239103	3.32528
ENSG00000061676	NCKAP1	-0.0765583	-0.00254962
ENSG00000061794	MRPS35	-0.155171	-0.0831514
ENSG00000061918	GUCY1B1	-0.160921	-0.522898
ENSG00000061936	SFSWAP	-0.297061	0.299685
ENSG00000061987	MON2	-0.145931	-0.0910029
ENSG00000062194	GPBP1	-0.00532956	0.448209
ENSG00000062485	CS	-0.422356	-0.164573
ENSG00000062582	MRPS24	-0.0865312	0.088065
ENSG00000062598	ELMO2	-0.111628	-0.405901
ENSG00000062650	WAPL	-0.110413	-0.115859
ENSG00000062716	VMP1	-0.116069	-0.0746121
ENSG00000062725	APPBP2	-0.0878269	-0.376272
ENSG00000062822	POLD1	-0.0785216	0.255361
ENSG00000063046	EIF4B	-0.357995	-0.0259016
ENSG00000063176	SPHK2	-0.046245	0.0284534
ENSG00000063177	RPL18	-0.272158	0.171956
ENSG00000063180	CA11	-0.0730979	-0.00643697
ENSG00000063241	ISOC2	0.0375067	-0.304061
ENSG00000063244	U2AF2	-0.15747	-0.0450736
ENSG00000063245	EPN1	-0.143554	0.209039
ENSG00000063322	MED29	-0.0252156	-0.0813111
ENSG00000063660	GPC1	-0.0961574	-0.544198
ENSG00000063761	ADCK1	-0.0016251	-1.2352
ENSG00000063854	HAGH	0.0015089	0.0415205
ENSG00000063978	RNF4	-0.0321097	0.154228
ENSG00000064012	CASP8	-0.00391334	-0.249936
ENSG00000064042	LIMCH1	-0.199617	-0.549345
ENSG00000064102	INTS13	-0.0745912	0.498356
ENSG00000064115	TM7SF3	-0.0717329	-0.723922
ENSG00000064199	SPA17	-0.0797575	-0.113327
ENSG00000064205	CCN5	-0.0397803	0.0740131
ENSG00000064313	TAF2	-0.0325552	-0.00512948
ENSG00000064393	HIPK2	-0.239249	0.572691
ENSG00000064419	TNPO3	-0.177186	-0.083985
ENSG00000064490	RFXANK	0.0120012	0.0573766
ENSG00000064545	TMEM161A	-0.109947	0.0238842
ENSG00000064547	LPAR2	-0.00600071	0.235327
ENSG00000064601	CTSA	-0.0599767	-0.799218
ENSG00000064652	SNX24	-0.0341892	-0.0599835
ENSG00000064666	CNN2	-0.151624	0.058991
ENSG00000064703	DDX20	-0.246486	0.0875981
ENSG00000064726	BTBD1	-0.0434836	-0.240054
ENSG00000064932	SBNO2	-0.147372	-0.0242038
ENSG00000064961	HMG20B	-0.0375798	0.264265
ENSG00000064989	CALCRL	-0.0736435	-1.07409
ENSG00000064995	TAF11	-0.0334394	0.0631968
ENSG00000064999	ANKS1A	-0.0432128	-0.247283
ENSG00000065000	AP3D1	-0.157158	-0.118235
ENSG00000065054	SLC9A3R2	-0.038713	0.0777071
ENSG00000065057	NTHL1	-0.0743506	-0.0909105
ENSG00000065135	GNAI3	-0.17572	0.311844
ENSG00000065150	IPO5	-0.376918	-0.0640563
ENSG00000065154	OAT	-0.140362	-0.249081
ENSG00000065183	WDR3	-0.14002	-0.0304993
ENSG00000065243	PKN2	-0.0709321	-0.0765349
ENSG00000065268	WDR18	-0.0568524	0.280563
ENSG00000065308	TRAM2	-0.0426948	0.119149
ENSG00000065328	MCM10	-0.107728	-0.0456198
ENSG00000065427	KARS1	-0.216536	0.0189511
ENSG00000065457	ADAT1	0.0762765	-0.459054
ENSG00000065485	PDIA5	-0.0750497	0.0387098
ENSG00000065491	TBC1D22B	-0.0746895	0.321273
ENSG00000065518	NDUFB4	-0.0371008	0.247834
ENSG00000065526	SPEN	0.0918739	0.0637765
ENSG00000065534	MYLK	-0.0056337	0.0135876
ENSG00000065548	ZC3H15	-0.177231	0.0865024
ENSG00000065559	MAP2K4	-0.202652	0.0126008
ENSG00000065600	PACC1	-0.120565	-0.0606591
ENSG00000065613	SLK	-0.204128	-0.181004
ENSG00000065615	CYB5R4	-0.052438	0.0247945
ENSG00000065621	GSTO2	-0.0864274	-0.00946444
ENSG00000065665	SEC61A2	-0.142788	-0.289082
ENSG00000065802	ASB1	0.00156554	0.217569
ENSG00000065809	FAM107B	-0.0138034	0.391551
ENSG00000065833	ME1	-0.330482	0.146938
ENSG00000065882	TBC1D1	-0.141461	0.0709396
ENSG00000065883	CDK13	-0.115027	-0.144379
ENSG00000065911	MTHFD2	-0.143001	0.22363
ENSG00000065978	YBX1	-0.282799	0.0161171
ENSG00000065989	PDE4A	0.0416688	0.0653397
ENSG00000066027	PPP2R5A	-0.0811307	0.128674
ENSG00000066044	ELAVL1	-0.06764	0.00180571
ENSG00000066117	SMARCD1	-0.0285338	-0.228148
ENSG00000066135	KDM4A	-0.112944	0.0137791
ENSG00000066136	NFYC	-0.120675	-0.0512161
ENSG00000066185	ZMYND12	-0.227687	-1.41979
ENSG00000066230	SLC9A3	-0.0349859	0.022878
ENSG00000066279	ASPM	0.085176	0.470089
ENSG00000066322	ELOVL1	-0.0120725	0.170441
ENSG00000066379	ZNRD1	-0.026649	-0.14736
ENSG00000066427	ATXN3	-0.0913101	0.200107
ENSG00000066455	GOLGA5	-0.150118	-0.263901
ENSG00000066468	FGFR2	0.0768447	-1.41027
ENSG00000066557	LRRC40	-0.177418	0.250265
ENSG00000066583	ISOC1	-0.0221154	0.372561
ENSG00000066629	EML1	-0.116443	-0.0748246
ENSG00000066651	TRMT11	-0.216301	0.15895
ENSG00000066654	THUMPD1	-0.225598	-0.111771
ENSG00000066697	MSANTD3	-0.0803621	0.376322
ENSG00000066777	ARFGEF1	-0.0424852	0.0423052
ENSG00000066855	MTFR1	-0.0374994	-0.534866
ENSG00000066926	FECH	-0.0714635	0.308575
ENSG00000066933	MYO9A	-0.0457826	0.432852
ENSG00000067064	IDI1	-0.0462407	0.637068
ENSG00000067066	SP100	-0.161855	0.159427
ENSG00000067113	PLPP1	-0.102652	0.294402
ENSG00000067167	TRAM1	-0.077003	-0.231111
ENSG00000067182	TNFRSF1A	0.040993	-0.27183
ENSG00000067208	EVI5	-0.0957484	-0.425901
ENSG00000067221	STOML1	-0.0812313	-0.478157
ENSG00000067225	PKM	-0.188993	0.454309
ENSG00000067248	DHX29	-0.156738	0.205538
ENSG00000067533	RRP15	-0.109635	0.0345004
ENSG00000067596	DHX8	0.0627647	-0.204154
ENSG00000067606	PRKCZ	-0.0468183	0.121524
ENSG00000067704	IARS2	-0.193815	0.16911
ENSG00000067798	NAV3	-0.0373863	0.0769095
ENSG00000067829	IDH3G	-0.233329	-0.145226
ENSG00000067836	ROGDI	-0.0434498	0.498375
ENSG00000067900	ROCK1	-0.163698	0.116148
ENSG00000067955	CBFB	0.0302423	0.00744759
ENSG00000067992	PDK3	-0.0588585	1.27111
ENSG00000068001	HYAL2	-0.0169669	-0.214763
ENSG00000068028	RASSF1	-0.0982206	0.350234
ENSG00000068097	HEATR6	-0.000207161	-0.161814
ENSG00000068120	COASY	0.0509236	-0.209686
ENSG00000068305	MEF2A	-0.124175	-0.418311
ENSG00000068308	OTUD5	-0.142609	-0.205323
ENSG00000068323	TFE3	-0.0161329	0.237517
ENSG00000068354	TBC1D25	-0.053619	0.705669
ENSG00000068366	ACSL4	-0.174108	-0.247239
ENSG00000068394	GPKOW	-0.245694	0.0533783
ENSG00000068400	GRIPAP1	-0.125923	0.314872
ENSG00000068438	FTSJ1	-0.0494048	0.556556
ENSG00000068489	PRR11	-0.16276	0.354115
ENSG00000068697	LAPTM4A	-0.00829641	-0.100162
ENSG00000068724	TTC7A	-0.118164	0.156375
ENSG00000068745	IP6K2	-0.0900357	-0.0326356
ENSG00000068784	SRBD1	-0.183761	-0.0883581
ENSG00000068796	KIF2A	-0.0756987	0.24188
ENSG00000068885	IFT80	-0.189134	0.231191
ENSG00000068903	SIRT2	0.0263359	0.0211389
ENSG00000068912	ERLEC1	-0.0257925	-0.330051
ENSG00000068971	PPP2R5B	0.0141683	1.38724
ENSG00000069020	MAST4	-0.0624548	-0.715855
ENSG00000069248	NUP133	-0.0785564	0.210805
ENSG00000069275	NUCKS1	-0.00877437	0.0993851
ENSG00000069329	VPS35	-0.0752597	0.189737
ENSG00000069345	DNAJA2	-0.368676	-0.0385311
ENSG00000069399	BCL3	-0.0633677	-0.120507
ENSG00000069509	FUNDC1	-0.0855842	0.300577
ENSG00000069849	ATP1B3	-0.13086	-0.114414
ENSG00000069869	NEDD4	0.0257496	0.691974
ENSG00000069943	PIGB	-0.115012	-0.0581985
ENSG00000069956	MAPK6	-0.0227511	0.0752581
ENSG00000069966	GNB5	-0.0734616	-0.0934301
ENSG00000069974	RAB27A	-0.0297689	-0.0381545
ENSG00000069998	HDHD5	-0.191225	0.641752
ENSG00000070010	UFD1	-0.176863	0.289793
ENSG00000070047	PHRF1	-0.106018	0.135241
ENSG00000070081	NUCB2	-0.0683833	-0.0909027
ENSG00000070087	PFN2	-0.0159075	0.078039
ENSG00000070159	PTPN3	-0.0695072	-0.124952
ENSG00000070214	SLC44A1	-0.00465411	0.368791
ENSG00000070269	TMEM260	0.0162042	-0.0237084
ENSG00000070366	SMG6	-0.0465003	0.133622
ENSG00000070367	EXOC5	0.0659305	0.0470651
ENSG00000070404	FSTL3	-0.0500561	0.0619639
ENSG00000070413	DGCR2	0.00591769	-0.0486008
ENSG00000070423	RNF126	-0.0958518	0.257931
ENSG00000070444	MNT	0.124218	0.280518
ENSG00000070476	ZXDC	-0.380196	0.54077
ENSG00000070501	POLB	-0.182659	-0.407269
ENSG00000070540	WIPI1	-0.156659	-0.236995
ENSG00000070610	GBA2	0.0141099	-0.041296
ENSG00000070614	NDST1	-0.0897777	-0.222667
ENSG00000070669	ASNS	-0.170241	0.286585
ENSG00000070718	AP3M2	-0.139823	0.107092
ENSG00000070756	PABPC1	-0.284041	-0.186869
ENSG00000070761	CFAP20	0.0298727	0.219282
ENSG00000070785	EIF2B3	-0.19792	-0.0912235
ENSG00000070814	TCOF1	0.00422117	0.0355969
ENSG00000070831	CDC42	-0.0745377	-0.124069
ENSG00000070882	OSBPL3	-0.133225	-0.471607
ENSG00000070950	RAD18	-0.344671	0.222973
ENSG00000070961	ATP2B1	-0.0427628	-0.313315
ENSG00000071082	RPL31	-0.309261	0.151561
ENSG00000071205	ARHGAP10	-0.19851	-0.0412371
ENSG00000071243	ING3	-0.0342392	0.0231601
ENSG00000071282	LMCD1	-0.156963	0.210783
ENSG00000071462	BUD23	-0.0208247	0.00344483
ENSG00000071537	SEL1L	0.008583	0.0301695
ENSG00000071539	TRIP13	-0.0367788	0.111905
ENSG00000071553	ATP6AP1	-0.0816783	-0.114856
ENSG00000071564	TCF3	-0.182015	0.46348
ENSG00000071626	DAZAP1	-0.123616	0.243832
ENSG00000071655	MBD3	0.0363044	0.482432
ENSG00000071794	HLTF	-0.135861	0.0550247
ENSG00000071859	FAM50A	-0.225891	0.133362
ENSG00000071889	FAM3A	-0.0425508	0.32585
ENSG00000072042	RDH11	-0.160579	-0.150913
ENSG00000072110	ACTN1	-0.126995	0.314744
ENSG00000072135	PTPN18	-0.0268029	0.243129
ENSG00000072195	SPEG	-0.0196669	0.590742
ENSG00000072210	ALDH3A2	-0.0962903	-0.617961
ENSG00000072274	TFRC	-0.0514798	0.131899
ENSG00000072364	AFF4	-0.0100307	-0.0191689
ENSG00000072401	UBE2D1	-0.0192875	-0.287961
ENSG00000072415	MPP5	-0.0164707	-0.793344
ENSG00000072422	RHOBTB1	-0.0113596	-0.322654
ENSG00000072501	SMC1A	-0.207565	0.280822
ENSG00000072506	HSD17B10	-0.0601161	-0.0271926
ENSG00000072518	MARK2	-0.136181	0.0028026
ENSG00000072571	HMMR	-0.0533862	0.366083
ENSG00000072609	CHFR	-0.0738209	0.175639
ENSG00000072657	TRHDE	0.0235098	-0.00239579
ENSG00000072682	P4HA2	-0.0800509	1.08193
ENSG00000072736	NFATC3	-0.0298971	-0.24705
ENSG00000072756	TRNT1	0.0628727	-0.200763
ENSG00000072786	STK10	-0.0673079	0.253909
ENSG00000072803	FBXW11	-0.0974985	0.176307
ENSG00000072818	ACAP1	-0.0448969	1.3819
ENSG00000072849	DERL2	-0.050139	0.145754
ENSG00000072864	NDE1	-0.0923004	0.0106962
ENSG00000072954	TMEM38A	-0.161622	0.38031
ENSG00000072958	AP1M1	-0.159302	-0.00819993
ENSG00000073050	XRCC1	-0.268022	-0.0131992
ENSG00000073060	SCARB1	-0.0699513	0.0859346
ENSG00000073111	MCM2	-0.260173	0.2813
ENSG00000073169	SELENOO	-0.124377	-0.157215
ENSG00000073331	ALPK1	0.00137371	-0.477995
ENSG00000073350	LLGL2	0.0172032	-0.521281
ENSG00000073417	PDE8A	-0.0195367	-0.0996208
ENSG00000073536	NLE1	-0.398526	-0.0891318
ENSG00000073578	SDHA	-0.193453	0.032995
ENSG00000073584	SMARCE1	-0.112972	-0.00208484
ENSG00000073614	KDM5A	-0.0136673	0.336178
ENSG00000073711	PPP2R3A	-0.0451105	0.0172323
ENSG00000073712	FERMT2	0.0125611	0.292575
ENSG00000073792	IGF2BP2	-0.171745	-0.0569366
ENSG00000073803	MAP3K13	-0.106326	0.052534
ENSG00000073921	PICALM	-0.238375	-0.0104239
ENSG00000073969	NSF	0.0485427	0.178122
ENSG00000074071	MRPS34	-0.0220871	0.089822
ENSG00000074201	CLNS1A	-0.164306	0.170743
ENSG00000074219	TEAD2	-0.0735616	-0.228173
ENSG00000074266	EED	-0.211309	-0.118501
ENSG00000074319	TSG101	-0.162915	0.0312527
ENSG00000074356	NCBP3	-0.0325307	0.583063
ENSG00000074410	CA12	-0.00615774	2.0491
ENSG00000074416	MGLL	-0.00633588	0.423627
ENSG00000074527	NTN4	-0.166952	-1.30812
ENSG00000074582	BCS1L	-0.0865645	-0.030077
ENSG00000074590	NUAK1	-0.212913	0.245635
ENSG00000074603	DPP8	-0.141654	0.0876481
ENSG00000074621	SLC24A1	-0.00536649	0.152129
ENSG00000074695	LMAN1	-0.177619	0.471785
ENSG00000074696	HACD3	-0.0591346	-0.0394181
ENSG00000074800	ENO1	-0.291702	0.830241
ENSG00000074842	MYDGF	0.011332	0.180521
ENSG00000075089	ACTR6	-0.0939036	0.362898
ENSG00000075131	TIPIN	-0.158053	0.127668
ENSG00000075142	SRI	-0.0281518	0.0991157
ENSG00000075188	NUP37	-0.151415	0.306523
ENSG00000075218	GTSE1	-0.065088	0.324302
ENSG00000075223	SEMA3C	-0.0646208	-0.590988
ENSG00000075234	TTC38	-0.119467	-0.0742371
ENSG00000075239	ACAT1	-0.320618	-0.220238
ENSG00000075292	ZNF638	-0.121048	0.136676
ENSG00000075303	SLC25A40	-0.0143781	-0.104846
ENSG00000075336	TIMM21	-0.0250883	0.31389
ENSG00000075391	RASAL2	0.0714223	0.168604
ENSG00000075399	VPS9D1	-0.167172	-0.370237
ENSG00000075407	ZNF37A	-0.0837024	0.316015
ENSG00000075413	MARK3	-0.0955578	0.134815
ENSG00000075415	SLC25A3	-0.36145	0.124074
ENSG00000075420	FNDC3B	0.0373366	0.105633
ENSG00000075426	FOSL2	-0.150819	0.00880594
ENSG00000075568	TMEM131	-0.154864	-0.126514
ENSG00000075618	FSCN1	-0.173737	0.0209489
ENSG00000075624	ACTB	-0.129252	0.139915
ENSG00000075643	MOCOS	-0.119251	0.057364
ENSG00000075651	PLD1	-0.0184216	0.103554
ENSG00000075711	DLG1	-0.167722	0.0407038
ENSG00000075785	RAB7A	-0.00930112	-0.217608
ENSG00000075790	BCAP29	-0.060203	-0.0489943
ENSG00000075856	SART3	-0.104083	0.0794213
ENSG00000075891	PAX2	0.0305931	-0.0453512
ENSG00000075914	EXOSC7	-0.033669	0.0824516
ENSG00000075975	MKRN2	-0.0845207	-0.135179
ENSG00000076003	MCM6	0.0096263	0.189816
ENSG00000076043	REXO2	-0.0134618	0.16218
ENSG00000076053	RBM7	-0.089505	-0.05727
ENSG00000076067	RBMS2	-0.174816	-0.0710622
ENSG00000076108	BAZ2A	-0.111422	-0.105053
ENSG00000076242	MLH1	-0.1003	0.156692
ENSG00000076248	UNG	-0.0820317	0.03327
ENSG00000076321	KLHL20	-0.0631556	-0.241284
ENSG00000076382	SPAG5	-0.179436	0.182201
ENSG00000076513	ANKRD13A	-0.0519685	0.586216
ENSG00000076554	TPD52	-0.0407477	0.412923
ENSG00000076604	TRAF4	-0.101991	-0.174025
ENSG00000076641	PAG1	-0.107268	-0.327852
ENSG00000076650	GPATCH1	-0.08706	0.309058
ENSG00000076662	ICAM3	-0.0846672	0.212793
ENSG00000076685	NT5C2	-0.119259	-0.520629
ENSG00000076716	GPC4	-0.0658497	-0.685198
ENSG00000076770	MBNL3	-0.00468459	-0.203284
ENSG00000076924	XAB2	-0.186184	-0.174644
ENSG00000076928	ARHGEF1	-0.189231	0.338063
ENSG00000076944	STXBP2	-0.149699	0.0032714
ENSG00000076984	MAP2K7	-0.201875	-0.0378972
ENSG00000077044	DGKD	-0.148739	0.132564
ENSG00000077147	TM9SF3	-0.0147061	0.0124428
ENSG00000077150	NFKB2	-0.142822	0.0909106
ENSG00000077157	PPP1R12B	0.109143	-0.274185
ENSG00000077232	DNAJC10	0.0111257	-0.276195
ENSG00000077235	GTF3C1	-0.103612	-0.0325944
ENSG00000077238	IL4R	0.0187682	-0.38392
ENSG00000077254	USP33	-0.083765	-0.0705353
ENSG00000077264	PAK3	-0.0526336	0.170981
ENSG00000077312	SNRPA	-0.273774	0.250144
ENSG00000077348	EXOSC5	-0.0507596	0.644555
ENSG00000077380	DYNC1I2	-0.224904	0.0992768
ENSG00000077420	APBB1IP	-0.215018	-0.342779
ENSG00000077454	LRCH4	-0.0399443	0.0412877
ENSG00000077458	FAM76B	-0.0794187	0.173967
ENSG00000077463	SIRT6	-0.0219186	-0.170844
ENSG00000077514	POLD3	-0.169861	0.171948
ENSG00000077549	CAPZB	-0.0739614	0.0911274
ENSG00000077684	JADE1	-0.0909514	0.109644
ENSG00000077713	SLC25A43	-0.19661	0.126984
ENSG00000077721	UBE2A	-0.0240549	0.0856885
ENSG00000077782	FGFR1	0.0135612	-0.216977
ENSG00000077942	FBLN1	-0.0509609	-0.133797
ENSG00000078043	PIAS2	-0.0599492	0.285303
ENSG00000078053	AMPH	-0.00744944	0.335064
ENSG00000078061	ARAF	-0.0116741	-0.0904846
ENSG00000078070	MCCC1	-0.173646	-0.286375
ENSG00000078140	UBE2K	-0.0225909	0.0982606
ENSG00000078142	PIK3C3	-0.190177	0.434855
ENSG00000078237	TIGAR	-0.117783	-0.366127
ENSG00000078246	TULP3	-0.234327	0.0788275
ENSG00000078269	SYNJ2	-0.0348014	0.0230335
ENSG00000078304	PPP2R5C	-0.127224	0.148369
ENSG00000078369	GNB1	-0.101729	0.207704
ENSG00000078399	HOXA9	-0.0370207	-0.372734
ENSG00000078401	EDN1	-0.198938	4.1588
ENSG00000078403	MLLT10	-0.0431014	0.155192
ENSG00000078618	NRDC	-0.127659	0.102319
ENSG00000078668	VDAC3	-0.095558	0.0781272
ENSG00000078674	PCM1	-0.0377544	-0.274207
ENSG00000078699	CBFA2T2	-0.101209	-0.0569418
ENSG00000078725	BRINP1	-0.0152365	-0.615034
ENSG00000078747	ITCH	-0.176366	-0.100612
ENSG00000078804	TP53INP2	-0.0108467	-0.427321
ENSG00000078808	SDF4	-0.0230951	-0.014335
ENSG00000078902	TOLLIP	0.0126157	-0.0447554
ENSG00000078967	UBE2D4	-0.0487725	-0.0320002
ENSG00000079134	THOC1	-0.102058	0.283762
ENSG00000079246	XRCC5	-0.240652	0.199572
ENSG00000079257	LXN	-0.0787308	0.198356
ENSG00000079263	SP140	0.021373	-1.05822
ENSG00000079277	MKNK1	-0.0747473	0.0596267
ENSG00000079313	REXO1	-0.0623271	0.00287904
ENSG00000079332	SAR1A	0.00889256	-0.175223
ENSG00000079337	RAPGEF3	-0.184572	-0.738461
ENSG00000079387	SENP1	-0.0289511	-0.169279
ENSG00000079459	FDFT1	-0.15563	0.250539
ENSG00000079462	PAFAH1B3	-0.0153358	0.1928
ENSG00000079616	KIF22	-0.151479	0.203811
ENSG00000079691	CARMIL1	-0.0138001	-0.0929425
ENSG00000079739	PGM1	-0.164998	0.688046
ENSG00000079785	DDX1	-0.201014	0.0478548
ENSG00000079805	DNM2	-0.190764	0.162419
ENSG00000079819	EPB41L2	-0.0686321	0.033084
ENSG00000079931	MOXD1	-0.00313528	0.391457
ENSG00000079950	STX7	-0.0286196	-0.0348785
ENSG00000079974	RABL2B	-0.0257192	0.207647
ENSG00000079999	KEAP1	-0.0377683	0.0758085
ENSG00000080189	SLC35C2	0.00382533	-0.0774898
ENSG00000080200	CRYBG3	-0.118904	0.36047
ENSG00000080224	EPHA6	-0.173923	0.179627
ENSG00000080345	RIF1	-0.178866	0.299928
ENSG00000080371	RAB21	0.00108567	0.087162
ENSG00000080493	SLC4A4	0.0769881	-0.689909
ENSG00000080503	SMARCA2	-0.249483	-0.1627
ENSG00000080546	SESN1	-0.148584	-0.701007
ENSG00000080561	MID2	-0.0985951	0.152324
ENSG00000080603	SRCAP	0.056167	0.183585
ENSG00000080802	CNOT4	-0.103547	-0.111162
ENSG00000080815	PSEN1	-0.0906128	-0.220799
ENSG00000080822	CLDND1	0.0187266	0.339963
ENSG00000080823	MOK	-0.0163084	-0.282016
ENSG00000080824	HSP90AA1	-0.136222	0.0883954
ENSG00000080839	RBL1	-0.158011	0.408434
ENSG00000080845	DLGAP4	-0.101026	0.021185
ENSG00000080986	NDC80	-0.185713	0.385019
ENSG00000081014	AP4E1	0.0617263	0.123857
ENSG00000081019	RSBN1	-0.0991602	0.497824
ENSG00000081026	MAGI3	-0.0105563	0.00179112
ENSG00000081087	OSTM1	-0.0244927	-0.477351
ENSG00000081154	PCNP	-0.135668	0.109519
ENSG00000081177	EXD2	-0.111479	-0.0767606
ENSG00000081307	UBA5	-0.135374	0.0681696
ENSG00000081320	STK17B	0.0210776	0.388877
ENSG00000081377	CDC14B	-0.0512852	0.560231
ENSG00000081665	ZNF506	-0.0535093	-0.0693266
ENSG00000081692	JMJD4	-0.0429402	-0.186514
ENSG00000081721	DUSP12	-0.116773	0.382085
ENSG00000081760	AACS	-0.10018	0.252637
ENSG00000081791	DELE1	-0.171754	-0.0299879
ENSG00000081870	HSPB11	-0.0288598	0.43746
ENSG00000081923	ATP8B1	-0.128662	-0.402895
ENSG00000082068	WDR70	-0.053765	0.186807
ENSG00000082146	STRADB	-0.0784067	0.0580493
ENSG00000082153	BZW1	-0.108808	0.216105
ENSG00000082212	ME2	-0.188062	-0.182677
ENSG00000082213	C5orf22	-0.0856679	-0.248691
ENSG00000082258	CCNT2	0.0192122	-0.145832
ENSG00000082397	EPB41L3	-0.161754	-0.387813
ENSG00000082438	COBLL1	-0.0525555	-0.791736
ENSG00000082458	DLG3	-0.276841	-0.0171829
ENSG00000082515	MRPL22	-0.0782098	0.289326
ENSG00000082641	NFE2L1	-0.100454	0.352547
ENSG00000082701	GSK3B	-0.0995027	-0.203149
ENSG00000082781	ITGB5	0.00359489	-0.0834419
ENSG00000082898	XPO1	0.0660108	0.1376
ENSG00000082996	RNF13	-0.0680549	-0.147978
ENSG00000083093	PALB2	-0.0317356	0.0524359
ENSG00000083123	BCKDHB	-0.123253	-0.2909
ENSG00000083168	KAT6A	-0.108561	-0.124224
ENSG00000083223	TUT7	-0.0964096	-0.148582
ENSG00000083290	ULK2	0.108824	0.149825
ENSG00000083312	TNPO1	-0.0687197	0.151702
ENSG00000083444	PLOD1	-0.249508	0.468653
ENSG00000083457	ITGAE	-0.0443589	0.0600046
ENSG00000083520	DIS3	-0.0448348	-0.149244
ENSG00000083535	PIBF1	-0.172561	-0.236716
ENSG00000083544	TDRD3	-0.0802059	-0.235927
ENSG00000083635	NUFIP1	-0.166513	-0.299389
ENSG00000083642	PDS5B	0.158867	-0.058789
ENSG00000083720	OXCT1	-0.300801	-0.82546
ENSG00000083750	RRAGB	-0.0281548	-0.287796
ENSG00000083799	CYLD	0.00740179	0.0966453
ENSG00000083807	SLC27A5	-0.0736754	0.413197
ENSG00000083817	ZNF416	-0.1262	0.0543137
ENSG00000083828	ZNF586	-0.201649	-0.253762
ENSG00000083838	ZNF446	-0.468727	0.0759126
ENSG00000083844	ZNF264	-0.039112	0.0231033
ENSG00000083845	RPS5	-0.317111	0.13041
ENSG00000083857	FAT1	-0.0306679	0.0162287
ENSG00000083896	YTHDC1	-0.10259	0.303934
ENSG00000083937	CHMP2B	-0.0463932	-0.000760051
ENSG00000084070	SMAP2	-0.0431214	0.392492
ENSG00000084072	PPIE	-0.114811	0.112554
ENSG00000084073	ZMPSTE24	-0.12979	-0.275775
ENSG00000084090	STARD7	0.0380586	0.0434927
ENSG00000084092	NOA1	-0.405333	0.280999
ENSG00000084093	REST	-0.0538867	0.291341
ENSG00000084112	SSH1	0.0112308	0.0794493
ENSG00000084207	GSTP1	-0.0695789	-0.383226
ENSG00000084234	APLP2	-0.158581	-0.54323
ENSG00000084463	WBP11	-0.207967	0.147057
ENSG00000084623	EIF3I	-0.138515	0.030672
ENSG00000084652	TXLNA	-0.158132	-0.158322
ENSG00000084693	AGBL5	-0.089411	-0.265544
ENSG00000084731	KIF3C	0.0829993	0.157521
ENSG00000084733	RAB10	0.0110303	-0.0655138
ENSG00000084754	HADHA	-0.393312	-0.273977
ENSG00000084764	MAPRE3	-0.0829004	-0.470304
ENSG00000085063	CD59	0.018929	-0.234775
ENSG00000085117	CD82	-0.0276941	-0.105865
ENSG00000085224	ATRX	0.057594	-0.0160314
ENSG00000085231	AK6	-0.0446111	0.301855
ENSG00000085274	MYNN	-0.0853581	0.0629037
ENSG00000085365	SCAMP1	-0.10586	0.345026
ENSG00000085377	PREP	-0.130798	0.0332849
ENSG00000085415	SEH1L	-0.0763015	0.190724
ENSG00000085433	WDR47	0.0643306	-0.0378313
ENSG00000085449	WDFY1	-0.15366	-0.189231
ENSG00000085465	OVGP1	-0.061951	-1.09528
ENSG00000085511	MAP3K4	-0.0866861	0.332338
ENSG00000085563	ABCB1	-0.169204	-0.127085
ENSG00000085644	ZNF213	0.0509365	-0.119401
ENSG00000085662	AKR1B1	-0.0911756	-0.972615
ENSG00000085721	RRN3	-0.215294	-0.22761
ENSG00000085733	CTTN	-0.16753	-0.419571
ENSG00000085760	MTIF2	-0.124275	-0.0790445
ENSG00000085788	DDHD2	-0.176973	0.140952
ENSG00000085831	TTC39A	-0.0386197	-0.617833
ENSG00000085840	ORC1	-0.377843	-0.0777153
ENSG00000085871	MGST2	-0.0366137	-0.432529
ENSG00000085872	CHERP	-0.183901	-0.15479
ENSG00000085978	ATG16L1	-0.188989	-0.373662
ENSG00000085982	USP40	-0.201153	0.25234
ENSG00000085998	POMGNT1	-0.0576846	-0.248976
ENSG00000085999	RAD54L	-0.085289	-0.0444499
ENSG00000086015	MAST2	-0.0970616	0.0794983
ENSG00000086061	DNAJA1	-0.152408	0.0421102
ENSG00000086062	B4GALT1	0.0152418	-0.172521
ENSG00000086065	CHMP5	-0.0355277	0.0622195
ENSG00000086102	NFX1	-0.176108	-0.0366297
ENSG00000086189	DIMT1	-0.00959163	-0.217501
ENSG00000086232	EIF2AK1	-0.110084	0.0537838
ENSG00000086289	EPDR1	0.0133337	-0.053753
ENSG00000086300	SNX10	-0.0638578	-0.204075
ENSG00000086475	SEPHS1	-0.217522	-0.157922
ENSG00000086504	MRPL28	-0.0497585	0.140146
ENSG00000086544	ITPKC	0.0952552	-0.266267
ENSG00000086589	RBM22	-0.298289	0.159466
ENSG00000086598	TMED2	0.0118902	0.0178496
ENSG00000086619	ERO1B	-0.220957	0.00198207
ENSG00000086666	ZFAND6	-0.0138583	-0.355576
ENSG00000086712	TXLNG	-0.265457	-0.024942
ENSG00000086827	ZW10	-0.0133074	0.0359245
ENSG00000086848	ALG9	-0.340158	0.482526
ENSG00000087008	ACOX3	-0.0749316	0.0664219
ENSG00000087053	MTMR2	-0.0576379	0.0733785
ENSG00000087074	PPP1R15A	0.0529324	0.312464
ENSG00000087076	HSD17B14	-0.16152	-0.682493
ENSG00000087077	TRIP6	-0.0817561	-0.527986
ENSG00000087086	FTL	-0.145386	-0.371162
ENSG00000087088	BAX	-0.0745687	-0.164529
ENSG00000087116	ADAMTS2	-0.0328887	0.782551
ENSG00000087152	ATXN7L3	-0.0878916	0.295909
ENSG00000087157	PGS1	-0.0831306	-0.331735
ENSG00000087191	PSMC5	-0.17075	0.0654813
ENSG00000087206	UIMC1	-0.193314	0.512167
ENSG00000087266	SH3BP2	-0.174287	0.344156
ENSG00000087269	NOP14	-0.26013	0.0328906
ENSG00000087274	ADD1	-0.180676	-0.176928
ENSG00000087299	L2HGDH	-0.144823	-0.250099
ENSG00000087302	RTRAF	-0.10127	-0.394123
ENSG00000087338	GMCL1	-0.0537987	0.413178
ENSG00000087365	SF3B2	-0.21017	-0.048344
ENSG00000087448	KLHL42	-0.0986698	-0.00132975
ENSG00000087460	GNAS	-0.0903866	0.0821443
ENSG00000087470	DNM1L	-0.141689	0.0479541
ENSG00000087502	ERGIC2	0.00879342	-0.163445
ENSG00000087586	AURKA	-0.166858	0.188706
ENSG00000087842	PIR	-0.202347	0.0178009
ENSG00000087884	AAMDC	-0.040309	0.5328
ENSG00000087903	RFX2	-0.178583	0.510344
ENSG00000087995	METTL2A	-0.0847821	0.0387185
ENSG00000088035	ALG6	0.00878495	-0.189928
ENSG00000088038	CNOT3	-0.0687765	0.0125248
ENSG00000088179	PTPN4	-0.121255	0.00271372
ENSG00000088205	DDX18	-0.0546059	0.127793
ENSG00000088247	KHSRP	-0.0921	-0.0555697
ENSG00000088298	EDEM2	-0.0173525	-0.145023
ENSG00000088325	TPX2	-0.105206	0.175961
ENSG00000088356	PDRG1	0.017713	-0.128826
ENSG00000088367	EPB41L1	-0.199762	-0.895971
ENSG00000088448	ANKRD10	-0.0541882	-0.496551
ENSG00000088451	TGDS	-0.139311	-0.12335
ENSG00000088543	C3orf18	0.0623311	0.658128
ENSG00000088682	COQ9	-0.0348931	-0.465293
ENSG00000088727	KIF9	-0.0968879	-0.145371
ENSG00000088756	ARHGAP28	-0.0620184	0.24098
ENSG00000088766	CRLS1	-0.0188025	0.0694452
ENSG00000088826	SMOX	-0.0832338	-0.484414
ENSG00000088832	FKBP1A	-0.0255535	-0.112983
ENSG00000088833	NSFL1C	-0.0893794	0.0091195
ENSG00000088876	ZNF343	-0.17759	-0.140053
ENSG00000088888	MAVS	-0.0925283	-0.299149
ENSG00000088899	LZTS3	0.199988	-0.473895
ENSG00000088930	XRN2	-0.163842	-0.0980885
ENSG00000088986	DYNLL1	0.00218906	0.0239923
ENSG00000089006	SNX5	-0.235356	-0.0871572
ENSG00000089009	RPL6	-0.459634	0.306484
ENSG00000089048	ESF1	-0.0179506	-0.0857545
ENSG00000089050	RBBP9	-0.0411602	0.179479
ENSG00000089053	ANAPC5	-0.0944555	0.119919
ENSG00000089057	SLC23A2	0.135136	-0.198531
ENSG00000089060	SLC8B1	-0.095952	0.365132
ENSG00000089063	TMEM230	-0.0510583	-0.243294
ENSG00000089091	DZANK1	-0.132556	0.134457
ENSG00000089094	KDM2B	-0.0812413	0.769419
ENSG00000089123	TASP1	-0.0937338	0.0216684
ENSG00000089127	OAS1	-0.257988	-0.76082
ENSG00000089154	GCN1	0.0897646	-0.125162
ENSG00000089157	RPLP0	-0.343504	0.234981
ENSG00000089159	PXN	-0.0914792	0.141245
ENSG00000089177	KIF16B	-0.213208	-0.164646
ENSG00000089195	TRMT6	-0.282503	-0.286452
ENSG00000089220	PEBP1	-0.00420643	-0.0819756
ENSG00000089234	BRAP	-0.0802963	0.128758
ENSG00000089248	ERP29	-0.133652	0.0375845
ENSG00000089280	FUS	-0.1179	0.0887222
ENSG00000089289	IGBP1	-0.512068	-0.0523102
ENSG00000089327	FXYD5	-0.0771828	0.0352496
ENSG00000089335	ZNF302	-0.22446	0.129096
ENSG00000089351	GRAMD1A	-0.163702	-0.407443
ENSG00000089486	CDIP1	0.00854901	-0.263436
ENSG00000089597	GANAB	-0.165454	-0.0637952
ENSG00000089639	GMIP	0.0921714	0.242866
ENSG00000089682	RBM41	-0.123122	0.194489
ENSG00000089685	BIRC5	-0.0279575	0.282544
ENSG00000089693	MLF2	0.0505383	-0.141658
ENSG00000089723	OTUB2	0.0185847	0.134952
ENSG00000089737	DDX24	-0.0913488	0.137981
ENSG00000089775	ZBTB25	-0.208554	0.285555
ENSG00000089818	NECAP1	-0.0936397	0.0132216
ENSG00000089820	ARHGAP4	-0.0954748	-0.0957016
ENSG00000089876	DHX32	-0.0568443	0.396134
ENSG00000089902	RCOR1	-0.297337	0.19737
ENSG00000089916	GPATCH2L	-0.212949	-0.108314
ENSG00000090013	BLVRB	-0.0471265	0.0609533
ENSG00000090054	SPTLC1	-0.162335	-0.110515
ENSG00000090060	PAPOLA	-0.0417635	-0.11856
ENSG00000090061	CCNK	-0.0979459	-0.14342
ENSG00000090097	PCBP4	-0.0971218	-0.0309203
ENSG00000090238	YPEL3	-0.00079793	-0.375566
ENSG00000090263	MRPS33	-0.0623368	-0.217952
ENSG00000090266	NDUFB2	-0.0340823	-0.253252
ENSG00000090273	NUDC	-0.0152698	0.03328
ENSG00000090316	MAEA	-0.153178	0.0609076
ENSG00000090339	ICAM1	-0.157528	-0.0934981
ENSG00000090372	STRN4	-0.0592847	0.0344839
ENSG00000090432	MUL1	-0.010625	-0.256941
ENSG00000090447	TFAP4	-0.196639	0.0374522
ENSG00000090470	PDCD7	-0.202622	-0.00714996
ENSG00000090487	SPG21	-0.0488556	-0.147016
ENSG00000090520	DNAJB11	0.0136587	-0.0229447
ENSG00000090530	P3H2	-0.16609	0.00509896
ENSG00000090554	FLT3LG	-0.147879	-0.0343898
ENSG00000090565	RAB11FIP3	-0.0244048	-0.41747
ENSG00000090581	GNPTG	-0.0409296	-0.166218
ENSG00000090612	ZNF268	0.0394295	-0.181836
ENSG00000090615	GOLGA3	-0.0227049	-0.024976
ENSG00000090621	PABPC4	-0.137981	0.25482
ENSG00000090661	CERS4	-0.0343818	-0.144755
ENSG00000090674	MCOLN1	-0.0979013	-0.161709
ENSG00000090686	USP48	-0.167928	0.11099
ENSG00000090861	AARS1	-0.195599	-0.184478
ENSG00000090863	GLG1	-0.0633549	0.0972164
ENSG00000090889	KIF4A	0.0261045	0.258445
ENSG00000090905	TNRC6A	-0.0425352	-0.0336836
ENSG00000090932	DLL3	-0.124876	0.580878
ENSG00000090971	NAT14	0.0550876	-0.0647442
ENSG00000090989	EXOC1	-0.166138	0.690516
ENSG00000091009	RBM27	-0.0580892	0.393043
ENSG00000091039	OSBPL8	-0.0544352	0.304922
ENSG00000091073	DTX2	-0.149597	-0.431244
ENSG00000091127	PUS7	-0.0885067	0.208547
ENSG00000091129	NRCAM	-0.104013	-1.29939
ENSG00000091136	LAMB1	-0.176915	-0.335484
ENSG00000091140	DLD	-0.22289	-0.344968
ENSG00000091164	TXNL1	-0.162462	0.287562
ENSG00000091262	ABCC6	-0.010261	-1.55294
ENSG00000091317	CMTM6	0.00464028	-0.334294
ENSG00000091409	ITGA6	-0.126442	-0.688722
ENSG00000091436	MAP3K20	-0.0400625	-0.107035
ENSG00000091483	FH	-0.208653	0.28142
ENSG00000091527	CDV3	-0.109232	0.0651087
ENSG00000091542	ALKBH5	0.00746944	0.789429
ENSG00000091640	SPAG7	-0.0285875	-0.0510704
ENSG00000091651	ORC6	-0.0212358	0.347625
ENSG00000091732	ZC3HC1	-0.11433	0.4498
ENSG00000091844	RGS17	-0.178226	-0.272494
ENSG00000091947	TMEM101	-0.153151	0.111228
ENSG00000091986	CCDC80	-0.289307	1.31226
ENSG00000092010	PSME1	-0.096885	0.0465343
ENSG00000092020	PPP2R3C	-0.216365	0.0969204
ENSG00000092036	HAUS4	-0.377504	0.194829
ENSG00000092094	OSGEP	-0.0083218	0.0314989
ENSG00000092098	RNF31	-0.0545533	-0.282298
ENSG00000092140	G2E3	-0.15402	0.234174
ENSG00000092148	HECTD1	-0.239054	-0.248653
ENSG00000092199	HNRNPC	-0.300103	0.0731141
ENSG00000092201	SUPT16H	-0.0214772	0.169791
ENSG00000092203	TOX4	-0.149892	0.140242
ENSG00000092208	GEMIN2	-0.198107	0.169754
ENSG00000092330	TINF2	0.0444413	0.174317
ENSG00000092421	SEMA6A	0.00904788	0.6294
ENSG00000092445	TYRO3	-0.0723005	-0.358686
ENSG00000092470	WDR76	-0.210563	0.131123
ENSG00000092531	SNAP23	-0.0381576	0.124707
ENSG00000092820	EZR	-0.0677606	0.18326
ENSG00000092841	MYL6	-0.0407866	0.216806
ENSG00000092847	AGO1	-0.0365206	-0.0224744
ENSG00000092853	CLSPN	-0.146719	0.0551617
ENSG00000092871	RFFL	0.00272581	-0.344413
ENSG00000092931	MFSD11	-0.316239	-0.28863
ENSG00000092964	DPYSL2	0.0304978	0.372225
ENSG00000092978	GPATCH2	-0.205538	0.0179256
ENSG00000093000	NUP50	0.00461743	0.0142731
ENSG00000093009	CDC45	-0.0520704	0.292864
ENSG00000093167	LRRFIP2	-0.104422	0.142758
ENSG00000093183	SEC22C	-0.0210434	0.0271403
ENSG00000093217	XYLB	-0.335109	-0.400668
ENSG00000094631	HDAC6	-0.3127	0.00586461
ENSG00000094804	CDC6	-0.0927198	0.0153083
ENSG00000094880	CDC23	-0.0356719	0.275466
ENSG00000094914	AAAS	-0.0808805	0.19343
ENSG00000094916	CBX5	-0.0117839	0.0110488
ENSG00000094975	SUCO	-0.0489883	-0.137347
ENSG00000095002	MSH2	-0.216297	0.0888938
ENSG00000095015	MAP3K1	-0.0284208	-0.104579
ENSG00000095059	DHPS	-0.193012	0.287938
ENSG00000095066	HOOK2	-0.128873	0.310624
ENSG00000095139	ARCN1	-0.178386	-0.0200428
ENSG00000095209	TMEM38B	-0.0363241	-0.285663
ENSG00000095261	PSMD5	-0.14697	-0.0680074
ENSG00000095321	CRAT	0.0261922	0.11176
ENSG00000095380	NANS	-0.0767071	-0.0721719
ENSG00000095383	TBC1D2	-0.428116	-0.588091
ENSG00000095485	CWF19L1	-0.0640672	0.0743111
ENSG00000095564	BTAF1	0.0336879	0.262715
ENSG00000095574	IKZF5	0.208632	-0.127166
ENSG00000095587	TLL2	-0.0289052	0.283727
ENSG00000095637	SORBS1	0.0525877	1.35964
ENSG00000095739	BAMBI	-0.00037749	-0.580467
ENSG00000095794	CREM	-0.0483651	-0.0263174
ENSG00000095906	NUBP2	-0.0906726	-0.00764343
ENSG00000095951	HIVEP1	0.0950689	0.519811
ENSG00000096060	FKBP5	-0.163464	-0.0289697
ENSG00000096080	MRPS18A	-0.0243724	0.186677
ENSG00000096092	TMEM14A	-0.0341309	0.046979
ENSG00000096093	EFHC1	-0.058531	0.205839
ENSG00000096384	HSP90AB1	-0.373181	0.222993
ENSG00000096401	CDC5L	-0.185602	0.176355
ENSG00000096433	ITPR3	-0.0641682	0.292005
ENSG00000096717	SIRT1	-0.10451	-0.0613673
ENSG00000096746	HNRNPH3	-0.215896	0.32587
ENSG00000096872	IFT74	-0.254532	0.273515
ENSG00000097021	ACOT7	-0.176774	-0.00466731
ENSG00000097033	SH3GLB1	-0.127651	0.153395
ENSG00000097046	CDC7	-0.065299	0.250321
ENSG00000099203	TMED1	0.0228321	-0.0292058
ENSG00000099204	ABLIM1	-0.0466314	-0.551257
ENSG00000099246	RAB18	-0.0445538	0.230938
ENSG00000099250	NRP1	-0.104723	-0.0679444
ENSG00000099256	PRTFDC1	-0.0165509	-0.659773
ENSG00000099282	TSPAN15	0.0146088	-1.00495
ENSG00000099290	WASHC2A	-0.0856786	-0.360021
ENSG00000099330	OCEL1	0.02706	0.592341
ENSG00000099331	MYO9B	-0.0807099	0.0374643
ENSG00000099341	PSMD8	-0.0274087	0.110622
ENSG00000099364	FBXL19	-0.0268746	0.587076
ENSG00000099377	HSD3B7	-0.029297	0.0267259
ENSG00000099385	BCL7C	-0.0501747	0.228429
ENSG00000099622	CIRBP	-0.165686	0.0398752
ENSG00000099624	ATP5F1D	-0.0693612	-0.0399663
ENSG00000099783	HNRNPM	-0.191696	0.01357
ENSG00000099785	MARCHF2	-0.0598371	-0.198059
ENSG00000099795	NDUFB7	-0.0194921	0.0936427
ENSG00000099797	TECR	-0.113841	-0.139562
ENSG00000099800	TIMM13	-0.0193113	0.0360867
ENSG00000099804	CDC34	0.01677	-0.0487147
ENSG00000099849	RASSF7	-0.026998	0.515162
ENSG00000099860	GADD45B	-0.0233335	0.394503
ENSG00000099864	PALM	-0.0704083	-0.36913
ENSG00000099875	MKNK2	-0.0679331	-0.547526
ENSG00000099899	TRMT2A	-0.113323	-0.21728
ENSG00000099901	RANBP1	-0.022997	0.128609
ENSG00000099904	ZDHHC8	0.0274877	-0.668996
ENSG00000099910	KLHL22	-0.124458	-0.439943
ENSG00000099917	MED15	-0.013013	-0.0241992
ENSG00000099940	SNAP29	-0.0637988	-0.0576394
ENSG00000099942	CRKL	-0.0741151	0.114525
ENSG00000099953	MMP11	-0.0984451	-1.89245
ENSG00000099956	SMARCB1	-0.121841	0.0371733
ENSG00000099968	BCL2L13	-0.164287	-0.0404588
ENSG00000099977	DDT	-0.0694182	0.272357
ENSG00000099991	CABIN1	-0.198166	0.314245
ENSG00000099992	TBC1D10A	-0.146954	0.316967
ENSG00000099995	SF3A1	-0.274231	-0.236268
ENSG00000099999	RNF215	-0.0487967	0.649788
ENSG00000100003	SEC14L2	-0.140915	0.677195
ENSG00000100014	SPECC1L	-0.0949812	-0.227395
ENSG00000100023	PPIL2	-0.393149	-0.309269
ENSG00000100027	YPEL1	-0.101601	1.4727
ENSG00000100028	SNRPD3	0.0262668	0.0949107
ENSG00000100029	PES1	-0.273847	0.241471
ENSG00000100030	MAPK1	-0.0685202	0.0994396
ENSG00000100031	GGT1	-0.075448	-0.473738
ENSG00000100034	PPM1F	-0.0499985	-0.306022
ENSG00000100036	SLC35E4	-0.174987	0.00237684
ENSG00000100038	TOP3B	-0.24931	0.0517199
ENSG00000100056	ESS2	-0.216719	-0.211018
ENSG00000100065	CARD10	0.00409014	0.61154
ENSG00000100075	SLC25A1	-0.023482	-0.11557
ENSG00000100083	GGA1	-0.230877	0.192068
ENSG00000100097	LGALS1	-0.0608948	0.543992
ENSG00000100099	HPS4	-0.14234	0.137258
ENSG00000100100	PIK3IP1	-0.0784512	-1.37714
ENSG00000100104	SRRD	-0.0594967	0.119584
ENSG00000100109	TFIP11	0.0262182	0.164283
ENSG00000100116	GCAT	-0.00694424	-0.107434
ENSG00000100124	ANKRD54	-0.0286421	-0.0248088
ENSG00000100129	EIF3L	-0.429673	0.0469614
ENSG00000100138	SNU13	-0.0576453	-0.0952434
ENSG00000100139	MICALL1	-0.130728	-0.434303
ENSG00000100142	POLR2F	-0.0560658	0.0180025
ENSG00000100147	CCDC134	-0.114143	-0.0278896
ENSG00000100150	DEPDC5	-0.0695678	0.0509952
ENSG00000100151	PICK1	-0.18117	0.0690951
ENSG00000100162	CENPM	-0.0365912	0.0517887
ENSG00000100196	KDELR3	0.0113084	-0.373379
ENSG00000100206	DMC1	-0.192999	-0.0348439
ENSG00000100209	HSCB	-0.0226163	-0.127342
ENSG00000100211	CBY1	-0.0211961	-0.0897307
ENSG00000100216	TOMM22	-0.0971176	0.0733379
ENSG00000100218	RSPH14	0.0279116	-0.383244
ENSG00000100219	XBP1	-0.115499	-0.148317
ENSG00000100220	RTCB	-0.263993	-0.0456354
ENSG00000100221	JOSD1	0.0331762	0.0337205
ENSG00000100225	FBXO7	-0.183682	0.0658435
ENSG00000100226	GTPBP1	-0.246754	-0.134605
ENSG00000100227	POLDIP3	-0.188609	-0.159198
ENSG00000100228	RAB36	0.0228753	-0.175654
ENSG00000100239	PPP6R2	0.0581331	-0.0458856
ENSG00000100241	SBF1	0.157374	-0.167713
ENSG00000100242	SUN2	0.0425063	0.179875
ENSG00000100243	CYB5R3	-0.0317982	-0.206149
ENSG00000100253	MIOX	-0.211808	-1.67767
ENSG00000100258	LMF2	-0.0870859	0.0436079
ENSG00000100263	RHBDD3	-0.00839637	-0.277858
ENSG00000100266	PACSIN2	-0.0312541	0.172431
ENSG00000100271	TTLL1	-0.0528985	-0.0607275
ENSG00000100280	AP1B1	-0.0842114	-0.079089
ENSG00000100281	HMGXB4	-0.0614358	0.0728674
ENSG00000100284	TOM1	-0.260017	-0.186017
ENSG00000100288	CHKB	-0.0873307	0.0395163
ENSG00000100290	BIK	-0.250874	0.479145
ENSG00000100292	HMOX1	-0.042412	1.12764
ENSG00000100294	MCAT	-0.0590141	-0.063533
ENSG00000100297	MCM5	-0.169437	0.253184
ENSG00000100299	ARSA	-0.0780397	-0.162711
ENSG00000100300	TSPO	-0.0193225	0.0650732
ENSG00000100302	RASD2	-0.0757517	-0.189659
ENSG00000100304	TTLL12	-0.0804713	0.0906342
ENSG00000100307	CBX7	-0.00449559	-0.0447773
ENSG00000100316	RPL3	-0.456925	0.0204475
ENSG00000100319	ZMAT5	-0.0362289	0.113033
ENSG00000100320	RBFOX2	-0.272446	0.135032
ENSG00000100321	SYNGR1	-0.0885662	-1.54112
ENSG00000100324	TAB1	-0.20094	-0.0542253
ENSG00000100325	ASCC2	-0.1444	-0.145815
ENSG00000100330	MTMR3	-0.0709928	0.321294
ENSG00000100335	MIEF1	0.0833267	-0.107723
ENSG00000100342	APOL1	-0.226308	0.420994
ENSG00000100345	MYH9	0.000726436	0.649601
ENSG00000100347	SAMM50	-0.231406	-0.0959455
ENSG00000100348	TXN2	-0.0647795	-0.0698268
ENSG00000100350	FOXRED2	-0.0480056	-0.340388
ENSG00000100353	EIF3D	-0.42981	0.0623654
ENSG00000100354	TNRC6B	0.290701	-0.488996
ENSG00000100359	SGSM3	-0.109034	-0.0340203
ENSG00000100360	IFT27	0.0235412	-0.61322
ENSG00000100364	KIAA0930	-0.141138	-0.751107
ENSG00000100376	FAM118A	-0.0722909	0.0945605
ENSG00000100379	KCTD17	-0.040336	-0.0932366
ENSG00000100380	ST13	-0.390268	0.0509271
ENSG00000100387	RBX1	-0.0669087	0.474405
ENSG00000100395	L3MBTL2	-0.0159987	0.0417806
ENSG00000100401	RANGAP1	-0.0754997	0.0649325
ENSG00000100403	ZC3H7B	-0.137709	0.216471
ENSG00000100410	PHF5A	-0.0852715	0.089121
ENSG00000100412	ACO2	-0.260765	-0.403432
ENSG00000100413	POLR3H	0.0534056	-0.208037
ENSG00000100416	TRMU	-0.0741086	0.145705
ENSG00000100417	PMM1	-0.104499	0.191618
ENSG00000100418	DESI1	0.0226575	-0.0364403
ENSG00000100422	CERK	-0.0793035	0.159502
ENSG00000100426	ZBED4	-0.0374076	0.109371
ENSG00000100429	HDAC10	-0.0862312	-0.294214
ENSG00000100439	ABHD4	-0.0487411	-0.342179
ENSG00000100441	KHNYN	-0.0203046	0.382885
ENSG00000100442	FKBP3	-0.0343905	0.195973
ENSG00000100445	SDR39U1	0.00805616	-0.0261456
ENSG00000100462	PRMT5	-0.296621	-0.142498
ENSG00000100478	AP4S1	0.144514	-0.519842
ENSG00000100479	POLE2	-0.112652	-0.0540418
ENSG00000100483	VCPKMT	-0.128113	-0.0686517
ENSG00000100485	SOS2	-0.076739	0.342526
ENSG00000100490	CDKL1	-0.053049	-0.293801
ENSG00000100503	NIN	-0.0530338	-0.112124
ENSG00000100504	PYGL	-0.208392	0.345046
ENSG00000100505	TRIM9	-0.0839796	0.129761
ENSG00000100519	PSMC6	-0.168081	0.148724
ENSG00000100522	GNPNAT1	0.012939	0.100868
ENSG00000100528	CNIH1	-0.109306	-0.232109
ENSG00000100532	CGRRF1	-0.106171	0.236497
ENSG00000100554	ATP6V1D	-0.0239906	-0.118483
ENSG00000100557	CCDC198	-0.0162366	-0.329103
ENSG00000100558	PLEK2	-0.0627151	0.225412
ENSG00000100564	PIGH	-0.0555258	0.39592
ENSG00000100567	PSMA3	-0.0712821	0.111174
ENSG00000100577	GSTZ1	-0.135746	-0.299704
ENSG00000100578	KIAA0586	0.220547	0.0863658
ENSG00000100580	TMED8	-0.0685211	0.154698
ENSG00000100583	SAMD15	0.0163399	-0.0193987
ENSG00000100591	AHSA1	-0.0084946	-0.0692234
ENSG00000100592	DAAM1	-0.30214	0.231101
ENSG00000100596	SPTLC2	-0.173297	0.209857
ENSG00000100599	RIN3	-0.17521	-0.440303
ENSG00000100600	LGMN	-0.115161	-0.385656
ENSG00000100601	ALKBH1	-0.101579	-0.113511
ENSG00000100603	SNW1	-0.232021	0.0724792
ENSG00000100605	ITPK1	-0.225132	-0.168015
ENSG00000100612	DHRS7	-0.00333811	-0.212233
ENSG00000100614	PPM1A	-0.125885	-0.165848
ENSG00000100628	ASB2	-0.0886451	0.208693
ENSG00000100629	CEP128	-0.0593519	0.3242
ENSG00000100644	HIF1A	-0.128289	-2.00606
ENSG00000100650	SRSF5	-0.055654	-0.0697281
ENSG00000100664	EIF5	-0.0089159	0.188164
ENSG00000100697	DICER1	-0.054717	0.158405
ENSG00000100711	ZFYVE21	-0.0578606	-0.156259
ENSG00000100714	MTHFD1	0.0273676	-0.150715
ENSG00000100722	ZC3H14	-0.157827	-0.0684189
ENSG00000100726	TELO2	-0.100187	-0.132097
ENSG00000100731	PCNX1	-0.211556	-0.522661
ENSG00000100744	GSKIP	0.00644422	-0.196485
ENSG00000100749	VRK1	-0.150936	0.140538
ENSG00000100764	PSMC1	-0.155301	0.173552
ENSG00000100784	RPS6KA5	0.0458788	0.210307
ENSG00000100802	C14orf93	-0.344057	-0.188379
ENSG00000100811	YY1	-0.0829386	0.121891
ENSG00000100813	ACIN1	-0.174592	0.0336387
ENSG00000100814	CCNB1IP1	-0.0961901	0.214934
ENSG00000100815	TRIP11	-0.147909	-0.0677915
ENSG00000100823	APEX1	-0.288643	0.0505581
ENSG00000100836	PABPN1	-0.0428221	0.0866533
ENSG00000100865	CINP	-0.0700648	0.1107
ENSG00000100883	SRP54	-0.183508	-0.00600397
ENSG00000100888	CHD8	0.0227772	-0.0987042
ENSG00000100889	PCK2	-0.230871	0.372893
ENSG00000100890	PRORP	-0.14989	0.11249
ENSG00000100902	PSMA6	-0.0796839	0.231941
ENSG00000100906	NFKBIA	-0.266073	-0.369953
ENSG00000100908	EMC9	-0.00359084	0.749066
ENSG00000100911	PSME2	-0.010007	-0.108782
ENSG00000100916	BRMS1L	0.00133671	0.149159
ENSG00000100926	TM9SF1	-0.0706677	0.0237551
ENSG00000100934	SEC23A	0.00400061	-0.121125
ENSG00000100938	GMPR2	-0.210497	-0.12678
ENSG00000100941	PNN	-0.082734	0.0941277
ENSG00000100949	RABGGTA	0.0504042	-0.00119049
ENSG00000100982	PCIF1	-0.0356586	0.0348732
ENSG00000100983	GSS	-0.14274	-0.337232
ENSG00000100991	TRPC4AP	-0.199341	0.0579177
ENSG00000100994	PYGB	-0.213071	-0.14267
ENSG00000100997	ABHD12	0.0116968	0.039693
ENSG00000101000	PROCR	-0.144726	0.109482
ENSG00000101003	GINS1	-0.0612283	-0.0624952
ENSG00000101004	NINL	-0.062259	-0.0623684
ENSG00000101017	CD40	-0.0963288	0.339945
ENSG00000101019	UQCC1	-0.0280451	-0.387736
ENSG00000101040	ZMYND8	-0.0627555	-0.155842
ENSG00000101049	SGK2	0.0593394	-1.48655
ENSG00000101052	IFT52	-0.0856162	0.0785173
ENSG00000101057	MYBL2	-0.104712	0.252535
ENSG00000101079	NDRG3	-0.124163	-0.27893
ENSG00000101084	RAB5IF	0.0349649	-0.205934
ENSG00000101109	STK4	-0.0793496	-0.0151724
ENSG00000101132	PFDN4	-0.0538693	0.0686601
ENSG00000101138	CSTF1	-0.162731	0.184598
ENSG00000101146	RAE1	-0.199787	0.0311281
ENSG00000101150	TPD52L2	-0.00351833	-0.233967
ENSG00000101152	DNAJC5	-0.0856889	0.358674
ENSG00000101160	CTSZ	-0.0564307	-0.0656651
ENSG00000101161	PRPF6	-0.163988	0.16761
ENSG00000101166	PRELID3B	-0.0727738	-0.222554
ENSG00000101181	MTG2	-0.0878358	-0.0760886
ENSG00000101182	PSMA7	-0.0272226	0.186179
ENSG00000101187	SLCO4A1	-0.203404	0.27937
ENSG00000101189	MRGBP	-0.0942741	0.531457
ENSG00000101191	DIDO1	-0.244613	-0.0114019
ENSG00000101193	GID8	-0.140513	-0.102333
ENSG00000101198	NKAIN4	-0.143203	-0.436553
ENSG00000101199	ARFGAP1	-0.194766	-0.129287
ENSG00000101216	GMEB2	-0.283273	0.216427
ENSG00000101220	C20orf27	0.0126928	-0.120401
ENSG00000101224	CDC25B	-0.135106	-0.203093
ENSG00000101236	RNF24	0.0191945	1.48125
ENSG00000101255	TRIB3	0.0429965	1.52552
ENSG00000101265	RASSF2	-0.00439876	0.285479
ENSG00000101266	CSNK2A1	-0.0954261	-0.0457689
ENSG00000101294	HM13	-0.134714	-0.167443
ENSG00000101307	SIRPB1	0.0037703	-0.547316
ENSG00000101310	SEC23B	-0.125845	0.075017
ENSG00000101311	FERMT1	-0.0191922	-0.407917
ENSG00000101331	CCM2L	0.00181941	-1.10625
ENSG00000101333	PLCB4	-0.017975	-0.287662
ENSG00000101335	MYL9	-0.0528948	-0.344946
ENSG00000101337	TM9SF4	-0.199573	-0.0930529
ENSG00000101343	CRNKL1	-0.222986	0.132541
ENSG00000101346	POFUT1	-0.0721594	0.155381
ENSG00000101347	SAMHD1	-0.097102	0.00722421
ENSG00000101350	KIF3B	-0.051544	-0.298158
ENSG00000101361	NOP56	-0.144283	-0.234757
ENSG00000101363	MANBAL	-0.0604039	-0.170092
ENSG00000101365	IDH3B	-0.107757	-0.124992
ENSG00000101367	MAPRE1	-0.104601	-0.0557865
ENSG00000101384	JAG1	-0.106538	0.045187
ENSG00000101391	CDK5RAP1	-0.183543	-0.119139
ENSG00000101400	SNTA1	-0.0655917	1.11721
ENSG00000101407	TTI1	-0.210786	0.0584951
ENSG00000101412	E2F1	-0.0312131	0.395748
ENSG00000101417	PXMP4	0.00415304	0.327214
ENSG00000101421	CHMP4B	0.0308607	0.036688
ENSG00000101439	CST3	0.0106549	-0.00487398
ENSG00000101442	ACTR5	-0.208784	0.126489
ENSG00000101444	AHCY	-0.536227	-0.222391
ENSG00000101447	FAM83D	-0.13145	0.0726902
ENSG00000101452	DHX35	-0.578544	-0.454294
ENSG00000101457	DNTTIP1	-0.0737611	0.334732
ENSG00000101464	PIGU	-0.0906045	-0.0295137
ENSG00000101473	ACOT8	0.0474004	-0.179029
ENSG00000101474	APMAP	0.0117222	-0.0486561
ENSG00000101544	ADNP2	-0.199787	0.0881144
ENSG00000101546	RBFA	-0.0805256	0.204776
ENSG00000101557	USP14	-0.11006	0.233528
ENSG00000101558	VAPA	-0.0869556	-0.0533847
ENSG00000101574	METTL4	-0.105604	0.398729
ENSG00000101577	LPIN2	0.00687356	0.13046
ENSG00000101596	SMCHD1	-0.0224999	0.355326
ENSG00000101608	MYL12A	-0.00806084	0.415409
ENSG00000101624	CEP76	-0.1345	0.213544
ENSG00000101639	CEP192	0.104425	0.613039
ENSG00000101654	RNMT	-0.152886	0.588375
ENSG00000101665	SMAD7	-0.240649	0.759486
ENSG00000101745	ANKRD12	-0.111708	0.343251
ENSG00000101751	POLI	-0.0483863	0.272135
ENSG00000101752	MIB1	0.0974245	-0.189627
ENSG00000101773	RBBP8	-0.0978206	0.0162067
ENSG00000101782	RIOK3	-0.0464585	0.809915
ENSG00000101811	CSTF2	-0.0669451	0.153542
ENSG00000101843	PSMD10	-0.0195987	0.0283794
ENSG00000101849	TBL1X	-0.0417291	-0.254149
ENSG00000101856	PGRMC1	-0.0249087	-0.0248894
ENSG00000101868	POLA1	-0.0568634	0.381843
ENSG00000101871	MID1	-0.0287537	-0.431437
ENSG00000101882	NKAP	-0.122662	0.176342
ENSG00000101888	NXT2	-0.0754708	0.279032
ENSG00000101898	MCTS2P	-0.0344025	-0.0218798
ENSG00000101901	ALG13	-0.117408	0.00593604
ENSG00000101911	PRPS2	-0.247254	0.0934449
ENSG00000101928	MOSPD1	-0.1315	-0.0987488
ENSG00000101935	AMMECR1	-0.182547	-0.419679
ENSG00000101940	WDR13	-0.077704	0.143317
ENSG00000101945	SUV39H1	-0.176376	0.285052
ENSG00000101955	SRPX	-0.23833	0.324108
ENSG00000101966	XIAP	0.0135464	-0.275961
ENSG00000101972	STAG2	-0.0700926	0.103616
ENSG00000101974	ATP11C	-0.164293	-0.42507
ENSG00000101997	CCDC22	-0.292715	0.390179
ENSG00000102003	SYP	0.214908	0.716056
ENSG00000102007	PLP2	-0.0493393	0.364284
ENSG00000102024	PLS3	-0.0215159	-0.00214078
ENSG00000102030	NAA10	-0.12655	-0.0942376
ENSG00000102034	ELF4	-0.0292853	0.0475096
ENSG00000102038	SMARCA1	-0.0729131	0.246828
ENSG00000102048	ASB9	0.025706	-0.0396441
ENSG00000102078	SLC25A14	-0.0607508	0.3403
ENSG00000102081	FMR1	-0.0782769	0.367303
ENSG00000102096	PIM2	0.00919798	0.172679
ENSG00000102100	SLC35A2	-0.0348603	-0.222849
ENSG00000102103	PQBP1	-0.157368	0.0316986
ENSG00000102109	PCSK1N	-0.0819677	0.459605
ENSG00000102119	EMD	-0.0259454	0.0421061
ENSG00000102125	TAZ	0.07799	0.374323
ENSG00000102144	PGK1	-0.228171	1.75819
ENSG00000102158	MAGT1	-0.0983245	-0.267594
ENSG00000102172	SMS	-0.0169929	0.455232
ENSG00000102174	PHEX	-0.0327021	0.607932
ENSG00000102178	UBL4A	-0.00225664	0.14674
ENSG00000102189	EEA1	-0.135698	-0.180155
ENSG00000102218	RP2	-0.0269249	-0.184935
ENSG00000102225	CDK16	-0.0350571	0.103079
ENSG00000102226	USP11	-0.0822515	-0.429251
ENSG00000102241	HTATSF1	-0.207868	-0.188693
ENSG00000102265	TIMP1	-0.0336657	-0.326029
ENSG00000102302	FGD1	-0.0248978	0.0788039
ENSG00000102309	PIN4	-0.0490221	0.335027
ENSG00000102312	PORCN	0.0066075	1.14988
ENSG00000102316	MAGED2	-0.129713	-0.142862
ENSG00000102317	RBM3	-0.160334	0.0059549
ENSG00000102359	SRPX2	-0.403987	0.520642
ENSG00000102384	CENPI	0.0377835	0.431121
ENSG00000102390	PBDC1	-0.0235581	0.0613764
ENSG00000102393	GLA	-0.100994	-0.0922093
ENSG00000102401	ARMCX3	-0.0952229	-0.358434
ENSG00000102409	BEX4	0.0437586	-0.973854
ENSG00000102452	NALCN	-0.0563159	0.662479
ENSG00000102471	NDFIP2	-0.0462088	-0.0449736
ENSG00000102531	FNDC3A	-0.0872018	-0.218555
ENSG00000102543	CDADC1	0.0111114	-0.140193
ENSG00000102547	CAB39L	-0.192842	-0.177964
ENSG00000102554	KLF5	-0.0832866	-0.261502
ENSG00000102572	STK24	-0.168441	0.316114
ENSG00000102580	DNAJC3	-0.11195	-0.31458
ENSG00000102595	UGGT2	-0.0351599	-0.158227
ENSG00000102606	ARHGEF7	-0.134228	-0.20444
ENSG00000102699	PARP4	-0.0150956	-0.248425
ENSG00000102710	SUPT20H	-0.174779	-0.197064
ENSG00000102738	MRPS31	-0.239288	-0.0644442
ENSG00000102743	SLC25A15	-0.0793151	-0.200528
ENSG00000102753	KPNA3	-0.200601	-0.116961
ENSG00000102780	DGKH	-0.169401	0.00325933
ENSG00000102781	KATNAL1	-0.138295	0.234122
ENSG00000102786	INTS6	-0.0305869	-0.207961
ENSG00000102796	DHRS12	-0.0312962	-0.310822
ENSG00000102804	TSC22D1	-0.030202	-1.20783
ENSG00000102805	CLN5	-0.0527181	0.0163586
ENSG00000102858	MGRN1	-0.0502376	0.0621731
ENSG00000102870	ZNF629	0.192776	0.175239
ENSG00000102871	TRADD	-0.0189219	0.207319
ENSG00000102882	MAPK3	-0.0601939	-0.0497587
ENSG00000102893	PHKB	-0.0562067	-0.436788
ENSG00000102897	LYRM1	-0.0189503	0.0556427
ENSG00000102898	NUTF2	-0.0161101	-0.0707799
ENSG00000102900	NUP93	-0.0645949	-0.0936288
ENSG00000102908	NFAT5	0.0640858	-0.379173
ENSG00000102910	LONP2	-0.0827483	-0.0406449
ENSG00000102921	N4BP1	-0.0676914	0.0438023
ENSG00000102931	ARL2BP	-0.0859388	-0.590423
ENSG00000102934	PLLP	-0.00648222	-1.57561
ENSG00000102967	DHODH	-0.0281588	0.167395
ENSG00000102974	CTCF	-0.1305	0.121305
ENSG00000102977	ACD	-0.0197742	0.211119
ENSG00000102978	POLR2C	-0.0243531	-0.0821292
ENSG00000102981	PARD6A	-0.200994	0.0924984
ENSG00000102984	ZNF821	0.080642	0.303166
ENSG00000102996	MMP15	-0.0287947	0.309926
ENSG00000103005	USB1	-0.00695262	0.0219932
ENSG00000103018	CYB5B	-0.0167161	0.0853772
ENSG00000103021	CCDC113	-0.0263151	-0.104729
ENSG00000103024	NME3	0.0123667	-0.235444
ENSG00000103035	PSMD7	-0.0415149	0.133877
ENSG00000103037	SETD6	-0.123028	-0.139079
ENSG00000103042	SLC38A7	-0.12636	-0.339868
ENSG00000103043	VAC14	-0.0951124	-0.338816
ENSG00000103044	HAS3	-0.0122671	-1.71642
ENSG00000103047	TANGO6	0.150252	-0.446529
ENSG00000103051	COG4	-0.194582	-0.0341001
ENSG00000103061	SLC7A6OS	-0.0144385	-0.165573
ENSG00000103064	SLC7A6	0.0565469	-0.710759
ENSG00000103066	PLA2G15	-0.027513	0.130363
ENSG00000103089	FA2H	-0.00943898	-0.841331
ENSG00000103091	WDR59	-0.0972108	0.00453419
ENSG00000103111	MON1B	0.0584018	-0.169087
ENSG00000103121	CMC2	-0.00947363	-0.0116196
ENSG00000103145	HCFC1R1	-0.0507926	0.46035
ENSG00000103148	NPRL3	-0.0457958	0.0153982
ENSG00000103150	MLYCD	-0.108412	0.671114
ENSG00000103152	MPG	-0.0753172	-0.191098
ENSG00000103160	HSDL1	-0.00431793	-0.0886391
ENSG00000103168	TAF1C	-0.0952202	-0.143874
ENSG00000103174	NAGPA	-0.0303222	-0.27841
ENSG00000103187	COTL1	0.0142688	-0.313967
ENSG00000103194	USP10	-0.248313	0.0827886
ENSG00000103196	CRISPLD2	0.02844	-0.00804873
ENSG00000103202	NME4	-0.0781817	-0.545564
ENSG00000103227	LMF1	-0.0463947	-0.211532
ENSG00000103245	CIAO3	-0.113316	-0.0716208
ENSG00000103248	MTHFSD	-0.232428	-0.175386
ENSG00000103249	CLCN7	-0.0588735	-0.618245
ENSG00000103253	HAGHL	-0.00493614	-0.302999
ENSG00000103254	ANTKMT	-0.00257426	0.0200871
ENSG00000103257	SLC7A5	0.0175667	0.701317
ENSG00000103260	METRN	-0.0603464	-0.715926
ENSG00000103264	FBXO31	-0.0666092	-0.356369
ENSG00000103266	STUB1	-0.0165245	-0.00232982
ENSG00000103274	NUBP1	-0.0664314	-0.0348262
ENSG00000103275	UBE2I	0.00466451	0.140529
ENSG00000103316	CRYM	-0.14132	-1.06926
ENSG00000103326	CAPN15	-0.00971616	0.0819603
ENSG00000103335	PIEZO1	-0.264439	0.242339
ENSG00000103342	GSPT1	-0.264189	-0.0529199
ENSG00000103343	ZNF174	-0.0360515	0.0535655
ENSG00000103351	CLUAP1	-0.347203	-0.222299
ENSG00000103353	UBFD1	-0.0337299	-0.114651
ENSG00000103356	EARS2	-0.0960667	-0.373332
ENSG00000103363	ELOB	-0.0329057	-0.136941
ENSG00000103365	GGA2	-0.243919	-0.0408125
ENSG00000103381	CPPED1	-0.132192	-0.388598
ENSG00000103415	HMOX2	-0.0104237	-0.243953
ENSG00000103423	DNAJA3	-0.0854021	-0.226718
ENSG00000103429	BFAR	-0.105278	-0.0348796
ENSG00000103449	SALL1	-0.123769	-0.0687804
ENSG00000103479	RBL2	-0.0225232	0.239093
ENSG00000103494	RPGRIP1L	-0.147919	0.141979
ENSG00000103495	MAZ	-0.123944	0.0853246
ENSG00000103496	STX4	0.0641058	-0.277511
ENSG00000103502	CDIPT	0.0667167	-0.0884322
ENSG00000103507	BCKDK	-0.0253364	0.436737
ENSG00000103510	KAT8	-0.0389171	-0.0773723
ENSG00000103540	CCP110	-0.0262968	-0.00329494
ENSG00000103544	VPS35L	-0.315233	-0.340018
ENSG00000103549	RNF40	-0.224035	-0.275543
ENSG00000103550	KNOP1	-0.197088	-0.0594402
ENSG00000103591	AAGAB	-0.112245	-0.380676
ENSG00000103642	LACTB	-0.24508	0.436539
ENSG00000103653	CSK	0.0202134	0.0287361
ENSG00000103671	TRIP4	-0.323953	0.169039
ENSG00000103707	MTFMT	-0.0362043	0.0730196
ENSG00000103723	AP3B2	-0.0220911	0.154168
ENSG00000103769	RAB11A	-0.0569523	-0.089295
ENSG00000103811	CTSH	-0.152276	-0.325796
ENSG00000103852	TTC23	0.0346116	-0.116681
ENSG00000103855	CD276	-0.0654684	-0.553467
ENSG00000103876	FAH	-0.22831	-0.303287
ENSG00000103942	HOMER2	-0.0183039	0.632481
ENSG00000103966	EHD4	-0.155006	0.14234
ENSG00000103978	TMEM87A	-0.0564552	-0.0442029
ENSG00000103994	ZNF106	-0.0310886	0.0299139
ENSG00000103995	CEP152	0.0426773	0.481538
ENSG00000104047	DTWD1	-0.0864572	0.118554
ENSG00000104064	GABPB1	-0.061843	0.253217
ENSG00000104067	TJP1	-0.106395	0.0329878
ENSG00000104129	DNAJC17	-0.10963	0.098394
ENSG00000104131	EIF3J	-0.108955	0.204633
ENSG00000104133	SPG11	0.0397361	0.0607703
ENSG00000104140	RHOV	-0.160132	-0.805898
ENSG00000104147	OIP5	-0.000648864	0.177399
ENSG00000104164	BLOC1S6	-0.0735141	0.025421
ENSG00000104177	MYEF2	-0.183996	0.147127
ENSG00000104205	SGK3	-0.0674207	-0.397934
ENSG00000104218	CSPP1	-0.0180735	-0.160739
ENSG00000104219	ZDHHC2	-0.0201131	-0.0243124
ENSG00000104221	BRF2	-0.317527	-0.262486
ENSG00000104228	TRIM35	-0.0679673	-0.624882
ENSG00000104231	ZFAND1	-0.361609	-0.219899
ENSG00000104267	CA2	-0.134076	-1.09769
ENSG00000104290	FZD3	-0.0729004	0.492292
ENSG00000104299	INTS9	-0.146242	-0.533061
ENSG00000104312	RIPK2	-0.123828	-0.0704437
ENSG00000104320	NBN	-0.075919	-0.30435
ENSG00000104324	CPQ	-0.142501	-0.0298944
ENSG00000104325	DECR1	-0.186113	-0.397312
ENSG00000104331	IMPAD1	0.052659	0.10193
ENSG00000104341	LAPTM4B	0.0178863	-0.390993
ENSG00000104343	UBE2W	-0.0587392	-0.274513
ENSG00000104361	NIPAL2	-0.0533273	0.128725
ENSG00000104375	STK3	-0.113635	-0.293648
ENSG00000104381	GDAP1	-0.259897	-0.770086
ENSG00000104388	RAB2A	-0.0335345	-0.2439
ENSG00000104408	EIF3E	-0.528011	-0.0708341
ENSG00000104412	EMC2	-0.128726	-0.191648
ENSG00000104419	NDRG1	-0.161715	1.71755
ENSG00000104427	ZC2HC1A	-0.0590933	0.217738
ENSG00000104432	IL7	-0.147824	-0.173357
ENSG00000104442	ARMC1	-0.0284184	-0.28625
ENSG00000104450	SPAG1	-0.20704	0.221053
ENSG00000104472	CHRAC1	-0.0591137	-0.0313681
ENSG00000104497	SNX16	-0.00710359	-0.810473
ENSG00000104517	UBR5	0.123008	-0.168684
ENSG00000104518	GSDMD	-0.0692258	0.0325888
ENSG00000104522	TSTA3	-0.0469643	-0.0468968
ENSG00000104524	PYCR3	-0.0252793	-0.266005
ENSG00000104529	EEF1D	-0.371582	-0.125214
ENSG00000104549	SQLE	-0.067771	0.610982
ENSG00000104611	SH2D4A	-0.102189	-0.687585
ENSG00000104613	INTS10	-0.110947	-0.368402
ENSG00000104626	ERI1	-0.0872609	-0.294167
ENSG00000104635	SLC39A14	-0.00885711	-0.0805433
ENSG00000104660	LEPROTL1	-0.00854682	-0.539326
ENSG00000104671	DCTN6	-0.0875141	-0.329027
ENSG00000104679	R3HCC1	-0.108982	-0.492622
ENSG00000104687	GSR	-0.0717755	-0.896792
ENSG00000104689	TNFRSF10A	-0.151084	-0.260666
ENSG00000104691	UBXN8	-0.170987	-0.168639
ENSG00000104695	PPP2CB	0.0285171	-0.623883
ENSG00000104714	ERICH1	-0.145747	-0.107308
ENSG00000104722	NEFM	-0.266094	-0.153455
ENSG00000104723	TUSC3	0.0396125	-0.276063
ENSG00000104728	ARHGEF10	-0.0152139	-0.313494
ENSG00000104731	KLHDC4	-0.208978	-0.339212
ENSG00000104738	MCM4	-0.194806	-0.0658183
ENSG00000104756	KCTD9	-0.179091	0.429844
ENSG00000104763	ASAH1	-0.0956019	-0.821349
ENSG00000104765	BNIP3L	-0.0396932	1.54793
ENSG00000104774	MAN2B1	-0.523797	-0.0290359
ENSG00000104805	NUCB1	-0.141203	0.0376779
ENSG00000104812	GYS1	-0.125819	1.27632
ENSG00000104823	ECH1	-0.0647934	-0.429832
ENSG00000104824	HNRNPL	-0.182436	0.272785
ENSG00000104825	NFKBIB	-0.120144	-0.0335059
ENSG00000104833	TUBB4A	-0.241468	-1.44059
ENSG00000104835	SARS2	-0.153239	-0.136421
ENSG00000104852	SNRNP70	-0.192873	-0.0133481
ENSG00000104853	CLPTM1	-0.142142	-0.0369425
ENSG00000104856	RELB	-0.12927	-0.248784
ENSG00000104859	CLASRP	-0.26463	0.189496
ENSG00000104863	LIN7B	-0.0495545	-0.0682642
ENSG00000104866	PPP1R37	-0.0195143	-0.094871
ENSG00000104870	FCGRT	0.00281921	0.091645
ENSG00000104872	PIH1D1	-0.0267405	0.638784
ENSG00000104880	ARHGEF18	-0.214018	-0.185438
ENSG00000104881	PPP1R13L	-0.0893348	0.98534
ENSG00000104883	PEX11G	0.163327	-0.668325
ENSG00000104884	ERCC2	-0.321539	-0.268991
ENSG00000104885	DOT1L	-0.0406998	-0.40695
ENSG00000104886	PLEKHJ1	-0.0329336	0.138483
ENSG00000104889	RNASEH2A	-0.0696675	0.468491
ENSG00000104897	SF3A2	-0.444179	-0.067046
ENSG00000104907	TRMT1	-0.334535	0.00467247
ENSG00000104915	STX10	-0.0561508	-0.117809
ENSG00000104946	TBC1D17	0.0597018	0.307649
ENSG00000104951	IL4I1	-0.108389	-0.647944
ENSG00000104953	TLE6	-0.0742679	0.764347
ENSG00000104957	CCDC130	-0.185371	0.152515
ENSG00000104960	PTOV1	-0.101747	0.256399
ENSG00000104964	TLE5	-0.029888	0.221312
ENSG00000104969	SGTA	-0.0510109	-0.0483773
ENSG00000104973	MED25	-0.0125045	0.040405
ENSG00000104976	SNAPC2	-0.121798	-0.111156
ENSG00000104979	C19orf53	-0.0878027	-0.06563
ENSG00000104980	TIMM44	-0.221528	-0.216752
ENSG00000104983	CCDC61	-0.110845	0.495556
ENSG00000104998	IL27RA	-0.0892986	-0.0695062
ENSG00000105011	ASF1B	0.0655733	0.339806
ENSG00000105048	TNNT1	0.170281	2.59626
ENSG00000105053	VRK3	-0.0725208	-0.10049
ENSG00000105058	FAM32A	-0.0363502	-0.000274665
ENSG00000105063	PPP6R1	-0.261981	-0.283414
ENSG00000105072	C19orf44	-0.378718	-0.305798
ENSG00000105085	MED26	-0.0217287	-0.0854065
ENSG00000105127	AKAP8	-0.0894876	-0.120339
ENSG00000105135	ILVBL	-0.0498685	0.0875687
ENSG00000105137	SYDE1	-0.0360436	0.260495
ENSG00000105171	POP4	-0.071326	-0.139993
ENSG00000105173	CCNE1	-0.12839	-0.172333
ENSG00000105176	URI1	-0.138919	0.0887001
ENSG00000105186	ANKRD27	-0.0710908	0.29783
ENSG00000105193	RPS16	-0.24693	0.108499
ENSG00000105197	TIMM50	-0.0305201	-0.0262818
ENSG00000105202	FBL	-0.269243	0.48383
ENSG00000105204	DYRK1B	-0.00919258	0.034697
ENSG00000105220	GPI	-0.235821	0.875642
ENSG00000105221	AKT2	0.0287494	-0.159557
ENSG00000105223	PLD3	0.080799	-0.0471998
ENSG00000105229	PIAS4	-0.188518	0.029099
ENSG00000105245	NUMBL	-0.231466	0.365327
ENSG00000105246	EBI3	0.00571416	-0.697239
ENSG00000105248	YJU2	-0.0923575	0.30671
ENSG00000105254	TBCB	-0.0036433	0.259921
ENSG00000105258	POLR2I	-0.0795934	0.314676
ENSG00000105281	SLC1A5	-0.135838	0.279678
ENSG00000105287	PRKD2	-0.00526972	0.279401
ENSG00000105290	APLP1	-0.0608684	0.396831
ENSG00000105298	CACTIN	-0.0505007	0.0090353
ENSG00000105321	CCDC9	-0.109909	-0.00328867
ENSG00000105323	HNRNPUL1	-0.0854305	0.115086
ENSG00000105325	FZR1	-0.0624441	0.198731
ENSG00000105327	BBC3	0.0773873	-0.206659
ENSG00000105329	TGFB1	0.0322401	0.84939
ENSG00000105341	DMAC2	-0.08932	-0.000389517
ENSG00000105355	PLIN3	-0.0603906	0.00697275
ENSG00000105364	MRPL4	-0.0242205	-0.056637
ENSG00000105372	RPS19	-0.323196	0.0158174
ENSG00000105373	NOP53	-0.456421	0.0515379
ENSG00000105379	ETFB	-0.0195237	0.0983
ENSG00000105393	BABAM1	-0.0354622	-0.00761502
ENSG00000105397	TYK2	-0.153698	0.0581676
ENSG00000105401	CDC37	-0.0924447	-0.00774671
ENSG00000105402	NAPA	-0.129167	-0.270277
ENSG00000105404	RABAC1	-0.0530806	0.123237
ENSG00000105426	PTPRS	0.000915504	0.15133
ENSG00000105427	CNFN	0.0670535	-1.33391
ENSG00000105438	KDELR1	-0.0625194	-0.121552
ENSG00000105443	CYTH2	-0.0844483	0.0683613
ENSG00000105447	GRWD1	-0.0847628	-0.0659771
ENSG00000105472	CLEC11A	-0.0191101	-0.204478
ENSG00000105486	LIG1	-0.14985	0.00421246
ENSG00000105514	RAB3D	-0.0996529	-0.582118
ENSG00000105516	DBP	0.147953	-0.131569
ENSG00000105518	TMEM205	0.0369387	-0.37308
ENSG00000105519	CAPS	-0.0419141	-0.311406
ENSG00000105520	PLPPR2	0.0208543	-0.0939668
ENSG00000105552	BCAT2	-0.0530598	0.114184
ENSG00000105556	MIER2	-0.0810152	0.349822
ENSG00000105559	PLEKHA4	-0.0130888	-0.341902
ENSG00000105568	PPP2R1A	-0.21728	0.0731197
ENSG00000105583	WDR83OS	-0.0205341	0.0589576
ENSG00000105607	GCDH	-0.192659	-0.15296
ENSG00000105612	DNASE2	-0.004492	0.0784383
ENSG00000105617	LENG1	-0.167544	0.238142
ENSG00000105618	PRPF31	-0.0680735	0.210658
ENSG00000105619	TFPT	-0.0324362	0.225761
ENSG00000105640	RPL18A	-0.357628	0.0942954
ENSG00000105643	ARRDC2	-0.101167	0.346811
ENSG00000105647	PIK3R2	0.1332	-0.700834
ENSG00000105649	RAB3A	-0.229191	0.859528
ENSG00000105655	ISYNA1	-0.183431	-0.358628
ENSG00000105656	ELL	-0.243643	0.276239
ENSG00000105662	CRTC1	0.0123303	0.0041545
ENSG00000105669	COPE	-0.0366178	-0.0255244
ENSG00000105671	DDX49	-0.183789	-0.0330647
ENSG00000105672	ETV2	-0.088607	-0.246121
ENSG00000105676	ARMC6	-0.122991	-0.0746548
ENSG00000105677	TMEM147	0.00818848	-0.243342
ENSG00000105698	USF2	-0.155694	-0.257862
ENSG00000105699	LSR	-0.0481889	0.177224
ENSG00000105700	KXD1	-0.023305	0.0314264
ENSG00000105701	FKBP8	-0.0105795	0.239443
ENSG00000105705	SUGP1	-0.151809	0.00200656
ENSG00000105722	ERF	0.0412888	0.0899077
ENSG00000105723	GSK3A	-0.0126983	-0.0817754
ENSG00000105726	ATP13A1	-0.15055	-0.350686
ENSG00000105732	ZNF574	-0.280956	-0.0683003
ENSG00000105738	SIPA1L3	-0.0619704	-0.0479549
ENSG00000105750	ZNF85	-0.0357627	0.511076
ENSG00000105755	ETHE1	-0.123345	-0.615436
ENSG00000105767	CADM4	0.0572209	-0.716725
ENSG00000105771	SMG9	-0.121411	-0.245462
ENSG00000105778	AVL9	-0.0540797	-0.000318216
ENSG00000105793	GTPBP10	-0.152017	-0.0313477
ENSG00000105810	CDK6	-0.106287	0.126147
ENSG00000105819	PMPCB	-0.413483	0.0499719
ENSG00000105821	DNAJC2	-0.201345	0.124384
ENSG00000105825	TFPI2	-0.0642024	-0.513911
ENSG00000105829	BET1	-0.0100089	0.0778835
ENSG00000105835	NAMPT	-0.190158	0.194332
ENSG00000105849	TWISTNB	-0.116093	-0.188584
ENSG00000105854	PON2	-0.0280171	-0.140207
ENSG00000105855	ITGB8	-0.111898	0.346094
ENSG00000105856	HBP1	-0.189107	-0.158763
ENSG00000105865	DUS4L	-0.0892024	0.095583
ENSG00000105875	WDR91	-0.00624067	-0.159
ENSG00000105877	DNAH11	-0.123395	1.37739
ENSG00000105879	CBLL1	-0.175046	-0.00503251
ENSG00000105887	MTPN	0.0163018	0.127767
ENSG00000105889	STEAP1B	-0.153868	0.090768
ENSG00000105926	MPP6	-0.160433	-0.104975
ENSG00000105928	GSDME	-0.0791471	-0.12557
ENSG00000105939	ZC3HAV1	-0.0210278	-0.0970819
ENSG00000105948	TTC26	-0.175346	0.386142
ENSG00000105953	OGDH	0.00228728	-0.161673
ENSG00000105968	H2AZ2	-0.0318261	0.319179
ENSG00000105971	CAV2	-0.0540668	-0.0612403
ENSG00000105974	CAV1	-0.0123712	0.485009
ENSG00000105976	MET	-0.0703678	0.144893
ENSG00000105982	RNF32	-0.0420432	0.238983
ENSG00000105983	LMBR1	0.0629212	-0.447746
ENSG00000105991	HOXA1	-0.147315	-0.931894
ENSG00000105993	DNAJB6	-0.100742	-0.344223
ENSG00000105997	HOXA3	-0.0890519	-0.337721
ENSG00000106003	LFNG	0.106049	-0.242111
ENSG00000106004	HOXA5	-0.125693	-0.454099
ENSG00000106009	BRAT1	-0.149097	-0.0855266
ENSG00000106012	IQCE	-0.023791	-0.399051
ENSG00000106025	TSPAN12	0.000527746	-0.430288
ENSG00000106028	SSBP1	-0.000443736	0.177567
ENSG00000106034	CPED1	-0.0367645	0.407162
ENSG00000106049	HIBADH	-0.0400014	-0.13045
ENSG00000106052	TAX1BP1	-0.218971	-0.3275
ENSG00000106070	GRB10	-0.0884168	-0.346389
ENSG00000106077	ABHD11	-0.0795303	-0.419838
ENSG00000106078	COBL	-0.505777	0.245305
ENSG00000106080	FKBP14	0.0383146	-0.399628
ENSG00000106086	PLEKHA8	0.024716	0.340779
ENSG00000106089	STX1A	-0.154687	-0.652576
ENSG00000106100	NOD1	0.0283261	0.0521416
ENSG00000106105	GARS1	-0.21315	0.207161
ENSG00000106125	MINDY4	-0.255659	-0.220964
ENSG00000106144	CASP2	-0.120967	-0.0553639
ENSG00000106153	CHCHD2	-0.0374947	0.197749
ENSG00000106211	HSPB1	-0.0199965	0.0543123
ENSG00000106244	PDAP1	-0.0517893	0.149561
ENSG00000106245	BUD31	-0.050399	0.0565139
ENSG00000106246	PTCD1	-0.222823	-0.367391
ENSG00000106258	CYP3A5	-0.199389	-0.194806
ENSG00000106261	ZKSCAN1	-0.0497845	0.0395681
ENSG00000106263	EIF3B	-0.106175	0.0466279
ENSG00000106266	SNX8	-0.0792938	-0.47834
ENSG00000106268	NUDT1	-0.0124945	0.495447
ENSG00000106290	TAF6	-0.0596882	-0.0184736
ENSG00000106299	WASL	-0.182507	-0.279522
ENSG00000106305	AIMP2	-0.128101	-0.0818945
ENSG00000106330	MOSPD3	-0.00405676	0.398363
ENSG00000106333	PCOLCE	0.0914485	0.289524
ENSG00000106344	RBM28	-0.178658	-0.151655
ENSG00000106346	USP42	0.0564541	-0.174835
ENSG00000106348	IMPDH1	-0.166713	0.615044
ENSG00000106351	AGFG2	-0.140196	-0.179129
ENSG00000106366	SERPINE1	-0.177996	0.616408
ENSG00000106367	AP1S1	0.0121485	-0.31496
ENSG00000106392	C1GALT1	-0.0189729	0.29824
ENSG00000106397	PLOD3	-0.183581	0.027437
ENSG00000106399	RPA3	-0.0338708	0.366532
ENSG00000106400	ZNHIT1	-0.0739514	-0.0684299
ENSG00000106443	PHF14	-0.142443	0.158092
ENSG00000106459	NRF1	0.176392	0.46941
ENSG00000106460	TMEM106B	-0.0874649	-0.126628
ENSG00000106462	EZH2	-0.0474887	0.160283
ENSG00000106477	CEP41	-0.139615	0.0142979
ENSG00000106479	ZNF862	0.170165	-0.138524
ENSG00000106483	SFRP4	-0.114077	-0.574955
ENSG00000106524	ANKMY2	-0.108842	0.105859
ENSG00000106526	ACTR3C	-0.0740429	0.263177
ENSG00000106537	TSPAN13	-0.0120476	-0.576168
ENSG00000106546	AHR	0.0803603	0.11251
ENSG00000106554	CHCHD3	-0.0394057	-0.0788663
ENSG00000106588	PSMA2	-0.0721272	0.150952
ENSG00000106591	MRPL32	-0.0326805	-0.145986
ENSG00000106603	COA1	-0.0410531	0.0165941
ENSG00000106605	BLVRA	-0.0975412	0.292033
ENSG00000106608	URGCP	-0.192281	0.0935162
ENSG00000106609	TMEM248	0.0303	0.115369
ENSG00000106615	RHEB	-0.0377693	0.00387835
ENSG00000106617	PRKAG2	-0.0798578	0.552283
ENSG00000106628	POLD2	-0.0357115	0.1918
ENSG00000106635	BCL7B	-0.059424	-0.040825
ENSG00000106636	YKT6	0.0202209	-0.275485
ENSG00000106638	TBL2	-0.178104	0.161182
ENSG00000106665	CLIP2	0.0107623	0.229493
ENSG00000106682	EIF4H	-0.0931971	0.213303
ENSG00000106688	SLC1A1	-0.14449	1.11823
ENSG00000106692	FKTN	-0.0800859	0.188844
ENSG00000106723	SPIN1	-0.0561674	0.120554
ENSG00000106733	NMRK1	-0.103971	-0.00518211
ENSG00000106771	TMEM245	0.133548	0.0701436
ENSG00000106780	MEGF9	-0.181036	-0.377768
ENSG00000106785	TRIM14	-0.0555751	-0.0476652
ENSG00000106799	TGFBR1	0.0663673	0.373906
ENSG00000106803	SEC61B	-0.0530939	-0.0187853
ENSG00000106853	PTGR1	-0.0486472	0.0480129
ENSG00000106868	SUSD1	-0.042893	-0.237923
ENSG00000106976	DNM1	-0.223541	-1.11112
ENSG00000106992	AK1	0.00639551	-0.90223
ENSG00000106993	CDC37L1	-0.0430709	-0.105746
ENSG00000107020	PLGRKT	0.00229191	0.164685
ENSG00000107021	TBC1D13	-0.218011	-0.0785618
ENSG00000107036	RIC1	-0.0772839	0.142685
ENSG00000107077	KDM4C	0.0299716	0.198102
ENSG00000107140	TESK1	0.16693	0.00295787
ENSG00000107164	FUBP3	-0.160217	-0.185083
ENSG00000107175	CREB3	-0.0345246	-0.214995
ENSG00000107185	RGP1	-0.186267	0.00498115
[truncated: 7,319 more rows]

## Sheet: Fig. 3b 786-O
gene_id	gene_name	MRL_log2fc	mRNA_log2fc
ENSG00000000003	TSPAN6	-0.031978	-0.0444789
ENSG00000000419	DPM1	-0.0324904	0.0810749
ENSG00000000460	C1orf112	-0.103234	0.166308
ENSG00000001036	FUCA2	-0.0410203	-0.0232649
ENSG00000001460	STPG1	-0.205417	0.0888525
ENSG00000001461	NIPAL3	-0.0189343	-0.0507786
ENSG00000001497	LAS1L	0.161355	0.0347155
ENSG00000001629	ANKIB1	-0.0175918	-0.0161741
ENSG00000001630	CYP51A1	0.0017848	0.0209066
ENSG00000001631	KRIT1	-0.10339	0.0762834
ENSG00000002330	BAD	-0.054834	0.08781
ENSG00000002549	LAP3	-0.00824415	-0.473867
ENSG00000002822	MAD1L1	-0.0698977	0.148088
ENSG00000002834	LASP1	-0.0475642	-0.0576369
ENSG00000002919	SNX11	0.10926	-0.298057
ENSG00000003056	M6PR	-0.0847004	0.0387268
ENSG00000003393	ALS2	-0.0120051	0.172831
ENSG00000003400	CASP10	0.0116487	0.197018
ENSG00000003402	CFLAR	0.00701537	-0.150747
ENSG00000003436	TFPI	0.0435662	-0.138161
ENSG00000003509	NDUFAF7	0.0427082	0.0351745
ENSG00000003756	RBM5	0.234889	0.0278485
ENSG00000004059	ARF5	-0.0492216	0.231049
ENSG00000004142	POLDIP2	-0.0401527	0.0243155
ENSG00000004455	AK2	-0.0455435	0.0246318
ENSG00000004478	FKBP4	-0.0452648	0.123906
ENSG00000004487	KDM1A	-0.0271614	-0.062738
ENSG00000004534	RBM6	0.0375311	0.0867388
ENSG00000004660	CAMKK1	-0.00224729	0.907771
ENSG00000004700	RECQL	0.214184	0.356673
ENSG00000004779	NDUFAB1	-0.0353396	0.00660882
ENSG00000004864	SLC25A13	0.0384827	0.00900338
ENSG00000004866	ST7	-0.0143233	-0.099987
ENSG00000004897	CDC27	0.0421172	-0.283195
ENSG00000004961	HCCS	-0.00948304	-0.109973
ENSG00000004975	DVL2	0.133079	0.190013
ENSG00000005020	SKAP2	0.0202311	-0.302112
ENSG00000005022	SLC25A5	-0.0458569	-0.00806399
ENSG00000005059	MCUB	-0.0783758	0.165542
ENSG00000005075	POLR2J	-0.0405336	0.142067
ENSG00000005175	RPAP3	0.0140573	-0.0749757
ENSG00000005189	REXO5	0.0216797	0.208158
ENSG00000005194	CIAPIN1	-0.0213413	0.00623106
ENSG00000005243	COPZ2	-0.0223949	0.333221
ENSG00000005302	MSL3	-0.0921294	0.24265
ENSG00000005436	GCFC2	0.0849261	0.0196266
ENSG00000005448	WDR54	0.025306	0.0686063
ENSG00000005469	CROT	-0.0181873	-0.275136
ENSG00000005483	KMT2E	-0.0295374	0.0150345
ENSG00000005486	RHBDD2	-0.09198	-0.119565
ENSG00000005700	IBTK	-0.0642797	0.0921246
ENSG00000005801	ZNF195	-0.0424539	-0.341205
ENSG00000005812	FBXL3	-0.059308	0.200184
ENSG00000005882	PDK2	-0.0591663	-0.166908
ENSG00000005884	ITGA3	0.164796	-0.289901
ENSG00000005889	ZFX	0.110928	0.170765
ENSG00000005893	LAMP2	-0.0337161	-0.168985
ENSG00000006007	GDE1	-0.0344989	-0.310263
ENSG00000006015	REX1BD	-0.054426	-0.15863
ENSG00000006118	TMEM132A	-0.033517	-0.439959
ENSG00000006125	AP2B1	-0.113796	-0.0956529
ENSG00000006194	ZNF263	0.0249259	0.188103
ENSG00000006282	SPATA20	-0.119322	-0.132975
ENSG00000006327	TNFRSF12A	-0.0366024	0.065984
ENSG00000006451	RALA	-0.0569258	0.0525819
ENSG00000006453	BAIAP2L1	-0.0878091	0.0808237
ENSG00000006534	ALDH3B1	-0.10316	-0.00440057
ENSG00000006576	PHTF2	-0.119095	0.106928
ENSG00000006607	FARP2	-0.126852	0.0712462
ENSG00000006625	GGCT	-0.0602866	0.159784
ENSG00000006634	DBF4	-0.024199	-0.0521045
ENSG00000006652	IFRD1	0.0629054	0.275354
ENSG00000006695	COX10	-0.0270644	0.0312001
ENSG00000006704	GTF2IRD1	0.0567966	0.112647
ENSG00000006712	PAF1	0.011708	-0.203666
ENSG00000006744	ELAC2	0.079452	0.0832036
ENSG00000006757	PNPLA4	0.0188004	0.102372
ENSG00000006831	ADIPOR2	-0.0529947	0.10601
ENSG00000006837	CDKL3	-0.249531	0.11024
ENSG00000007047	MARK4	-0.0222713	0.151176
ENSG00000007080	CCDC124	-0.0399849	0.0939029
ENSG00000007202	KIAA0100	-0.0651346	0.107134
ENSG00000007255	TRAPPC6A	0.0187178	-0.537264
ENSG00000007341	ST7L	-0.132714	-0.199226
ENSG00000007376	RPUSD1	-0.00659854	-0.125952
ENSG00000007384	RHBDF1	0.00605418	-0.102233
ENSG00000007392	LUC7L	0.0106748	-0.0450834
ENSG00000007520	TSR3	-0.0174639	0.0140389
ENSG00000007541	PIGQ	-0.022564	-0.109642
ENSG00000007923	DNAJC11	-0.0370654	-0.0074947
ENSG00000008018	PSMB1	-0.0392774	0.101047
ENSG00000008130	NADK	-0.0352848	0.0281179
ENSG00000008256	CYTH3	-0.0964887	-0.0272282
ENSG00000008282	SYPL1	-0.0704956	-0.072801
ENSG00000008283	CYB561	-0.0567075	0.0101662
ENSG00000008294	SPAG9	0.0854257	-0.294608
ENSG00000008324	SS18L2	-0.0965631	-0.00428589
ENSG00000008382	MPND	0.0582551	-0.0567429
ENSG00000008394	MGST1	-0.0727694	-0.4282
ENSG00000008441	NFIX	-0.244665	-1.30562
ENSG00000008513	ST3GAL1	-0.127454	-0.534358
ENSG00000008517	IL32	-0.0514607	-0.319383
ENSG00000008838	MED24	0.0439199	0.270503
ENSG00000008952	SEC62	-0.0530489	-0.210928
ENSG00000008988	RPS20	-0.0308119	0.147025
ENSG00000009307	CSDE1	0.00421199	0.164063
ENSG00000009335	UBE3C	-0.0619925	0.0719869
ENSG00000009413	REV3L	-0.234378	-0.212984
ENSG00000009780	FAM76A	-0.00843888	-0.0918527
ENSG00000009844	VTA1	-0.0529763	-0.0699445
ENSG00000009954	BAZ1B	-0.022487	0.0306543
ENSG00000010072	SPRTN	-0.0331187	-0.0508816
ENSG00000010165	EEF1AKNMT	-0.0379298	-0.110138
ENSG00000010219	DYRK4	-0.136427	-0.0581211
ENSG00000010244	ZNF207	-0.0241695	-0.0812902
ENSG00000010256	UQCRC1	-0.0583544	-0.0595238
ENSG00000010270	STARD3NL	-0.0593704	-0.125017
ENSG00000010292	NCAPD2	-0.0472024	0.32898
ENSG00000010404	IDS	0.00627967	0.486112
ENSG00000010539	ZNF200	0.142655	-0.00737761
ENSG00000010626	LRRC23	-0.113629	-0.00684779
ENSG00000010704	HFE	-0.0607673	-0.182598
ENSG00000010803	SCMH1	-0.0108033	0.118033
ENSG00000011007	ELOA	-0.0371902	-0.0181254
ENSG00000011009	LYPLA2	-0.0649206	0.0483822
ENSG00000011114	BTBD7	-0.0467272	0.0355801
ENSG00000011132	APBA3	-0.0079109	-0.0272134
ENSG00000011143	MKS1	0.0596502	0.181523
ENSG00000011243	AKAP8L	0.226997	-0.137829
ENSG00000011260	UTP18	-0.0491215	-0.15202
ENSG00000011295	TTC19	-0.0326223	0.00202739
ENSG00000011304	PTBP1	0.143267	0.115184
ENSG00000011422	PLAUR	-0.0464139	-0.444366
ENSG00000011426	ANLN	-0.0387323	0.0712439
ENSG00000011478	QPCTL	-0.258387	-0.0294608
ENSG00000011485	PPP5C	-0.0653943	-0.12932
ENSG00000011523	CEP68	-0.258995	0.257908
ENSG00000011566	MAP4K3	0.173948	-0.156051
ENSG00000011638	TMEM159	0.0294506	-0.570548
ENSG00000012048	BRCA1	0.0434855	0.242266
ENSG00000012061	ERCC1	-0.0492313	0.124885
ENSG00000012174	MBTPS2	-0.010473	0.0316897
ENSG00000012232	EXTL3	-0.183157	0.131299
ENSG00000012660	ELOVL5	-0.0805543	-0.231335
ENSG00000012963	UBR7	-0.0877545	0.14138
ENSG00000013275	PSMC4	-0.0147364	-0.0768365
ENSG00000013288	MAN2B2	-0.153447	-0.15354
ENSG00000013306	SLC25A39	-0.0317993	-0.0723848
ENSG00000013364	MVP	0.113985	-0.270188
ENSG00000013374	NUB1	-0.0394056	-0.171231
ENSG00000013375	PGM3	0.0213873	-0.139383
ENSG00000013441	CLK1	0.254857	0.354417
ENSG00000013561	RNF14	-0.104144	-0.142005
ENSG00000013563	DNASE1L1	-0.0584364	-0.242789
ENSG00000013573	DDX11	0.04973	0.201222
ENSG00000013583	HEBP1	-0.080145	-0.114815
ENSG00000013619	MAMLD1	-0.134772	0.207762
ENSG00000013810	TACC3	0.101732	0.0198339
ENSG00000014123	UFL1	0.251347	0.190152
ENSG00000014138	POLA2	0.00210136	-0.168795
ENSG00000014164	ZC3H3	0.039032	-0.0411916
ENSG00000014216	CAPN1	0.0867721	-0.251887
ENSG00000014641	MDH1	-0.0185881	-0.0848824
ENSG00000014824	SLC30A9	-0.0271094	0.017452
ENSG00000014919	COX15	-0.0372428	0.057081
ENSG00000015153	YAF2	-0.137303	0.145684
ENSG00000015171	ZMYND11	-0.0225113	0.329901
ENSG00000015475	BID	-0.0292515	-0.373934
ENSG00000015479	MATR3	0.0208699	0.0386233
ENSG00000015532	XYLT2	0.00668037	-0.327356
ENSG00000016864	GLT8D1	-0.0700216	0.193453
ENSG00000017260	ATP2C1	-0.0953911	0.00747328
ENSG00000017797	RALBP1	-0.132066	-0.222066
ENSG00000018189	RUFY3	-0.0924431	0.112539
ENSG00000018408	WWTR1	-0.0344847	0.106849
ENSG00000018510	AGPS	0.0876865	-0.136614
ENSG00000018610	CXorf56	-0.0540799	0.122741
ENSG00000018699	TTC27	0.139552	-0.104042
ENSG00000019549	SNAI2	-0.0339306	-0.152464
ENSG00000019582	CD74	-0.0279566	-1.40491
ENSG00000020256	ZFP64	-0.0186642	0.195358
ENSG00000020426	MNAT1	-0.0856876	0.00349845
ENSG00000020577	SAMD4A	-0.139554	0.29303
ENSG00000020922	MRE11	0.153291	0.0234522
ENSG00000021355	SERPINB1	-0.0787018	0.0606178
ENSG00000021574	SPAST	-0.0812361	0.0890943
ENSG00000022267	FHL1	-0.077737	0.628047
ENSG00000022277	RTF2	-0.0797364	0.0556936
ENSG00000022840	RNF10	-0.143126	0.209089
ENSG00000023041	ZDHHC6	-0.12778	-0.0197412
ENSG00000023191	RNH1	-0.0107248	-0.0972714
ENSG00000023228	NDUFS1	-0.043733	0.0630018
ENSG00000023287	RB1CC1	0.0162889	0.401163
ENSG00000023318	ERP44	0.0396767	-0.1177
ENSG00000023330	ALAS1	0.0955949	-0.0641233
ENSG00000023445	BIRC3	-0.0223954	-0.53034
ENSG00000023516	AKAP11	-0.0357436	-0.0123846
ENSG00000023572	GLRX2	-0.0517615	0.165763
ENSG00000023697	DERA	-0.102527	0.398219
ENSG00000023734	STRAP	-0.055746	0.24317
ENSG00000023902	PLEKHO1	-0.147481	0.0843506
ENSG00000023909	GCLM	-0.0482346	-0.0316704
ENSG00000024422	EHD2	-0.0360018	0.0721033
ENSG00000024526	DEPDC1	-0.0672871	0.0595397
ENSG00000024862	CCDC28A	-0.0635965	-0.0407502
ENSG00000025156	HSF2	0.187603	-0.00654425
ENSG00000025293	PHF20	-0.0577009	0.262751
ENSG00000025434	NR1H3	0.0870569	-0.157908
ENSG00000025708	TYMP	0.0498612	0.323921
ENSG00000025770	NCAPH2	-0.0606304	0.0670173
ENSG00000025772	TOMM34	-0.0720975	0.25543
ENSG00000025796	SEC63	0.0101212	0.0336523
ENSG00000025800	KPNA6	0.0723774	-0.0686382
ENSG00000026025	VIM	0.139199	0.282466
ENSG00000026508	CD44	-0.022485	-0.336131
ENSG00000026652	AGPAT4	-0.100472	-0.0774155
ENSG00000027001	MIPEP	-0.0450054	-0.014759
ENSG00000027075	PRKCH	0.185033	-0.242489
ENSG00000027697	IFNGR1	-0.0866397	-0.119235
ENSG00000027847	B4GALT7	-0.0477778	-0.172446
ENSG00000028116	VRK2	-0.0696251	0.0332542
ENSG00000028203	VEZT	-0.00325748	-0.251157
ENSG00000028528	SNX1	-0.0253485	0.110728
ENSG00000028839	TBPL1	-0.0526004	0.182605
ENSG00000029153	ARNTL2	0.00905372	0.24799
ENSG00000029363	BCLAF1	0.266803	-0.0319132
ENSG00000029364	SLC39A9	-0.0607391	-0.141174
ENSG00000029639	TFB1M	-0.0330055	0.132126
ENSG00000029725	RABEP1	0.0387197	0.301035
ENSG00000029993	HMGB3	-0.0354959	0.122572
ENSG00000030066	NUP160	0.0355055	0.0159376
ENSG00000030110	BAK1	-0.0846045	0.203148
ENSG00000030582	GRN	0.0156378	-0.152146
ENSG00000031003	FAM13B	0.0350721	0.0414335
ENSG00000031691	CENPQ	-0.05041	-0.0240219
ENSG00000031698	SARS1	0.0484282	0.332545
ENSG00000031823	RANBP3	-0.0880658	-0.137879
ENSG00000032389	EIPR1	-0.019916	-0.0917559
ENSG00000032742	IFT88	0.0435081	0.232386
ENSG00000033011	ALG1	0.00612252	-0.0531142
ENSG00000033100	CHPF2	-0.0132438	0.0538908
ENSG00000033178	UBA6	0.37593	0.285489
ENSG00000033800	PIAS1	-0.0815708	-0.175421
ENSG00000033867	SLC4A7	0.33068	-0.0849212
ENSG00000034152	MAP2K3	-0.0447544	-0.00433929
ENSG00000034510	TMSB10	-0.0467047	0.133077
ENSG00000034677	RNF19A	-0.0378291	0.0534884
ENSG00000034693	PEX3	-0.155748	-0.103527
ENSG00000034713	GABARAPL2	-0.0658714	0.018829
ENSG00000035115	SH3YL1	-0.0639987	0.245522
ENSG00000035141	FAM136A	-0.0460135	0.0171875
ENSG00000035403	VCL	0.399221	0.0632449
ENSG00000035499	DEPDC1B	-0.011611	0.111841
ENSG00000035681	NSMAF	0.0316043	0.220148
ENSG00000035687	ADSS2	-0.0556756	0.071931
ENSG00000035928	RFC1	0.0935463	0.0661242
ENSG00000036054	TBC1D23	0.0389993	-0.0241334
ENSG00000036257	CUL3	0.118477	-0.0856214
ENSG00000036549	AC118549.1	-0.0658406	0.250788
ENSG00000037042	TUBG2	-0.12158	0.0240817
ENSG00000037241	RPL26L1	-0.0585104	0.084934
ENSG00000037474	NSUN2	-0.0589133	-0.0356098
ENSG00000037637	FBXO42	0.00104324	-0.0320031
ENSG00000037749	MFAP3	0.148625	0.00697339
ENSG00000037897	METTL1	-0.0618401	0.0478621
ENSG00000038002	AGA	-0.0348181	-0.136141
ENSG00000038210	PI4K2B	-0.00708704	0.0114195
ENSG00000038274	MAT2B	-0.0855971	0.0696528
ENSG00000038427	VCAN	-0.107788	0.038231
ENSG00000038532	CLEC16A	-0.104468	-0.243124
ENSG00000039523	RIPOR1	-0.148298	0.359315
ENSG00000039560	RAI14	0.0257999	-0.544244
ENSG00000039650	PNKP	-0.040096	0.10582
ENSG00000040275	SPDL1	-0.131228	-0.00353409
ENSG00000040341	STAU2	0.0291839	-0.0722667
ENSG00000040487	SLC66A1	-0.0314262	0.109985
ENSG00000040531	CTNS	0.158104	-0.0709005
ENSG00000040633	PHF23	-0.037435	0.00930265
ENSG00000041357	PSMA4	-0.00959707	-0.0227252
ENSG00000041802	LSG1	-0.0150876	-0.208248
ENSG00000041880	PARP3	0.0496626	0.0216533
ENSG00000041988	THAP3	-0.179161	-0.0162247
ENSG00000042088	TDP1	0.105943	0.230956
ENSG00000042286	AIFM2	-0.0769615	-0.0895296
ENSG00000042445	RETSAT	0.0847329	-0.0755903
ENSG00000042493	CAPG	-0.0481979	-0.0128364
ENSG00000042753	AP2S1	-0.0357662	0.0958722
ENSG00000043093	DCUN1D1	-0.0510922	0.0434662
ENSG00000043143	JADE2	0.00312631	-0.292742
ENSG00000043514	TRIT1	-0.177514	0.267712
ENSG00000044115	CTNNA1	0.197819	-0.079707
ENSG00000044459	CNTLN	-0.0198654	-0.0569824
ENSG00000044574	HSPA5	0.188675	-0.0845242
ENSG00000046604	DSG2	0.0439897	-0.0834157
ENSG00000046647	GEMIN8	-0.0490793	0.156817
ENSG00000047056	WDR37	0.102217	0.158567
ENSG00000047249	ATP6V1H	0.0224044	-0.102493
ENSG00000047315	POLR2B	0.0259687	0.0169876
ENSG00000047410	TPR	0.0708217	-0.255807
ENSG00000047578	KIAA0556	-0.0460672	-0.178249
ENSG00000047579	DTNBP1	-0.0602368	-0.175742
ENSG00000047621	C12orf4	-0.0719285	0.000187888
ENSG00000047634	SCML1	-0.0316493	0.431415
ENSG00000047849	MAP4	0.287254	0.0881662
ENSG00000047932	GOPC	-0.0594212	0.0153826
ENSG00000048028	USP28	0.130029	-0.00983988
ENSG00000048052	HDAC9	-0.148129	-0.543404
ENSG00000048140	TSPAN17	-0.0165037	0.17941
ENSG00000048392	RRM2B	-0.0985282	0.165972
ENSG00000048405	ZNF800	0.0383948	-0.0457091
ENSG00000048471	SNX29	-0.191262	-0.151117
ENSG00000048544	MRPS10	-0.0753383	-0.117868
ENSG00000048649	RSF1	-0.0157705	-0.357765
ENSG00000048991	R3HDM1	-0.048637	0.0787406
ENSG00000049130	KITLG	0.111181	-0.930636
ENSG00000049167	ERCC8	-0.126956	0.136618
ENSG00000049245	VAMP3	-0.0466892	0.0534003
ENSG00000049246	PER3	0.108441	0.259024
ENSG00000049249	TNFRSF9	-0.0434897	-0.276922
ENSG00000049449	RCN1	-0.0455817	-0.259683
ENSG00000049541	RFC2	-0.0657393	-0.0622124
ENSG00000049656	CLPTM1L	-0.0433154	-0.128418
ENSG00000049759	NEDD4L	0.140226	-0.156773
ENSG00000049769	PPP1R3F	0.053258	-0.0896805
ENSG00000049860	HEXB	-0.037107	-0.205678
ENSG00000050130	JKAMP	-0.0642747	-0.028022
ENSG00000050165	DKK3	-0.119536	0.00447379
ENSG00000050327	ARHGEF5	0.151025	-0.0211447
ENSG00000050344	NFE2L3	0.00484736	-0.410624
ENSG00000050393	MCUR1	-0.035378	0.140721
ENSG00000050405	LIMA1	0.00282733	-0.868493
ENSG00000050426	LETMD1	-0.159136	0.107717
ENSG00000050748	MAPK9	-0.120729	0.0735649
ENSG00000050820	BCAR1	-0.0474579	-0.134831
ENSG00000051108	HERPUD1	-0.0308976	0.0521308
ENSG00000051128	HOMER3	-0.076021	-0.0176202
ENSG00000051180	RAD51	-0.0483469	0.235827
ENSG00000051341	POLQ	-0.132671	0.144471
ENSG00000051382	PIK3CB	-0.0387432	0.242198
ENSG00000051523	CYBA	-0.0939424	-0.565258
ENSG00000051596	THOC3	-0.0366268	-0.0868314
ENSG00000051620	HEBP2	-0.0680852	0.230051
ENSG00000052126	PLEKHA5	-0.130314	-0.0634053
ENSG00000052723	SIKE1	-0.0228366	-0.144408
ENSG00000052802	MSMO1	-0.0946671	0.0678341
ENSG00000052841	TTC17	0.195789	0.0205277
ENSG00000053254	FOXN3	-0.114251	-0.463031
ENSG00000053371	AKR7A2	-0.0385269	0.0373978
ENSG00000053372	MRTO4	-0.0620993	0.0965815
ENSG00000053501	USE1	-0.0437699	-0.0240004
ENSG00000053747	LAMA3	-0.0450122	-0.240387
ENSG00000053770	AP5M1	-0.0399595	-0.240095
ENSG00000053900	ANAPC4	0.193526	0.0303075
ENSG00000054116	TRAPPC3	-0.0433914	-0.0318429
ENSG00000054118	THRAP3	0.248709	0.138414
ENSG00000054148	PHPT1	-0.0358313	0.244902
ENSG00000054267	ARID4B	0.167595	-0.0822673
ENSG00000054282	SDCCAG8	0.125599	0.201819
ENSG00000054392	HHAT	-0.104993	-0.318088
ENSG00000054523	KIF1B	0.235235	0.213632
ENSG00000054611	TBC1D22A	-0.0179495	0.00886989
ENSG00000054967	RELT	-0.0490453	-0.00455183
ENSG00000055044	NOP58	0.106325	0.133696
ENSG00000055070	SZRD1	-0.00337241	-0.0604258
ENSG00000055118	KCNH2	-0.110422	0.709329
ENSG00000055130	CUL1	-0.0266098	0.095458
ENSG00000055147	FAM114A2	-0.106759	-0.202907
ENSG00000055163	CYFIP2	0.029938	-0.247626
ENSG00000055211	GINM1	-0.0442035	-0.0937217
ENSG00000055332	EIF2AK2	-0.156778	-0.419322
ENSG00000055483	USP36	0.012707	-0.0311026
ENSG00000055950	MRPL43	-0.0376395	-0.124015
ENSG00000056050	HPF1	-0.0110216	-0.00839565
ENSG00000056097	ZFR	0.197231	0.142662
ENSG00000056558	TRAF1	-0.0386565	-0.439565
ENSG00000056586	RC3H2	-0.149661	0.203354
ENSG00000056972	TRAF3IP2	0.0429489	-0.46686
ENSG00000057019	DCBLD2	-0.0861324	-0.225353
ENSG00000057252	SOAT1	0.0113264	-0.125327
ENSG00000057608	GDI2	0.0605133	0.12188
ENSG00000057663	ATG5	-0.0779604	0.146984
ENSG00000057757	PITHD1	-0.0140519	0.132047
ENSG00000057935	MTA3	-0.0394028	0.023539
ENSG00000058056	USP13	0.0612561	0.0927206
ENSG00000058063	ATP11B	-0.080894	0.15373
ENSG00000058091	CDK14	-0.147734	0.162271
ENSG00000058262	SEC61A1	0.018175	-0.0926684
ENSG00000058272	PPP1R12A	0.205828	0.116944
ENSG00000058600	POLR3E	-0.0708264	-0.0441549
ENSG00000058668	ATP2B4	0.230237	-0.190246
ENSG00000058673	ZC3H11A	-0.00308161	0.148917
ENSG00000058799	YIPF1	0.00211334	0.247974
ENSG00000058804	NDC1	-0.105896	-0.006278
ENSG00000058866	DGKG	0.0422254	0.0185846
ENSG00000059122	FLYWCH1	-0.0972846	-0.0220731
ENSG00000059145	UNKL	0.0844084	0.308638
ENSG00000059377	TBXAS1	-0.0261333	0.136947
ENSG00000059378	PARP12	-0.101673	-0.0384524
ENSG00000059573	ALDH18A1	0.141549	-0.197719
ENSG00000059691	GATB	-0.0270065	-0.0957687
ENSG00000059769	DNAJC25	-0.130479	0.0157449
ENSG00000060138	YBX3	-0.0322469	0.0948019
ENSG00000060140	STYK1	0.0116417	0.0494262
ENSG00000060237	WNK1	-0.0233445	0.0870424
ENSG00000060339	CCAR1	0.101737	0.0851072
ENSG00000060491	OGFR	-0.0472256	-0.182636
ENSG00000060642	PIGV	-0.00527519	0.310793
ENSG00000060688	SNRNP40	-0.0324643	0.105837
ENSG00000060749	QSER1	-0.160741	-0.0583997
ENSG00000060762	MPC1	-0.0295268	-0.0176754
ENSG00000060971	ACAA1	-0.0228618	-0.336371
ENSG00000060982	BCAT1	0.0157013	0.142569
ENSG00000061273	HDAC7	-0.0473857	0.228347
ENSG00000061656	SPAG4	-0.0104306	0.625785
ENSG00000061676	NCKAP1	-0.0737415	0.163814
ENSG00000061794	MRPS35	-0.0286761	0.0295664
ENSG00000061918	GUCY1B1	0.150139	-0.397991
ENSG00000061936	SFSWAP	-0.0371468	0.0688991
ENSG00000062194	GPBP1	-0.0527011	0.0155948
ENSG00000062282	DGAT2	-0.0571328	-0.730401
ENSG00000062485	CS	-0.0479651	0.183654
ENSG00000062582	MRPS24	-0.0686868	-0.102782
ENSG00000062650	WAPL	-0.00588484	-0.0170599
ENSG00000062716	VMP1	-0.015145	0.0600756
ENSG00000062725	APPBP2	-0.102103	-0.192666
ENSG00000063046	EIF4B	0.102519	0.319212
ENSG00000063176	SPHK2	0.0546524	0.0621395
ENSG00000063177	RPL18	-0.0467972	0.0117948
ENSG00000063241	ISOC2	-0.0616099	-0.178912
ENSG00000063244	U2AF2	-0.0636378	0.114827
ENSG00000063245	EPN1	-0.0457758	0.0219853
ENSG00000063322	MED29	-0.0594642	-0.112069
ENSG00000063660	GPC1	-0.0243698	0.242777
ENSG00000063761	ADCK1	0.155008	-0.498809
ENSG00000063854	HAGH	-0.125001	-0.0732039
ENSG00000063978	RNF4	-0.0478848	0.0192864
ENSG00000064012	CASP8	0.109211	-0.155004
ENSG00000064102	INTS13	0.12433	0.246889
ENSG00000064115	TM7SF3	-0.0626108	-0.122326
ENSG00000064199	SPA17	-0.019952	0.0153077
ENSG00000064313	TAF2	0.0231357	-0.0150724
ENSG00000064393	HIPK2	-0.177149	-0.237733
ENSG00000064419	TNPO3	-0.0833137	0.0407554
ENSG00000064490	RFXANK	-0.0204845	-0.0560353
ENSG00000064545	TMEM161A	0.0881401	-0.0939252
ENSG00000064601	CTSA	-0.0507598	0.0995172
ENSG00000064652	SNX24	-0.0289927	-0.163649
ENSG00000064666	CNN2	-0.0605528	-0.154894
ENSG00000064726	BTBD1	-0.0581269	-0.108744
ENSG00000064932	SBNO2	0.0810494	-0.260231
ENSG00000064961	HMG20B	-0.0631385	0.22054
ENSG00000064995	TAF11	0.0053296	-0.106401
ENSG00000065000	AP3D1	0.116901	-0.137272
ENSG00000065057	NTHL1	-0.0731506	-0.421238
ENSG00000065135	GNAI3	-0.0503441	0.258375
ENSG00000065150	IPO5	0.286749	0.0343584
ENSG00000065154	OAT	-0.00262969	0.0023379
ENSG00000065183	WDR3	0.101449	0.119536
ENSG00000065243	PKN2	-0.0411048	0.0171063
ENSG00000065268	WDR18	-0.0400216	-0.0639521
ENSG00000065308	TRAM2	0.00473632	0.0915776
ENSG00000065328	MCM10	0.127457	0.360905
ENSG00000065427	KARS1	0.0186184	-0.149823
ENSG00000065457	ADAT1	-0.101074	-0.134173
ENSG00000065485	PDIA5	-0.115652	-0.0187146
ENSG00000065491	TBC1D22B	-0.0513184	-0.16279
ENSG00000065518	NDUFB4	-0.0387223	0.0163458
ENSG00000065534	MYLK	-0.0775395	-0.312435
ENSG00000065548	ZC3H15	-0.0710978	-0.051613
ENSG00000065559	MAP2K4	-0.119438	0.211147
ENSG00000065600	PACC1	-0.102046	-0.0831005
ENSG00000065615	CYB5R4	-0.0539202	-0.204755
ENSG00000065665	SEC61A2	-0.0315686	0.194627
ENSG00000065802	ASB1	-0.0660171	0.0433516
ENSG00000065809	FAM107B	-0.0993889	0.398908
ENSG00000065833	ME1	-0.058578	-0.0808508
ENSG00000065882	TBC1D1	-0.0967255	0.263398
ENSG00000065911	MTHFD2	-0.055949	0.337278
ENSG00000065978	YBX1	-0.0694672	0.0353847
ENSG00000066027	PPP2R5A	-0.113963	0.00504728
ENSG00000066044	ELAVL1	-0.0518751	-0.0337294
ENSG00000066117	SMARCD1	-0.0836631	-0.048231
ENSG00000066136	NFYC	0.0373469	-0.115479
ENSG00000066230	SLC9A3	0.0152599	0.413196
ENSG00000066248	NGEF	0.0388986	-0.105693
ENSG00000066279	ASPM	-0.0762959	0.167991
ENSG00000066322	ELOVL1	-0.0660886	-0.0286098
ENSG00000066379	ZNRD1	-0.0679912	0.0105356
ENSG00000066422	ZBTB11	0.0668937	0.375148
ENSG00000066427	ATXN3	-0.263064	0.358175
ENSG00000066455	GOLGA5	-0.0600278	0.130043
ENSG00000066557	LRRC40	0.199037	-0.054188
ENSG00000066583	ISOC1	-0.0502503	0.0224481
ENSG00000066651	TRMT11	-0.107928	0.0140374
ENSG00000066654	THUMPD1	0.0314909	-0.0849824
ENSG00000066697	MSANTD3	-0.0768229	-0.0375747
ENSG00000066777	ARFGEF1	0.232104	-0.112121
ENSG00000066855	MTFR1	-0.0734672	-0.0157186
ENSG00000066926	FECH	-0.115335	0.0921439
ENSG00000067048	DDX3Y	-0.0609933	-0.528684
ENSG00000067064	IDI1	-0.0267551	0.228273
ENSG00000067066	SP100	-0.0538853	-0.446213
ENSG00000067113	PLPP1	-0.0315733	-0.256778
ENSG00000067167	TRAM1	-0.0659109	-0.109548
ENSG00000067182	TNFRSF1A	-0.0589593	-0.0733296
ENSG00000067208	EVI5	0.0130669	-0.134213
ENSG00000067221	STOML1	-0.000763574	-0.264685
ENSG00000067225	PKM	0.162057	0.358966
ENSG00000067248	DHX29	0.183487	-0.053687
ENSG00000067533	RRP15	-0.0482467	-0.043988
ENSG00000067646	ZFY	-0.0472346	-0.0021162
ENSG00000067704	IARS2	-0.079204	0.0417049
ENSG00000067798	NAV3	-0.233645	-0.144547
ENSG00000067829	IDH3G	-0.0157274	-0.110383
ENSG00000067836	ROGDI	-0.116224	0.16553
ENSG00000067900	ROCK1	-0.0615089	0.178808
ENSG00000067955	CBFB	-0.094581	-0.190746
ENSG00000067992	PDK3	-0.0576887	0.127749
ENSG00000068001	HYAL2	-0.0198958	-0.414744
ENSG00000068028	RASSF1	-0.0446852	0.0670153
ENSG00000068120	COASY	-0.0709562	0.339421
ENSG00000068137	PLEKHH3	-0.0670744	0.103277
ENSG00000068305	MEF2A	-0.0924254	0.0290045
ENSG00000068308	OTUD5	-0.0972387	0.126977
ENSG00000068323	TFE3	0.00753339	0.188208
ENSG00000068354	TBC1D25	0.0807886	0.332
ENSG00000068366	ACSL4	0.338971	-0.111034
ENSG00000068394	GPKOW	-0.0596618	0.0517174
ENSG00000068400	GRIPAP1	-0.0719045	-0.118719
ENSG00000068438	FTSJ1	-0.06115	0.251454
ENSG00000068489	PRR11	-0.0435442	-0.0809396
ENSG00000068697	LAPTM4A	-0.0561541	-0.251984
ENSG00000068724	TTC7A	-0.193446	0.0208276
ENSG00000068745	IP6K2	-0.0488679	-0.0535194
ENSG00000068784	SRBD1	0.053811	-0.193661
ENSG00000068796	KIF2A	-0.0880575	0.0952572
ENSG00000068885	IFT80	0.230617	0.182146
ENSG00000068903	SIRT2	-0.00159156	-0.222489
ENSG00000068912	ERLEC1	-0.178735	-0.400466
ENSG00000069011	PITX1	-0.0946823	-0.240608
ENSG00000069275	NUCKS1	-0.0683811	0.194504
ENSG00000069329	VPS35	0.149394	0.143855
ENSG00000069345	DNAJA2	0.0606607	-0.103859
ENSG00000069399	BCL3	-0.0449485	-0.545315
ENSG00000069424	KCNAB2	0.0312933	-0.0931372
ENSG00000069431	ABCC9	-0.03882	-0.308582
ENSG00000069509	FUNDC1	-0.131031	-0.394412
ENSG00000069849	ATP1B3	-0.090138	0.028775
ENSG00000069869	NEDD4	0.0362443	0.656895
ENSG00000069943	PIGB	0.0789585	0.0532267
ENSG00000069956	MAPK6	0.0177385	0.0640736
ENSG00000069966	GNB5	-0.0150519	-0.137956
ENSG00000069974	RAB27A	-0.0904258	-0.212796
ENSG00000069998	HDHD5	-0.0606082	0.0407268
ENSG00000070010	UFD1	-0.0394547	-0.0598211
ENSG00000070047	PHRF1	0.0924446	-0.0917392
ENSG00000070081	NUCB2	0.00569978	-0.288969
ENSG00000070087	PFN2	-0.0460411	0.192794
ENSG00000070159	PTPN3	-0.00561254	0.0285306
ENSG00000070214	SLC44A1	-0.0992587	0.257282
ENSG00000070366	SMG6	0.363869	0.15776
ENSG00000070367	EXOC5	-0.0765944	0.506652
ENSG00000070404	FSTL3	-0.0391433	-0.0391627
ENSG00000070413	DGCR2	-0.0245374	0.0698342
ENSG00000070423	RNF126	-0.060899	-0.0692319
ENSG00000070501	POLB	-0.142484	0.0819546
ENSG00000070540	WIPI1	-0.0708256	-0.0937848
ENSG00000070614	NDST1	0.0681907	-0.137974
ENSG00000070669	ASNS	0.140692	0.884724
ENSG00000070718	AP3M2	-0.0119113	0.257638
ENSG00000070756	PABPC1	0.0207545	0.24443
ENSG00000070761	CFAP20	-0.0569005	0.0688692
ENSG00000070785	EIF2B3	-0.0470003	-0.308645
ENSG00000070814	TCOF1	0.236385	-0.0410457
ENSG00000070831	CDC42	-0.0631218	0.202871
ENSG00000070882	OSBPL3	-0.281166	-0.10383
ENSG00000070950	RAD18	-0.0879798	-0.024095
ENSG00000070961	ATP2B1	0.175073	-0.259751
ENSG00000071082	RPL31	-0.0470757	0.0798388
ENSG00000071205	ARHGAP10	-0.0567526	-0.0923472
ENSG00000071243	ING3	-0.0788642	0.125942
ENSG00000071282	LMCD1	-0.12378	-0.361508
ENSG00000071462	BUD23	-0.0373873	-0.0347888
ENSG00000071539	TRIP13	-0.0515394	-0.0478476
ENSG00000071553	ATP6AP1	-0.0437761	0.0988656
ENSG00000071626	DAZAP1	-0.0757412	0.184032
ENSG00000071655	MBD3	-0.0421152	0.106896
ENSG00000071794	HLTF	-0.0450047	0.202289
ENSG00000071859	FAM50A	-0.0793594	-0.0240804
ENSG00000071889	FAM3A	-0.084842	0.430981
ENSG00000072042	RDH11	-0.0188652	-0.145993
ENSG00000072110	ACTN1	0.0858978	-0.149176
ENSG00000072135	PTPN18	0.0418399	-0.0230428
ENSG00000072210	ALDH3A2	-0.066396	-0.0673735
ENSG00000072274	TFRC	0.16208	0.305248
ENSG00000072364	AFF4	0.0476745	-0.0722663
ENSG00000072401	UBE2D1	-0.131442	0.022287
ENSG00000072415	MPP5	0.145222	-0.144367
ENSG00000072422	RHOBTB1	-0.315823	0.408621
ENSG00000072501	SMC1A	-0.018088	0.175872
ENSG00000072506	HSD17B10	-0.0425805	0.0760528
ENSG00000072518	MARK2	-0.00134016	-0.151281
ENSG00000072571	HMMR	0.033316	0.0300416
ENSG00000072609	CHFR	0.0128751	0.054353
ENSG00000072682	P4HA2	0.0178665	-0.00340843
ENSG00000072736	NFATC3	-0.0792611	-0.426575
ENSG00000072756	TRNT1	0.117013	0.112244
ENSG00000072786	STK10	0.140809	0.139428
ENSG00000072803	FBXW11	-0.142767	0.0148805
ENSG00000072818	ACAP1	-0.0718649	0.840338
ENSG00000072840	EVC	0.081258	-0.654952
ENSG00000072849	DERL2	-0.143175	0.0733138
ENSG00000072864	NDE1	-0.131018	0.373341
ENSG00000072958	AP1M1	-0.0160097	-0.0201924
ENSG00000073050	XRCC1	0.0428402	-0.0598311
ENSG00000073060	SCARB1	-0.00657826	0.807961
ENSG00000073169	SELENOO	0.0331664	-0.0326155
ENSG00000073331	ALPK1	-0.0798942	-0.0149255
ENSG00000073350	LLGL2	-0.0662265	-0.125733
ENSG00000073417	PDE8A	-0.141963	0.126859
ENSG00000073536	NLE1	0.0452939	-0.181266
ENSG00000073578	SDHA	-0.0117421	0.292876
ENSG00000073584	SMARCE1	-0.0709407	-0.0269776
ENSG00000073711	PPP2R3A	0.194068	-0.111413
ENSG00000073712	FERMT2	0.0839085	0.115033
ENSG00000073792	IGF2BP2	-0.0564695	0.0345929
ENSG00000073803	MAP3K13	-0.0986763	0.143787
ENSG00000073921	PICALM	-0.0598157	-0.195688
ENSG00000074071	MRPS34	-0.0264566	-0.073574
ENSG00000074201	CLNS1A	-0.0366281	0.0982458
ENSG00000074266	EED	0.0509779	-0.0538508
ENSG00000074319	TSG101	-0.0928002	0.0626189
ENSG00000074356	NCBP3	0.0750124	0.409631
ENSG00000074410	CA12	-0.056348	0.945212
ENSG00000074416	MGLL	-0.0364701	0.221093
ENSG00000074582	BCS1L	-0.132637	0.146131
ENSG00000074590	NUAK1	0.128062	-0.0296597
ENSG00000074603	DPP8	-0.14328	0.0734934
ENSG00000074695	LMAN1	0.0335113	0.0450472
ENSG00000074696	HACD3	-0.0634451	-0.0288316
ENSG00000074800	ENO1	0.0604711	0.0164869
ENSG00000074842	MYDGF	-0.0470575	-0.13643
ENSG00000075089	ACTR6	-0.0226492	0.432773
ENSG00000075131	TIPIN	-0.068332	-0.0322936
ENSG00000075142	SRI	-0.0580021	0.0132879
ENSG00000075188	NUP37	-0.00739952	0.0733305
ENSG00000075218	GTSE1	-0.0361166	-0.0742843
ENSG00000075223	SEMA3C	0.00359812	-0.451352
ENSG00000075234	TTC38	-0.0568676	-0.0371403
ENSG00000075239	ACAT1	-0.0364386	-0.00798764
ENSG00000075292	ZNF638	-0.0245536	0.209398
ENSG00000075303	SLC25A40	-0.124563	0.30904
ENSG00000075336	TIMM21	-0.0345297	0.122631
ENSG00000075407	ZNF37A	-0.0399904	0.300047
ENSG00000075413	MARK3	-0.0779106	0.35646
ENSG00000075415	SLC25A3	-0.0493308	0.16829
ENSG00000075420	FNDC3B	-0.0879816	0.154535
ENSG00000075426	FOSL2	-0.0103839	-0.214525
ENSG00000075618	FSCN1	-0.00379801	-0.139493
ENSG00000075624	ACTB	-0.0329142	-0.00956425
ENSG00000075643	MOCOS	-0.0229613	0.00816036
ENSG00000075711	DLG1	-0.0182852	-0.111708
ENSG00000075785	RAB7A	-0.048688	-0.0582874
ENSG00000075790	BCAP29	-0.0547961	0.00983996
ENSG00000075856	SART3	0.308289	0.122277
ENSG00000075891	PAX2	0.000592426	0.0729725
ENSG00000075914	EXOSC7	-0.0243286	-0.0959363
ENSG00000075975	MKRN2	-0.061589	0.0239498
ENSG00000076003	MCM6	0.258796	0.373189
ENSG00000076043	REXO2	-0.0537445	-0.0667394
ENSG00000076053	RBM7	-0.00622028	-0.00611389
ENSG00000076067	RBMS2	-0.414666	0.214484
ENSG00000076108	BAZ2A	0.0305637	0.00603552
ENSG00000076242	MLH1	0.0458188	0.0235161
ENSG00000076248	UNG	-0.0676844	0.257373
ENSG00000076382	SPAG5	-0.0129941	-0.0330132
ENSG00000076513	ANKRD13A	-0.101936	0.094463
ENSG00000076554	TPD52	-0.022019	-0.0760233
ENSG00000076604	TRAF4	-0.0377048	-0.140964
ENSG00000076662	ICAM3	-0.111872	-0.305822
ENSG00000076685	NT5C2	0.0330121	-0.123932
ENSG00000076706	MCAM	-0.014337	-0.982375
ENSG00000076944	STXBP2	-0.0094892	-0.0200202
ENSG00000076984	MAP2K7	-0.0145792	0.161974
ENSG00000077044	DGKD	-0.0669659	0.188354
ENSG00000077147	TM9SF3	-0.046769	0.045942
ENSG00000077150	NFKB2	0.0647273	-0.15926
ENSG00000077232	DNAJC10	-0.144341	-0.210016
ENSG00000077238	IL4R	-0.0536356	-0.0630636
ENSG00000077254	USP33	-0.0609321	0.0299252
ENSG00000077264	PAK3	0.0576102	0.605435
ENSG00000077312	SNRPA	-0.0111955	0.14004
ENSG00000077348	EXOSC5	-0.0654609	0.171394
ENSG00000077380	DYNC1I2	0.137778	-0.0148274
ENSG00000077420	APBB1IP	0.0238242	-0.0874899
ENSG00000077454	LRCH4	-0.0275973	-0.0994437
ENSG00000077458	FAM76B	0.0141024	0.124995
ENSG00000077463	SIRT6	0.0288532	-0.115453
ENSG00000077514	POLD3	-0.0755811	-0.0650518
ENSG00000077549	CAPZB	-0.0650028	0.0335612
ENSG00000077684	JADE1	-0.234444	0.278851
ENSG00000077713	SLC25A43	-0.0470762	0.0554384
ENSG00000077721	UBE2A	-0.00915258	0.0536159
ENSG00000077782	FGFR1	-0.0904084	-0.0273139
ENSG00000078043	PIAS2	-0.130705	0.212499
ENSG00000078061	ARAF	-0.0694274	-0.0863815
ENSG00000078140	UBE2K	-0.0773309	-0.0113933
ENSG00000078237	TIGAR	-0.0724242	-0.212576
ENSG00000078246	TULP3	-0.067012	0.231413
ENSG00000078269	SYNJ2	-0.0111087	-0.219639
ENSG00000078304	PPP2R5C	-0.0567554	-0.114394
ENSG00000078369	GNB1	-0.0167045	-0.0503544
ENSG00000078399	HOXA9	-0.0367146	-0.212388
ENSG00000078403	MLLT10	-0.0346755	0.359066
ENSG00000078487	ZCWPW1	-0.231474	0.104842
ENSG00000078618	NRDC	0.0948645	-0.0898919
ENSG00000078668	VDAC3	-0.0540942	0.0244119
ENSG00000078674	PCM1	0.222399	-0.135623
ENSG00000078699	CBFA2T2	-0.250052	-0.073198
ENSG00000078747	ITCH	-0.105436	0.141106
ENSG00000078808	SDF4	-0.0486297	0.0539763
ENSG00000078902	TOLLIP	-0.0200718	-0.0526051
ENSG00000078967	UBE2D4	0.0380378	-0.176841
ENSG00000079134	THOC1	0.151739	0.0926507
ENSG00000079156	OSBPL6	0.112465	0.410456
ENSG00000079246	XRCC5	0.166452	-0.0228257
ENSG00000079257	LXN	-0.058651	-0.089641
ENSG00000079277	MKNK1	-0.0745071	-0.174542
ENSG00000079313	REXO1	0.0707982	0.0595893
ENSG00000079332	SAR1A	-0.0558154	-0.0750338
ENSG00000079387	SENP1	-0.0117197	0.191299
ENSG00000079459	FDFT1	-0.0139521	0.344815
ENSG00000079462	PAFAH1B3	-0.049841	-0.0164418
ENSG00000079616	KIF22	0.12393	0.237142
ENSG00000079691	CARMIL1	0.0125695	-0.227122
ENSG00000079739	PGM1	0.0885619	0.0391106
ENSG00000079785	DDX1	0.179076	-0.0266813
ENSG00000079805	DNM2	0.0163688	0.151121
ENSG00000079819	EPB41L2	0.151535	-0.254056
ENSG00000079931	MOXD1	0.0142338	0.159492
ENSG00000079950	STX7	-0.0453087	-0.0493709
ENSG00000079974	RABL2B	-0.143721	0.125937
ENSG00000079999	KEAP1	-0.0410573	-0.0381567
ENSG00000080189	SLC35C2	-0.0153836	0.0658696
ENSG00000080200	CRYBG3	-0.0092839	0.109878
ENSG00000080371	RAB21	-0.0599725	0.102159
ENSG00000080493	SLC4A4	-0.132861	-0.934554
ENSG00000080503	SMARCA2	-0.0416329	-0.176535
ENSG00000080802	CNOT4	0.167542	0.155054
ENSG00000080815	PSEN1	-0.01026	-0.0328539
ENSG00000080822	CLDND1	-0.0842983	0.293661
ENSG00000080823	MOK	0.0430723	-0.256322
ENSG00000080824	HSP90AA1	0.132257	-0.146901
ENSG00000080839	RBL1	0.213767	0.240675
ENSG00000080845	DLGAP4	-0.0179371	0.0627071
ENSG00000080986	NDC80	0.213954	-0.000347373
ENSG00000081014	AP4E1	0.0698193	0.29476
ENSG00000081019	RSBN1	0.217773	-0.237022
ENSG00000081026	MAGI3	-0.00616025	-0.0567726
ENSG00000081051	AFP	-0.125864	-0.454299
ENSG00000081059	TCF7	0.0474556	-1.06978
ENSG00000081087	OSTM1	-0.0649657	-0.271257
ENSG00000081154	PCNP	-0.0285219	0.265708
ENSG00000081307	UBA5	-0.0231852	0.0378534
ENSG00000081320	STK17B	-0.0197315	0.142016
ENSG00000081665	ZNF506	-0.00907644	-0.104731
ENSG00000081692	JMJD4	-0.052048	-0.311875
ENSG00000081721	DUSP12	-0.0505777	0.0849332
ENSG00000081791	DELE1	-0.0577766	-0.403263
ENSG00000081803	CADPS2	-0.00180717	-0.259032
ENSG00000081870	HSPB11	-0.0363811	0.198765
ENSG00000082014	SMARCD3	-0.0412931	0.261664
ENSG00000082068	WDR70	0.0691486	0.179644
ENSG00000082146	STRADB	-0.115753	-0.145888
ENSG00000082153	BZW1	-0.0564217	0.209537
ENSG00000082212	ME2	0.0346329	-0.190996
ENSG00000082213	C5orf22	-0.142804	-0.0687538
ENSG00000082258	CCNT2	0.0883569	-0.181096
ENSG00000082438	COBLL1	-0.138301	-0.215442
ENSG00000082515	MRPL22	-0.0709832	-0.0309339
ENSG00000082641	NFE2L1	0.0112249	-0.00314661
ENSG00000082701	GSK3B	-0.0468308	-0.036056
ENSG00000082898	XPO1	0.130861	0.252248
ENSG00000082996	RNF13	-0.0983123	-0.0505717
ENSG00000083093	PALB2	-0.00970803	-0.0516992
ENSG00000083123	BCKDHB	-0.0480195	0.0363119
ENSG00000083223	TUT7	-0.0635579	-0.0228823
ENSG00000083312	TNPO1	0.132504	0.0500467
ENSG00000083444	PLOD1	-0.0143048	-0.0742583
ENSG00000083457	ITGAE	-0.0582492	0.355297
ENSG00000083520	DIS3	0.265446	-0.0579849
ENSG00000083635	NUFIP1	0.108898	0.129164
ENSG00000083720	OXCT1	-0.00877015	-0.148927
ENSG00000083750	RRAGB	-0.0994206	-0.275539
ENSG00000083799	CYLD	-0.016086	0.284012
ENSG00000083844	ZNF264	0.0104868	-0.835455
ENSG00000083845	RPS5	-0.038678	0.0101119
ENSG00000083896	YTHDC1	0.210174	-0.0417143
ENSG00000083937	CHMP2B	-0.0505075	-0.0756827
ENSG00000084070	SMAP2	-0.068567	0.103579
ENSG00000084072	PPIE	-0.0858606	0.203104
ENSG00000084073	ZMPSTE24	0.0140725	0.00368393
ENSG00000084090	STARD7	-0.0161625	0.0610053
ENSG00000084092	NOA1	-0.0867007	-0.21713
ENSG00000084093	REST	0.0881781	0.0336147
ENSG00000084112	SSH1	-0.137299	0.275365
ENSG00000084207	GSTP1	-0.0645223	-0.17885
ENSG00000084234	APLP2	0.00319882	-0.121362
ENSG00000084463	WBP11	-0.0629263	0.109706
ENSG00000084623	EIF3I	-0.0583919	-0.0157479
ENSG00000084652	TXLNA	0.093517	-0.12808
ENSG00000084693	AGBL5	-0.00545615	0.184907
ENSG00000084733	RAB10	-0.0920244	-0.117477
ENSG00000084754	HADHA	0.205112	-0.0259504
ENSG00000084764	MAPRE3	-0.0791754	-0.185523
ENSG00000085063	CD59	-0.0597195	-0.0185096
ENSG00000085117	CD82	-0.00031072	-0.751284
ENSG00000085224	ATRX	-0.0435326	0.0452813
ENSG00000085231	AK6	-0.0553845	0.0253718
ENSG00000085274	MYNN	-0.123869	0.0368322
ENSG00000085365	SCAMP1	-0.109383	-0.172562
ENSG00000085415	SEH1L	-0.0288968	0.172361
ENSG00000085449	WDFY1	-0.0399724	0.190184
ENSG00000085511	MAP3K4	-0.119353	0.145671
ENSG00000085644	ZNF213	-0.0676927	-0.0415855
ENSG00000085662	AKR1B1	-0.059978	-1.09115
ENSG00000085733	CTTN	-0.00829636	-0.431977
ENSG00000085760	MTIF2	-0.0386437	0.0476024
ENSG00000085788	DDHD2	-0.157737	0.238167
ENSG00000085871	MGST2	-0.0473533	-0.229424
ENSG00000085978	ATG16L1	0.101159	-0.292284
ENSG00000085982	USP40	-0.101728	0.0370622
ENSG00000085998	POMGNT1	-0.0140072	-0.140868
ENSG00000085999	RAD54L	-0.0428103	0.0194511
ENSG00000086015	MAST2	-0.0188249	0.0898303
ENSG00000086061	DNAJA1	0.0133286	0.0934053
ENSG00000086062	B4GALT1	-0.0054704	-0.396215
ENSG00000086065	CHMP5	-0.0681687	-0.141252
ENSG00000086102	NFX1	0.0525027	-0.0154491
ENSG00000086189	DIMT1	-0.0215978	-0.0418283
ENSG00000086232	EIF2AK1	-0.0625222	-0.074429
ENSG00000086289	EPDR1	-0.0135678	-0.24737
ENSG00000086300	SNX10	-0.152305	-0.331415
ENSG00000086475	SEPHS1	-0.0541069	0.128938
ENSG00000086504	MRPL28	-0.0645932	0.0541587
ENSG00000086589	RBM22	0.175413	0.0467021
ENSG00000086598	TMED2	-0.0519434	0.0179641
ENSG00000086619	ERO1B	0.0326894	-0.50562
ENSG00000086666	ZFAND6	-0.0244789	-0.177059
ENSG00000086712	TXLNG	0.063273	0.0471037
ENSG00000086848	ALG9	0.0207543	-0.113324
ENSG00000087008	ACOX3	0.00796405	-0.0878677
ENSG00000087053	MTMR2	0.0529024	0.0274852
ENSG00000087074	PPP1R15A	-0.045632	0.179554
ENSG00000087077	TRIP6	-0.0270543	-0.134971
ENSG00000087086	FTL	-0.0710663	-0.0964953
ENSG00000087088	BAX	-0.055307	-0.147386
ENSG00000087152	ATXN7L3	-0.0421404	0.293659
ENSG00000087157	PGS1	-0.0683022	-0.108954
ENSG00000087191	PSMC5	-0.0254599	0.0529923
ENSG00000087206	UIMC1	0.0866235	0.209536
ENSG00000087253	LPCAT2	-0.0906568	1.26781
ENSG00000087266	SH3BP2	0.0664259	0.224625
ENSG00000087269	NOP14	-0.0419006	0.366756
ENSG00000087274	ADD1	-0.0261302	0.116432
ENSG00000087302	RTRAF	-0.0455504	0.0485117
ENSG00000087338	GMCL1	0.0650467	0.171189
ENSG00000087365	SF3B2	0.199593	-0.0729466
ENSG00000087448	KLHL42	-0.00734382	-0.122207
ENSG00000087460	GNAS	-0.0772273	0.117662
ENSG00000087470	DNM1L	-0.0881483	0.0879643
ENSG00000087494	PTHLH	0.0440067	2.33759
ENSG00000087502	ERGIC2	-0.0603017	0.178382
ENSG00000087586	AURKA	-0.0136893	-0.0368323
ENSG00000087842	PIR	-0.0168886	0.159654
ENSG00000087884	AAMDC	-0.0261136	0.0219241
ENSG00000087903	RFX2	0.129737	0.366255
ENSG00000087995	METTL2A	-0.065349	0.103133
ENSG00000088035	ALG6	-0.0801913	-0.126893
ENSG00000088038	CNOT3	0.0636678	0.230034
ENSG00000088205	DDX18	-0.00954372	-0.09504
ENSG00000088247	KHSRP	0.184469	0.161035
ENSG00000088298	EDEM2	-0.121765	-0.195549
ENSG00000088325	TPX2	0.151345	0.234036
ENSG00000088356	PDRG1	0.0116364	0.0147809
ENSG00000088448	ANKRD10	-0.0819207	-0.220274
ENSG00000088451	TGDS	-0.0995683	-0.254423
ENSG00000088682	COQ9	-0.0502267	-0.0331602
ENSG00000088727	KIF9	-0.0550287	-0.151996
ENSG00000088766	CRLS1	-0.0821011	0.151333
ENSG00000088826	SMOX	-0.0564217	-0.0795275
ENSG00000088832	FKBP1A	-0.0346478	0.0678234
ENSG00000088833	NSFL1C	-0.0266505	0.30353
ENSG00000088888	MAVS	0.0283043	-0.0608293
ENSG00000088930	XRN2	0.208618	0.169879
ENSG00000088986	DYNLL1	-0.0173047	-0.000408096
ENSG00000089006	SNX5	-0.107991	0.0340543
ENSG00000089009	RPL6	-0.0290317	0.184369
ENSG00000089048	ESF1	-0.0695047	-0.0460142
ENSG00000089050	RBBP9	-0.147006	0.362841
ENSG00000089053	ANAPC5	-0.014104	0.0687116
ENSG00000089060	SLC8B1	0.112876	-0.301995
ENSG00000089063	TMEM230	-0.0669413	0.188961
ENSG00000089094	KDM2B	0.0448183	0.391983
ENSG00000089123	TASP1	-0.118666	0.205221
ENSG00000089157	RPLP0	-0.0374886	0.295457
ENSG00000089159	PXN	-0.12508	0.397414
ENSG00000089195	TRMT6	-0.077216	-0.0420842
ENSG00000089220	PEBP1	-0.0556006	0.12602
ENSG00000089234	BRAP	0.0255373	0.140365
ENSG00000089248	ERP29	-0.09685	0.0589334
ENSG00000089280	FUS	0.16175	0.0739131
ENSG00000089289	IGBP1	-0.0227874	-0.00375754
ENSG00000089327	FXYD5	-0.0693355	-0.0798337
ENSG00000089335	ZNF302	0.0382412	-0.0204545
ENSG00000089351	GRAMD1A	-0.0719567	-0.470688
ENSG00000089486	CDIP1	-0.0159752	0.0395351
ENSG00000089597	GANAB	-0.0241284	0.0665202
ENSG00000089682	RBM41	-0.0285396	-0.0178014
ENSG00000089685	BIRC5	-0.0361749	0.0935045
ENSG00000089693	MLF2	-0.0189297	0.107047
ENSG00000089723	OTUB2	0.0790988	-1.71469
ENSG00000089737	DDX24	0.150996	-0.122662
ENSG00000089818	NECAP1	-0.147477	0.132112
ENSG00000089876	DHX32	-0.0586588	-0.0136647
ENSG00000089902	RCOR1	-0.0145657	0.0501088
ENSG00000089916	GPATCH2L	-0.0292925	-0.110287
ENSG00000090013	BLVRB	-0.0640367	0.11666
ENSG00000090054	SPTLC1	0.0136993	-0.0489431
ENSG00000090060	PAPOLA	-0.118701	0.222908
ENSG00000090061	CCNK	-0.0213645	0.123679
ENSG00000090097	PCBP4	0.135294	0.566768
ENSG00000090238	YPEL3	-0.015129	-0.0710714
ENSG00000090263	MRPS33	-0.0713094	-0.136339
ENSG00000090266	NDUFB2	-0.0384025	-0.00244622
ENSG00000090273	NUDC	-0.0263709	-0.0341491
ENSG00000090316	MAEA	-9.96505e-07	0.157879
ENSG00000090339	ICAM1	0.0888095	-0.53923
ENSG00000090372	STRN4	-0.11084	-0.236177
ENSG00000090432	MUL1	-0.0695562	0.062296
ENSG00000090447	TFAP4	0.130008	0.337101
ENSG00000090470	PDCD7	-0.0126517	-0.23187
ENSG00000090487	SPG21	-0.130092	-0.17471
ENSG00000090520	DNAJB11	-0.0534006	-0.238225
ENSG00000090530	P3H2	-0.0145024	-0.620739
ENSG00000090581	GNPTG	-0.0536449	-0.306425
ENSG00000090615	GOLGA3	0.0782585	0.055165
ENSG00000090674	MCOLN1	-0.0719527	-0.192788
ENSG00000090686	USP48	-0.0603401	-0.00219399
ENSG00000090889	KIF4A	0.126367	0.155349
ENSG00000090905	TNRC6A	-0.0470767	-0.0934543
ENSG00000090971	NAT14	-0.0424454	-0.0575406
ENSG00000091009	RBM27	0.0867175	0.00585738
ENSG00000091039	OSBPL8	-0.0536988	0.193466
ENSG00000091073	DTX2	-0.0143131	-0.30142
ENSG00000091127	PUS7	-0.0505938	0.149606
ENSG00000091140	DLD	0.040462	-0.204792
ENSG00000091164	TXNL1	-0.053032	0.0490328
ENSG00000091317	CMTM6	-0.00460148	-0.150071
ENSG00000091409	ITGA6	0.058878	-0.227605
ENSG00000091436	MAP3K20	-0.0165329	-0.0644678
ENSG00000091483	FH	-0.0334096	0.244818
ENSG00000091490	SEL1L3	0.152566	-0.145274
ENSG00000091527	CDV3	-0.0596881	-0.161686
ENSG00000091542	ALKBH5	-0.0690951	0.223194
ENSG00000091640	SPAG7	0.00268056	-0.125734
ENSG00000091651	ORC6	-0.0494224	0.0096005
ENSG00000091732	ZC3HC1	0.0100378	0.0798196
ENSG00000091844	RGS17	-0.271333	-0.00423905
ENSG00000091947	TMEM101	-0.0455134	-0.161539
ENSG00000091986	CCDC80	0.0483205	-1.16692
ENSG00000092010	PSME1	-0.0408714	-0.236571
ENSG00000092020	PPP2R3C	0.0622408	-0.0903646
ENSG00000092036	HAUS4	-0.0202937	0.202932
ENSG00000092094	OSGEP	-0.0607723	-0.131611
ENSG00000092140	G2E3	-0.0127745	0.0394519
ENSG00000092199	HNRNPC	-0.0155187	0.0160603
ENSG00000092201	SUPT16H	0.334973	0.0969814
ENSG00000092203	TOX4	-0.0494258	-0.0778927
ENSG00000092208	GEMIN2	-0.0293058	0.246392
ENSG00000092330	TINF2	0.0595089	0.0368313
ENSG00000092421	SEMA6A	-0.158526	2.3338
ENSG00000092445	TYRO3	-0.00667065	-0.116035
ENSG00000092470	WDR76	0.0370256	0.351338
ENSG00000092531	SNAP23	-0.0526956	-0.119463
ENSG00000092820	EZR	0.180929	-0.0187758
ENSG00000092841	MYL6	-0.059513	0.136124
ENSG00000092847	AGO1	-0.08281	-0.0441982
ENSG00000092853	CLSPN	0.127639	-0.0755175
ENSG00000092871	RFFL	-0.11446	0.137929
ENSG00000092931	MFSD11	-0.273897	-0.153694
ENSG00000092969	TGFB2	-0.0589653	0.259773
ENSG00000092978	GPATCH2	-0.129475	0.22152
ENSG00000093000	NUP50	-0.0564954	0.0865344
ENSG00000093009	CDC45	-0.0407003	-0.00841204
ENSG00000093167	LRRFIP2	-0.0444348	0.0440378
ENSG00000093183	SEC22C	-0.0984765	0.00199019
ENSG00000094631	HDAC6	-0.00787484	0.240786
ENSG00000094804	CDC6	-0.000769743	0.141831
ENSG00000094880	CDC23	0.0499211	0.202687
ENSG00000094914	AAAS	0.176821	0.072842
ENSG00000094916	CBX5	-0.0369246	0.180611
ENSG00000094975	SUCO	-0.0557759	0.0428159
ENSG00000095002	MSH2	-0.102689	0.220319
ENSG00000095059	DHPS	-0.0404827	-0.0243126
ENSG00000095066	HOOK2	-0.0368219	-0.0799037
ENSG00000095139	ARCN1	-0.0770146	-0.1402
ENSG00000095209	TMEM38B	-0.00500914	-0.063821
ENSG00000095261	PSMD5	-0.0632295	-0.120955
ENSG00000095321	CRAT	0.096457	0.0880598
ENSG00000095380	NANS	-0.0409146	-0.0187042
ENSG00000095383	TBC1D2	0.00629805	-0.337961
ENSG00000095485	CWF19L1	0.154268	0.124737
ENSG00000095574	IKZF5	-0.0488431	0.303923
ENSG00000095587	TLL2	0.0339537	-1.54674
ENSG00000095739	BAMBI	-0.0212842	-0.666379
ENSG00000095752	IL11	0.153691	0.273221
ENSG00000095794	CREM	-0.100859	0.304346
ENSG00000095906	NUBP2	-0.0217286	0.212081
ENSG00000096060	FKBP5	-0.0473335	-0.165235
ENSG00000096080	MRPS18A	-0.0381496	0.121422
ENSG00000096092	TMEM14A	-0.0456037	0.0892893
ENSG00000096384	HSP90AB1	0.293903	0.0795321
ENSG00000096401	CDC5L	0.163184	0.0199088
ENSG00000096433	ITPR3	-0.0944363	0.245164
ENSG00000096717	SIRT1	0.0486658	-0.150289
ENSG00000096746	HNRNPH3	-0.00567568	0.245222
ENSG00000096872	IFT74	-0.00404689	-0.117252
ENSG00000097021	ACOT7	-0.0317292	-0.0766851
ENSG00000097033	SH3GLB1	-0.0497998	-0.0200285
ENSG00000099139	PCSK5	0.0633548	0.0013462
ENSG00000099203	TMED1	-0.0342746	-0.250018
ENSG00000099204	ABLIM1	-0.0468481	-0.0803221
ENSG00000099246	RAB18	-0.023768	0.0808309
ENSG00000099250	NRP1	-0.0413934	-0.309663
ENSG00000099330	OCEL1	-0.0903084	0.0152461
ENSG00000099331	MYO9B	-0.124793	-0.0580066
ENSG00000099341	PSMD8	-0.0590727	-0.0477028
ENSG00000099377	HSD3B7	-0.0925573	0.484411
ENSG00000099385	BCL7C	-0.0460074	0.205007
ENSG00000099622	CIRBP	-0.0892187	-0.0394881
ENSG00000099624	ATP5F1D	-0.0316138	-0.0759984
ENSG00000099783	HNRNPM	0.2644	-0.0890527
ENSG00000099785	MARCHF2	0.1609	-0.849507
ENSG00000099795	NDUFB7	-0.0482224	-0.122493
ENSG00000099797	TECR	-0.0773452	-0.158088
ENSG00000099800	TIMM13	-0.0137724	0.0457234
ENSG00000099804	CDC34	-0.0730369	-0.0375398
ENSG00000099849	RASSF7	-0.0375323	0.253389
ENSG00000099860	GADD45B	-0.0234846	0.464099
ENSG00000099875	MKNK2	-0.0570213	0.23698
ENSG00000099899	TRMT2A	-0.00730604	-0.165201
ENSG00000099901	RANBP1	-0.0424945	-0.0594103
ENSG00000099904	ZDHHC8	0.0122556	0.21919
ENSG00000099917	MED15	0.113572	-0.00645201
ENSG00000099940	SNAP29	-0.0649889	-0.0785423
ENSG00000099942	CRKL	-0.0278728	0.143967
ENSG00000099956	SMARCB1	-0.0874862	0.0598546
ENSG00000099968	BCL2L13	-0.0946355	-0.0839799
ENSG00000099977	DDT	-0.0464672	-0.228183
ENSG00000099992	TBC1D10A	-0.00578436	-0.00612525
ENSG00000099995	SF3A1	0.176315	-0.0962281
ENSG00000099999	RNF215	-0.0162949	-0.101189
ENSG00000100003	SEC14L2	0.0347546	-0.205695
ENSG00000100014	SPECC1L	-0.0254221	-0.115708
ENSG00000100023	PPIL2	0.138065	-0.155789
ENSG00000100028	SNRPD3	-0.0377144	-0.0870517
ENSG00000100029	PES1	-0.00604438	0.102326
ENSG00000100030	MAPK1	-0.0262257	-0.199537
ENSG00000100031	GGT1	-0.0443979	-0.307051
ENSG00000100034	PPM1F	-0.0706807	-0.332032
ENSG00000100036	SLC35E4	-0.0122894	-0.0438221
ENSG00000100056	ESS2	0.0469677	-0.108279
ENSG00000100060	MFNG	0.0708988	0.46941
ENSG00000100065	CARD10	-0.0739329	0.82164
ENSG00000100075	SLC25A1	-0.0548588	-0.0648618
ENSG00000100083	GGA1	0.092327	0.0617778
ENSG00000100097	LGALS1	-0.0413827	0.130114
ENSG00000100099	HPS4	-0.03969	0.262057
ENSG00000100104	SRRD	-0.0299397	0.214644
ENSG00000100116	GCAT	-0.102171	-0.428277
ENSG00000100124	ANKRD54	-0.0859234	0.00922047
ENSG00000100129	EIF3L	0.0865317	0.0331345
ENSG00000100138	SNU13	-0.0304068	-0.0518979
ENSG00000100139	MICALL1	0.0891064	0.00173149
ENSG00000100142	POLR2F	-0.014824	-0.0706485
ENSG00000100147	CCDC134	-0.107515	-0.304643
ENSG00000100162	CENPM	-0.046786	0.0313602
ENSG00000100196	KDELR3	-0.0574199	-0.451664
ENSG00000100209	HSCB	0.070528	-0.151374
ENSG00000100211	CBY1	-0.0413573	-0.0470646
ENSG00000100216	TOMM22	-0.0394179	-0.0743901
ENSG00000100219	XBP1	-0.0434712	-0.0199278
ENSG00000100220	RTCB	0.0168391	-0.230511
ENSG00000100221	JOSD1	-0.0686183	0.210384
ENSG00000100225	FBXO7	0.0155403	0.00169055
ENSG00000100227	POLDIP3	-0.0599927	0.00712082
ENSG00000100239	PPP6R2	-0.189104	-0.149902
ENSG00000100242	SUN2	0.0434418	0.136808
ENSG00000100243	CYB5R3	-0.0569519	-0.0652539
ENSG00000100258	LMF2	-0.0678055	-0.0997462
ENSG00000100263	RHBDD3	-0.113659	-0.213848
ENSG00000100266	PACSIN2	-0.0381722	-0.0300131
ENSG00000100271	TTLL1	-0.0373513	-0.353338
ENSG00000100280	AP1B1	0.0881808	-0.205253
ENSG00000100281	HMGXB4	-0.0436946	-0.201539
ENSG00000100284	TOM1	-0.00314955	0.000999717
ENSG00000100288	CHKB	-0.0539159	-0.192757
ENSG00000100290	BIK	-0.263915	-1.09717
ENSG00000100292	HMOX1	-0.0663068	-0.752737
ENSG00000100294	MCAT	-0.0778228	-0.219882
ENSG00000100297	MCM5	0.166659	0.15647
ENSG00000100300	TSPO	-0.0231485	-0.0531519
ENSG00000100304	TTLL12	-0.0887943	-0.0501875
ENSG00000100311	PDGFB	-0.0323745	0.319352
ENSG00000100316	RPL3	-0.0161604	0.106676
ENSG00000100319	ZMAT5	-0.0470017	0.11634
ENSG00000100320	RBFOX2	0.016533	-0.109909
ENSG00000100324	TAB1	-0.00831218	0.0715816
ENSG00000100325	ASCC2	-0.0929046	-0.153498
ENSG00000100335	MIEF1	-0.0285322	-0.0165633
ENSG00000100342	APOL1	0.0530995	1.79351
ENSG00000100345	MYH9	0.0750878	0.120616
ENSG00000100347	SAMM50	-0.0712305	-0.227574
ENSG00000100348	TXN2	-0.0387607	0.0312596
ENSG00000100350	FOXRED2	0.0859476	-0.481572
ENSG00000100353	EIF3D	0.0604964	-0.101495
ENSG00000100359	SGSM3	-0.0156573	-0.0500677
ENSG00000100360	IFT27	-0.0607685	-0.137381
ENSG00000100364	KIAA0930	-0.0639255	-0.0246067
ENSG00000100376	FAM118A	-0.0398761	0.0034724
ENSG00000100379	KCTD17	-0.021244	-0.129782
ENSG00000100380	ST13	-0.0117448	-0.0510288
ENSG00000100387	RBX1	-0.0320229	0.0941556
ENSG00000100395	L3MBTL2	-0.0698757	0.10392
ENSG00000100401	RANGAP1	-0.024959	0.20219
ENSG00000100403	ZC3H7B	0.00761904	0.187355
ENSG00000100410	PHF5A	-0.0855169	-0.115201
ENSG00000100412	ACO2	0.072805	-0.0403352
ENSG00000100413	POLR3H	-0.0106118	-0.0734412
ENSG00000100416	TRMU	0.0139453	0.0969957
ENSG00000100417	PMM1	-0.0998182	0.0835624
ENSG00000100418	DESI1	-0.00479931	-0.267269
ENSG00000100422	CERK	-0.129466	0.380924
ENSG00000100426	ZBED4	-0.0394206	-0.0929063
ENSG00000100429	HDAC10	-0.0737861	-0.0247594
ENSG00000100439	ABHD4	-0.0901811	0.189472
ENSG00000100441	KHNYN	0.119735	0.198187
ENSG00000100442	FKBP3	-0.0623025	-0.0496806
ENSG00000100445	SDR39U1	-0.0749373	-0.143851
ENSG00000100462	PRMT5	0.0500475	-0.069575
ENSG00000100479	POLE2	-0.0522099	-0.154785
ENSG00000100483	VCPKMT	0.0286411	0.29692
ENSG00000100503	NIN	0.022545	0.0868696
ENSG00000100504	PYGL	0.00716264	0.137073
ENSG00000100519	PSMC6	-0.0196378	-0.102407
ENSG00000100522	GNPNAT1	-0.047124	-0.00596452
ENSG00000100528	CNIH1	-0.0554837	-0.12624
ENSG00000100532	CGRRF1	-0.062411	0.270399
ENSG00000100554	ATP6V1D	-0.0363172	-0.0604246
ENSG00000100557	CCDC198	0.161896	-0.322492
ENSG00000100558	PLEK2	-0.0753624	-0.628562
ENSG00000100564	PIGH	-0.0115387	-0.513564
ENSG00000100567	PSMA3	-0.0250453	-0.0617861
ENSG00000100577	GSTZ1	-0.0918869	-0.0630621
ENSG00000100580	TMED8	0.0452711	0.539501
ENSG00000100591	AHSA1	-0.0385556	-0.0283386
ENSG00000100596	SPTLC2	-0.158384	-0.101306
ENSG00000100600	LGMN	0.0138427	-0.0153973
ENSG00000100601	ALKBH1	-0.145256	0.0426256
ENSG00000100603	SNW1	-0.011472	-0.0821765
ENSG00000100605	ITPK1	0.0929466	0.0819636
ENSG00000100612	DHRS7	-0.0742104	-0.0434367
ENSG00000100614	PPM1A	0.00661168	0.330069
ENSG00000100644	HIF1A	-0.234001	-0.815998
ENSG00000100650	SRSF5	-0.0595113	0.0201392
ENSG00000100664	EIF5	0.00944421	-0.00214804
ENSG00000100697	DICER1	-0.0767722	0.0870161
ENSG00000100711	ZFYVE21	-0.0502303	0.125755
ENSG00000100722	ZC3H14	-0.12559	0.0535327
ENSG00000100744	GSKIP	-0.107725	0.00352333
ENSG00000100749	VRK1	-0.0225586	0.039806
ENSG00000100764	PSMC1	-0.048283	0.107176
ENSG00000100811	YY1	-0.012971	-0.0310671
ENSG00000100813	ACIN1	0.0054452	0.113763
ENSG00000100814	CCNB1IP1	0.00928904	0.121119
ENSG00000100815	TRIP11	0.106168	0.067924
ENSG00000100823	APEX1	-0.0174103	0.116118
ENSG00000100836	PABPN1	-0.0204686	0.290038
ENSG00000100865	CINP	-0.0544247	0.0449941
ENSG00000100883	SRP54	-0.0324106	-0.0794737
ENSG00000100890	PRORP	-0.0846068	0.0669119
ENSG00000100902	PSMA6	-0.0396866	-0.0191193
ENSG00000100906	NFKBIA	-0.0566477	-0.309851
ENSG00000100908	EMC9	-0.0443324	0.0937153
ENSG00000100911	PSME2	-0.0348228	-0.410522
ENSG00000100916	BRMS1L	-0.0543591	0.289795
ENSG00000100926	TM9SF1	-0.080692	-0.0117762
ENSG00000100934	SEC23A	-0.100171	-6.41208e-05
ENSG00000100938	GMPR2	-0.0252752	-0.308382
ENSG00000100941	PNN	0.0233745	-0.0750117
ENSG00000100949	RABGGTA	-0.000387477	0.0345933
ENSG00000100982	PCIF1	-0.0577766	0.14322
ENSG00000100983	GSS	-0.0392253	0.136148
ENSG00000100991	TRPC4AP	0.148619	-0.172089
ENSG00000100994	PYGB	0.0813702	-0.0195511
ENSG00000100997	ABHD12	-0.0811072	-0.0453519
ENSG00000101000	PROCR	-0.0470724	-0.135804
ENSG00000101003	GINS1	-0.0348859	0.343145
ENSG00000101017	CD40	-0.0462344	-0.263914
ENSG00000101019	UQCC1	-0.106524	-0.053175
ENSG00000101040	ZMYND8	0.0750908	0.0595365
ENSG00000101049	SGK2	-0.142759	-0.53302
ENSG00000101052	IFT52	-0.0630767	0.177105
ENSG00000101057	MYBL2	-0.0318991	0.28382
ENSG00000101079	NDRG3	-0.047107	0.354134
ENSG00000101084	RAB5IF	-0.0250486	-0.0557963
ENSG00000101109	STK4	0.0066381	0.00482514
ENSG00000101132	PFDN4	-0.0328883	0.0306083
ENSG00000101138	CSTF1	0.0462631	0.027597
ENSG00000101146	RAE1	-0.0553703	0.162463
ENSG00000101150	TPD52L2	-0.0233723	0.119583
ENSG00000101152	DNAJC5	-0.0552839	0.0949669
ENSG00000101160	CTSZ	-0.0675403	-0.406201
ENSG00000101161	PRPF6	0.151743	0.00943263
ENSG00000101166	PRELID3B	-0.0692193	0.109301
ENSG00000101181	MTG2	-0.0615234	-0.116067
ENSG00000101182	PSMA7	-0.0234579	0.134325
ENSG00000101187	SLCO4A1	0.164584	0.79215
ENSG00000101189	MRGBP	0.0265463	0.113419
ENSG00000101191	DIDO1	0.0138528	-0.0516009
ENSG00000101193	GID8	-0.000342845	-0.0588132
ENSG00000101194	SLC17A9	-0.0723773	-0.123285
ENSG00000101199	ARFGAP1	-0.116392	-0.130388
ENSG00000101210	EEF1A2	0.15447	0.387475
ENSG00000101216	GMEB2	-0.144752	0.404766
ENSG00000101220	C20orf27	-0.0523788	0.419269
ENSG00000101224	CDC25B	-0.0704929	-0.0246076
ENSG00000101236	RNF24	-0.0208587	0.214501
ENSG00000101255	TRIB3	-0.0101968	1.21538
ENSG00000101266	CSNK2A1	-0.0987313	0.180747
ENSG00000101294	HM13	-0.0198272	-0.17763
ENSG00000101310	SEC23B	-0.00247952	-0.113285
ENSG00000101333	PLCB4	-0.0537023	0.173976
ENSG00000101335	MYL9	0.0115351	-0.814161
ENSG00000101337	TM9SF4	-0.0438764	-0.117826
ENSG00000101343	CRNKL1	-0.183918	0.264181
ENSG00000101346	POFUT1	-0.0697399	-0.0985629
ENSG00000101350	KIF3B	0.0408154	0.0608841
ENSG00000101361	NOP56	-0.0146745	0.0473601
ENSG00000101363	MANBAL	-0.0285948	0.17628
ENSG00000101365	IDH3B	-0.0282676	0.0947504
ENSG00000101367	MAPRE1	-0.0350955	-0.0803981
ENSG00000101391	CDK5RAP1	0.0563722	-0.026224
ENSG00000101400	SNTA1	-0.0620186	0.656753
ENSG00000101407	TTI1	0.0103756	0.0879015
ENSG00000101412	E2F1	-0.00328544	0.248522
ENSG00000101421	CHMP4B	-0.0282049	0.0421753
ENSG00000101439	CST3	-0.069434	0.124869
ENSG00000101442	ACTR5	0.158773	0.117911
ENSG00000101444	AHCY	0.0262373	0.0221719
ENSG00000101447	FAM83D	-0.00017199	0.025685
ENSG00000101457	DNTTIP1	-0.0723063	0.269016
ENSG00000101464	PIGU	-0.0114618	-0.118123
ENSG00000101473	ACOT8	-0.021079	0.186905
ENSG00000101474	APMAP	-0.0154062	0.242118
ENSG00000101544	ADNP2	-0.136838	0.210995
ENSG00000101546	RBFA	-0.0359087	0.0245554
ENSG00000101557	USP14	0.030546	0.00826018
ENSG00000101558	VAPA	-0.0635149	-0.132096
ENSG00000101574	METTL4	-0.135748	-0.121184
ENSG00000101577	LPIN2	-0.102936	0.1812
ENSG00000101596	SMCHD1	0.0717183	-0.0284183
ENSG00000101608	MYL12A	-0.0187661	-0.0610867
ENSG00000101624	CEP76	-0.0558097	-0.167554
ENSG00000101654	RNMT	-0.00195652	0.210409
ENSG00000101665	SMAD7	-0.102366	0.866854
ENSG00000101745	ANKRD12	-0.121901	-0.0838894
ENSG00000101773	RBBP8	-0.0583869	0.0674538
ENSG00000101782	RIOK3	-0.0069458	-0.10785
ENSG00000101811	CSTF2	0.00908355	0.0528305
ENSG00000101843	PSMD10	-0.0359856	-0.0151394
ENSG00000101849	TBL1X	0.0640987	-0.259909
ENSG00000101856	PGRMC1	-0.0427603	-0.0293032
ENSG00000101871	MID1	0.0253766	-0.616336
ENSG00000101882	NKAP	-0.039208	-0.0193588
ENSG00000101888	NXT2	-0.0807735	0.280964
ENSG00000101898	MCTS2P	-0.0157561	0.141639
ENSG00000101901	ALG13	-0.133112	0.086749
ENSG00000101911	PRPS2	-0.0132222	0.321401
ENSG00000101928	MOSPD1	0.0187711	0.104358
ENSG00000101935	AMMECR1	-0.0510323	-0.384897
ENSG00000101940	WDR13	-0.137271	0.2718
ENSG00000101945	SUV39H1	0.0161981	0.0446938
ENSG00000101955	SRPX	-0.0661049	1.61275
ENSG00000101966	XIAP	0.0515035	0.113965
ENSG00000101972	STAG2	0.032893	0.150405
ENSG00000101974	ATP11C	-0.0872567	-0.0339814
ENSG00000102007	PLP2	-0.049303	0.236575
ENSG00000102024	PLS3	0.116192	-0.0830398
ENSG00000102030	NAA10	-0.0759363	0.0482379
ENSG00000102034	ELF4	-0.134505	0.0919293
ENSG00000102048	ASB9	-0.0405077	0.0259883
ENSG00000102078	SLC25A14	0.0480947	0.217153
ENSG00000102081	FMR1	-0.0677154	0.177444
ENSG00000102096	PIM2	-0.0545878	-0.0959551
ENSG00000102100	SLC35A2	-0.078183	-0.116166
ENSG00000102103	PQBP1	-0.00486132	0.0357962
ENSG00000102119	EMD	-0.0381003	0.176882
ENSG00000102125	TAZ	-0.0274397	0.0895454
ENSG00000102144	PGK1	0.038305	0.0878973
ENSG00000102158	MAGT1	-0.0149496	-0.0159572
ENSG00000102172	SMS	-0.0654322	0.209436
ENSG00000102178	UBL4A	-0.047009	0.218478
ENSG00000102189	EEA1	0.0497537	0.190493
ENSG00000102225	CDK16	-0.0246712	0.171545
ENSG00000102226	USP11	0.252434	-0.203044
ENSG00000102241	HTATSF1	-0.016243	0.0596152
ENSG00000102265	TIMP1	-0.0880628	-0.193567
ENSG00000102302	FGD1	0.101085	-0.0206752
ENSG00000102309	PIN4	-0.1128	0.105858
ENSG00000102312	PORCN	-0.0717124	0.440264
ENSG00000102316	MAGED2	0.202001	-0.00577177
ENSG00000102317	RBM3	-0.0477398	0.110894
ENSG00000102384	CENPI	-0.122278	0.228203
ENSG00000102390	PBDC1	-0.0446316	-0.647973
ENSG00000102393	GLA	-0.0202508	-0.22792
ENSG00000102401	ARMCX3	-0.0247415	-0.193541
ENSG00000102471	NDFIP2	-0.0686034	-0.376072
ENSG00000102531	FNDC3A	-0.0146657	0.00450338
ENSG00000102543	CDADC1	-0.021711	0.0274047
ENSG00000102547	CAB39L	-0.0422198	-0.439515
ENSG00000102572	STK24	0.0230291	0.0445515
ENSG00000102580	DNAJC3	-0.0106554	-0.0273598
ENSG00000102595	UGGT2	-0.0910003	0.0622154
ENSG00000102606	ARHGEF7	0.0640649	0.0368854
ENSG00000102699	PARP4	0.192436	-0.0847187
ENSG00000102710	SUPT20H	-0.0535587	0.013121
ENSG00000102738	MRPS31	-0.165502	-0.0628656
ENSG00000102743	SLC25A15	0.0302414	0.100042
ENSG00000102753	KPNA3	-0.0479755	-0.0620109
ENSG00000102781	KATNAL1	-0.0775708	0.236494
ENSG00000102804	TSC22D1	-0.122042	-0.154186
ENSG00000102805	CLN5	0.00555924	0.0972612
ENSG00000102858	MGRN1	-0.080239	0.244953
ENSG00000102871	TRADD	-0.0839296	-0.0267729
ENSG00000102882	MAPK3	-0.00995258	0.36202
ENSG00000102893	PHKB	-0.0413429	0.0697083
ENSG00000102897	LYRM1	-0.0944651	0.141911
ENSG00000102898	NUTF2	-0.0418276	0.0764095
ENSG00000102900	NUP93	0.148649	0.124215
ENSG00000102908	NFAT5	-0.0264648	-0.159846
ENSG00000102910	LONP2	0.150831	0.0113831
ENSG00000102921	N4BP1	-0.336999	0.307234
ENSG00000102931	ARL2BP	-0.0832397	-0.00261268
ENSG00000102967	DHODH	-0.0136704	-0.0707914
ENSG00000102974	CTCF	0.0586731	-0.0316936
ENSG00000102977	ACD	-0.0543416	0.18244
ENSG00000102978	POLR2C	-0.0433751	-0.142257
ENSG00000103005	USB1	-0.000233888	-0.337383
ENSG00000103018	CYB5B	-0.0229095	-0.0370106
ENSG00000103021	CCDC113	-0.0124419	0.0788998
ENSG00000103024	NME3	-0.0513127	-0.221352
ENSG00000103035	PSMD7	-0.0316627	0.116885
ENSG00000103037	SETD6	-0.0760352	0.0118654
ENSG00000103042	SLC38A7	0.043538	-0.0045853
ENSG00000103043	VAC14	-0.106338	-0.170727
ENSG00000103051	COG4	-0.0168513	-0.139597
ENSG00000103061	SLC7A6OS	-0.0111728	-0.0357538
ENSG00000103064	SLC7A6	-0.0837078	-0.00533479
ENSG00000103066	PLA2G15	-0.0103239	0.123084
ENSG00000103091	WDR59	-0.250227	0.0588283
ENSG00000103111	MON1B	-0.0336091	-0.163577
ENSG00000103121	CMC2	-0.0575621	0.0835444
ENSG00000103145	HCFC1R1	-0.0128432	-0.188533
ENSG00000103148	NPRL3	0.0452491	0.0463371
ENSG00000103150	MLYCD	0.0583449	-0.0823359
ENSG00000103152	MPG	-0.00892269	-0.140631
ENSG00000103160	HSDL1	-0.0653499	0.0398621
ENSG00000103174	NAGPA	-0.0771931	-0.200384
ENSG00000103187	COTL1	-0.0326487	-0.0598586
ENSG00000103194	USP10	-0.0773183	0.205306
ENSG00000103245	CIAO3	-0.054958	0.0255029
ENSG00000103248	MTHFSD	0.120454	0.040158
ENSG00000103249	CLCN7	-0.147945	0.0388117
ENSG00000103253	HAGHL	-0.0990169	-0.0584861
ENSG00000103254	ANTKMT	-0.0497998	-0.184961
ENSG00000103257	SLC7A5	-0.0279662	1.37631
ENSG00000103260	METRN	0.0504849	-0.424049
ENSG00000103264	FBXO31	-0.00640165	-0.236634
ENSG00000103266	STUB1	-0.0398133	0.103812
ENSG00000103274	NUBP1	-0.0363586	0.00627877
ENSG00000103275	UBE2I	-0.0664281	0.148637
ENSG00000103342	GSPT1	-0.0599324	0.0487796
ENSG00000103343	ZNF174	0.0111359	0.0792182
ENSG00000103351	CLUAP1	0.0794811	-0.175124
ENSG00000103353	UBFD1	-0.0603581	-0.114248
ENSG00000103356	EARS2	0.0442626	0.247399
ENSG00000103363	ELOB	-0.0546198	0.00124717
ENSG00000103365	GGA2	-0.0504587	-0.245702
ENSG00000103381	CPPED1	-0.0280436	-0.291807
ENSG00000103415	HMOX2	0.00676884	-0.132543
ENSG00000103423	DNAJA3	-0.0776623	0.072274
ENSG00000103429	BFAR	-0.0280783	0.0724051
ENSG00000103479	RBL2	0.0300721	0.228454
ENSG00000103494	RPGRIP1L	-0.0765846	-0.2703
ENSG00000103495	MAZ	0.0737301	0.283422
ENSG00000103496	STX4	-0.0395902	-0.025803
ENSG00000103502	CDIPT	-0.046229	-0.0221843
ENSG00000103507	BCKDK	-0.0586376	0.0467527
ENSG00000103510	KAT8	-0.0335421	0.0428364
ENSG00000103540	CCP110	-0.0508581	0.215515
ENSG00000103550	KNOP1	-0.0217546	-0.105949
ENSG00000103591	AAGAB	-0.0358979	-0.0551659
ENSG00000103642	LACTB	0.00369896	0.1669
ENSG00000103653	CSK	-0.0432807	0.0703722
ENSG00000103671	TRIP4	0.115506	-0.108757
ENSG00000103707	MTFMT	-0.0421715	-0.17247
ENSG00000103769	RAB11A	-0.0519123	-0.201954
ENSG00000103811	CTSH	-0.0596638	-1.7243
ENSG00000103852	TTC23	-0.0589756	0.147339
ENSG00000103855	CD276	-0.145119	-0.161244
ENSG00000103876	FAH	0.0318494	0.449676
ENSG00000103942	HOMER2	0.00978611	-0.0383828
ENSG00000103966	EHD4	-0.0643689	-0.12879
ENSG00000103978	TMEM87A	-0.0410386	0.029846
ENSG00000103994	ZNF106	0.164233	-0.0629104
ENSG00000104047	DTWD1	-0.0485152	-0.000177047
ENSG00000104064	GABPB1	-0.0361104	0.121873
ENSG00000104067	TJP1	0.209603	-0.0921162
ENSG00000104129	DNAJC17	0.042602	-0.285133
ENSG00000104131	EIF3J	-0.044932	-0.0799734
ENSG00000104147	OIP5	-0.0221844	0.163515
ENSG00000104164	BLOC1S6	-0.0225044	0.13062
ENSG00000104177	MYEF2	0.038261	-0.22144
ENSG00000104205	SGK3	-0.0518285	-0.188883
ENSG00000104218	CSPP1	0.08763	-0.0548237
ENSG00000104219	ZDHHC2	-0.20363	0.182136
ENSG00000104221	BRF2	-0.202201	-0.0143434
ENSG00000104231	ZFAND1	-0.133925	0.100707
ENSG00000104267	CA2	-0.0864612	-1.01176
ENSG00000104290	FZD3	-0.155893	0.480563
ENSG00000104312	RIPK2	-0.0836271	-0.480208
ENSG00000104320	NBN	-0.0155631	-0.17421
ENSG00000104324	CPQ	-0.0995364	0.378084
ENSG00000104325	DECR1	0.00793814	-0.0413092
ENSG00000104331	IMPAD1	-0.10109	-0.132095
ENSG00000104341	LAPTM4B	-0.0595791	-0.205367
ENSG00000104343	UBE2W	-0.0537051	0.0147538
ENSG00000104356	POP1	0.141703	-0.104685
ENSG00000104361	NIPAL2	-0.164576	0.0224206
ENSG00000104375	STK3	-0.00912588	0.0578437
ENSG00000104388	RAB2A	-0.0532941	-0.000187021
ENSG00000104408	EIF3E	0.0388081	0.0153319
ENSG00000104412	EMC2	-0.0383915	-0.113464
ENSG00000104419	NDRG1	0.0544254	3.13045
ENSG00000104427	ZC2HC1A	-0.0729304	0.256157
ENSG00000104432	IL7	-0.140917	-0.446249
ENSG00000104442	ARMC1	-0.0382002	0.0668171
ENSG00000104450	SPAG1	-0.0826272	-0.090583
ENSG00000104472	CHRAC1	-0.0839354	0.377003
ENSG00000104497	SNX16	-0.096618	-0.257464
ENSG00000104517	UBR5	0.000929193	0.00824834
ENSG00000104518	GSDMD	-0.0477436	-0.173487
ENSG00000104522	TSTA3	-0.0514195	-0.1996
ENSG00000104524	PYCR3	-0.0184706	-0.0511535
ENSG00000104529	EEF1D	-0.0430522	0.00819994
ENSG00000104549	SQLE	-0.00338066	-0.027384
ENSG00000104611	SH2D4A	0.0606549	-0.0309345
ENSG00000104613	INTS10	-0.101589	-0.120258
ENSG00000104626	ERI1	-0.00654358	0.0297138
ENSG00000104635	SLC39A14	0.0834315	0.286828
ENSG00000104660	LEPROTL1	-0.0565862	-0.128845
ENSG00000104671	DCTN6	0.00214683	-0.0369447
ENSG00000104679	R3HCC1	-0.171774	-0.16502
ENSG00000104687	GSR	-0.0325727	-0.147209
ENSG00000104691	UBXN8	0.0139997	-0.102379
ENSG00000104695	PPP2CB	-0.0542805	-0.0996951
ENSG00000104714	ERICH1	-0.190155	0.401007
ENSG00000104723	TUSC3	-0.0127288	0.258789
ENSG00000104731	KLHDC4	0.00759581	-0.18196
ENSG00000104738	MCM4	0.182693	0.0852891
ENSG00000104756	KCTD9	-0.00542332	0.124807
ENSG00000104763	ASAH1	-0.0287008	-0.40069
ENSG00000104765	BNIP3L	-0.0531694	0.9719
ENSG00000104774	MAN2B1	0.0608944	0.0501996
ENSG00000104805	NUCB1	-0.0417185	0.122704
ENSG00000104823	ECH1	-0.0312506	-0.21422
ENSG00000104824	HNRNPL	0.0106944	0.0767682
ENSG00000104825	NFKBIB	-0.0365102	-0.38903
ENSG00000104835	SARS2	-0.06134	0.0372311
ENSG00000104852	SNRNP70	0.030985	-0.287664
ENSG00000104853	CLPTM1	0.0125602	-0.102263
ENSG00000104856	RELB	-0.0380215	-0.309537
ENSG00000104859	CLASRP	0.184139	-0.119155
ENSG00000104863	LIN7B	-0.0686619	-0.0456611
ENSG00000104866	PPP1R37	-0.089646	0.0398913
ENSG00000104872	PIH1D1	-0.101132	0.104391
ENSG00000104886	PLEKHJ1	-0.00537023	-0.0159161
ENSG00000104889	RNASEH2A	-0.0326909	0.121013
ENSG00000104897	SF3A2	0.0362952	-0.0752363
ENSG00000104907	TRMT1	0.0381029	-0.169411
ENSG00000104915	STX10	-0.0128195	-0.0372428
ENSG00000104946	TBC1D17	-0.142183	0.114686
ENSG00000104957	CCDC130	0.068127	-0.0395373
ENSG00000104960	PTOV1	-0.0504252	0.179449
ENSG00000104964	TLE5	0.0159038	-0.187856
ENSG00000104969	SGTA	-0.015784	-0.00216527
ENSG00000104973	MED25	-0.0384326	-0.19277
ENSG00000104976	SNAPC2	-0.0460209	0.0413405
ENSG00000104979	C19orf53	-0.0409217	-0.0920865
ENSG00000104980	TIMM44	-0.0107352	0.0981982
ENSG00000105011	ASF1B	-0.0220994	-0.0849168
ENSG00000105048	TNNT1	0.0314257	2.09834
ENSG00000105053	VRK3	-0.0646594	-0.00577004
ENSG00000105058	FAM32A	-0.00789546	0.00741364
ENSG00000105063	PPP6R1	0.073572	-0.252458
ENSG00000105127	AKAP8	0.20331	-0.0121215
ENSG00000105135	ILVBL	-0.0320844	0.0927964
ENSG00000105137	SYDE1	-0.0766173	0.031087
ENSG00000105171	POP4	-0.0336622	-0.121854
ENSG00000105173	CCNE1	-0.113898	-0.596571
ENSG00000105176	URI1	-0.225276	-0.101809
ENSG00000105186	ANKRD27	0.0337431	-0.0289813
ENSG00000105193	RPS16	-0.044227	0.0420816
ENSG00000105197	TIMM50	-0.0543674	-0.000152588
ENSG00000105202	FBL	-0.0266866	0.174759
ENSG00000105220	GPI	0.0634407	-0.149563
ENSG00000105221	AKT2	0.0364796	0.0172923
ENSG00000105223	PLD3	0.0220823	-0.161498
ENSG00000105229	PIAS4	0.00242943	-0.00502024
ENSG00000105248	YJU2	-0.0230793	-0.188133
ENSG00000105254	TBCB	-0.0103079	0.0239556
ENSG00000105258	POLR2I	-0.0466479	0.0782126
ENSG00000105281	SLC1A5	0.119681	0.363599
ENSG00000105287	PRKD2	0.0598406	-0.52021
ENSG00000105298	CACTIN	0.0149001	0.0283191
ENSG00000105321	CCDC9	-0.0590482	-0.143387
ENSG00000105323	HNRNPUL1	-0.0736092	0.0165796
ENSG00000105325	FZR1	-0.0929634	0.0580658
ENSG00000105327	BBC3	-0.0687368	-0.0179648
ENSG00000105329	TGFB1	-0.0460854	0.585575
ENSG00000105341	DMAC2	-0.0657683	-0.154674
ENSG00000105355	PLIN3	-0.0340122	-0.134811
ENSG00000105364	MRPL4	-0.00129944	-0.161898
ENSG00000105372	RPS19	-0.0366059	-0.0178861
ENSG00000105373	NOP53	0.0360929	-0.0947473
ENSG00000105379	ETFB	-0.0588522	0.0368225
ENSG00000105393	BABAM1	-0.000447961	-0.1405
ENSG00000105401	CDC37	-0.0387918	-0.147868
ENSG00000105402	NAPA	-0.0413121	-0.199276
ENSG00000105404	RABAC1	-0.10457	0.0785979
ENSG00000105438	KDELR1	-0.0491383	-0.135502
ENSG00000105443	CYTH2	-0.0183222	-0.276371
ENSG00000105447	GRWD1	-0.0280253	-0.225296
ENSG00000105472	CLEC11A	0.0768933	0.272739
ENSG00000105486	LIG1	0.322385	0.0206207
ENSG00000105518	TMEM205	-0.0875257	-0.221513
ENSG00000105520	PLPPR2	-0.0280968	0.239008
ENSG00000105552	BCAT2	-0.010855	0.0225891
ENSG00000105556	MIER2	-0.1356	-0.0102272
ENSG00000105568	PPP2R1A	0.0194567	0.0834638
ENSG00000105583	WDR83OS	-0.0419154	0.105663
ENSG00000105607	GCDH	0.0455056	-0.475803
ENSG00000105612	DNASE2	-0.0345044	-0.48147
ENSG00000105617	LENG1	-0.0340937	-0.118582
ENSG00000105618	PRPF31	-0.0577507	0.0144802
ENSG00000105619	TFPT	-0.00873167	-0.108464
ENSG00000105640	RPL18A	-0.0304899	0.076889
ENSG00000105643	ARRDC2	-0.0465009	-0.0723531
ENSG00000105647	PIK3R2	-0.146047	-0.0973458
ENSG00000105656	ELL	0.0680467	-0.229085
ENSG00000105669	COPE	-0.0477961	-0.10859
ENSG00000105671	DDX49	-0.0316077	-0.129474
ENSG00000105672	ETV2	-0.0727864	-0.203999
ENSG00000105676	ARMC6	0.0189691	-0.0865144
ENSG00000105677	TMEM147	-0.0986987	0.00774484
ENSG00000105698	USF2	0.1095	-0.200462
ENSG00000105699	LSR	-0.00712467	-0.24507
ENSG00000105700	KXD1	-0.0250972	-0.0336928
ENSG00000105701	FKBP8	-0.049687	0.0622441
ENSG00000105705	SUGP1	0.00131533	-0.23375
ENSG00000105722	ERF	-0.0272429	-0.086334
ENSG00000105723	GSK3A	-0.00588663	-0.143625
ENSG00000105732	ZNF574	-0.00329004	0.0898841
ENSG00000105738	SIPA1L3	0.0782172	-0.0543271
ENSG00000105750	ZNF85	-0.0803063	-0.326987
ENSG00000105755	ETHE1	-0.138348	-0.604262
ENSG00000105778	AVL9	-0.202341	0.112447
ENSG00000105793	GTPBP10	-0.00617718	-0.0923498
ENSG00000105810	CDK6	-0.0280087	0.0328087
ENSG00000105819	PMPCB	0.0236303	0.0421033
ENSG00000105821	DNAJC2	-0.00686254	-0.0711107
ENSG00000105825	TFPI2	-0.0881698	-0.632433
ENSG00000105829	BET1	-0.0164744	-0.0964842
ENSG00000105835	NAMPT	-0.0216621	-0.149354
ENSG00000105849	TWISTNB	-0.0275559	-0.0551249
ENSG00000105854	PON2	-0.044877	-0.0337597
ENSG00000105856	HBP1	0.0580569	-0.210713
ENSG00000105865	DUS4L	-0.00594574	0.0700769
ENSG00000105875	WDR91	0.194353	0.0839516
ENSG00000105879	CBLL1	0.159764	0.106412
ENSG00000105887	MTPN	-0.0595053	0.0165045
ENSG00000105926	MPP6	-0.0734158	0.0869191
ENSG00000105928	GSDME	-0.0614466	-0.0692703
ENSG00000105939	ZC3HAV1	0.0618141	-0.460996
ENSG00000105948	TTC26	0.121127	0.0216408
ENSG00000105953	OGDH	0.155481	-0.343897
ENSG00000105968	H2AZ2	-0.00874444	0.20696
ENSG00000105971	CAV2	-0.0527249	0.147052
ENSG00000105974	CAV1	-0.0715349	0.193032
ENSG00000105976	MET	0.0847454	0.165781
ENSG00000105982	RNF32	-0.12497	-0.112103
ENSG00000105983	LMBR1	-0.101684	-0.0301549
ENSG00000105991	HOXA1	0.196077	-0.911108
ENSG00000105993	DNAJB6	-0.0603733	0.00436488
ENSG00000105997	HOXA3	-0.10236	-0.134416
ENSG00000106003	LFNG	0.034075	-0.274616
ENSG00000106004	HOXA5	-0.172162	-0.631271
ENSG00000106009	BRAT1	0.0375536	0.0606744
ENSG00000106012	IQCE	-0.00434298	-0.0507546
ENSG00000106025	TSPAN12	-0.223821	-0.187737
ENSG00000106028	SSBP1	-0.0470542	0.0387661
ENSG00000106049	HIBADH	-0.0286837	0.0256678
ENSG00000106052	TAX1BP1	0.0382564	-0.236989
ENSG00000106070	GRB10	-0.073923	-0.0788249
ENSG00000106077	ABHD11	-0.00571549	0.0578102
ENSG00000106080	FKBP14	-0.0636718	-0.219383
ENSG00000106086	PLEKHA8	-0.0368292	0.131219
ENSG00000106089	STX1A	0.200864	0.426465
ENSG00000106105	GARS1	0.0491109	0.189647
ENSG00000106144	CASP2	-0.11565	0.129824
ENSG00000106153	CHCHD2	-0.0418457	-0.0256431
ENSG00000106211	HSPB1	-0.0246807	-0.0325342
ENSG00000106244	PDAP1	-0.0410887	0.124134
ENSG00000106245	BUD31	-0.0547743	0.0897569
ENSG00000106261	ZKSCAN1	-0.124197	0.0154594
ENSG00000106263	EIF3B	-0.0203177	0.0421805
ENSG00000106266	SNX8	-0.0100237	-0.124117
ENSG00000106268	NUDT1	-0.0251455	0.194399
ENSG00000106290	TAF6	-0.0309411	0.322864
ENSG00000106299	WASL	-0.0882514	-0.125747
ENSG00000106305	AIMP2	-0.060085	0.0359626
ENSG00000106330	MOSPD3	-0.00903022	0.351541
ENSG00000106344	RBM28	0.0322551	0.0339195
ENSG00000106348	IMPDH1	0.0240597	0.00266043
ENSG00000106351	AGFG2	-0.0878496	0.410582
ENSG00000106366	SERPINE1	0.0526987	0.37808
ENSG00000106367	AP1S1	-0.044689	0.0340587
ENSG00000106392	C1GALT1	-0.128468	0.0673472
ENSG00000106397	PLOD3	0.0994708	0.157813
ENSG00000106399	RPA3	-0.034668	0.171536
ENSG00000106400	ZNHIT1	-0.0252132	0.0719624
ENSG00000106443	PHF14	0.00895508	0.0640439
ENSG00000106459	NRF1	0.27091	0.106694
ENSG00000106460	TMEM106B	-0.0463632	-0.121365
ENSG00000106462	EZH2	0.066422	0.151344
ENSG00000106477	CEP41	-0.0636664	0.090036
ENSG00000106524	ANKMY2	-0.0100232	-0.092856
ENSG00000106526	ACTR3C	-0.0299695	-0.121812
ENSG00000106537	TSPAN13	-0.0873074	-0.22934
ENSG00000106538	RARRES2	0.0720804	0.949789
ENSG00000106554	CHCHD3	-0.059829	-0.0187644
ENSG00000106588	PSMA2	-0.0482063	-0.0503196
ENSG00000106591	MRPL32	-0.0426421	-0.196457
ENSG00000106603	COA1	-0.0734463	0.0866548
ENSG00000106605	BLVRA	-0.0540763	-0.144873
ENSG00000106608	URGCP	-0.0134964	0.0667646
ENSG00000106609	TMEM248	-0.0666897	-0.173874
ENSG00000106615	RHEB	-0.0439791	0.00396572
ENSG00000106617	PRKAG2	-0.0764129	0.268533
ENSG00000106628	POLD2	0.0214408	0.174583
ENSG00000106635	BCL7B	-0.0532108	0.0223775
ENSG00000106636	YKT6	-0.0223485	-0.0285304
ENSG00000106638	TBL2	-0.0410699	0.00229813
ENSG00000106682	EIF4H	-0.044526	0.123075
ENSG00000106692	FKTN	-0.185698	-0.044653
ENSG00000106701	FSD1L	0.0848152	-0.251532
ENSG00000106723	SPIN1	-0.0176313	0.0277329
ENSG00000106733	NMRK1	-0.00200609	-0.0850978
ENSG00000106771	TMEM245	0.0206909	-0.0641206
ENSG00000106780	MEGF9	-0.0480029	-0.368022
ENSG00000106785	TRIM14	-0.0359285	-0.864307
ENSG00000106799	TGFBR1	0.124601	0.12742
ENSG00000106803	SEC61B	-0.044413	-0.128665
ENSG00000106853	PTGR1	-0.0939542	-0.11447
ENSG00000106868	SUSD1	-0.0644356	-0.0985688
ENSG00000106976	DNM1	0.0707527	0.0111989
ENSG00000106992	AK1	-0.0770464	-0.151515
ENSG00000106993	CDC37L1	-0.0610214	0.0904816
ENSG00000107020	PLGRKT	-0.00850581	0.134878
ENSG00000107021	TBC1D13	-0.093973	0.0202527
ENSG00000107130	NCS1	0.0435467	-0.117366
ENSG00000107140	TESK1	0.139207	0.0645224
ENSG00000107164	FUBP3	-0.0515332	0.104216
ENSG00000107175	CREB3	-0.0130961	-0.198494
ENSG00000107223	EDF1	-0.0361787	0.030936
ENSG00000107281	NPDC1	-0.0251857	0.392113
ENSG00000107338	SHB	-0.0403829	0.487791
ENSG00000107341	UBE2R2	-0.0974146	0.155501
ENSG00000107371	EXOSC3	-0.0147247	0.0768777
ENSG00000107372	ZFAND5	-0.0641566	-0.122716
ENSG00000107438	PDLIM1	-0.0196794	0.339618
ENSG00000107443	CCNJ	0.0204103	0.0567033
ENSG00000107518	ATRNL1	-0.0547031	-0.719038
ENSG00000107521	HPS1	-0.0447796	-0.173984
ENSG00000107537	PHYH	-0.04796	0.128831
ENSG00000107551	RASSF4	-0.0657563	-0.550437
ENSG00000107560	RAB11FIP2	-0.109038	0.11751
ENSG00000107566	ERLIN1	-0.0771693	0.105783
ENSG00000107581	EIF3A	0.232201	0.0615766
ENSG00000107614	TRDMT1	-0.139798	0.463552
ENSG00000107625	DDX50	-0.112636	-0.0251704
ENSG00000107643	MAPK8	-0.0467238	0.0180032
ENSG00000107651	SEC23IP	-0.0523717	0.0294891
ENSG00000107669	ATE1	-0.0949602	-0.0442427
ENSG00000107672	NSMCE4A	0.00356622	-0.0705542
ENSG00000107679	PLEKHA1	-0.0993505	0.304382
ENSG00000107745	MICU1	-0.0843261	-0.0193137
ENSG00000107758	PPP3CB	-0.0519064	-0.149335
ENSG00000107771	CCSER2	-0.0411243	-0.174203
ENSG00000107779	BMPR1A	-0.0885801	0.132528
ENSG00000107789	MINPP1	-0.0230067	-0.0767492
ENSG00000107798	LIPA	-0.0430522	-0.0837109
ENSG00000107815	TWNK	0.183786	0.234666
ENSG00000107816	LZTS2	-0.0552935	0.0389138
ENSG00000107819	SFXN3	-0.0566189	0.355559
ENSG00000107829	FBXW4	0.0241294	0.426716
ENSG00000107833	NPM3	-0.0581472	0.152601
ENSG00000107854	TNKS2	0.0129093	-0.172132
ENSG00000107862	GBF1	0.264311	0.0296335
ENSG00000107872	FBXL15	-0.0796114	-0.141845
ENSG00000107874	CUEDC2	-0.0240177	-0.0437026
ENSG00000107882	SUFU	0.0119333	-0.0107255
ENSG00000107897	ACBD5	-0.115094	0.0102955
ENSG00000107902	LHPP	-0.104846	-0.17294
ENSG00000107929	LARP4B	-0.0282681	0.308165
ENSG00000107937	GTPBP4	0.140652	0.218375
ENSG00000107938	EDRF1	0.330804	-0.201265
ENSG00000107949	BCCIP	-0.0170076	-0.0146608
ENSG00000107951	MTPAP	0.123136	0.294809
ENSG00000107959	PITRM1	0.0819066	0.419256
ENSG00000107960	STN1	-0.0482179	0.0418799
ENSG00000107968	MAP3K8	0.00322201	0.949036
ENSG00000108010	GLRX3	-0.0588003	-0.0273434
ENSG00000108021	TASOR2	0.121309	0.1565
ENSG00000108039	XPNPEP1	-0.00367678	-0.130337
ENSG00000108055	SMC3	0.160714	0.129234
ENSG00000108061	SHOC2	-0.00925556	-0.118873
ENSG00000108064	TFAM	-0.00485306	0.065159
ENSG00000108091	CCDC6	-0.152609	-0.0537376
ENSG00000108094	CUL2	0.0667641	0.179471
ENSG00000108100	CCNY	-0.175658	0.0363793
ENSG00000108106	UBE2S	-0.0417716	-0.117432
ENSG00000108107	RPL28	-0.0450848	0.0158106
ENSG00000108176	DNAJC12	-0.225043	-0.660833
ENSG00000108179	PPIF	-0.021102	-0.0949562
ENSG00000108239	TBC1D12	-0.0218291	-0.356973
ENSG00000108256	NUFIP2	-0.121987	-0.157583
ENSG00000108298	RPL19	-0.0294248	0.0579896
ENSG00000108312	UBTF	0.00773801	-0.0592745
ENSG00000108344	PSMD3	-0.0336181	0.106778
ENSG00000108349	CASC3	0.0796798	-0.0777768
ENSG00000108370	RGS9	0.142512	-0.22497
ENSG00000108384	RAD51C	-0.0568578	0.150422
ENSG00000108395	TRIM37	-0.122512	-0.180265
ENSG00000108406	DHX40	0.0689274	0.37592
ENSG00000108423	TUBD1	0.0299919	-0.1536
ENSG00000108424	KPNB1	0.141685	0.0441554
ENSG00000108433	GOSR2	-0.0149668	-0.466519
ENSG00000108439	PNPO	-0.0191216	-0.331058
ENSG00000108443	RPS6KB1	0.0346248	0.0112237
ENSG00000108448	TRIM16L	-0.0435285	0.339109
ENSG00000108465	CDK5RAP3	0.0487338	0.0216325
ENSG00000108468	CBX1	-0.0386761	-0.0863596
ENSG00000108474	PIGL	-0.000801131	0.206891
ENSG00000108479	GALK1	-0.0724724	-0.0188204
ENSG00000108509	CAMTA2	0.0449865	0.490967
ENSG00000108511	HOXB6	0.0693655	-0.465563
ENSG00000108518	PFN1	-0.0410929	0.12256
ENSG00000108523	RNF167	-0.0359358	0.163486
ENSG00000108528	SLC25A11	-0.0896203	-0.1226
ENSG00000108557	RAI1	-0.0915104	0.309496
ENSG00000108559	NUP88	0.141971	0.228853
ENSG00000108561	C1QBP	-0.0278007	0.0476214
ENSG00000108578	BLMH	0.0331375	-0.0406038
ENSG00000108587	GOSR1	-0.0611959	-0.166599
ENSG00000108588	CCDC47	0.029399	-0.169872
ENSG00000108590	MED31	-0.0617044	0.186347
ENSG00000108591	DRG2	-0.0268481	0.038498
ENSG00000108592	FTSJ3	0.0924709	-0.0278872
ENSG00000108599	AKAP10	-0.00400662	-0.12975
ENSG00000108604	SMARCD2	0.065426	0.031461
ENSG00000108622	ICAM2	-0.0619276	-0.711098
ENSG00000108639	SYNGR2	-0.0196771	-0.249695
ENSG00000108641	B9D1	-0.0770071	-0.160979
ENSG00000108651	UTP6	0.0820431	0.157787
ENSG00000108654	DDX5	0.233501	-0.0251639
ENSG00000108666	C17orf75	-0.0777591	-0.17132
ENSG00000108669	CYTH1	-0.00427303	-0.101989
ENSG00000108671	PSMD11	-0.0549565	0.129385
ENSG00000108679	LGALS3BP	0.0481752	-0.414723
ENSG00000108691	CCL2	-0.0293727	-3.46211
ENSG00000108773	KAT2A	-0.0961311	0.0399519
ENSG00000108774	RAB5C	-0.0503044	-0.0827212
ENSG00000108784	NAGLU	0.0620261	0.0761469
ENSG00000108788	MLX	-0.00410675	-0.138352
ENSG00000108826	MRPL27	-0.0359699	-0.100387
ENSG00000108828	VAT1	-0.0238259	0.0221097
ENSG00000108829	LRRC59	-0.0388892	-0.134661
ENSG00000108846	ABCC3	-0.160283	-0.0491503
ENSG00000108848	LUC7L3	-0.00412889	-0.123032
ENSG00000108854	SMURF2	0.0390878	0.173236
ENSG00000108861	DUSP3	-0.0416272	-0.167751
ENSG00000108883	EFTUD2	0.246882	0.0149303
ENSG00000108946	PRKAR1A	-0.00944804	0.0760703
ENSG00000108953	YWHAE	-0.0395091	0.211865
ENSG00000108960	MMD	-0.0820893	-0.160362
ENSG00000108961	RANGRF	-0.0170863	0.459057
ENSG00000108963	DPH1	-0.0691663	0.201812
ENSG00000109046	WSB1	-0.00847092	0.0323791
ENSG00000109062	SLC9A3R1	-0.0481018	-0.461883
ENSG00000109065	NAT9	-0.0296236	-0.0669625
ENSG00000109066	TMEM104	-0.0749012	-0.239868
ENSG00000109079	TNFAIP1	-0.0418469	-0.064051
ENSG00000109084	TMEM97	-0.0711539	0.144735
ENSG00000109089	CDR2L	0.0672073	-0.0871246
ENSG00000109099	PMP22	-0.0666272	0.654204
ENSG00000109103	UNC119	0.0343958	-0.267417
ENSG00000109111	SUPT6H	0.0188789	0.173986
ENSG00000109113	RAB34	0.0115458	-0.050614
ENSG00000109118	PHF12	0.120797	0.21795
ENSG00000109171	SLAIN2	-0.0934541	0.300423
ENSG00000109180	OCIAD1	-0.0892494	-0.160287
ENSG00000109184	DCUN1D4	-0.0853264	0.0204402
ENSG00000109189	USP46	-0.14022	0.0159653
ENSG00000109220	CHIC2	-0.107834	0.149137
ENSG00000109255	NMU	-0.091723	-0.547202
ENSG00000109270	LAMTOR3	-0.0954419	0.248787
ENSG00000109321	AREG	0.0320956	-1.73435
ENSG00000109323	MANBA	0.177454	-0.20447
ENSG00000109332	UBE2D3	-0.081801	0.0721817
ENSG00000109381	ELF2	0.0365897	0.0163402
ENSG00000109390	NDUFC1	-0.0912937	0.20701
ENSG00000109445	ZNF330	-0.0672984	0.138272
ENSG00000109466	KLHL2	-0.0962053	-0.257567
ENSG00000109475	RPL34	-0.033803	-0.00298239
ENSG00000109519	GRPEL1	-0.0427022	-0.22178
ENSG00000109534	GAR1	-0.01228	0.00869328
ENSG00000109536	FRG1	-0.0443018	0.191906
ENSG00000109572	CLCN3	-0.115416	-0.0361269
ENSG00000109576	AADAT	-0.458412	0.0623481
ENSG00000109586	GALNT7	0.041782	-0.120248
ENSG00000109606	DHX15	0.238608	0.169076
ENSG00000109610	SOD3	-0.0339953	-1.6552
ENSG00000109670	FBXW7	-0.144485	-0.162912
ENSG00000109680	TBC1D19	-0.278669	0.266779
ENSG00000109686	SH3D19	0.0349602	-0.32805
ENSG00000109689	STIM2	0.031699	-0.0809581
ENSG00000109736	MFSD10	-0.0466317	0.403901
ENSG00000109738	GLRB	-0.134568	0.0580597
ENSG00000109775	UFSP2	-0.0760414	-0.240743
ENSG00000109787	KLF3	-0.0571636	0.0087969
ENSG00000109790	KLHL5	-0.0303967	0.0159473
ENSG00000109805	NCAPG	0.171815	0.189155
ENSG00000109814	UGDH	0.0121899	0.032981
ENSG00000109854	HTATIP2	-0.0478971	-0.571551
ENSG00000109861	CTSC	0.00720979	-0.507281
ENSG00000109881	CCDC34	-0.0719258	0.0784416
ENSG00000109911	ELP4	0.0960283	-0.139214
ENSG00000109917	ZPR1	-0.0446481	-0.259485
ENSG00000109919	MTCH2	-0.0491736	-0.10693
ENSG00000109920	FNBP4	0.027543	-0.0823615
ENSG00000109929	SC5D	-0.0214954	-0.118508
ENSG00000109944	JHY	0.209419	0.153864
ENSG00000109971	HSPA8	0.216137	-0.0321988
ENSG00000110011	DNAJC4	-0.0826178	0.0675214
ENSG00000110025	SNX15	-0.0782979	0.0903822
ENSG00000110031	LPXN	-0.0301262	-0.460892
ENSG00000110047	EHD1	0.0876825	-0.410668
ENSG00000110048	OSBP	0.0473939	-0.214214
ENSG00000110057	UNC93B1	-0.0177144	-0.662998
ENSG00000110060	PUS3	0.0146199	-0.0565423
ENSG00000110063	DCPS	-0.0354036	-0.201877
ENSG00000110066	KMT5B	-0.084384	0.0837906
ENSG00000110074	FOXRED1	0.0409807	0.0923555
ENSG00000110080	ST3GAL4	-0.109826	-0.0691253
ENSG00000110092	CCND1	-0.0334241	1.28432
ENSG00000110104	CCDC86	0.00250916	-0.149552
ENSG00000110107	PRPF19	-0.0612483	-0.0289193
ENSG00000110108	TMEM109	-0.0571804	-0.122763
ENSG00000110172	CHORDC1	-0.0689335	-0.0844992
ENSG00000110195	FOLR1	0.0948527	-0.0689761
ENSG00000110200	ANAPC15	-0.0250914	0.00221892
ENSG00000110218	PANX1	-0.0209509	-0.122745
ENSG00000110315	RNF141	0.0920058	-0.154525
ENSG00000110321	EIF4G2	-0.0216597	-0.0581251
ENSG00000110328	GALNT18	-0.150505	-0.96407
ENSG00000110330	BIRC2	0.0419407	-0.197058
ENSG00000110344	UBE4A	3.0247e-05	-0.0812544
ENSG00000110422	HIPK3	-0.144189	0.0578798
ENSG00000110429	FBXO3	-0.129737	-0.592285
ENSG00000110435	PDHX	-0.125225	-0.196659
ENSG00000110442	COMMD9	-0.00914822	-0.0324869
ENSG00000110492	MDK	-0.12209	0.114029
ENSG00000110536	PTPMT1	-0.041685	0.0103435
ENSG00000110619	CARS1	0.16529	0.183448
ENSG00000110628	SLC22A18	-0.0517506	-0.789296
ENSG00000110651	CD81	-0.0490802	-0.110693
ENSG00000110660	SLC35F2	-0.0487211	-0.0848161
ENSG00000110696	C11orf58	-0.0511368	-0.0756571
ENSG00000110697	PITPNM1	-0.0276221	-0.263323
ENSG00000110700	RPS13	-0.0450389	-0.0340057
ENSG00000110711	AIP	-0.00294533	0.0835218
ENSG00000110713	NUP98	0.284282	-0.114666
ENSG00000110717	NDUFS8	-0.0183068	-0.12991
ENSG00000110719	TCIRG1	-0.0912008	-0.548905
ENSG00000110721	CHKA	-0.0325883	-0.0139609
ENSG00000110756	HPS5	-0.0157019	-0.303238
ENSG00000110768	GTF2H1	0.0145868	-0.246288
ENSG00000110801	PSMD9	-0.0192962	0.16735
ENSG00000110811	P3H3	-0.0855878	-0.162384
ENSG00000110841	PPFIBP1	0.121086	-0.419637
ENSG00000110851	PRDM4	-0.0451818	0.0731254
ENSG00000110852	CLEC2B	-0.286795	0.190856
ENSG00000110871	COQ5	-0.0787755	-0.0588495
ENSG00000110880	CORO1C	0.00804771	-0.0169933
ENSG00000110888	CAPRIN2	-0.06105	0.0793596
ENSG00000110906	KCTD10	-0.00699164	0.186488
ENSG00000110911	SLC11A2	-0.0136488	-0.0839199
ENSG00000110917	MLEC	-0.0411288	-0.065871
ENSG00000110921	MVK	-0.0389525	0.302224
ENSG00000110931	CAMKK2	-0.0310137	0.116525
ENSG00000110955	ATP5F1B	-0.00235507	-0.0105085
ENSG00000110958	PTGES3	-0.045414	0.16084
ENSG00000110987	BCL7A	-0.0576049	0.203224
ENSG00000111011	RSRC2	-0.0443176	0.0155324
ENSG00000111057	KRT18	-0.0137763	-0.174662
ENSG00000111142	METAP2	-0.0251789	0.0821603
ENSG00000111196	MAGOHB	-0.0616913	0.10755
ENSG00000111203	ITFG2	0.0343213	-0.0801421
ENSG00000111206	FOXM1	0.0353861	0.146713
ENSG00000111229	ARPC3	-0.0476703	0.0757842
ENSG00000111231	GPN3	-0.015721	0.293136
ENSG00000111237	VPS29	-0.0964263	0.0572231
ENSG00000111247	RAD51AP1	-0.0124301	0.138146
ENSG00000111252	SH2B3	0.028209	0.347303
ENSG00000111269	CREBL2	0.150645	0.376931
ENSG00000111275	ALDH2	0.0132848	-0.449536
ENSG00000111276	CDKN1B	-0.0135369	-0.0516261
ENSG00000111300	NAA25	-0.064534	0.302607
ENSG00000111321	LTBR	-0.0819308	-0.329655
ENSG00000111325	OGFOD2	-0.113372	0.303191
ENSG00000111328	CDK2AP1	-0.134905	0.173205
ENSG00000111331	OAS3	0.00441249	-0.879846
ENSG00000111348	ARHGDIB	5.84607e-05	-0.487643
ENSG00000111358	GTF2H3	-0.0160511	0.153676
ENSG00000111361	EIF2B1	-0.018111	0.167724
ENSG00000111364	DDX55	-0.0338091	0.0638462
ENSG00000111371	SLC38A1	0.0313242	0.39064
ENSG00000111412	C12orf49	0.0802798	-0.0123115
ENSG00000111445	RFC5	-0.11657	0.0926569
ENSG00000111450	STX2	-0.0222369	0.42958
ENSG00000111481	COPZ1	-0.0204951	0.146701
ENSG00000111540	RAB5B	-0.0565628	0.327909
ENSG00000111554	MDM1	-0.0735769	0.204586
ENSG00000111596	CNOT2	-0.000626592	0.0794512
ENSG00000111602	TIMELESS	-0.0289472	0.40038
ENSG00000111605	CPSF6	-0.0313098	0.0293372
ENSG00000111615	KRR1	-0.000521316	0.0797958
ENSG00000111639	MRPL51	-0.0536401	0.306762
ENSG00000111640	GAPDH	-0.0281582	0.324356
ENSG00000111641	NOP2	0.171905	0.0456267
ENSG00000111647	UHRF1BP1L	-0.122958	0.122016
ENSG00000111652	COPS7A	-0.0305092	0.116753
ENSG00000111653	ING4	-0.112028	-0.00304579
ENSG00000111665	CDCA3	-0.0692758	0.318688
ENSG00000111666	CHPT1	0.0344592	0.222077
ENSG00000111669	TPI1	-0.0326093	0.348323
ENSG00000111670	GNPTAB	-0.0581966	0.169946
ENSG00000111671	SPSB2	0.000113406	-0.172803
ENSG00000111678	C12orf57	-0.0595071	0.143394
ENSG00000111684	LPCAT3	-0.0623501	0.0317596
ENSG00000111711	GOLT1B	-0.0447548	0.0288856
ENSG00000111716	LDHB	-0.00388615	0.0308503
ENSG00000111725	PRKAB1	0.0632827	0.115197
ENSG00000111726	CMAS	-0.0757831	-0.0470903
ENSG00000111737	RAB35	-0.027117	0.144877
ENSG00000111775	COX6A1	-0.0494933	0.211413
ENSG00000111785	RIC8B	-0.227846	0.252947
ENSG00000111786	SRSF9	-0.0166459	0.226117
ENSG00000111790	FGFR1OP2	-0.107266	0.16549
ENSG00000111801	BTN3A3	0.110572	-1.02742
ENSG00000111802	TDP2	-0.0882393	0.236058
ENSG00000111817	DSE	-0.0683439	-0.190839
ENSG00000111832	RWDD1	-0.0962658	-0.00150236
ENSG00000111843	TMEM14C	-0.0839513	0.142937
ENSG00000111845	PAK1IP1	-0.0147138	-0.0701382
ENSG00000111846	GCNT2	-0.0577678	-0.134163
[truncated: 5,845 more rows]

## Sheet: Fig. 3c
gene_id	gene_name	MRL_log2fc	intervention
ENSG00000000003	TSPAN6	-0.101973	786-O VHL:EIF4E2 KO
ENSG00000000419	DPM1	-0.0181253	786-O VHL:EIF4E2 KO
ENSG00000000460	C1orf112	-0.076154	786-O VHL:EIF4E2 KO
ENSG00000001036	FUCA2	-0.0418896	786-O VHL:EIF4E2 KO
ENSG00000001460	STPG1	-0.239778	786-O VHL:EIF4E2 KO
ENSG00000001461	NIPAL3	-0.0889502	786-O VHL:EIF4E2 KO
ENSG00000001497	LAS1L	-0.214798	786-O VHL:EIF4E2 KO
ENSG00000001629	ANKIB1	0.012448	786-O VHL:EIF4E2 KO
ENSG00000001630	CYP51A1	-0.11527	786-O VHL:EIF4E2 KO
ENSG00000001631	KRIT1	-0.103232	786-O VHL:EIF4E2 KO
ENSG00000002330	BAD	-0.0170843	786-O VHL:EIF4E2 KO
ENSG00000002549	LAP3	-0.183461	786-O VHL:EIF4E2 KO
ENSG00000002822	MAD1L1	-0.0623377	786-O VHL:EIF4E2 KO
ENSG00000002834	LASP1	-0.0340785	786-O VHL:EIF4E2 KO
ENSG00000002919	SNX11	-0.00216677	786-O VHL:EIF4E2 KO
ENSG00000003056	M6PR	-0.00414519	786-O VHL:EIF4E2 KO
ENSG00000003393	ALS2	-0.0712168	786-O VHL:EIF4E2 KO
ENSG00000003400	CASP10	-0.0623277	786-O VHL:EIF4E2 KO
ENSG00000003402	CFLAR	-0.0365641	786-O VHL:EIF4E2 KO
ENSG00000003436	TFPI	-0.173407	786-O VHL:EIF4E2 KO
ENSG00000003509	NDUFAF7	-0.184871	786-O VHL:EIF4E2 KO
ENSG00000003756	RBM5	-0.0408751	786-O VHL:EIF4E2 KO
ENSG00000004059	ARF5	-0.0215641	786-O VHL:EIF4E2 KO
ENSG00000004142	POLDIP2	0.00118993	786-O VHL:EIF4E2 KO
ENSG00000004455	AK2	-0.0181749	786-O VHL:EIF4E2 KO
ENSG00000004478	FKBP4	-0.100317	786-O VHL:EIF4E2 KO
ENSG00000004487	KDM1A	-0.152906	786-O VHL:EIF4E2 KO
ENSG00000004534	RBM6	0.022443	786-O VHL:EIF4E2 KO
ENSG00000004660	CAMKK1	-0.166769	786-O VHL:EIF4E2 KO
ENSG00000004779	NDUFAB1	0.00926453	786-O VHL:EIF4E2 KO
ENSG00000004864	SLC25A13	-0.148053	786-O VHL:EIF4E2 KO
ENSG00000004866	ST7	-0.31034	786-O VHL:EIF4E2 KO
ENSG00000004897	CDC27	-0.156977	786-O VHL:EIF4E2 KO
ENSG00000004961	HCCS	0.00945486	786-O VHL:EIF4E2 KO
ENSG00000004975	DVL2	0.058159	786-O VHL:EIF4E2 KO
ENSG00000005020	SKAP2	-0.121038	786-O VHL:EIF4E2 KO
ENSG00000005022	SLC25A5	-0.0312674	786-O VHL:EIF4E2 KO
ENSG00000005059	MCUB	-0.00916672	786-O VHL:EIF4E2 KO
ENSG00000005075	POLR2J	0.00183202	786-O VHL:EIF4E2 KO
ENSG00000005175	RPAP3	-0.140503	786-O VHL:EIF4E2 KO
ENSG00000005189	REXO5	0.000877252	786-O VHL:EIF4E2 KO
ENSG00000005194	CIAPIN1	-0.035256	786-O VHL:EIF4E2 KO
ENSG00000005238	FAM214B	-0.0131132	786-O VHL:EIF4E2 KO
ENSG00000005243	COPZ2	-0.0326468	786-O VHL:EIF4E2 KO
ENSG00000005302	MSL3	-0.0116624	786-O VHL:EIF4E2 KO
ENSG00000005436	GCFC2	-0.0348755	786-O VHL:EIF4E2 KO
ENSG00000005448	WDR54	-0.0348462	786-O VHL:EIF4E2 KO
ENSG00000005469	CROT	-0.0816447	786-O VHL:EIF4E2 KO
ENSG00000005483	KMT2E	-0.0716218	786-O VHL:EIF4E2 KO
ENSG00000005486	RHBDD2	0.0448884	786-O VHL:EIF4E2 KO
ENSG00000005700	IBTK	-0.136555	786-O VHL:EIF4E2 KO
ENSG00000005801	ZNF195	-0.0835991	786-O VHL:EIF4E2 KO
ENSG00000005812	FBXL3	-0.0743635	786-O VHL:EIF4E2 KO
ENSG00000005882	PDK2	-0.0341564	786-O VHL:EIF4E2 KO
ENSG00000005884	ITGA3	-0.342509	786-O VHL:EIF4E2 KO
ENSG00000005889	ZFX	-0.133738	786-O VHL:EIF4E2 KO
ENSG00000005893	LAMP2	-0.0574549	786-O VHL:EIF4E2 KO
ENSG00000006007	GDE1	-0.0636068	786-O VHL:EIF4E2 KO
ENSG00000006015	REX1BD	-0.0830785	786-O VHL:EIF4E2 KO
ENSG00000006118	TMEM132A	-0.0737724	786-O VHL:EIF4E2 KO
ENSG00000006125	AP2B1	-0.23055	786-O VHL:EIF4E2 KO
ENSG00000006194	ZNF263	0.112199	786-O VHL:EIF4E2 KO
ENSG00000006282	SPATA20	-0.118906	786-O VHL:EIF4E2 KO
ENSG00000006327	TNFRSF12A	-0.00750291	786-O VHL:EIF4E2 KO
ENSG00000006451	RALA	-0.0350949	786-O VHL:EIF4E2 KO
ENSG00000006453	BAIAP2L1	-0.113285	786-O VHL:EIF4E2 KO
ENSG00000006534	ALDH3B1	-0.015776	786-O VHL:EIF4E2 KO
ENSG00000006576	PHTF2	-0.0127175	786-O VHL:EIF4E2 KO
ENSG00000006607	FARP2	-0.177283	786-O VHL:EIF4E2 KO
ENSG00000006625	GGCT	-0.108701	786-O VHL:EIF4E2 KO
ENSG00000006634	DBF4	-0.00414483	786-O VHL:EIF4E2 KO
ENSG00000006652	IFRD1	-0.0899758	786-O VHL:EIF4E2 KO
ENSG00000006695	COX10	-0.103025	786-O VHL:EIF4E2 KO
ENSG00000006704	GTF2IRD1	-0.250723	786-O VHL:EIF4E2 KO
ENSG00000006712	PAF1	-0.172071	786-O VHL:EIF4E2 KO
ENSG00000006744	ELAC2	-0.196192	786-O VHL:EIF4E2 KO
ENSG00000006757	PNPLA4	0.0240386	786-O VHL:EIF4E2 KO
ENSG00000006831	ADIPOR2	-0.0238951	786-O VHL:EIF4E2 KO
ENSG00000006837	CDKL3	-0.22686	786-O VHL:EIF4E2 KO
ENSG00000007047	MARK4	0.0477929	786-O VHL:EIF4E2 KO
ENSG00000007080	CCDC124	-0.0423472	786-O VHL:EIF4E2 KO
ENSG00000007202	KIAA0100	-0.0577553	786-O VHL:EIF4E2 KO
ENSG00000007255	TRAPPC6A	-0.00654952	786-O VHL:EIF4E2 KO
ENSG00000007341	ST7L	-0.0948363	786-O VHL:EIF4E2 KO
ENSG00000007376	RPUSD1	0.0171257	786-O VHL:EIF4E2 KO
ENSG00000007384	RHBDF1	-0.013304	786-O VHL:EIF4E2 KO
ENSG00000007392	LUC7L	-0.0363393	786-O VHL:EIF4E2 KO
ENSG00000007520	TSR3	-0.0171601	786-O VHL:EIF4E2 KO
ENSG00000007541	PIGQ	0.031212	786-O VHL:EIF4E2 KO
ENSG00000007923	DNAJC11	-0.13337	786-O VHL:EIF4E2 KO
ENSG00000008018	PSMB1	-0.0073988	786-O VHL:EIF4E2 KO
ENSG00000008130	NADK	0.057249	786-O VHL:EIF4E2 KO
ENSG00000008256	CYTH3	-0.0331088	786-O VHL:EIF4E2 KO
ENSG00000008282	SYPL1	-0.0598262	786-O VHL:EIF4E2 KO
ENSG00000008283	CYB561	-0.032457	786-O VHL:EIF4E2 KO
ENSG00000008294	SPAG9	-0.0681483	786-O VHL:EIF4E2 KO
ENSG00000008324	SS18L2	-0.0330253	786-O VHL:EIF4E2 KO
ENSG00000008382	MPND	0.0321193	786-O VHL:EIF4E2 KO
ENSG00000008394	MGST1	-0.00559973	786-O VHL:EIF4E2 KO
ENSG00000008405	CRY1	0.0199926	786-O VHL:EIF4E2 KO
ENSG00000008441	NFIX	-0.149676	786-O VHL:EIF4E2 KO
ENSG00000008513	ST3GAL1	-0.106475	786-O VHL:EIF4E2 KO
ENSG00000008517	IL32	-0.018425	786-O VHL:EIF4E2 KO
ENSG00000008838	MED24	-0.0500484	786-O VHL:EIF4E2 KO
ENSG00000008952	SEC62	-0.075166	786-O VHL:EIF4E2 KO
ENSG00000008988	RPS20	-0.0270338	786-O VHL:EIF4E2 KO
ENSG00000009307	CSDE1	-0.10627	786-O VHL:EIF4E2 KO
ENSG00000009335	UBE3C	-0.070689	786-O VHL:EIF4E2 KO
ENSG00000009413	REV3L	-0.0362588	786-O VHL:EIF4E2 KO
ENSG00000009780	FAM76A	-0.0682525	786-O VHL:EIF4E2 KO
ENSG00000009844	VTA1	-0.0487702	786-O VHL:EIF4E2 KO
ENSG00000009954	BAZ1B	-0.101771	786-O VHL:EIF4E2 KO
ENSG00000010072	SPRTN	-0.173151	786-O VHL:EIF4E2 KO
ENSG00000010165	EEF1AKNMT	-0.179275	786-O VHL:EIF4E2 KO
ENSG00000010219	DYRK4	-0.153766	786-O VHL:EIF4E2 KO
ENSG00000010244	ZNF207	-0.0526865	786-O VHL:EIF4E2 KO
ENSG00000010256	UQCRC1	-0.0586005	786-O VHL:EIF4E2 KO
ENSG00000010270	STARD3NL	-0.0142749	786-O VHL:EIF4E2 KO
ENSG00000010292	NCAPD2	-0.180553	786-O VHL:EIF4E2 KO
ENSG00000010404	IDS	-0.145789	786-O VHL:EIF4E2 KO
ENSG00000010539	ZNF200	-0.0945055	786-O VHL:EIF4E2 KO
ENSG00000010626	LRRC23	-0.014847	786-O VHL:EIF4E2 KO
ENSG00000010803	SCMH1	-0.0771001	786-O VHL:EIF4E2 KO
ENSG00000011007	ELOA	-0.142827	786-O VHL:EIF4E2 KO
ENSG00000011009	LYPLA2	-0.046864	786-O VHL:EIF4E2 KO
ENSG00000011105	TSPAN9	-0.021416	786-O VHL:EIF4E2 KO
ENSG00000011114	BTBD7	-0.254213	786-O VHL:EIF4E2 KO
ENSG00000011132	APBA3	-0.053968	786-O VHL:EIF4E2 KO
ENSG00000011143	MKS1	-0.0232835	786-O VHL:EIF4E2 KO
ENSG00000011243	AKAP8L	-0.196855	786-O VHL:EIF4E2 KO
ENSG00000011260	UTP18	-0.10051	786-O VHL:EIF4E2 KO
ENSG00000011295	TTC19	-0.041326	786-O VHL:EIF4E2 KO
ENSG00000011304	PTBP1	-0.233661	786-O VHL:EIF4E2 KO
ENSG00000011422	PLAUR	-0.059056	786-O VHL:EIF4E2 KO
ENSG00000011426	ANLN	-0.254263	786-O VHL:EIF4E2 KO
ENSG00000011478	QPCTL	-0.0712805	786-O VHL:EIF4E2 KO
ENSG00000011485	PPP5C	-0.0435195	786-O VHL:EIF4E2 KO
ENSG00000011523	CEP68	-0.264606	786-O VHL:EIF4E2 KO
ENSG00000011566	MAP4K3	-0.0206125	786-O VHL:EIF4E2 KO
ENSG00000011638	TMEM159	0.0296204	786-O VHL:EIF4E2 KO
ENSG00000012048	BRCA1	-0.105285	786-O VHL:EIF4E2 KO
ENSG00000012061	ERCC1	-0.0186771	786-O VHL:EIF4E2 KO
ENSG00000012174	MBTPS2	-0.00910376	786-O VHL:EIF4E2 KO
ENSG00000012232	EXTL3	-0.157468	786-O VHL:EIF4E2 KO
ENSG00000012660	ELOVL5	-0.0782539	786-O VHL:EIF4E2 KO
ENSG00000012963	UBR7	-0.118274	786-O VHL:EIF4E2 KO
ENSG00000013275	PSMC4	-0.0360028	786-O VHL:EIF4E2 KO
ENSG00000013288	MAN2B2	-0.0090557	786-O VHL:EIF4E2 KO
ENSG00000013306	SLC25A39	-0.0510668	786-O VHL:EIF4E2 KO
ENSG00000013364	MVP	-0.215514	786-O VHL:EIF4E2 KO
ENSG00000013374	NUB1	-0.0436744	786-O VHL:EIF4E2 KO
ENSG00000013375	PGM3	-0.148881	786-O VHL:EIF4E2 KO
ENSG00000013392	RWDD2A	-0.0233661	786-O VHL:EIF4E2 KO
ENSG00000013441	CLK1	0.127301	786-O VHL:EIF4E2 KO
ENSG00000013561	RNF14	-0.0685107	786-O VHL:EIF4E2 KO
ENSG00000013563	DNASE1L1	0.0409384	786-O VHL:EIF4E2 KO
ENSG00000013573	DDX11	-0.0791591	786-O VHL:EIF4E2 KO
ENSG00000013583	HEBP1	-0.0298911	786-O VHL:EIF4E2 KO
ENSG00000013588	GPRC5A	-0.0483006	786-O VHL:EIF4E2 KO
ENSG00000013619	MAMLD1	-0.158574	786-O VHL:EIF4E2 KO
ENSG00000013810	TACC3	-0.142816	786-O VHL:EIF4E2 KO
ENSG00000014123	UFL1	-0.279117	786-O VHL:EIF4E2 KO
ENSG00000014138	POLA2	-0.2171	786-O VHL:EIF4E2 KO
ENSG00000014164	ZC3H3	-0.302534	786-O VHL:EIF4E2 KO
ENSG00000014216	CAPN1	-0.165748	786-O VHL:EIF4E2 KO
ENSG00000014641	MDH1	-0.0874565	786-O VHL:EIF4E2 KO
ENSG00000014824	SLC30A9	-0.0606218	786-O VHL:EIF4E2 KO
ENSG00000014919	COX15	-0.120091	786-O VHL:EIF4E2 KO
ENSG00000015153	YAF2	0.0110929	786-O VHL:EIF4E2 KO
ENSG00000015171	ZMYND11	-0.0126421	786-O VHL:EIF4E2 KO
ENSG00000015475	BID	-0.0214519	786-O VHL:EIF4E2 KO
ENSG00000015479	MATR3	-0.111571	786-O VHL:EIF4E2 KO
ENSG00000015532	XYLT2	-0.138586	786-O VHL:EIF4E2 KO
ENSG00000016864	GLT8D1	-0.134274	786-O VHL:EIF4E2 KO
ENSG00000017260	ATP2C1	-0.152731	786-O VHL:EIF4E2 KO
ENSG00000017797	RALBP1	-0.0895285	786-O VHL:EIF4E2 KO
ENSG00000018189	RUFY3	-0.134956	786-O VHL:EIF4E2 KO
ENSG00000018408	WWTR1	-0.0224232	786-O VHL:EIF4E2 KO
ENSG00000018510	AGPS	-0.103523	786-O VHL:EIF4E2 KO
ENSG00000018610	CXorf56	-0.0313279	786-O VHL:EIF4E2 KO
ENSG00000018699	TTC27	-0.101527	786-O VHL:EIF4E2 KO
ENSG00000019144	PHLDB1	-0.131667	786-O VHL:EIF4E2 KO
ENSG00000019505	SYT13	0.0099144	786-O VHL:EIF4E2 KO
ENSG00000019549	SNAI2	0.00855787	786-O VHL:EIF4E2 KO
ENSG00000019582	CD74	-0.0277564	786-O VHL:EIF4E2 KO
ENSG00000020256	ZFP64	-0.0951957	786-O VHL:EIF4E2 KO
ENSG00000020426	MNAT1	-0.05509	786-O VHL:EIF4E2 KO
ENSG00000020577	SAMD4A	-0.111797	786-O VHL:EIF4E2 KO
ENSG00000020922	MRE11	-0.150806	786-O VHL:EIF4E2 KO
ENSG00000021355	SERPINB1	-0.0919465	786-O VHL:EIF4E2 KO
ENSG00000021574	SPAST	0.0197104	786-O VHL:EIF4E2 KO
ENSG00000022267	FHL1	-0.0883432	786-O VHL:EIF4E2 KO
ENSG00000022277	RTF2	-0.020904	786-O VHL:EIF4E2 KO
ENSG00000022840	RNF10	-0.0409137	786-O VHL:EIF4E2 KO
ENSG00000023041	ZDHHC6	-0.0555713	786-O VHL:EIF4E2 KO
ENSG00000023191	RNH1	-0.0566124	786-O VHL:EIF4E2 KO
ENSG00000023228	NDUFS1	-0.23908	786-O VHL:EIF4E2 KO
ENSG00000023287	RB1CC1	-0.0797094	786-O VHL:EIF4E2 KO
ENSG00000023318	ERP44	-0.183681	786-O VHL:EIF4E2 KO
ENSG00000023330	ALAS1	-0.267328	786-O VHL:EIF4E2 KO
ENSG00000023445	BIRC3	-0.0153073	786-O VHL:EIF4E2 KO
ENSG00000023516	AKAP11	-0.358851	786-O VHL:EIF4E2 KO
ENSG00000023572	GLRX2	-0.0368641	786-O VHL:EIF4E2 KO
ENSG00000023697	DERA	-0.0295746	786-O VHL:EIF4E2 KO
ENSG00000023734	STRAP	-0.0845551	786-O VHL:EIF4E2 KO
ENSG00000023902	PLEKHO1	-0.0615972	786-O VHL:EIF4E2 KO
ENSG00000023909	GCLM	-0.0500515	786-O VHL:EIF4E2 KO
ENSG00000024422	EHD2	-0.123465	786-O VHL:EIF4E2 KO
ENSG00000024526	DEPDC1	-0.112104	786-O VHL:EIF4E2 KO
ENSG00000024862	CCDC28A	-0.0248001	786-O VHL:EIF4E2 KO
ENSG00000025156	HSF2	-0.322797	786-O VHL:EIF4E2 KO
ENSG00000025293	PHF20	-0.106723	786-O VHL:EIF4E2 KO
ENSG00000025434	NR1H3	0.0451882	786-O VHL:EIF4E2 KO
ENSG00000025708	TYMP	-0.242554	786-O VHL:EIF4E2 KO
ENSG00000025770	NCAPH2	-0.105337	786-O VHL:EIF4E2 KO
ENSG00000025772	TOMM34	-0.0535529	786-O VHL:EIF4E2 KO
ENSG00000025796	SEC63	-0.15629	786-O VHL:EIF4E2 KO
ENSG00000025800	KPNA6	-0.213442	786-O VHL:EIF4E2 KO
ENSG00000026025	VIM	-0.241741	786-O VHL:EIF4E2 KO
ENSG00000026508	CD44	-0.0855928	786-O VHL:EIF4E2 KO
ENSG00000026652	AGPAT4	-0.0519297	786-O VHL:EIF4E2 KO
ENSG00000027001	MIPEP	-0.210653	786-O VHL:EIF4E2 KO
ENSG00000027075	PRKCH	0.0782488	786-O VHL:EIF4E2 KO
ENSG00000027697	IFNGR1	-0.0870729	786-O VHL:EIF4E2 KO
ENSG00000027847	B4GALT7	-0.00743809	786-O VHL:EIF4E2 KO
ENSG00000028116	VRK2	-0.151382	786-O VHL:EIF4E2 KO
ENSG00000028203	VEZT	-0.0673714	786-O VHL:EIF4E2 KO
ENSG00000028528	SNX1	-0.0410829	786-O VHL:EIF4E2 KO
ENSG00000028839	TBPL1	-0.000470249	786-O VHL:EIF4E2 KO
ENSG00000029153	ARNTL2	-0.0561754	786-O VHL:EIF4E2 KO
ENSG00000029363	BCLAF1	-0.276102	786-O VHL:EIF4E2 KO
ENSG00000029364	SLC39A9	0.0202238	786-O VHL:EIF4E2 KO
ENSG00000029639	TFB1M	-0.0775295	786-O VHL:EIF4E2 KO
ENSG00000029725	RABEP1	-0.0114563	786-O VHL:EIF4E2 KO
ENSG00000029993	HMGB3	-0.00266642	786-O VHL:EIF4E2 KO
ENSG00000030066	NUP160	0.0728604	786-O VHL:EIF4E2 KO
ENSG00000030110	BAK1	-0.0603708	786-O VHL:EIF4E2 KO
ENSG00000030582	GRN	-0.0982837	786-O VHL:EIF4E2 KO
ENSG00000031003	FAM13B	0.0750731	786-O VHL:EIF4E2 KO
ENSG00000031691	CENPQ	-0.0185785	786-O VHL:EIF4E2 KO
ENSG00000031698	SARS1	-0.103084	786-O VHL:EIF4E2 KO
ENSG00000031823	RANBP3	-0.143366	786-O VHL:EIF4E2 KO
ENSG00000032389	EIPR1	-0.020643	786-O VHL:EIF4E2 KO
ENSG00000032742	IFT88	-0.289691	786-O VHL:EIF4E2 KO
ENSG00000033011	ALG1	0.0107807	786-O VHL:EIF4E2 KO
ENSG00000033100	CHPF2	-0.0458278	786-O VHL:EIF4E2 KO
ENSG00000033178	UBA6	-0.107397	786-O VHL:EIF4E2 KO
ENSG00000033800	PIAS1	-0.327434	786-O VHL:EIF4E2 KO
ENSG00000033867	SLC4A7	0.136682	786-O VHL:EIF4E2 KO
ENSG00000034152	MAP2K3	-0.0285311	786-O VHL:EIF4E2 KO
ENSG00000034510	TMSB10	-0.0167613	786-O VHL:EIF4E2 KO
ENSG00000034533	ASTE1	-0.169797	786-O VHL:EIF4E2 KO
ENSG00000034677	RNF19A	-0.165577	786-O VHL:EIF4E2 KO
ENSG00000034693	PEX3	-0.193722	786-O VHL:EIF4E2 KO
ENSG00000034713	GABARAPL2	-0.0615316	786-O VHL:EIF4E2 KO
ENSG00000035115	SH3YL1	-0.0125211	786-O VHL:EIF4E2 KO
ENSG00000035141	FAM136A	-0.0185336	786-O VHL:EIF4E2 KO
ENSG00000035403	VCL	-0.120512	786-O VHL:EIF4E2 KO
ENSG00000035499	DEPDC1B	-0.0251582	786-O VHL:EIF4E2 KO
ENSG00000035681	NSMAF	-0.167993	786-O VHL:EIF4E2 KO
ENSG00000035687	ADSS2	-0.110338	786-O VHL:EIF4E2 KO
ENSG00000035928	RFC1	-0.200283	786-O VHL:EIF4E2 KO
ENSG00000036054	TBC1D23	-0.181969	786-O VHL:EIF4E2 KO
ENSG00000036257	CUL3	-0.0674345	786-O VHL:EIF4E2 KO
ENSG00000036549	AC118549.1	-0.00502904	786-O VHL:EIF4E2 KO
ENSG00000037042	TUBG2	-0.143174	786-O VHL:EIF4E2 KO
ENSG00000037241	RPL26L1	-0.0172113	786-O VHL:EIF4E2 KO
ENSG00000037474	NSUN2	-0.157262	786-O VHL:EIF4E2 KO
ENSG00000037637	FBXO42	-0.0418072	786-O VHL:EIF4E2 KO
ENSG00000037749	MFAP3	-0.246565	786-O VHL:EIF4E2 KO
ENSG00000037897	METTL1	-0.0268282	786-O VHL:EIF4E2 KO
ENSG00000038002	AGA	-0.0075217	786-O VHL:EIF4E2 KO
ENSG00000038210	PI4K2B	-0.00236627	786-O VHL:EIF4E2 KO
ENSG00000038274	MAT2B	-0.0593901	786-O VHL:EIF4E2 KO
ENSG00000038427	VCAN	-0.0969077	786-O VHL:EIF4E2 KO
ENSG00000038532	CLEC16A	-0.184944	786-O VHL:EIF4E2 KO
ENSG00000039523	RIPOR1	-0.0891702	786-O VHL:EIF4E2 KO
ENSG00000039560	RAI14	-0.157458	786-O VHL:EIF4E2 KO
ENSG00000039650	PNKP	-0.0757746	786-O VHL:EIF4E2 KO
ENSG00000040275	SPDL1	-0.106078	786-O VHL:EIF4E2 KO
ENSG00000040341	STAU2	-0.00895743	786-O VHL:EIF4E2 KO
ENSG00000040487	SLC66A1	-0.0122429	786-O VHL:EIF4E2 KO
ENSG00000040531	CTNS	-0.132216	786-O VHL:EIF4E2 KO
ENSG00000040633	PHF23	-0.0145558	786-O VHL:EIF4E2 KO
ENSG00000041357	PSMA4	-0.0152347	786-O VHL:EIF4E2 KO
ENSG00000041802	LSG1	-0.175795	786-O VHL:EIF4E2 KO
ENSG00000041880	PARP3	-0.076324	786-O VHL:EIF4E2 KO
ENSG00000041988	THAP3	-0.140596	786-O VHL:EIF4E2 KO
ENSG00000042088	TDP1	-0.0380189	786-O VHL:EIF4E2 KO
ENSG00000042286	AIFM2	-0.0646625	786-O VHL:EIF4E2 KO
ENSG00000042445	RETSAT	-0.150859	786-O VHL:EIF4E2 KO
ENSG00000042493	CAPG	-0.0210821	786-O VHL:EIF4E2 KO
ENSG00000042753	AP2S1	0.00605804	786-O VHL:EIF4E2 KO
ENSG00000043093	DCUN1D1	-0.063352	786-O VHL:EIF4E2 KO
ENSG00000043143	JADE2	-0.0169004	786-O VHL:EIF4E2 KO
ENSG00000043514	TRIT1	-0.16701	786-O VHL:EIF4E2 KO
ENSG00000044115	CTNNA1	-0.193788	786-O VHL:EIF4E2 KO
ENSG00000044459	CNTLN	-0.0498363	786-O VHL:EIF4E2 KO
ENSG00000044574	HSPA5	-0.246599	786-O VHL:EIF4E2 KO
ENSG00000046604	DSG2	-0.189484	786-O VHL:EIF4E2 KO
ENSG00000046647	GEMIN8	-0.114097	786-O VHL:EIF4E2 KO
ENSG00000047056	WDR37	0.0144154	786-O VHL:EIF4E2 KO
ENSG00000047249	ATP6V1H	-0.298886	786-O VHL:EIF4E2 KO
ENSG00000047315	POLR2B	-0.174476	786-O VHL:EIF4E2 KO
ENSG00000047410	TPR	-0.295017	786-O VHL:EIF4E2 KO
ENSG00000047578	KIAA0556	-0.128568	786-O VHL:EIF4E2 KO
ENSG00000047579	DTNBP1	-0.051714	786-O VHL:EIF4E2 KO
ENSG00000047621	C12orf4	-0.148937	786-O VHL:EIF4E2 KO
ENSG00000047634	SCML1	0.0350749	786-O VHL:EIF4E2 KO
ENSG00000047849	MAP4	-0.0872598	786-O VHL:EIF4E2 KO
ENSG00000047932	GOPC	-0.144749	786-O VHL:EIF4E2 KO
ENSG00000048028	USP28	-0.0920942	786-O VHL:EIF4E2 KO
ENSG00000048052	HDAC9	-0.15567	786-O VHL:EIF4E2 KO
ENSG00000048140	TSPAN17	-0.0698455	786-O VHL:EIF4E2 KO
ENSG00000048392	RRM2B	-0.043711	786-O VHL:EIF4E2 KO
ENSG00000048405	ZNF800	-0.194217	786-O VHL:EIF4E2 KO
ENSG00000048471	SNX29	-0.245593	786-O VHL:EIF4E2 KO
ENSG00000048544	MRPS10	-0.0659716	786-O VHL:EIF4E2 KO
ENSG00000048649	RSF1	-0.217967	786-O VHL:EIF4E2 KO
ENSG00000048991	R3HDM1	-0.0803433	786-O VHL:EIF4E2 KO
ENSG00000049130	KITLG	0.0163547	786-O VHL:EIF4E2 KO
ENSG00000049167	ERCC8	-0.0538877	786-O VHL:EIF4E2 KO
ENSG00000049245	VAMP3	-0.0375662	786-O VHL:EIF4E2 KO
ENSG00000049246	PER3	-0.165631	786-O VHL:EIF4E2 KO
ENSG00000049249	TNFRSF9	-0.125827	786-O VHL:EIF4E2 KO
ENSG00000049449	RCN1	-0.0266494	786-O VHL:EIF4E2 KO
ENSG00000049541	RFC2	-0.106933	786-O VHL:EIF4E2 KO
ENSG00000049656	CLPTM1L	-0.00262362	786-O VHL:EIF4E2 KO
ENSG00000049759	NEDD4L	-0.0172173	786-O VHL:EIF4E2 KO
ENSG00000049769	PPP1R3F	-0.0475173	786-O VHL:EIF4E2 KO
ENSG00000049860	HEXB	-0.0397528	786-O VHL:EIF4E2 KO
ENSG00000050130	JKAMP	-0.0184823	786-O VHL:EIF4E2 KO
ENSG00000050165	DKK3	-0.106316	786-O VHL:EIF4E2 KO
ENSG00000050327	ARHGEF5	0.126182	786-O VHL:EIF4E2 KO
ENSG00000050344	NFE2L3	-0.0300969	786-O VHL:EIF4E2 KO
ENSG00000050393	MCUR1	0.0173493	786-O VHL:EIF4E2 KO
ENSG00000050405	LIMA1	-0.0216454	786-O VHL:EIF4E2 KO
ENSG00000050426	LETMD1	-0.279744	786-O VHL:EIF4E2 KO
ENSG00000050748	MAPK9	0.0918206	786-O VHL:EIF4E2 KO
ENSG00000050820	BCAR1	-0.132111	786-O VHL:EIF4E2 KO
ENSG00000051108	HERPUD1	-0.00996571	786-O VHL:EIF4E2 KO
ENSG00000051128	HOMER3	-0.0380789	786-O VHL:EIF4E2 KO
ENSG00000051180	RAD51	-0.0614363	786-O VHL:EIF4E2 KO
ENSG00000051341	POLQ	-0.0370688	786-O VHL:EIF4E2 KO
ENSG00000051382	PIK3CB	-0.0261637	786-O VHL:EIF4E2 KO
ENSG00000051523	CYBA	-0.0230616	786-O VHL:EIF4E2 KO
ENSG00000051596	THOC3	-0.0140346	786-O VHL:EIF4E2 KO
ENSG00000051620	HEBP2	-0.00791199	786-O VHL:EIF4E2 KO
ENSG00000052126	PLEKHA5	-0.189357	786-O VHL:EIF4E2 KO
ENSG00000052723	SIKE1	-0.0222099	786-O VHL:EIF4E2 KO
ENSG00000052802	MSMO1	-0.192831	786-O VHL:EIF4E2 KO
ENSG00000052841	TTC17	0.122166	786-O VHL:EIF4E2 KO
ENSG00000053254	FOXN3	-0.0187458	786-O VHL:EIF4E2 KO
ENSG00000053371	AKR7A2	-0.0269918	786-O VHL:EIF4E2 KO
ENSG00000053372	MRTO4	-0.0267291	786-O VHL:EIF4E2 KO
ENSG00000053501	USE1	0.0184542	786-O VHL:EIF4E2 KO
ENSG00000053747	LAMA3	-0.0242443	786-O VHL:EIF4E2 KO
ENSG00000053770	AP5M1	-0.0949579	786-O VHL:EIF4E2 KO
ENSG00000053900	ANAPC4	-0.118556	786-O VHL:EIF4E2 KO
ENSG00000054116	TRAPPC3	-0.0722758	786-O VHL:EIF4E2 KO
ENSG00000054118	THRAP3	-0.220979	786-O VHL:EIF4E2 KO
ENSG00000054148	PHPT1	-0.00808543	786-O VHL:EIF4E2 KO
ENSG00000054267	ARID4B	0.00736649	786-O VHL:EIF4E2 KO
ENSG00000054282	SDCCAG8	0.0878667	786-O VHL:EIF4E2 KO
ENSG00000054392	HHAT	-0.0653928	786-O VHL:EIF4E2 KO
ENSG00000054523	KIF1B	-0.203382	786-O VHL:EIF4E2 KO
ENSG00000054611	TBC1D22A	-0.0253743	786-O VHL:EIF4E2 KO
ENSG00000054967	RELT	-0.0115034	786-O VHL:EIF4E2 KO
ENSG00000055044	NOP58	-0.25092	786-O VHL:EIF4E2 KO
ENSG00000055070	SZRD1	-0.0536691	786-O VHL:EIF4E2 KO
ENSG00000055118	KCNH2	-0.0922013	786-O VHL:EIF4E2 KO
ENSG00000055130	CUL1	-0.185225	786-O VHL:EIF4E2 KO
ENSG00000055147	FAM114A2	-0.015137	786-O VHL:EIF4E2 KO
ENSG00000055163	CYFIP2	-0.0777051	786-O VHL:EIF4E2 KO
ENSG00000055208	TAB2	0.0421131	786-O VHL:EIF4E2 KO
ENSG00000055211	GINM1	0.0288917	786-O VHL:EIF4E2 KO
ENSG00000055332	EIF2AK2	-0.155484	786-O VHL:EIF4E2 KO
ENSG00000055483	USP36	-0.29556	786-O VHL:EIF4E2 KO
ENSG00000055950	MRPL43	0.00775591	786-O VHL:EIF4E2 KO
ENSG00000056050	HPF1	0.00115988	786-O VHL:EIF4E2 KO
ENSG00000056097	ZFR	-0.255072	786-O VHL:EIF4E2 KO
ENSG00000056558	TRAF1	-0.0586224	786-O VHL:EIF4E2 KO
ENSG00000056586	RC3H2	-0.18381	786-O VHL:EIF4E2 KO
ENSG00000056972	TRAF3IP2	-0.0471458	786-O VHL:EIF4E2 KO
ENSG00000057019	DCBLD2	-0.0486843	786-O VHL:EIF4E2 KO
ENSG00000057252	SOAT1	-0.0790779	786-O VHL:EIF4E2 KO
ENSG00000057608	GDI2	-0.0847441	786-O VHL:EIF4E2 KO
ENSG00000057663	ATG5	0.0541137	786-O VHL:EIF4E2 KO
ENSG00000057757	PITHD1	0.0106218	786-O VHL:EIF4E2 KO
ENSG00000057935	MTA3	-0.103996	786-O VHL:EIF4E2 KO
ENSG00000058056	USP13	-0.0454776	786-O VHL:EIF4E2 KO
ENSG00000058063	ATP11B	-0.0977649	786-O VHL:EIF4E2 KO
ENSG00000058091	CDK14	-0.080082	786-O VHL:EIF4E2 KO
ENSG00000058262	SEC61A1	-0.168821	786-O VHL:EIF4E2 KO
ENSG00000058272	PPP1R12A	-0.177621	786-O VHL:EIF4E2 KO
ENSG00000058600	POLR3E	-0.0764725	786-O VHL:EIF4E2 KO
ENSG00000058668	ATP2B4	0.00881769	786-O VHL:EIF4E2 KO
ENSG00000058673	ZC3H11A	-0.0533309	786-O VHL:EIF4E2 KO
ENSG00000058799	YIPF1	0.0272156	786-O VHL:EIF4E2 KO
ENSG00000058804	NDC1	-0.142596	786-O VHL:EIF4E2 KO
ENSG00000058866	DGKG	0.0342201	786-O VHL:EIF4E2 KO
ENSG00000059122	FLYWCH1	-0.074097	786-O VHL:EIF4E2 KO
ENSG00000059145	UNKL	0.0766263	786-O VHL:EIF4E2 KO
ENSG00000059377	TBXAS1	-0.0529177	786-O VHL:EIF4E2 KO
ENSG00000059378	PARP12	-0.108544	786-O VHL:EIF4E2 KO
ENSG00000059573	ALDH18A1	-0.228696	786-O VHL:EIF4E2 KO
ENSG00000059691	GATB	-0.031325	786-O VHL:EIF4E2 KO
ENSG00000059728	MXD1	-0.0770466	786-O VHL:EIF4E2 KO
ENSG00000059769	DNAJC25	0.00264061	786-O VHL:EIF4E2 KO
ENSG00000060138	YBX3	-0.0568964	786-O VHL:EIF4E2 KO
ENSG00000060140	STYK1	0.228452	786-O VHL:EIF4E2 KO
ENSG00000060237	WNK1	-0.146041	786-O VHL:EIF4E2 KO
ENSG00000060339	CCAR1	-0.190285	786-O VHL:EIF4E2 KO
ENSG00000060491	OGFR	-0.0787184	786-O VHL:EIF4E2 KO
ENSG00000060642	PIGV	-0.273767	786-O VHL:EIF4E2 KO
ENSG00000060688	SNRNP40	-0.0242886	786-O VHL:EIF4E2 KO
ENSG00000060749	QSER1	-0.168618	786-O VHL:EIF4E2 KO
ENSG00000060762	MPC1	0.0737377	786-O VHL:EIF4E2 KO
ENSG00000060971	ACAA1	-0.060534	786-O VHL:EIF4E2 KO
ENSG00000060982	BCAT1	-0.0410115	786-O VHL:EIF4E2 KO
ENSG00000061273	HDAC7	-0.0944534	786-O VHL:EIF4E2 KO
ENSG00000061656	SPAG4	-0.0408301	786-O VHL:EIF4E2 KO
ENSG00000061676	NCKAP1	-0.148904	786-O VHL:EIF4E2 KO
ENSG00000061794	MRPS35	-0.0217296	786-O VHL:EIF4E2 KO
ENSG00000061918	GUCY1B1	-0.0848495	786-O VHL:EIF4E2 KO
ENSG00000061936	SFSWAP	-0.185035	786-O VHL:EIF4E2 KO
ENSG00000062194	GPBP1	-0.124103	786-O VHL:EIF4E2 KO
ENSG00000062282	DGAT2	-0.024045	786-O VHL:EIF4E2 KO
ENSG00000062485	CS	-0.211638	786-O VHL:EIF4E2 KO
ENSG00000062582	MRPS24	-0.0291124	786-O VHL:EIF4E2 KO
ENSG00000062598	ELMO2	-0.184487	786-O VHL:EIF4E2 KO
ENSG00000062650	WAPL	-0.24982	786-O VHL:EIF4E2 KO
ENSG00000062716	VMP1	-0.115634	786-O VHL:EIF4E2 KO
ENSG00000062725	APPBP2	-0.11398	786-O VHL:EIF4E2 KO
ENSG00000063046	EIF4B	-0.470351	786-O VHL:EIF4E2 KO
ENSG00000063176	SPHK2	-0.127502	786-O VHL:EIF4E2 KO
ENSG00000063177	RPL18	-0.0268944	786-O VHL:EIF4E2 KO
ENSG00000063241	ISOC2	-0.0401135	786-O VHL:EIF4E2 KO
ENSG00000063244	U2AF2	-0.0431155	786-O VHL:EIF4E2 KO
ENSG00000063245	EPN1	-0.0888945	786-O VHL:EIF4E2 KO
ENSG00000063322	MED29	-0.0715615	786-O VHL:EIF4E2 KO
ENSG00000063660	GPC1	-0.0288275	786-O VHL:EIF4E2 KO
ENSG00000063854	HAGH	-0.00767921	786-O VHL:EIF4E2 KO
ENSG00000063978	RNF4	-0.0501596	786-O VHL:EIF4E2 KO
ENSG00000064012	CASP8	-0.0729179	786-O VHL:EIF4E2 KO
ENSG00000064042	LIMCH1		786-O VHL:EIF4E2 KO
ENSG00000064102	INTS13	-0.112249	786-O VHL:EIF4E2 KO
ENSG00000064115	TM7SF3	-0.0694747	786-O VHL:EIF4E2 KO
ENSG00000064199	SPA17	-0.0435356	786-O VHL:EIF4E2 KO
ENSG00000064313	TAF2	-0.139209	786-O VHL:EIF4E2 KO
ENSG00000064393	HIPK2	-0.256909	786-O VHL:EIF4E2 KO
ENSG00000064419	TNPO3	-0.143494	786-O VHL:EIF4E2 KO
ENSG00000064490	RFXANK	-0.04039	786-O VHL:EIF4E2 KO
ENSG00000064545	TMEM161A	-0.0464971	786-O VHL:EIF4E2 KO
ENSG00000064601	CTSA	-0.0516475	786-O VHL:EIF4E2 KO
ENSG00000064652	SNX24	-0.0256712	786-O VHL:EIF4E2 KO
ENSG00000064666	CNN2	-0.0200789	786-O VHL:EIF4E2 KO
ENSG00000064703	DDX20	-0.107838	786-O VHL:EIF4E2 KO
ENSG00000064726	BTBD1	-0.0655767	786-O VHL:EIF4E2 KO
ENSG00000064932	SBNO2	-0.032079	786-O VHL:EIF4E2 KO
ENSG00000064961	HMG20B	0.00936593	786-O VHL:EIF4E2 KO
ENSG00000064995	TAF11	0.012802	786-O VHL:EIF4E2 KO
ENSG00000065000	AP3D1	-0.0466662	786-O VHL:EIF4E2 KO
ENSG00000065057	NTHL1	-0.0127341	786-O VHL:EIF4E2 KO
ENSG00000065135	GNAI3	-0.0697338	786-O VHL:EIF4E2 KO
ENSG00000065150	IPO5	-0.113067	786-O VHL:EIF4E2 KO
ENSG00000065154	OAT	-0.183233	786-O VHL:EIF4E2 KO
ENSG00000065183	WDR3	-0.327342	786-O VHL:EIF4E2 KO
ENSG00000065243	PKN2	-0.243779	786-O VHL:EIF4E2 KO
ENSG00000065268	WDR18	-0.0408908	786-O VHL:EIF4E2 KO
ENSG00000065308	TRAM2	-0.0616547	786-O VHL:EIF4E2 KO
ENSG00000065328	MCM10	-0.142895	786-O VHL:EIF4E2 KO
ENSG00000065427	KARS1	-0.135312	786-O VHL:EIF4E2 KO
ENSG00000065457	ADAT1	-0.0113693	786-O VHL:EIF4E2 KO
ENSG00000065485	PDIA5	-0.178892	786-O VHL:EIF4E2 KO
ENSG00000065491	TBC1D22B	-0.148916	786-O VHL:EIF4E2 KO
ENSG00000065518	NDUFB4	-0.0123713	786-O VHL:EIF4E2 KO
ENSG00000065534	MYLK	0.0459365	786-O VHL:EIF4E2 KO
ENSG00000065548	ZC3H15	-0.0287096	786-O VHL:EIF4E2 KO
ENSG00000065559	MAP2K4	-0.0806512	786-O VHL:EIF4E2 KO
ENSG00000065600	PACC1	-0.144293	786-O VHL:EIF4E2 KO
ENSG00000065615	CYB5R4	-0.0156966	786-O VHL:EIF4E2 KO
ENSG00000065665	SEC61A2	-0.0681194	786-O VHL:EIF4E2 KO
ENSG00000065802	ASB1	-0.0882163	786-O VHL:EIF4E2 KO
ENSG00000065809	FAM107B	-0.00364662	786-O VHL:EIF4E2 KO
ENSG00000065833	ME1	-0.154253	786-O VHL:EIF4E2 KO
ENSG00000065882	TBC1D1	-0.0285286	786-O VHL:EIF4E2 KO
ENSG00000065911	MTHFD2	-0.0445221	786-O VHL:EIF4E2 KO
ENSG00000065978	YBX1	-0.086622	786-O VHL:EIF4E2 KO
ENSG00000066027	PPP2R5A	-0.00539473	786-O VHL:EIF4E2 KO
ENSG00000066044	ELAVL1	-0.0314511	786-O VHL:EIF4E2 KO
ENSG00000066117	SMARCD1	-0.0533981	786-O VHL:EIF4E2 KO
ENSG00000066136	NFYC	0.0276066	786-O VHL:EIF4E2 KO
ENSG00000066230	SLC9A3	0.0167172	786-O VHL:EIF4E2 KO
ENSG00000066248	NGEF	0.04023	786-O VHL:EIF4E2 KO
ENSG00000066279	ASPM	-0.124546	786-O VHL:EIF4E2 KO
ENSG00000066322	ELOVL1	-0.0748994	786-O VHL:EIF4E2 KO
ENSG00000066379	ZNRD1	-0.0325836	786-O VHL:EIF4E2 KO
ENSG00000066422	ZBTB11	-0.113836	786-O VHL:EIF4E2 KO
ENSG00000066427	ATXN3	-0.304393	786-O VHL:EIF4E2 KO
ENSG00000066455	GOLGA5	0.00473792	786-O VHL:EIF4E2 KO
ENSG00000066557	LRRC40	-0.121336	786-O VHL:EIF4E2 KO
ENSG00000066583	ISOC1	0.0110674	786-O VHL:EIF4E2 KO
ENSG00000066651	TRMT11	-0.204565	786-O VHL:EIF4E2 KO
ENSG00000066654	THUMPD1	-0.0693087	786-O VHL:EIF4E2 KO
ENSG00000066697	MSANTD3	-0.0313849	786-O VHL:EIF4E2 KO
ENSG00000066777	ARFGEF1	-0.0897158	786-O VHL:EIF4E2 KO
ENSG00000066855	MTFR1	-0.0341748	786-O VHL:EIF4E2 KO
ENSG00000066926	FECH	-0.0720984	786-O VHL:EIF4E2 KO
ENSG00000067048	DDX3Y	-0.293817	786-O VHL:EIF4E2 KO
ENSG00000067064	IDI1	-0.158647	786-O VHL:EIF4E2 KO
ENSG00000067066	SP100	-0.0619856	786-O VHL:EIF4E2 KO
ENSG00000067113	PLPP1	0.0119586	786-O VHL:EIF4E2 KO
ENSG00000067167	TRAM1	-0.018299	786-O VHL:EIF4E2 KO
ENSG00000067182	TNFRSF1A	-0.060597	786-O VHL:EIF4E2 KO
ENSG00000067208	EVI5	-0.0444791	786-O VHL:EIF4E2 KO
ENSG00000067221	STOML1	0.0272376	786-O VHL:EIF4E2 KO
ENSG00000067225	PKM	-0.239359	786-O VHL:EIF4E2 KO
ENSG00000067248	DHX29	-0.0236183	786-O VHL:EIF4E2 KO
ENSG00000067533	RRP15	-0.00150807	786-O VHL:EIF4E2 KO
ENSG00000067646	ZFY	-0.243265	786-O VHL:EIF4E2 KO
ENSG00000067704	IARS2	-0.102228	786-O VHL:EIF4E2 KO
ENSG00000067798	NAV3	-0.17003	786-O VHL:EIF4E2 KO
ENSG00000067829	IDH3G	-0.0637956	786-O VHL:EIF4E2 KO
ENSG00000067836	ROGDI	-0.151375	786-O VHL:EIF4E2 KO
ENSG00000067900	ROCK1	-0.160966	786-O VHL:EIF4E2 KO
ENSG00000067955	CBFB	-0.0314821	786-O VHL:EIF4E2 KO
ENSG00000067992	PDK3	-0.0601891	786-O VHL:EIF4E2 KO
ENSG00000068001	HYAL2	0.0213052	786-O VHL:EIF4E2 KO
ENSG00000068028	RASSF1	-0.0469534	786-O VHL:EIF4E2 KO
ENSG00000068120	COASY	-0.160869	786-O VHL:EIF4E2 KO
ENSG00000068137	PLEKHH3	-0.0117803	786-O VHL:EIF4E2 KO
ENSG00000068305	MEF2A	-0.111552	786-O VHL:EIF4E2 KO
ENSG00000068308	OTUD5	-0.0637008	786-O VHL:EIF4E2 KO
ENSG00000068323	TFE3	0.048164	786-O VHL:EIF4E2 KO
ENSG00000068354	TBC1D25	0.135556	786-O VHL:EIF4E2 KO
ENSG00000068366	ACSL4	-0.0580193	786-O VHL:EIF4E2 KO
ENSG00000068394	GPKOW	-0.125958	786-O VHL:EIF4E2 KO
ENSG00000068400	GRIPAP1	-0.0549955	786-O VHL:EIF4E2 KO
ENSG00000068438	FTSJ1	-0.0558563	786-O VHL:EIF4E2 KO
ENSG00000068489	PRR11	-0.0643664	786-O VHL:EIF4E2 KO
ENSG00000068697	LAPTM4A	-0.0270836	786-O VHL:EIF4E2 KO
ENSG00000068724	TTC7A	-0.163168	786-O VHL:EIF4E2 KO
ENSG00000068745	IP6K2	-0.129015	786-O VHL:EIF4E2 KO
ENSG00000068784	SRBD1	-0.279157	786-O VHL:EIF4E2 KO
ENSG00000068796	KIF2A	-0.0705695	786-O VHL:EIF4E2 KO
ENSG00000068885	IFT80	0.0119699	786-O VHL:EIF4E2 KO
ENSG00000068903	SIRT2	0.0135319	786-O VHL:EIF4E2 KO
ENSG00000068912	ERLEC1	-0.00494806	786-O VHL:EIF4E2 KO
ENSG00000069011	PITX1	-0.0461813	786-O VHL:EIF4E2 KO
ENSG00000069275	NUCKS1	-0.0541006	786-O VHL:EIF4E2 KO
ENSG00000069329	VPS35	-0.21419	786-O VHL:EIF4E2 KO
ENSG00000069345	DNAJA2	-0.138099	786-O VHL:EIF4E2 KO
ENSG00000069399	BCL3	-0.0230351	786-O VHL:EIF4E2 KO
ENSG00000069424	KCNAB2	0.157404	786-O VHL:EIF4E2 KO
ENSG00000069431	ABCC9	-0.0122317	786-O VHL:EIF4E2 KO
ENSG00000069509	FUNDC1	-0.0852894	786-O VHL:EIF4E2 KO
ENSG00000069849	ATP1B3	-0.0565201	786-O VHL:EIF4E2 KO
ENSG00000069869	NEDD4	-0.221849	786-O VHL:EIF4E2 KO
ENSG00000069943	PIGB	-0.136153	786-O VHL:EIF4E2 KO
ENSG00000069956	MAPK6	0.0542229	786-O VHL:EIF4E2 KO
ENSG00000069966	GNB5	-0.0582461	786-O VHL:EIF4E2 KO
ENSG00000069974	RAB27A	-0.0544328	786-O VHL:EIF4E2 KO
ENSG00000069998	HDHD5	-0.0712803	786-O VHL:EIF4E2 KO
ENSG00000070010	UFD1	-0.0968975	786-O VHL:EIF4E2 KO
ENSG00000070047	PHRF1	-0.186342	786-O VHL:EIF4E2 KO
ENSG00000070081	NUCB2	-0.0504212	786-O VHL:EIF4E2 KO
ENSG00000070087	PFN2	-0.00172312	786-O VHL:EIF4E2 KO
ENSG00000070159	PTPN3	0.0429201	786-O VHL:EIF4E2 KO
ENSG00000070214	SLC44A1	-0.00980199	786-O VHL:EIF4E2 KO
ENSG00000070269	TMEM260	-0.0154876	786-O VHL:EIF4E2 KO
ENSG00000070366	SMG6	0.136639	786-O VHL:EIF4E2 KO
ENSG00000070367	EXOC5	-0.0724115	786-O VHL:EIF4E2 KO
ENSG00000070404	FSTL3	-0.019395	786-O VHL:EIF4E2 KO
ENSG00000070413	DGCR2	0.0130369	786-O VHL:EIF4E2 KO
ENSG00000070423	RNF126	-0.0227374	786-O VHL:EIF4E2 KO
ENSG00000070501	POLB	-0.0958923	786-O VHL:EIF4E2 KO
ENSG00000070540	WIPI1	-0.0762766	786-O VHL:EIF4E2 KO
ENSG00000070614	NDST1	0.0422416	786-O VHL:EIF4E2 KO
ENSG00000070669	ASNS	-0.104731	786-O VHL:EIF4E2 KO
ENSG00000070718	AP3M2	-0.108417	786-O VHL:EIF4E2 KO
ENSG00000070756	PABPC1	-0.148788	786-O VHL:EIF4E2 KO
ENSG00000070761	CFAP20	-0.0363467	786-O VHL:EIF4E2 KO
ENSG00000070785	EIF2B3	-0.117526	786-O VHL:EIF4E2 KO
ENSG00000070814	TCOF1	-0.294765	786-O VHL:EIF4E2 KO
ENSG00000070831	CDC42	0.00192731	786-O VHL:EIF4E2 KO
ENSG00000070882	OSBPL3	-0.203651	786-O VHL:EIF4E2 KO
ENSG00000070950	RAD18	-0.117628	786-O VHL:EIF4E2 KO
ENSG00000070961	ATP2B1	-0.032398	786-O VHL:EIF4E2 KO
ENSG00000071082	RPL31	-0.0247845	786-O VHL:EIF4E2 KO
ENSG00000071205	ARHGAP10	0.0252751	786-O VHL:EIF4E2 KO
ENSG00000071243	ING3	-0.0483021	786-O VHL:EIF4E2 KO
ENSG00000071282	LMCD1	-0.082371	786-O VHL:EIF4E2 KO
ENSG00000071462	BUD23	-0.086419	786-O VHL:EIF4E2 KO
ENSG00000071539	TRIP13	-0.0122661	786-O VHL:EIF4E2 KO
ENSG00000071553	ATP6AP1	-0.0528565	786-O VHL:EIF4E2 KO
ENSG00000071626	DAZAP1	-0.0770391	786-O VHL:EIF4E2 KO
ENSG00000071655	MBD3	0.0199841	786-O VHL:EIF4E2 KO
ENSG00000071794	HLTF	-0.209276	786-O VHL:EIF4E2 KO
ENSG00000071859	FAM50A	-0.0421433	786-O VHL:EIF4E2 KO
ENSG00000071889	FAM3A	-0.0464249	786-O VHL:EIF4E2 KO
ENSG00000072042	RDH11	-0.204212	786-O VHL:EIF4E2 KO
ENSG00000072110	ACTN1	-0.092472	786-O VHL:EIF4E2 KO
ENSG00000072135	PTPN18	0.0436708	786-O VHL:EIF4E2 KO
ENSG00000072210	ALDH3A2	-0.00670243	786-O VHL:EIF4E2 KO
ENSG00000072274	TFRC	-0.0615852	786-O VHL:EIF4E2 KO
ENSG00000072364	AFF4	-0.294027	786-O VHL:EIF4E2 KO
ENSG00000072401	UBE2D1	-0.13034	786-O VHL:EIF4E2 KO
ENSG00000072415	MPP5	-0.128795	786-O VHL:EIF4E2 KO
ENSG00000072422	RHOBTB1	-0.123136	786-O VHL:EIF4E2 KO
ENSG00000072501	SMC1A	-0.201518	786-O VHL:EIF4E2 KO
ENSG00000072506	HSD17B10	-0.00458297	786-O VHL:EIF4E2 KO
ENSG00000072518	MARK2	-0.0853102	786-O VHL:EIF4E2 KO
ENSG00000072571	HMMR	-0.301669	786-O VHL:EIF4E2 KO
ENSG00000072609	CHFR	-0.193646	786-O VHL:EIF4E2 KO
ENSG00000072682	P4HA2	-0.188736	786-O VHL:EIF4E2 KO
ENSG00000072736	NFATC3	-0.0560157	786-O VHL:EIF4E2 KO
ENSG00000072756	TRNT1	-0.0487974	786-O VHL:EIF4E2 KO
ENSG00000072786	STK10	-0.184961	786-O VHL:EIF4E2 KO
ENSG00000072803	FBXW11	-0.13141	786-O VHL:EIF4E2 KO
ENSG00000072818	ACAP1	-0.0885729	786-O VHL:EIF4E2 KO
ENSG00000072840	EVC	0.0324761	786-O VHL:EIF4E2 KO
ENSG00000072849	DERL2	-0.0974312	786-O VHL:EIF4E2 KO
ENSG00000072864	NDE1	-0.0731944	786-O VHL:EIF4E2 KO
ENSG00000072958	AP1M1	-0.0577577	786-O VHL:EIF4E2 KO
ENSG00000073050	XRCC1	-0.246029	786-O VHL:EIF4E2 KO
ENSG00000073060	SCARB1	-0.0853565	786-O VHL:EIF4E2 KO
ENSG00000073169	SELENOO	-0.288236	786-O VHL:EIF4E2 KO
ENSG00000073331	ALPK1	-0.0991623	786-O VHL:EIF4E2 KO
ENSG00000073350	LLGL2	0.0573291	786-O VHL:EIF4E2 KO
ENSG00000073417	PDE8A	-0.0545406	786-O VHL:EIF4E2 KO
ENSG00000073536	NLE1	-0.270953	786-O VHL:EIF4E2 KO
ENSG00000073578	SDHA	-0.205785	786-O VHL:EIF4E2 KO
ENSG00000073584	SMARCE1	-0.0225387	786-O VHL:EIF4E2 KO
ENSG00000073614	KDM5A	0.100779	786-O VHL:EIF4E2 KO
ENSG00000073711	PPP2R3A	-0.0265706	786-O VHL:EIF4E2 KO
ENSG00000073712	FERMT2	-0.368363	786-O VHL:EIF4E2 KO
ENSG00000073737	DHRS9	-0.0939245	786-O VHL:EIF4E2 KO
ENSG00000073792	IGF2BP2	-0.165691	786-O VHL:EIF4E2 KO
ENSG00000073803	MAP3K13	-0.0420002	786-O VHL:EIF4E2 KO
ENSG00000073921	PICALM	-0.247633	786-O VHL:EIF4E2 KO
ENSG00000074071	MRPS34	-0.0116099	786-O VHL:EIF4E2 KO
ENSG00000074201	CLNS1A	-0.0295589	786-O VHL:EIF4E2 KO
ENSG00000074266	EED	-0.0714523	786-O VHL:EIF4E2 KO
ENSG00000074319	TSG101	-0.102109	786-O VHL:EIF4E2 KO
ENSG00000074356	NCBP3	-0.0534572	786-O VHL:EIF4E2 KO
ENSG00000074410	CA12	-0.0352351	786-O VHL:EIF4E2 KO
ENSG00000074416	MGLL	-0.0340762	786-O VHL:EIF4E2 KO
ENSG00000074527	NTN4	-0.0610977	786-O VHL:EIF4E2 KO
ENSG00000074582	BCS1L	-0.0278963	786-O VHL:EIF4E2 KO
ENSG00000074590	NUAK1	-0.00394264	786-O VHL:EIF4E2 KO
ENSG00000074603	DPP8	-0.108871	786-O VHL:EIF4E2 KO
ENSG00000074695	LMAN1	-0.0608886	786-O VHL:EIF4E2 KO
ENSG00000074696	HACD3	-0.0551578	786-O VHL:EIF4E2 KO
ENSG00000074800	ENO1	-0.145219	786-O VHL:EIF4E2 KO
ENSG00000074842	MYDGF	-0.0147979	786-O VHL:EIF4E2 KO
ENSG00000075089	ACTR6	-0.0931997	786-O VHL:EIF4E2 KO
ENSG00000075131	TIPIN	-0.0295072	786-O VHL:EIF4E2 KO
ENSG00000075142	SRI	-0.00896506	786-O VHL:EIF4E2 KO
ENSG00000075188	NUP37	-0.0493311	786-O VHL:EIF4E2 KO
ENSG00000075213	SEMA3A	0.0169058	786-O VHL:EIF4E2 KO
ENSG00000075218	GTSE1	-0.0877802	786-O VHL:EIF4E2 KO
ENSG00000075223	SEMA3C	-0.133514	786-O VHL:EIF4E2 KO
ENSG00000075234	TTC38	-0.0674245	786-O VHL:EIF4E2 KO
ENSG00000075239	ACAT1	-0.0442261	786-O VHL:EIF4E2 KO
ENSG00000075292	ZNF638	-0.337485	786-O VHL:EIF4E2 KO
ENSG00000075303	SLC25A40	-0.0624475	786-O VHL:EIF4E2 KO
ENSG00000075336	TIMM21	-0.00149272	786-O VHL:EIF4E2 KO
ENSG00000075407	ZNF37A	-0.282836	786-O VHL:EIF4E2 KO
ENSG00000075413	MARK3	-0.128316	786-O VHL:EIF4E2 KO
ENSG00000075415	SLC25A3	-0.0340147	786-O VHL:EIF4E2 KO
ENSG00000075420	FNDC3B	-0.142644	786-O VHL:EIF4E2 KO
ENSG00000075426	FOSL2	-0.138864	786-O VHL:EIF4E2 KO
ENSG00000075618	FSCN1	-0.0537127	786-O VHL:EIF4E2 KO
ENSG00000075624	ACTB	-0.0292446	786-O VHL:EIF4E2 KO
ENSG00000075643	MOCOS	-0.0984918	786-O VHL:EIF4E2 KO
ENSG00000075711	DLG1	-0.0291175	786-O VHL:EIF4E2 KO
ENSG00000075785	RAB7A	-0.0312343	786-O VHL:EIF4E2 KO
ENSG00000075790	BCAP29	-0.0462476	786-O VHL:EIF4E2 KO
ENSG00000075856	SART3	-0.16489	786-O VHL:EIF4E2 KO
ENSG00000075891	PAX2	-0.0626762	786-O VHL:EIF4E2 KO
ENSG00000075914	EXOSC7	-0.0673707	786-O VHL:EIF4E2 KO
ENSG00000075975	MKRN2	-0.0981848	786-O VHL:EIF4E2 KO
ENSG00000076003	MCM6	-0.248158	786-O VHL:EIF4E2 KO
ENSG00000076043	REXO2	-0.0257194	786-O VHL:EIF4E2 KO
ENSG00000076053	RBM7	0.027632	786-O VHL:EIF4E2 KO
ENSG00000076067	RBMS2	-0.124047	786-O VHL:EIF4E2 KO
ENSG00000076108	BAZ2A	-0.119121	786-O VHL:EIF4E2 KO
ENSG00000076242	MLH1	-0.202824	786-O VHL:EIF4E2 KO
ENSG00000076248	UNG	-0.0167162	786-O VHL:EIF4E2 KO
ENSG00000076382	SPAG5	-0.257664	786-O VHL:EIF4E2 KO
ENSG00000076513	ANKRD13A	-0.0315827	786-O VHL:EIF4E2 KO
ENSG00000076554	TPD52	0.000879698	786-O VHL:EIF4E2 KO
ENSG00000076604	TRAF4	0.0441586	786-O VHL:EIF4E2 KO
ENSG00000076641	PAG1	0.0255506	786-O VHL:EIF4E2 KO
ENSG00000076662	ICAM3	-0.00909924	786-O VHL:EIF4E2 KO
ENSG00000076685	NT5C2	-0.174792	786-O VHL:EIF4E2 KO
ENSG00000076706	MCAM	-0.0262585	786-O VHL:EIF4E2 KO
ENSG00000076924	XAB2	-0.0521005	786-O VHL:EIF4E2 KO
ENSG00000076944	STXBP2	-0.059989	786-O VHL:EIF4E2 KO
ENSG00000076984	MAP2K7	-0.045972	786-O VHL:EIF4E2 KO
ENSG00000077044	DGKD	-0.165766	786-O VHL:EIF4E2 KO
ENSG00000077147	TM9SF3	-0.0273515	786-O VHL:EIF4E2 KO
ENSG00000077150	NFKB2	-0.303706	786-O VHL:EIF4E2 KO
ENSG00000077232	DNAJC10	-0.0944737	786-O VHL:EIF4E2 KO
ENSG00000077238	IL4R	-0.0337719	786-O VHL:EIF4E2 KO
ENSG00000077254	USP33	-0.204204	786-O VHL:EIF4E2 KO
ENSG00000077264	PAK3	0.0645682	786-O VHL:EIF4E2 KO
ENSG00000077312	SNRPA	-0.0408511	786-O VHL:EIF4E2 KO
ENSG00000077348	EXOSC5	-0.00213719	786-O VHL:EIF4E2 KO
ENSG00000077380	DYNC1I2	-0.262818	786-O VHL:EIF4E2 KO
ENSG00000077420	APBB1IP	-0.324275	786-O VHL:EIF4E2 KO
ENSG00000077454	LRCH4	-0.0494905	786-O VHL:EIF4E2 KO
ENSG00000077458	FAM76B	-0.0503738	786-O VHL:EIF4E2 KO
ENSG00000077463	SIRT6	-0.0853423	786-O VHL:EIF4E2 KO
ENSG00000077514	POLD3	-0.314528	786-O VHL:EIF4E2 KO
ENSG00000077549	CAPZB	-0.0293067	786-O VHL:EIF4E2 KO
ENSG00000077684	JADE1	-0.223568	786-O VHL:EIF4E2 KO
ENSG00000077713	SLC25A43	-0.0433965	786-O VHL:EIF4E2 KO
ENSG00000077721	UBE2A	-0.0113331	786-O VHL:EIF4E2 KO
ENSG00000077782	FGFR1	-0.0189503	786-O VHL:EIF4E2 KO
ENSG00000078043	PIAS2	-0.115702	786-O VHL:EIF4E2 KO
ENSG00000078061	ARAF	-0.0489962	786-O VHL:EIF4E2 KO
ENSG00000078140	UBE2K	-0.0525523	786-O VHL:EIF4E2 KO
ENSG00000078237	TIGAR	-0.0340039	786-O VHL:EIF4E2 KO
ENSG00000078246	TULP3	-0.230017	786-O VHL:EIF4E2 KO
ENSG00000078269	SYNJ2	0.0219387	786-O VHL:EIF4E2 KO
ENSG00000078304	PPP2R5C	-0.0279948	786-O VHL:EIF4E2 KO
ENSG00000078369	GNB1	-0.0391738	786-O VHL:EIF4E2 KO
ENSG00000078399	HOXA9	-0.0162004	786-O VHL:EIF4E2 KO
ENSG00000078403	MLLT10	0.0665344	786-O VHL:EIF4E2 KO
ENSG00000078487	ZCWPW1	-0.227999	786-O VHL:EIF4E2 KO
ENSG00000078618	NRDC	-0.212864	786-O VHL:EIF4E2 KO
ENSG00000078668	VDAC3	-0.00294318	786-O VHL:EIF4E2 KO
ENSG00000078674	PCM1	-0.161178	786-O VHL:EIF4E2 KO
ENSG00000078699	CBFA2T2	-0.0489849	786-O VHL:EIF4E2 KO
ENSG00000078747	ITCH	-0.310354	786-O VHL:EIF4E2 KO
ENSG00000078808	SDF4	-0.00550465	786-O VHL:EIF4E2 KO
ENSG00000078902	TOLLIP	0.00715302	786-O VHL:EIF4E2 KO
ENSG00000078967	UBE2D4	0.0286187	786-O VHL:EIF4E2 KO
ENSG00000079134	THOC1	-0.228565	786-O VHL:EIF4E2 KO
ENSG00000079156	OSBPL6	-0.0313468	786-O VHL:EIF4E2 KO
ENSG00000079246	XRCC5	-0.253333	786-O VHL:EIF4E2 KO
ENSG00000079257	LXN	-0.0423752	786-O VHL:EIF4E2 KO
ENSG00000079263	SP140	-0.33633	786-O VHL:EIF4E2 KO
ENSG00000079277	MKNK1	-0.132089	786-O VHL:EIF4E2 KO
ENSG00000079313	REXO1	0.0279829	786-O VHL:EIF4E2 KO
ENSG00000079332	SAR1A	-0.0173192	786-O VHL:EIF4E2 KO
ENSG00000079387	SENP1	-0.00763328	786-O VHL:EIF4E2 KO
ENSG00000079459	FDFT1	-0.0590648	786-O VHL:EIF4E2 KO
ENSG00000079462	PAFAH1B3	-0.019209	786-O VHL:EIF4E2 KO
ENSG00000079616	KIF22	-0.204339	786-O VHL:EIF4E2 KO
ENSG00000079691	CARMIL1	-0.150712	786-O VHL:EIF4E2 KO
ENSG00000079739	PGM1	-0.117775	786-O VHL:EIF4E2 KO
ENSG00000079785	DDX1	-0.249509	786-O VHL:EIF4E2 KO
ENSG00000079805	DNM2	-0.231826	786-O VHL:EIF4E2 KO
ENSG00000079819	EPB41L2	-0.319399	786-O VHL:EIF4E2 KO
ENSG00000079931	MOXD1	-0.0274016	786-O VHL:EIF4E2 KO
ENSG00000079950	STX7	-0.0385326	786-O VHL:EIF4E2 KO
ENSG00000079974	RABL2B	-0.105967	786-O VHL:EIF4E2 KO
ENSG00000079999	KEAP1	-0.0456862	786-O VHL:EIF4E2 KO
ENSG00000080189	SLC35C2	-0.0358433	786-O VHL:EIF4E2 KO
ENSG00000080200	CRYBG3	-0.0956888	786-O VHL:EIF4E2 KO
ENSG00000080371	RAB21	-0.0409788	786-O VHL:EIF4E2 KO
ENSG00000080493	SLC4A4	-0.181829	786-O VHL:EIF4E2 KO
ENSG00000080503	SMARCA2	-0.098259	786-O VHL:EIF4E2 KO
ENSG00000080603	SRCAP	-0.105013	786-O VHL:EIF4E2 KO
ENSG00000080802	CNOT4	-0.0627897	786-O VHL:EIF4E2 KO
ENSG00000080815	PSEN1	-0.0671936	786-O VHL:EIF4E2 KO
ENSG00000080822	CLDND1	-0.00344385	786-O VHL:EIF4E2 KO
ENSG00000080823	MOK	-0.100769	786-O VHL:EIF4E2 KO
ENSG00000080824	HSP90AA1	-0.251889	786-O VHL:EIF4E2 KO
ENSG00000080839	RBL1	-0.105125	786-O VHL:EIF4E2 KO
ENSG00000080845	DLGAP4	-0.0595221	786-O VHL:EIF4E2 KO
ENSG00000080986	NDC80	-0.136105	786-O VHL:EIF4E2 KO
ENSG00000081014	AP4E1	0.0617199	786-O VHL:EIF4E2 KO
ENSG00000081019	RSBN1	-0.146099	786-O VHL:EIF4E2 KO
ENSG00000081026	MAGI3	-0.0280085	786-O VHL:EIF4E2 KO
ENSG00000081051	AFP	0.0723243	786-O VHL:EIF4E2 KO
ENSG00000081059	TCF7	-0.000274755	786-O VHL:EIF4E2 KO
ENSG00000081087	OSTM1	-0.0197933	786-O VHL:EIF4E2 KO
ENSG00000081154	PCNP	-0.0308386	786-O VHL:EIF4E2 KO
ENSG00000081307	UBA5	-0.0724683	786-O VHL:EIF4E2 KO
ENSG00000081320	STK17B	-0.0380089	786-O VHL:EIF4E2 KO
ENSG00000081377	CDC14B	-0.276127	786-O VHL:EIF4E2 KO
ENSG00000081665	ZNF506	0.131187	786-O VHL:EIF4E2 KO
ENSG00000081692	JMJD4	-0.0148577	786-O VHL:EIF4E2 KO
ENSG00000081721	DUSP12	-0.00755629	786-O VHL:EIF4E2 KO
ENSG00000081791	DELE1	-0.196933	786-O VHL:EIF4E2 KO
ENSG00000081803	CADPS2	-0.107687	786-O VHL:EIF4E2 KO
ENSG00000081870	HSPB11	-0.00486291	786-O VHL:EIF4E2 KO
ENSG00000082014	SMARCD3	-0.0809733	786-O VHL:EIF4E2 KO
ENSG00000082068	WDR70	-0.179532	786-O VHL:EIF4E2 KO
ENSG00000082146	STRADB	-0.100161	786-O VHL:EIF4E2 KO
ENSG00000082153	BZW1	-0.0535239	786-O VHL:EIF4E2 KO
ENSG00000082212	ME2	-0.0541767	786-O VHL:EIF4E2 KO
ENSG00000082213	C5orf22	-0.14014	786-O VHL:EIF4E2 KO
ENSG00000082258	CCNT2	-0.0505193	786-O VHL:EIF4E2 KO
ENSG00000082438	COBLL1	-0.126051	786-O VHL:EIF4E2 KO
ENSG00000082515	MRPL22	-0.0213566	786-O VHL:EIF4E2 KO
ENSG00000082641	NFE2L1	-0.0629385	786-O VHL:EIF4E2 KO
ENSG00000082701	GSK3B	-0.0113742	786-O VHL:EIF4E2 KO
ENSG00000082898	XPO1	-0.0526013	786-O VHL:EIF4E2 KO
ENSG00000082996	RNF13	-0.0816699	786-O VHL:EIF4E2 KO
ENSG00000083093	PALB2	-0.140242	786-O VHL:EIF4E2 KO
ENSG00000083123	BCKDHB	-0.0543082	786-O VHL:EIF4E2 KO
ENSG00000083223	TUT7	-0.189286	786-O VHL:EIF4E2 KO
ENSG00000083312	TNPO1	-0.166349	786-O VHL:EIF4E2 KO
ENSG00000083444	PLOD1	-0.147121	786-O VHL:EIF4E2 KO
ENSG00000083457	ITGAE	-0.00112097	786-O VHL:EIF4E2 KO
ENSG00000083520	DIS3	-0.186408	786-O VHL:EIF4E2 KO
ENSG00000083635	NUFIP1	-0.22594	786-O VHL:EIF4E2 KO
ENSG00000083720	OXCT1	-0.15977	786-O VHL:EIF4E2 KO
ENSG00000083750	RRAGB	-0.0977598	786-O VHL:EIF4E2 KO
ENSG00000083799	CYLD	-0.0123354	786-O VHL:EIF4E2 KO
ENSG00000083828	ZNF586	0.0219438	786-O VHL:EIF4E2 KO
ENSG00000083844	ZNF264	0.0904565	786-O VHL:EIF4E2 KO
ENSG00000083845	RPS5	-0.0514059	786-O VHL:EIF4E2 KO
ENSG00000083896	YTHDC1	-0.18512	786-O VHL:EIF4E2 KO
ENSG00000083937	CHMP2B	-0.0278512	786-O VHL:EIF4E2 KO
ENSG00000084070	SMAP2	-0.0613606	786-O VHL:EIF4E2 KO
ENSG00000084072	PPIE	-0.0904587	786-O VHL:EIF4E2 KO
ENSG00000084073	ZMPSTE24	-0.104094	786-O VHL:EIF4E2 KO
ENSG00000084090	STARD7	-0.0208359	786-O VHL:EIF4E2 KO
ENSG00000084092	NOA1	-0.152481	786-O VHL:EIF4E2 KO
ENSG00000084093	REST	-0.120582	786-O VHL:EIF4E2 KO
ENSG00000084112	SSH1	-0.0420861	786-O VHL:EIF4E2 KO
ENSG00000084207	GSTP1	-0.0139149	786-O VHL:EIF4E2 KO
ENSG00000084234	APLP2	-0.185931	786-O VHL:EIF4E2 KO
ENSG00000084463	WBP11	-0.137629	786-O VHL:EIF4E2 KO
ENSG00000084623	EIF3I	-0.0363377	786-O VHL:EIF4E2 KO
ENSG00000084652	TXLNA	-0.204788	786-O VHL:EIF4E2 KO
ENSG00000084693	AGBL5	-0.0325825	786-O VHL:EIF4E2 KO
ENSG00000084731	KIF3C	-0.284237	786-O VHL:EIF4E2 KO
ENSG00000084733	RAB10	-0.0682404	786-O VHL:EIF4E2 KO
ENSG00000084754	HADHA	-0.22769	786-O VHL:EIF4E2 KO
ENSG00000084764	MAPRE3	-0.0193304	786-O VHL:EIF4E2 KO
ENSG00000085063	CD59	0.00323775	786-O VHL:EIF4E2 KO
ENSG00000085117	CD82	-0.0398925	786-O VHL:EIF4E2 KO
ENSG00000085224	ATRX	-0.264734	786-O VHL:EIF4E2 KO
ENSG00000085231	AK6	-0.0079578	786-O VHL:EIF4E2 KO
ENSG00000085274	MYNN	-0.0734833	786-O VHL:EIF4E2 KO
ENSG00000085276	MECOM	-0.18363	786-O VHL:EIF4E2 KO
ENSG00000085365	SCAMP1	-0.0118758	786-O VHL:EIF4E2 KO
ENSG00000085415	SEH1L	0.0221182	786-O VHL:EIF4E2 KO
ENSG00000085449	WDFY1	-0.0634979	786-O VHL:EIF4E2 KO
ENSG00000085511	MAP3K4	-0.394173	786-O VHL:EIF4E2 KO
ENSG00000085644	ZNF213	0.081092	786-O VHL:EIF4E2 KO
ENSG00000085662	AKR1B1	-0.0315872	786-O VHL:EIF4E2 KO
ENSG00000085733	CTTN	-0.0580554	786-O VHL:EIF4E2 KO
ENSG00000085760	MTIF2	-0.0251185	786-O VHL:EIF4E2 KO
ENSG00000085788	DDHD2	-0.0667531	786-O VHL:EIF4E2 KO
ENSG00000085871	MGST2	-0.0460973	786-O VHL:EIF4E2 KO
ENSG00000085978	ATG16L1	-0.0620079	786-O VHL:EIF4E2 KO
ENSG00000085982	USP40	-0.221733	786-O VHL:EIF4E2 KO
ENSG00000085998	POMGNT1	-0.07581	786-O VHL:EIF4E2 KO
ENSG00000085999	RAD54L	-0.0799991	786-O VHL:EIF4E2 KO
ENSG00000086015	MAST2	0.187413	786-O VHL:EIF4E2 KO
ENSG00000086061	DNAJA1	-0.191548	786-O VHL:EIF4E2 KO
ENSG00000086062	B4GALT1	-0.0141189	786-O VHL:EIF4E2 KO
ENSG00000086065	CHMP5	-0.0257735	786-O VHL:EIF4E2 KO
ENSG00000086102	NFX1	-0.14456	786-O VHL:EIF4E2 KO
ENSG00000086189	DIMT1	-0.00772467	786-O VHL:EIF4E2 KO
ENSG00000086232	EIF2AK1	0.00532851	786-O VHL:EIF4E2 KO
ENSG00000086289	EPDR1	0.00237637	786-O VHL:EIF4E2 KO
ENSG00000086300	SNX10	-0.0224745	786-O VHL:EIF4E2 KO
ENSG00000086475	SEPHS1	-0.117269	786-O VHL:EIF4E2 KO
ENSG00000086504	MRPL28	-0.00238733	786-O VHL:EIF4E2 KO
ENSG00000086589	RBM22	-0.141162	786-O VHL:EIF4E2 KO
ENSG00000086598	TMED2	-0.005728	786-O VHL:EIF4E2 KO
ENSG00000086619	ERO1B	-0.069279	786-O VHL:EIF4E2 KO
ENSG00000086666	ZFAND6	0.0343171	786-O VHL:EIF4E2 KO
ENSG00000086712	TXLNG	-0.118279	786-O VHL:EIF4E2 KO
ENSG00000086848	ALG9	0.0116064	786-O VHL:EIF4E2 KO
ENSG00000087008	ACOX3	-0.0644074	786-O VHL:EIF4E2 KO
ENSG00000087053	MTMR2	-0.0311077	786-O VHL:EIF4E2 KO
ENSG00000087074	PPP1R15A	-0.0861801	786-O VHL:EIF4E2 KO
ENSG00000087077	TRIP6	-0.0278388	786-O VHL:EIF4E2 KO
ENSG00000087086	FTL	-0.0319295	786-O VHL:EIF4E2 KO
ENSG00000087088	BAX	-0.0525013	786-O VHL:EIF4E2 KO
ENSG00000087116	ADAMTS2	0.0848405	786-O VHL:EIF4E2 KO
ENSG00000087152	ATXN7L3	0.0199587	786-O VHL:EIF4E2 KO
ENSG00000087157	PGS1	-0.115201	786-O VHL:EIF4E2 KO
ENSG00000087191	PSMC5	-0.0670426	786-O VHL:EIF4E2 KO
ENSG00000087206	UIMC1	-0.0111197	786-O VHL:EIF4E2 KO
ENSG00000087253	LPCAT2	-0.0112162	786-O VHL:EIF4E2 KO
ENSG00000087266	SH3BP2	-0.0215071	786-O VHL:EIF4E2 KO
ENSG00000087269	NOP14	-0.262019	786-O VHL:EIF4E2 KO
ENSG00000087274	ADD1	-0.243675	786-O VHL:EIF4E2 KO
ENSG00000087302	RTRAF	-0.00661125	786-O VHL:EIF4E2 KO
ENSG00000087338	GMCL1	-0.0470051	786-O VHL:EIF4E2 KO
ENSG00000087365	SF3B2	-0.227022	786-O VHL:EIF4E2 KO
ENSG00000087448	KLHL42	-0.0521117	786-O VHL:EIF4E2 KO
ENSG00000087460	GNAS	-0.0282327	786-O VHL:EIF4E2 KO
ENSG00000087470	DNM1L	-0.0810984	786-O VHL:EIF4E2 KO
ENSG00000087494	PTHLH	0.141537	786-O VHL:EIF4E2 KO
ENSG00000087502	ERGIC2	-0.0181471	786-O VHL:EIF4E2 KO
ENSG00000087586	AURKA	-0.117794	786-O VHL:EIF4E2 KO
ENSG00000087842	PIR	-0.0478617	786-O VHL:EIF4E2 KO
ENSG00000087884	AAMDC	-0.0315827	786-O VHL:EIF4E2 KO
ENSG00000087903	RFX2	-0.0991735	786-O VHL:EIF4E2 KO
ENSG00000087995	METTL2A	-0.146361	786-O VHL:EIF4E2 KO
ENSG00000088035	ALG6	-0.125706	786-O VHL:EIF4E2 KO
ENSG00000088038	CNOT3	-0.174347	786-O VHL:EIF4E2 KO
ENSG00000088179	PTPN4	0.138206	786-O VHL:EIF4E2 KO
ENSG00000088205	DDX18	-0.31185	786-O VHL:EIF4E2 KO
ENSG00000088298	EDEM2	-0.0481971	786-O VHL:EIF4E2 KO
ENSG00000088325	TPX2	-0.154035	786-O VHL:EIF4E2 KO
ENSG00000088356	PDRG1	0.00284192	786-O VHL:EIF4E2 KO
ENSG00000088448	ANKRD10	0.005519	786-O VHL:EIF4E2 KO
ENSG00000088451	TGDS	-0.19105	786-O VHL:EIF4E2 KO
ENSG00000088682	COQ9	0.00455388	786-O VHL:EIF4E2 KO
ENSG00000088727	KIF9	-0.0215517	786-O VHL:EIF4E2 KO
ENSG00000088766	CRLS1	-0.00631763	786-O VHL:EIF4E2 KO
ENSG00000088826	SMOX	-0.00306055	786-O VHL:EIF4E2 KO
ENSG00000088832	FKBP1A	-0.0270782	786-O VHL:EIF4E2 KO
ENSG00000088833	NSFL1C	-0.0346991	786-O VHL:EIF4E2 KO
ENSG00000088888	MAVS	-0.0926114	786-O VHL:EIF4E2 KO
ENSG00000088930	XRN2	-0.254215	786-O VHL:EIF4E2 KO
ENSG00000088986	DYNLL1	-0.0230895	786-O VHL:EIF4E2 KO
ENSG00000088992	TESC	0.0763124	786-O VHL:EIF4E2 KO
ENSG00000089006	SNX5	-0.0717437	786-O VHL:EIF4E2 KO
ENSG00000089009	RPL6	-0.0667939	786-O VHL:EIF4E2 KO
ENSG00000089048	ESF1	-0.242062	786-O VHL:EIF4E2 KO
ENSG00000089050	RBBP9	-0.0988903	786-O VHL:EIF4E2 KO
ENSG00000089053	ANAPC5	0.00541538	786-O VHL:EIF4E2 KO
ENSG00000089060	SLC8B1	-0.0442412	786-O VHL:EIF4E2 KO
ENSG00000089063	TMEM230	0.0024677	786-O VHL:EIF4E2 KO
ENSG00000089094	KDM2B	0.00641153	786-O VHL:EIF4E2 KO
ENSG00000089123	TASP1	-0.0875733	786-O VHL:EIF4E2 KO
ENSG00000089127	OAS1	-0.0572504	786-O VHL:EIF4E2 KO
ENSG00000089157	RPLP0	-0.0499853	786-O VHL:EIF4E2 KO
ENSG00000089159	PXN	-0.120588	786-O VHL:EIF4E2 KO
ENSG00000089195	TRMT6	-0.229082	786-O VHL:EIF4E2 KO
ENSG00000089220	PEBP1	-0.0219381	786-O VHL:EIF4E2 KO
ENSG00000089234	BRAP	-0.120561	786-O VHL:EIF4E2 KO
ENSG00000089248	ERP29	-0.0756287	786-O VHL:EIF4E2 KO
ENSG00000089280	FUS	-0.235831	786-O VHL:EIF4E2 KO
ENSG00000089289	IGBP1	-0.139012	786-O VHL:EIF4E2 KO
ENSG00000089327	FXYD5	-0.0460769	786-O VHL:EIF4E2 KO
ENSG00000089335	ZNF302	0.00809805	786-O VHL:EIF4E2 KO
ENSG00000089351	GRAMD1A	-0.119678	786-O VHL:EIF4E2 KO
ENSG00000089486	CDIP1	-0.033612	786-O VHL:EIF4E2 KO
ENSG00000089597	GANAB	-0.211782	786-O VHL:EIF4E2 KO
ENSG00000089682	RBM41	-0.137266	786-O VHL:EIF4E2 KO
ENSG00000089685	BIRC5	0.0109138	786-O VHL:EIF4E2 KO
ENSG00000089693	MLF2	-0.0106397	786-O VHL:EIF4E2 KO
ENSG00000089723	OTUB2	0.0952611	786-O VHL:EIF4E2 KO
ENSG00000089737	DDX24	-0.270911	786-O VHL:EIF4E2 KO
ENSG00000089818	NECAP1	-0.105247	786-O VHL:EIF4E2 KO
ENSG00000089876	DHX32	-0.0409206	786-O VHL:EIF4E2 KO
ENSG00000089902	RCOR1	-0.214017	786-O VHL:EIF4E2 KO
ENSG00000089916	GPATCH2L	-0.115815	786-O VHL:EIF4E2 KO
ENSG00000090013	BLVRB	-0.0148519	786-O VHL:EIF4E2 KO
ENSG00000090054	SPTLC1	-0.0537864	786-O VHL:EIF4E2 KO
ENSG00000090060	PAPOLA	-0.137438	786-O VHL:EIF4E2 KO
ENSG00000090061	CCNK	-0.0392562	786-O VHL:EIF4E2 KO
ENSG00000090097	PCBP4	-0.0260702	786-O VHL:EIF4E2 KO
ENSG00000090238	YPEL3	0.126188	786-O VHL:EIF4E2 KO
ENSG00000090263	MRPS33	0.00262982	786-O VHL:EIF4E2 KO
ENSG00000090266	NDUFB2	0.0129924	786-O VHL:EIF4E2 KO
ENSG00000090273	NUDC	-0.0210927	786-O VHL:EIF4E2 KO
ENSG00000090316	MAEA	-0.0358306	786-O VHL:EIF4E2 KO
ENSG00000090339	ICAM1	-0.115956	786-O VHL:EIF4E2 KO
ENSG00000090372	STRN4	-0.0355207	786-O VHL:EIF4E2 KO
ENSG00000090432	MUL1	-0.0339319	786-O VHL:EIF4E2 KO
ENSG00000090447	TFAP4	-0.0689985	786-O VHL:EIF4E2 KO
ENSG00000090470	PDCD7	-0.304297	786-O VHL:EIF4E2 KO
ENSG00000090487	SPG21	0.0119907	786-O VHL:EIF4E2 KO
ENSG00000090520	DNAJB11	-0.0233332	786-O VHL:EIF4E2 KO
ENSG00000090530	P3H2	-0.0304647	786-O VHL:EIF4E2 KO
ENSG00000090581	GNPTG	-0.0342774	786-O VHL:EIF4E2 KO
ENSG00000090612	ZNF268	0.0830072	786-O VHL:EIF4E2 KO
ENSG00000090615	GOLGA3	-0.196492	786-O VHL:EIF4E2 KO
ENSG00000090674	MCOLN1	0.0382611	786-O VHL:EIF4E2 KO
ENSG00000090686	USP48	-0.272175	786-O VHL:EIF4E2 KO
ENSG00000090889	KIF4A	-0.0177768	786-O VHL:EIF4E2 KO
ENSG00000090905	TNRC6A	-0.133316	786-O VHL:EIF4E2 KO
ENSG00000090971	NAT14	-0.124182	786-O VHL:EIF4E2 KO
ENSG00000091009	RBM27	-0.287082	786-O VHL:EIF4E2 KO
ENSG00000091039	OSBPL8	-0.0591227	786-O VHL:EIF4E2 KO
ENSG00000091073	DTX2	-0.144946	786-O VHL:EIF4E2 KO
ENSG00000091127	PUS7	-0.0762797	786-O VHL:EIF4E2 KO
ENSG00000091140	DLD	-0.184055	786-O VHL:EIF4E2 KO
ENSG00000091164	TXNL1	-0.0474706	786-O VHL:EIF4E2 KO
ENSG00000091317	CMTM6	-0.00502973	786-O VHL:EIF4E2 KO
ENSG00000091409	ITGA6	-0.0721225	786-O VHL:EIF4E2 KO
ENSG00000091436	MAP3K20	-0.0499957	786-O VHL:EIF4E2 KO
ENSG00000091483	FH	-0.0735775	786-O VHL:EIF4E2 KO
ENSG00000091490	SEL1L3	-0.201167	786-O VHL:EIF4E2 KO
ENSG00000091527	CDV3	-0.0589503	786-O VHL:EIF4E2 KO
ENSG00000091542	ALKBH5	-0.00391857	786-O VHL:EIF4E2 KO
ENSG00000091640	SPAG7	0.0283429	786-O VHL:EIF4E2 KO
ENSG00000091651	ORC6	-0.0119178	786-O VHL:EIF4E2 KO
ENSG00000091732	ZC3HC1	-0.170616	786-O VHL:EIF4E2 KO
ENSG00000091844	RGS17	-0.231893	786-O VHL:EIF4E2 KO
ENSG00000091947	TMEM101	-0.0611929	786-O VHL:EIF4E2 KO
ENSG00000091986	CCDC80	-0.223754	786-O VHL:EIF4E2 KO
ENSG00000092010	PSME1	-0.0219475	786-O VHL:EIF4E2 KO
ENSG00000092020	PPP2R3C	-0.0929265	786-O VHL:EIF4E2 KO
ENSG00000092036	HAUS4	-0.083863	786-O VHL:EIF4E2 KO
ENSG00000092094	OSGEP	-0.0414475	786-O VHL:EIF4E2 KO
ENSG00000092140	G2E3	-0.25403	786-O VHL:EIF4E2 KO
ENSG00000092199	HNRNPC	-0.0635417	786-O VHL:EIF4E2 KO
ENSG00000092201	SUPT16H	-0.100959	786-O VHL:EIF4E2 KO
ENSG00000092203	TOX4	-0.0731517	786-O VHL:EIF4E2 KO
ENSG00000092208	GEMIN2	0.00904715	786-O VHL:EIF4E2 KO
ENSG00000092330	TINF2	0.0272514	786-O VHL:EIF4E2 KO
ENSG00000092421	SEMA6A	-0.344818	786-O VHL:EIF4E2 KO
ENSG00000092445	TYRO3	-0.270564	786-O VHL:EIF4E2 KO
ENSG00000092470	WDR76	-0.211547	786-O VHL:EIF4E2 KO
ENSG00000092531	SNAP23	-0.0177183	786-O VHL:EIF4E2 KO
ENSG00000092820	EZR	-0.247944	786-O VHL:EIF4E2 KO
ENSG00000092841	MYL6	-0.0122585	786-O VHL:EIF4E2 KO
ENSG00000092847	AGO1	-0.166636	786-O VHL:EIF4E2 KO
ENSG00000092853	CLSPN	-0.181133	786-O VHL:EIF4E2 KO
ENSG00000092871	RFFL	-0.138594	786-O VHL:EIF4E2 KO
ENSG00000092931	MFSD11	-0.167209	786-O VHL:EIF4E2 KO
ENSG00000092969	TGFB2	-0.130971	786-O VHL:EIF4E2 KO
ENSG00000092978	GPATCH2	-0.201627	786-O VHL:EIF4E2 KO
ENSG00000093000	NUP50	-0.157652	786-O VHL:EIF4E2 KO
ENSG00000093009	CDC45	-0.0339818	786-O VHL:EIF4E2 KO
ENSG00000093167	LRRFIP2	-0.0825377	786-O VHL:EIF4E2 KO
ENSG00000093183	SEC22C	-0.0688492	786-O VHL:EIF4E2 KO
ENSG00000094631	HDAC6	0.106095	786-O VHL:EIF4E2 KO
ENSG00000094804	CDC6	-0.171845	786-O VHL:EIF4E2 KO
ENSG00000094880	CDC23	-0.087566	786-O VHL:EIF4E2 KO
ENSG00000094914	AAAS	-0.152875	786-O VHL:EIF4E2 KO
ENSG00000094916	CBX5	-0.0381069	786-O VHL:EIF4E2 KO
ENSG00000094975	SUCO	-0.0890802	786-O VHL:EIF4E2 KO
ENSG00000095002	MSH2	-0.568648	786-O VHL:EIF4E2 KO
ENSG00000095059	DHPS	-0.0338318	786-O VHL:EIF4E2 KO
ENSG00000095066	HOOK2	-0.0585841	786-O VHL:EIF4E2 KO
ENSG00000095139	ARCN1	-0.20422	786-O VHL:EIF4E2 KO
ENSG00000095209	TMEM38B	0.0321612	786-O VHL:EIF4E2 KO
ENSG00000095261	PSMD5	-0.0675417	786-O VHL:EIF4E2 KO
ENSG00000095321	CRAT	-0.000354121	786-O VHL:EIF4E2 KO
ENSG00000095380	NANS	-0.0288187	786-O VHL:EIF4E2 KO
ENSG00000095383	TBC1D2	-0.102263	786-O VHL:EIF4E2 KO
ENSG00000095485	CWF19L1	-0.105917	786-O VHL:EIF4E2 KO
ENSG00000095574	IKZF5	-0.109433	786-O VHL:EIF4E2 KO
ENSG00000095587	TLL2	-0.0126805	786-O VHL:EIF4E2 KO
ENSG00000095739	BAMBI	-0.00235672	786-O VHL:EIF4E2 KO
ENSG00000095752	IL11	0.219769	786-O VHL:EIF4E2 KO
ENSG00000095794	CREM	-0.0353752	786-O VHL:EIF4E2 KO
ENSG00000095906	NUBP2	-0.0815149	786-O VHL:EIF4E2 KO
ENSG00000095951	HIVEP1	0.131503	786-O VHL:EIF4E2 KO
ENSG00000096060	FKBP5	-0.062427	786-O VHL:EIF4E2 KO
ENSG00000096080	MRPS18A	-0.0298325	786-O VHL:EIF4E2 KO
ENSG00000096092	TMEM14A	0.00647233	786-O VHL:EIF4E2 KO
ENSG00000096384	HSP90AB1	-0.243656	786-O VHL:EIF4E2 KO
ENSG00000096401	CDC5L	-0.331431	786-O VHL:EIF4E2 KO
ENSG00000096433	ITPR3	-0.0823123	786-O VHL:EIF4E2 KO
ENSG00000096717	SIRT1	0.10226	786-O VHL:EIF4E2 KO
ENSG00000096746	HNRNPH3	-0.0317707	786-O VHL:EIF4E2 KO
ENSG00000096872	IFT74	-0.0439844	786-O VHL:EIF4E2 KO
ENSG00000097021	ACOT7	-0.0103592	786-O VHL:EIF4E2 KO
ENSG00000097033	SH3GLB1	-0.0247022	786-O VHL:EIF4E2 KO
ENSG00000099139	PCSK5	-0.103704	786-O VHL:EIF4E2 KO
ENSG00000099203	TMED1	-0.0068329	786-O VHL:EIF4E2 KO
ENSG00000099204	ABLIM1	-0.113327	786-O VHL:EIF4E2 KO
ENSG00000099246	RAB18	-0.0118163	786-O VHL:EIF4E2 KO
ENSG00000099250	NRP1	-0.154613	786-O VHL:EIF4E2 KO
ENSG00000099282	TSPAN15	-0.0473342	786-O VHL:EIF4E2 KO
ENSG00000099330	OCEL1	-0.039946	786-O VHL:EIF4E2 KO
ENSG00000099331	MYO9B	-0.190386	786-O VHL:EIF4E2 KO
ENSG00000099341	PSMD8	0.000810215	786-O VHL:EIF4E2 KO
ENSG00000099377	HSD3B7	-0.090598	786-O VHL:EIF4E2 KO
ENSG00000099385	BCL7C	-0.0828971	786-O VHL:EIF4E2 KO
ENSG00000099622	CIRBP	-0.0584823	786-O VHL:EIF4E2 KO
ENSG00000099624	ATP5F1D	-0.0199635	786-O VHL:EIF4E2 KO
ENSG00000099783	HNRNPM	-0.210928	786-O VHL:EIF4E2 KO
ENSG00000099785	MARCHF2	0.0764391	786-O VHL:EIF4E2 KO
ENSG00000099795	NDUFB7	-0.00325621	786-O VHL:EIF4E2 KO
ENSG00000099797	TECR	-0.0364198	786-O VHL:EIF4E2 KO
ENSG00000099800	TIMM13	-0.00100968	786-O VHL:EIF4E2 KO
ENSG00000099804	CDC34	-0.0247782	786-O VHL:EIF4E2 KO
ENSG00000099849	RASSF7	-0.146763	786-O VHL:EIF4E2 KO
ENSG00000099860	GADD45B	-0.0846111	786-O VHL:EIF4E2 KO
ENSG00000099875	MKNK2	-0.00686076	786-O VHL:EIF4E2 KO
ENSG00000099899	TRMT2A	-0.0863716	786-O VHL:EIF4E2 KO
ENSG00000099901	RANBP1	-0.0183486	786-O VHL:EIF4E2 KO
ENSG00000099904	ZDHHC8	0.158261	786-O VHL:EIF4E2 KO
ENSG00000099917	MED15	-0.161959	786-O VHL:EIF4E2 KO
ENSG00000099940	SNAP29	0.000479191	786-O VHL:EIF4E2 KO
ENSG00000099942	CRKL	0.0132166	786-O VHL:EIF4E2 KO
ENSG00000099956	SMARCB1	-0.0499925	786-O VHL:EIF4E2 KO
ENSG00000099968	BCL2L13	-0.00745143	786-O VHL:EIF4E2 KO
ENSG00000099977	DDT	-0.0268958	786-O VHL:EIF4E2 KO
ENSG00000099992	TBC1D10A	-0.0983618	786-O VHL:EIF4E2 KO
ENSG00000099995	SF3A1	-0.289313	786-O VHL:EIF4E2 KO
ENSG00000099999	RNF215	0.0430071	786-O VHL:EIF4E2 KO
ENSG00000100003	SEC14L2	-0.059378	786-O VHL:EIF4E2 KO
ENSG00000100014	SPECC1L	-0.129384	786-O VHL:EIF4E2 KO
ENSG00000100023	PPIL2	-0.0414164	786-O VHL:EIF4E2 KO
ENSG00000100028	SNRPD3	-0.0320883	786-O VHL:EIF4E2 KO
ENSG00000100029	PES1	-0.142422	786-O VHL:EIF4E2 KO
ENSG00000100030	MAPK1	-0.0284948	786-O VHL:EIF4E2 KO
ENSG00000100031	GGT1	-0.0366844	786-O VHL:EIF4E2 KO
ENSG00000100034	PPM1F	-0.102142	786-O VHL:EIF4E2 KO
ENSG00000100036	SLC35E4	-0.000730038	786-O VHL:EIF4E2 KO
ENSG00000100056	ESS2	-0.0466551	786-O VHL:EIF4E2 KO
ENSG00000100060	MFNG	-0.0485794	786-O VHL:EIF4E2 KO
ENSG00000100065	CARD10	-0.123613	786-O VHL:EIF4E2 KO
ENSG00000100075	SLC25A1	-0.0303335	786-O VHL:EIF4E2 KO
ENSG00000100083	GGA1	-0.141272	786-O VHL:EIF4E2 KO
ENSG00000100097	LGALS1	-0.0233114	786-O VHL:EIF4E2 KO
ENSG00000100099	HPS4	0.0196864	786-O VHL:EIF4E2 KO
ENSG00000100104	SRRD	-0.036754	786-O VHL:EIF4E2 KO
ENSG00000100116	GCAT	-0.0935348	786-O VHL:EIF4E2 KO
ENSG00000100124	ANKRD54	-0.0169172	786-O VHL:EIF4E2 KO
ENSG00000100129	EIF3L	-0.245205	786-O VHL:EIF4E2 KO
ENSG00000100138	SNU13	-0.00980898	786-O VHL:EIF4E2 KO
ENSG00000100139	MICALL1	0.018042	786-O VHL:EIF4E2 KO
ENSG00000100142	POLR2F	-0.0135458	786-O VHL:EIF4E2 KO
ENSG00000100147	CCDC134	-0.144488	786-O VHL:EIF4E2 KO
ENSG00000100162	CENPM	-0.0357842	786-O VHL:EIF4E2 KO
ENSG00000100196	KDELR3	-0.019507	786-O VHL:EIF4E2 KO
ENSG00000100209	HSCB	-0.033198	786-O VHL:EIF4E2 KO
ENSG00000100211	CBY1	-0.0791909	786-O VHL:EIF4E2 KO
ENSG00000100216	TOMM22	-0.000815308	786-O VHL:EIF4E2 KO
ENSG00000100219	XBP1	-0.0403797	786-O VHL:EIF4E2 KO
ENSG00000100220	RTCB	-0.17392	786-O VHL:EIF4E2 KO
ENSG00000100221	JOSD1	-0.152431	786-O VHL:EIF4E2 KO
ENSG00000100225	FBXO7	-0.0807276	786-O VHL:EIF4E2 KO
ENSG00000100227	POLDIP3	-0.0768665	786-O VHL:EIF4E2 KO
ENSG00000100228	RAB36	0.0164987	786-O VHL:EIF4E2 KO
ENSG00000100239	PPP6R2	-0.147564	786-O VHL:EIF4E2 KO
ENSG00000100242	SUN2	-0.0462259	786-O VHL:EIF4E2 KO
ENSG00000100243	CYB5R3	-0.0207031	786-O VHL:EIF4E2 KO
ENSG00000100258	LMF2	-0.0606324	786-O VHL:EIF4E2 KO
ENSG00000100263	RHBDD3	-0.107716	786-O VHL:EIF4E2 KO
ENSG00000100266	PACSIN2	-0.149375	786-O VHL:EIF4E2 KO
ENSG00000100271	TTLL1	-0.0105935	786-O VHL:EIF4E2 KO
ENSG00000100280	AP1B1	-0.241578	786-O VHL:EIF4E2 KO
ENSG00000100281	HMGXB4	-0.065426	786-O VHL:EIF4E2 KO
ENSG00000100284	TOM1	-0.264817	786-O VHL:EIF4E2 KO
ENSG00000100288	CHKB	0.0046853	786-O VHL:EIF4E2 KO
ENSG00000100290	BIK	-0.119946	786-O VHL:EIF4E2 KO
ENSG00000100292	HMOX1	-0.00406976	786-O VHL:EIF4E2 KO
ENSG00000100294	MCAT	-0.06868	786-O VHL:EIF4E2 KO
ENSG00000100297	MCM5	-0.194743	786-O VHL:EIF4E2 KO
ENSG00000100300	TSPO	-0.00726114	786-O VHL:EIF4E2 KO
ENSG00000100304	TTLL12	-0.059564	786-O VHL:EIF4E2 KO
ENSG00000100311	PDGFB	0.0194504	786-O VHL:EIF4E2 KO
ENSG00000100316	RPL3	-0.0905379	786-O VHL:EIF4E2 KO
ENSG00000100319	ZMAT5	-0.0238028	786-O VHL:EIF4E2 KO
ENSG00000100320	RBFOX2	-0.0568826	786-O VHL:EIF4E2 KO
ENSG00000100324	TAB1	-0.174799	786-O VHL:EIF4E2 KO
ENSG00000100325	ASCC2	-0.147568	786-O VHL:EIF4E2 KO
ENSG00000100335	MIEF1	-0.0616772	786-O VHL:EIF4E2 KO
ENSG00000100342	APOL1	-0.123949	786-O VHL:EIF4E2 KO
ENSG00000100345	MYH9	-0.217435	786-O VHL:EIF4E2 KO
ENSG00000100347	SAMM50	-0.0956596	786-O VHL:EIF4E2 KO
ENSG00000100348	TXN2	-0.0150026	786-O VHL:EIF4E2 KO
ENSG00000100350	FOXRED2	-0.0155772	786-O VHL:EIF4E2 KO
ENSG00000100353	EIF3D	-0.236231	786-O VHL:EIF4E2 KO
ENSG00000100359	SGSM3	-0.114352	786-O VHL:EIF4E2 KO
ENSG00000100360	IFT27	-0.0330334	786-O VHL:EIF4E2 KO
ENSG00000100364	KIAA0930	-0.0402017	786-O VHL:EIF4E2 KO
ENSG00000100376	FAM118A	0.0341912	786-O VHL:EIF4E2 KO
ENSG00000100379	KCTD17	-0.0227842	786-O VHL:EIF4E2 KO
ENSG00000100380	ST13	-0.0690543	786-O VHL:EIF4E2 KO
ENSG00000100387	RBX1	-0.00768904	786-O VHL:EIF4E2 KO
ENSG00000100395	L3MBTL2	-0.141011	786-O VHL:EIF4E2 KO
ENSG00000100401	RANGAP1	-0.166611	786-O VHL:EIF4E2 KO
ENSG00000100403	ZC3H7B	0.00759661	786-O VHL:EIF4E2 KO
ENSG00000100410	PHF5A	0.0596414	786-O VHL:EIF4E2 KO
ENSG00000100412	ACO2	-0.0346555	786-O VHL:EIF4E2 KO
ENSG00000100413	POLR3H	-0.0241275	786-O VHL:EIF4E2 KO
ENSG00000100416	TRMU	-0.0414605	786-O VHL:EIF4E2 KO
ENSG00000100417	PMM1	-0.0385402	786-O VHL:EIF4E2 KO
ENSG00000100418	DESI1	-0.0543649	786-O VHL:EIF4E2 KO
ENSG00000100422	CERK	-0.169687	786-O VHL:EIF4E2 KO
ENSG00000100426	ZBED4	-0.0816333	786-O VHL:EIF4E2 KO
ENSG00000100429	HDAC10	-0.137125	786-O VHL:EIF4E2 KO
ENSG00000100439	ABHD4	-0.0712712	786-O VHL:EIF4E2 KO
ENSG00000100441	KHNYN	0.157494	786-O VHL:EIF4E2 KO
ENSG00000100442	FKBP3	0.00927152	786-O VHL:EIF4E2 KO
ENSG00000100445	SDR39U1	-0.107819	786-O VHL:EIF4E2 KO
ENSG00000100462	PRMT5	-0.345485	786-O VHL:EIF4E2 KO
ENSG00000100479	POLE2	-0.400223	786-O VHL:EIF4E2 KO
ENSG00000100483	VCPKMT	0.0801485	786-O VHL:EIF4E2 KO
ENSG00000100503	NIN	-0.0641352	786-O VHL:EIF4E2 KO
ENSG00000100504	PYGL	0.00708428	786-O VHL:EIF4E2 KO
ENSG00000100519	PSMC6	-0.0195958	786-O VHL:EIF4E2 KO
ENSG00000100522	GNPNAT1	-0.0239129	786-O VHL:EIF4E2 KO
ENSG00000100528	CNIH1	-0.0231237	786-O VHL:EIF4E2 KO
ENSG00000100532	CGRRF1	-0.0889499	786-O VHL:EIF4E2 KO
ENSG00000100554	ATP6V1D	-0.0515594	786-O VHL:EIF4E2 KO
ENSG00000100557	CCDC198	0.139623	786-O VHL:EIF4E2 KO
ENSG00000100558	PLEK2	-0.0566473	786-O VHL:EIF4E2 KO
ENSG00000100564	PIGH	-0.0273115	786-O VHL:EIF4E2 KO
ENSG00000100567	PSMA3	-0.0274465	786-O VHL:EIF4E2 KO
ENSG00000100577	GSTZ1	-0.119499	786-O VHL:EIF4E2 KO
ENSG00000100580	TMED8	0.0528161	786-O VHL:EIF4E2 KO
ENSG00000100591	AHSA1	-0.0388453	786-O VHL:EIF4E2 KO
ENSG00000100596	SPTLC2	-0.0628661	786-O VHL:EIF4E2 KO
ENSG00000100599	RIN3	0.329986	786-O VHL:EIF4E2 KO
ENSG00000100600	LGMN	-0.188387	786-O VHL:EIF4E2 KO
ENSG00000100601	ALKBH1	-0.0137943	786-O VHL:EIF4E2 KO
ENSG00000100603	SNW1	-0.317572	786-O VHL:EIF4E2 KO
ENSG00000100605	ITPK1	-0.248411	786-O VHL:EIF4E2 KO
ENSG00000100612	DHRS7	-0.0365244	786-O VHL:EIF4E2 KO
ENSG00000100614	PPM1A	-0.110968	786-O VHL:EIF4E2 KO
ENSG00000100644	HIF1A	-0.26997	786-O VHL:EIF4E2 KO
ENSG00000100650	SRSF5	-0.100352	786-O VHL:EIF4E2 KO
ENSG00000100664	EIF5	-0.050094	786-O VHL:EIF4E2 KO
ENSG00000100697	DICER1	-0.27244	786-O VHL:EIF4E2 KO
ENSG00000100711	ZFYVE21	-0.0526755	786-O VHL:EIF4E2 KO
ENSG00000100722	ZC3H14	-0.469904	786-O VHL:EIF4E2 KO
ENSG00000100744	GSKIP	-0.0391592	786-O VHL:EIF4E2 KO
ENSG00000100749	VRK1	-0.111096	786-O VHL:EIF4E2 KO
ENSG00000100764	PSMC1	-0.0866701	786-O VHL:EIF4E2 KO
ENSG00000100811	YY1	-0.0289408	786-O VHL:EIF4E2 KO
ENSG00000100813	ACIN1	-0.207335	786-O VHL:EIF4E2 KO
ENSG00000100814	CCNB1IP1	-0.0735267	786-O VHL:EIF4E2 KO
ENSG00000100815	TRIP11	-0.0608287	786-O VHL:EIF4E2 KO
ENSG00000100823	APEX1	-0.0448522	786-O VHL:EIF4E2 KO
ENSG00000100836	PABPN1	-0.00590307	786-O VHL:EIF4E2 KO
ENSG00000100865	CINP	-0.0672313	786-O VHL:EIF4E2 KO
ENSG00000100883	SRP54	-0.315681	786-O VHL:EIF4E2 KO
ENSG00000100888	CHD8	0.0703414	786-O VHL:EIF4E2 KO
ENSG00000100890	PRORP	-0.259054	786-O VHL:EIF4E2 KO
ENSG00000100902	PSMA6	-0.0126851	786-O VHL:EIF4E2 KO
ENSG00000100906	NFKBIA	-0.0519487	786-O VHL:EIF4E2 KO
ENSG00000100908	EMC9	-0.0169671	786-O VHL:EIF4E2 KO
ENSG00000100911	PSME2	-0.0120602	786-O VHL:EIF4E2 KO
ENSG00000100916	BRMS1L	-0.00169884	786-O VHL:EIF4E2 KO
ENSG00000100926	TM9SF1	-0.0288756	786-O VHL:EIF4E2 KO
ENSG00000100934	SEC23A	-0.0591286	786-O VHL:EIF4E2 KO
ENSG00000100938	GMPR2	-0.123913	786-O VHL:EIF4E2 KO
ENSG00000100941	PNN	-0.412199	786-O VHL:EIF4E2 KO
ENSG00000100949	RABGGTA	-0.0655913	786-O VHL:EIF4E2 KO
ENSG00000100982	PCIF1	-0.220357	786-O VHL:EIF4E2 KO
ENSG00000100983	GSS	-0.0561258	786-O VHL:EIF4E2 KO
ENSG00000100991	TRPC4AP	-0.252647	786-O VHL:EIF4E2 KO
ENSG00000100994	PYGB	-0.366749	786-O VHL:EIF4E2 KO
ENSG00000100997	ABHD12	-0.0567051	786-O VHL:EIF4E2 KO
ENSG00000101000	PROCR	-0.055502	786-O VHL:EIF4E2 KO
ENSG00000101003	GINS1	-0.113265	786-O VHL:EIF4E2 KO
ENSG00000101017	CD40	-0.046749	786-O VHL:EIF4E2 KO
ENSG00000101019	UQCC1	-0.0732042	786-O VHL:EIF4E2 KO
ENSG00000101040	ZMYND8	-0.296038	786-O VHL:EIF4E2 KO
ENSG00000101049	SGK2	-0.0856006	786-O VHL:EIF4E2 KO
ENSG00000101052	IFT52	-0.0691423	786-O VHL:EIF4E2 KO
ENSG00000101057	MYBL2	-0.071647	786-O VHL:EIF4E2 KO
ENSG00000101079	NDRG3	-0.0945663	786-O VHL:EIF4E2 KO
ENSG00000101084	RAB5IF	-0.034399	786-O VHL:EIF4E2 KO
ENSG00000101109	STK4	-0.0734557	786-O VHL:EIF4E2 KO
ENSG00000101132	PFDN4	0.0136603	786-O VHL:EIF4E2 KO
ENSG00000101138	CSTF1	-0.242295	786-O VHL:EIF4E2 KO
ENSG00000101146	RAE1	-0.110237	786-O VHL:EIF4E2 KO
ENSG00000101150	TPD52L2	-0.0381074	786-O VHL:EIF4E2 KO
ENSG00000101152	DNAJC5	0.0497882	786-O VHL:EIF4E2 KO
ENSG00000101160	CTSZ	-0.0316198	786-O VHL:EIF4E2 KO
ENSG00000101161	PRPF6	-0.23142	786-O VHL:EIF4E2 KO
ENSG00000101166	PRELID3B	-0.0335427	786-O VHL:EIF4E2 KO
ENSG00000101181	MTG2	-0.0938357	786-O VHL:EIF4E2 KO
ENSG00000101182	PSMA7	-0.00532867	786-O VHL:EIF4E2 KO
ENSG00000101187	SLCO4A1	-0.0932804	786-O VHL:EIF4E2 KO
ENSG00000101189	MRGBP	-0.0128857	786-O VHL:EIF4E2 KO
ENSG00000101191	DIDO1	-0.0166997	786-O VHL:EIF4E2 KO
ENSG00000101193	GID8	0.052724	786-O VHL:EIF4E2 KO
ENSG00000101194	SLC17A9	-0.0577603	786-O VHL:EIF4E2 KO
ENSG00000101199	ARFGAP1	-0.0552651	786-O VHL:EIF4E2 KO
ENSG00000101210	EEF1A2	-0.0172413	786-O VHL:EIF4E2 KO
ENSG00000101216	GMEB2	-0.0878393	786-O VHL:EIF4E2 KO
ENSG00000101220	C20orf27	-0.0230921	786-O VHL:EIF4E2 KO
ENSG00000101224	CDC25B	-0.183033	786-O VHL:EIF4E2 KO
ENSG00000101236	RNF24	0.0098332	786-O VHL:EIF4E2 KO
ENSG00000101255	TRIB3	0.0505456	786-O VHL:EIF4E2 KO
ENSG00000101266	CSNK2A1	-0.17422	786-O VHL:EIF4E2 KO
ENSG00000101294	HM13	-0.0593381	786-O VHL:EIF4E2 KO
ENSG00000101310	SEC23B	-0.271273	786-O VHL:EIF4E2 KO
ENSG00000101333	PLCB4	-0.105115	786-O VHL:EIF4E2 KO
ENSG00000101335	MYL9	-0.0150943	786-O VHL:EIF4E2 KO
ENSG00000101337	TM9SF4	-0.264095	786-O VHL:EIF4E2 KO
ENSG00000101346	POFUT1	-0.0400198	786-O VHL:EIF4E2 KO
ENSG00000101350	KIF3B	0.0526044	786-O VHL:EIF4E2 KO
ENSG00000101361	NOP56	-0.0809104	786-O VHL:EIF4E2 KO
ENSG00000101363	MANBAL	-0.00351469	786-O VHL:EIF4E2 KO
ENSG00000101365	IDH3B	-0.00991489	786-O VHL:EIF4E2 KO
ENSG00000101367	MAPRE1	-0.0124118	786-O VHL:EIF4E2 KO
ENSG00000101391	CDK5RAP1	-0.0407807	786-O VHL:EIF4E2 KO
ENSG00000101400	SNTA1	-0.0641271	786-O VHL:EIF4E2 KO
ENSG00000101407	TTI1	0.00205755	786-O VHL:EIF4E2 KO
ENSG00000101412	E2F1	-0.065321	786-O VHL:EIF4E2 KO
ENSG00000101421	CHMP4B	0.0103158	786-O VHL:EIF4E2 KO
ENSG00000101439	CST3	-0.0368837	786-O VHL:EIF4E2 KO
ENSG00000101442	ACTR5	-0.0139183	786-O VHL:EIF4E2 KO
ENSG00000101444	AHCY	-0.160428	786-O VHL:EIF4E2 KO
ENSG00000101447	FAM83D	-0.220291	786-O VHL:EIF4E2 KO
ENSG00000101457	DNTTIP1	-0.0216073	786-O VHL:EIF4E2 KO
ENSG00000101464	PIGU	-0.0810866	786-O VHL:EIF4E2 KO
ENSG00000101473	ACOT8	-0.0235234	786-O VHL:EIF4E2 KO
ENSG00000101474	APMAP	-0.0255583	786-O VHL:EIF4E2 KO
ENSG00000101544	ADNP2	-0.292946	786-O VHL:EIF4E2 KO
ENSG00000101546	RBFA	0.0116881	786-O VHL:EIF4E2 KO
ENSG00000101557	USP14	-0.220736	786-O VHL:EIF4E2 KO
ENSG00000101558	VAPA	-0.0179002	786-O VHL:EIF4E2 KO
ENSG00000101574	METTL4	-0.239965	786-O VHL:EIF4E2 KO
ENSG00000101577	LPIN2	-0.066731	786-O VHL:EIF4E2 KO
ENSG00000101596	SMCHD1	-0.160509	786-O VHL:EIF4E2 KO
ENSG00000101608	MYL12A	-0.0118452	786-O VHL:EIF4E2 KO
ENSG00000101624	CEP76	-0.13636	786-O VHL:EIF4E2 KO
ENSG00000101654	RNMT	-0.121212	786-O VHL:EIF4E2 KO
ENSG00000101665	SMAD7	-0.0757009	786-O VHL:EIF4E2 KO
ENSG00000101745	ANKRD12	-0.329378	786-O VHL:EIF4E2 KO
ENSG00000101773	RBBP8	-0.0588924	786-O VHL:EIF4E2 KO
ENSG00000101782	RIOK3	-0.156321	786-O VHL:EIF4E2 KO
ENSG00000101811	CSTF2	-0.150709	786-O VHL:EIF4E2 KO
ENSG00000101843	PSMD10	0.0158933	786-O VHL:EIF4E2 KO
ENSG00000101849	TBL1X	0.0972747	786-O VHL:EIF4E2 KO
ENSG00000101856	PGRMC1	-0.0271353	786-O VHL:EIF4E2 KO
ENSG00000101871	MID1	-0.0418233	786-O VHL:EIF4E2 KO
ENSG00000101882	NKAP	-0.0417417	786-O VHL:EIF4E2 KO
ENSG00000101888	NXT2	0.0301164	786-O VHL:EIF4E2 KO
ENSG00000101898	MCTS2P	0.00341157	786-O VHL:EIF4E2 KO
ENSG00000101901	ALG13	-0.0783234	786-O VHL:EIF4E2 KO
ENSG00000101911	PRPS2	-0.0547415	786-O VHL:EIF4E2 KO
ENSG00000101928	MOSPD1	0.0290737	786-O VHL:EIF4E2 KO
ENSG00000101935	AMMECR1	0.0880753	786-O VHL:EIF4E2 KO
ENSG00000101940	WDR13	-0.11926	786-O VHL:EIF4E2 KO
ENSG00000101945	SUV39H1	-0.0232843	786-O VHL:EIF4E2 KO
ENSG00000101955	SRPX	-0.0324016	786-O VHL:EIF4E2 KO
ENSG00000101966	XIAP	-0.0588764	786-O VHL:EIF4E2 KO
ENSG00000101972	STAG2	-0.115739	786-O VHL:EIF4E2 KO
ENSG00000101974	ATP11C	-0.110188	786-O VHL:EIF4E2 KO
ENSG00000102007	PLP2	-0.00614522	786-O VHL:EIF4E2 KO
ENSG00000102024	PLS3	-0.16657	786-O VHL:EIF4E2 KO
ENSG00000102030	NAA10	-0.0305952	786-O VHL:EIF4E2 KO
ENSG00000102034	ELF4	-0.0520244	786-O VHL:EIF4E2 KO
ENSG00000102048	ASB9	-0.00627737	786-O VHL:EIF4E2 KO
ENSG00000102078	SLC25A14	-0.102391	786-O VHL:EIF4E2 KO
ENSG00000102081	FMR1	-0.0387331	786-O VHL:EIF4E2 KO
ENSG00000102096	PIM2	-0.0302951	786-O VHL:EIF4E2 KO
ENSG00000102100	SLC35A2	0.0182154	786-O VHL:EIF4E2 KO
ENSG00000102103	PQBP1	-0.0169712	786-O VHL:EIF4E2 KO
ENSG00000102119	EMD	-0.00194244	786-O VHL:EIF4E2 KO
ENSG00000102125	TAZ	-0.0590415	786-O VHL:EIF4E2 KO
ENSG00000102144	PGK1	-0.129727	786-O VHL:EIF4E2 KO
ENSG00000102158	MAGT1	-0.0653365	786-O VHL:EIF4E2 KO
ENSG00000102172	SMS	0.00238394	786-O VHL:EIF4E2 KO
ENSG00000102178	UBL4A	0.0112961	786-O VHL:EIF4E2 KO
ENSG00000102189	EEA1	-0.0500936	786-O VHL:EIF4E2 KO
ENSG00000102225	CDK16	-0.063387	786-O VHL:EIF4E2 KO
ENSG00000102226	USP11	-0.260459	786-O VHL:EIF4E2 KO
ENSG00000102241	HTATSF1	-0.0373451	786-O VHL:EIF4E2 KO
ENSG00000102265	TIMP1	-0.0516408	786-O VHL:EIF4E2 KO
ENSG00000102302	FGD1	0.0461307	786-O VHL:EIF4E2 KO
ENSG00000102309	PIN4	-0.0608897	786-O VHL:EIF4E2 KO
ENSG00000102312	PORCN	-0.106245	786-O VHL:EIF4E2 KO
ENSG00000102316	MAGED2	-0.138863	786-O VHL:EIF4E2 KO
ENSG00000102317	RBM3	-0.0196372	786-O VHL:EIF4E2 KO
ENSG00000102384	CENPI	-0.125469	786-O VHL:EIF4E2 KO
ENSG00000102390	PBDC1	-0.018465	786-O VHL:EIF4E2 KO
ENSG00000102393	GLA	-0.0617945	786-O VHL:EIF4E2 KO
ENSG00000102401	ARMCX3	-0.106925	786-O VHL:EIF4E2 KO
ENSG00000102471	NDFIP2	0.00364474	786-O VHL:EIF4E2 KO
ENSG00000102531	FNDC3A	-0.0512763	786-O VHL:EIF4E2 KO
ENSG00000102543	CDADC1	-0.0389391	786-O VHL:EIF4E2 KO
ENSG00000102547	CAB39L	-0.0758634	786-O VHL:EIF4E2 KO
ENSG00000102572	STK24	0.205734	786-O VHL:EIF4E2 KO
ENSG00000102580	DNAJC3	-0.0562926	786-O VHL:EIF4E2 KO
ENSG00000102595	UGGT2	-0.0754874	786-O VHL:EIF4E2 KO
ENSG00000102606	ARHGEF7	-0.0407137	786-O VHL:EIF4E2 KO
ENSG00000102699	PARP4	0.0325747	786-O VHL:EIF4E2 KO
ENSG00000102710	SUPT20H	-0.135587	786-O VHL:EIF4E2 KO
ENSG00000102738	MRPS31	-0.132448	786-O VHL:EIF4E2 KO
ENSG00000102743	SLC25A15	0.00724512	786-O VHL:EIF4E2 KO
ENSG00000102753	KPNA3	-0.215494	786-O VHL:EIF4E2 KO
ENSG00000102780	DGKH	-0.125883	786-O VHL:EIF4E2 KO
ENSG00000102781	KATNAL1	-0.200456	786-O VHL:EIF4E2 KO
ENSG00000102786	INTS6	-0.0751848	786-O VHL:EIF4E2 KO
ENSG00000102804	TSC22D1	-0.150585	786-O VHL:EIF4E2 KO
ENSG00000102805	CLN5	-0.0115781	786-O VHL:EIF4E2 KO
ENSG00000102858	MGRN1	-0.167793	786-O VHL:EIF4E2 KO
ENSG00000102871	TRADD	-0.0361306	786-O VHL:EIF4E2 KO
ENSG00000102882	MAPK3	0.0893499	786-O VHL:EIF4E2 KO
ENSG00000102893	PHKB	-0.065128	786-O VHL:EIF4E2 KO
ENSG00000102897	LYRM1	0.0166218	786-O VHL:EIF4E2 KO
ENSG00000102898	NUTF2	-0.0143045	786-O VHL:EIF4E2 KO
ENSG00000102900	NUP93	-0.190361	786-O VHL:EIF4E2 KO
ENSG00000102908	NFAT5	-0.106899	786-O VHL:EIF4E2 KO
ENSG00000102910	LONP2	-0.236411	786-O VHL:EIF4E2 KO
ENSG00000102921	N4BP1	-0.322173	786-O VHL:EIF4E2 KO
ENSG00000102931	ARL2BP	-0.0159645	786-O VHL:EIF4E2 KO
ENSG00000102934	PLLP	0.0555502	786-O VHL:EIF4E2 KO
ENSG00000102967	DHODH	-0.0709819	786-O VHL:EIF4E2 KO
ENSG00000102974	CTCF	-0.190194	786-O VHL:EIF4E2 KO
ENSG00000102977	ACD	-0.158329	786-O VHL:EIF4E2 KO
ENSG00000102978	POLR2C	0.00033216	786-O VHL:EIF4E2 KO
ENSG00000103005	USB1	-0.0604316	786-O VHL:EIF4E2 KO
ENSG00000103018	CYB5B	-0.00348802	786-O VHL:EIF4E2 KO
ENSG00000103021	CCDC113	-0.0156556	786-O VHL:EIF4E2 KO
ENSG00000103024	NME3	0.0389625	786-O VHL:EIF4E2 KO
ENSG00000103035	PSMD7	-0.015878	786-O VHL:EIF4E2 KO
ENSG00000103037	SETD6	0.00397543	786-O VHL:EIF4E2 KO
ENSG00000103042	SLC38A7	-0.105874	786-O VHL:EIF4E2 KO
ENSG00000103043	VAC14	-0.0726877	786-O VHL:EIF4E2 KO
ENSG00000103044	HAS3	0.0849162	786-O VHL:EIF4E2 KO
ENSG00000103051	COG4	-0.322528	786-O VHL:EIF4E2 KO
ENSG00000103061	SLC7A6OS	0.0307706	786-O VHL:EIF4E2 KO
ENSG00000103064	SLC7A6	-0.0314514	786-O VHL:EIF4E2 KO
ENSG00000103066	PLA2G15	-0.0104831	786-O VHL:EIF4E2 KO
ENSG00000103091	WDR59	-0.113625	786-O VHL:EIF4E2 KO
ENSG00000103111	MON1B	-0.0940388	786-O VHL:EIF4E2 KO
ENSG00000103121	CMC2	-0.0293123	786-O VHL:EIF4E2 KO
ENSG00000103145	HCFC1R1	-0.0079413	786-O VHL:EIF4E2 KO
ENSG00000103148	NPRL3	-0.0147957	786-O VHL:EIF4E2 KO
ENSG00000103150	MLYCD	-0.0764605	786-O VHL:EIF4E2 KO
ENSG00000103152	MPG	-0.0210798	786-O VHL:EIF4E2 KO
ENSG00000103160	HSDL1	-0.0594811	786-O VHL:EIF4E2 KO
ENSG00000103174	NAGPA	-0.0921083	786-O VHL:EIF4E2 KO
ENSG00000103187	COTL1	-0.0309651	786-O VHL:EIF4E2 KO
ENSG00000103194	USP10	-0.156089	786-O VHL:EIF4E2 KO
ENSG00000103245	CIAO3	-0.0161896	786-O VHL:EIF4E2 KO
ENSG00000103248	MTHFSD	-0.193868	786-O VHL:EIF4E2 KO
ENSG00000103249	CLCN7	-0.0769279	786-O VHL:EIF4E2 KO
ENSG00000103253	HAGHL	-0.0644207	786-O VHL:EIF4E2 KO
ENSG00000103254	ANTKMT	-0.0524281	786-O VHL:EIF4E2 KO
ENSG00000103257	SLC7A5	0.00715688	786-O VHL:EIF4E2 KO
ENSG00000103260	METRN	-0.0684753	786-O VHL:EIF4E2 KO
ENSG00000103264	FBXO31	-0.225254	786-O VHL:EIF4E2 KO
ENSG00000103266	STUB1	0.013623	786-O VHL:EIF4E2 KO
ENSG00000103274	NUBP1	-0.0444278	786-O VHL:EIF4E2 KO
ENSG00000103275	UBE2I	0.00210794	786-O VHL:EIF4E2 KO
ENSG00000103342	GSPT1	-0.0976783	786-O VHL:EIF4E2 KO
ENSG00000103343	ZNF174	0.186715	786-O VHL:EIF4E2 KO
ENSG00000103351	CLUAP1	-0.0742181	786-O VHL:EIF4E2 KO
ENSG00000103353	UBFD1	-0.0191072	786-O VHL:EIF4E2 KO
ENSG00000103356	EARS2	-0.0232575	786-O VHL:EIF4E2 KO
ENSG00000103363	ELOB	-0.00258128	786-O VHL:EIF4E2 KO
ENSG00000103365	GGA2	-0.306046	786-O VHL:EIF4E2 KO
ENSG00000103381	CPPED1	-0.0388665	786-O VHL:EIF4E2 KO
ENSG00000103415	HMOX2	-0.0076119	786-O VHL:EIF4E2 KO
ENSG00000103423	DNAJA3	-0.0151472	786-O VHL:EIF4E2 KO
ENSG00000103429	BFAR	-0.0375594	786-O VHL:EIF4E2 KO
ENSG00000103479	RBL2	-0.0341627	786-O VHL:EIF4E2 KO
ENSG00000103490	PYCARD	-0.129106	786-O VHL:EIF4E2 KO
ENSG00000103494	RPGRIP1L	-0.0467333	786-O VHL:EIF4E2 KO
ENSG00000103495	MAZ	0.00904552	786-O VHL:EIF4E2 KO
ENSG00000103496	STX4	-0.0608942	786-O VHL:EIF4E2 KO
ENSG00000103502	CDIPT	-0.0713943	786-O VHL:EIF4E2 KO
ENSG00000103507	BCKDK	7.47374e-05	786-O VHL:EIF4E2 KO
ENSG00000103510	KAT8	0.0174432	786-O VHL:EIF4E2 KO
ENSG00000103540	CCP110	-0.364636	786-O VHL:EIF4E2 KO
ENSG00000103550	KNOP1	-0.29663	786-O VHL:EIF4E2 KO
ENSG00000103591	AAGAB	-0.0414792	786-O VHL:EIF4E2 KO
ENSG00000103642	LACTB	-0.0398115	786-O VHL:EIF4E2 KO
ENSG00000103653	CSK	-0.0177527	786-O VHL:EIF4E2 KO
ENSG00000103671	TRIP4	-0.214635	786-O VHL:EIF4E2 KO
ENSG00000103707	MTFMT	-0.042373	786-O VHL:EIF4E2 KO
ENSG00000103769	RAB11A	-0.0137951	786-O VHL:EIF4E2 KO
ENSG00000103811	CTSH	-0.048566	786-O VHL:EIF4E2 KO
ENSG00000103852	TTC23	-0.239508	786-O VHL:EIF4E2 KO
ENSG00000103855	CD276	-0.149158	786-O VHL:EIF4E2 KO
ENSG00000103876	FAH	0.0013644	786-O VHL:EIF4E2 KO
ENSG00000103942	HOMER2	-0.0331631	786-O VHL:EIF4E2 KO
ENSG00000103966	EHD4	-0.133911	786-O VHL:EIF4E2 KO
ENSG00000103978	TMEM87A	-0.19041	786-O VHL:EIF4E2 KO
ENSG00000103994	ZNF106	-0.171581	786-O VHL:EIF4E2 KO
ENSG00000104047	DTWD1	0.0676406	786-O VHL:EIF4E2 KO
ENSG00000104064	GABPB1	-0.0241484	786-O VHL:EIF4E2 KO
ENSG00000104067	TJP1	-0.0983914	786-O VHL:EIF4E2 KO
ENSG00000104129	DNAJC17	-0.273015	786-O VHL:EIF4E2 KO
ENSG00000104131	EIF3J	-0.00941475	786-O VHL:EIF4E2 KO
ENSG00000104147	OIP5	0.00364405	786-O VHL:EIF4E2 KO
ENSG00000104164	BLOC1S6	0.002169	786-O VHL:EIF4E2 KO
ENSG00000104177	MYEF2	0.0655364	786-O VHL:EIF4E2 KO
ENSG00000104205	SGK3	-0.0597577	786-O VHL:EIF4E2 KO
ENSG00000104218	CSPP1	-0.185419	786-O VHL:EIF4E2 KO
ENSG00000104219	ZDHHC2	-0.183364	786-O VHL:EIF4E2 KO
ENSG00000104231	ZFAND1	-0.0882602	786-O VHL:EIF4E2 KO
ENSG00000104267	CA2	-0.0343212	786-O VHL:EIF4E2 KO
ENSG00000104290	FZD3	0.0709029	786-O VHL:EIF4E2 KO
ENSG00000104312	RIPK2	-0.0367223	786-O VHL:EIF4E2 KO
ENSG00000104320	NBN	0.00499186	786-O VHL:EIF4E2 KO
ENSG00000104324	CPQ	-0.0221212	786-O VHL:EIF4E2 KO
ENSG00000104325	DECR1	0.011029	786-O VHL:EIF4E2 KO
ENSG00000104331	IMPAD1	-0.00953984	786-O VHL:EIF4E2 KO
ENSG00000104341	LAPTM4B	-0.00595794	786-O VHL:EIF4E2 KO
ENSG00000104343	UBE2W	-0.0152789	786-O VHL:EIF4E2 KO
ENSG00000104356	POP1	-0.198736	786-O VHL:EIF4E2 KO
ENSG00000104361	NIPAL2	-0.019019	786-O VHL:EIF4E2 KO
ENSG00000104375	STK3	-0.162332	786-O VHL:EIF4E2 KO
ENSG00000104388	RAB2A	-0.0300174	786-O VHL:EIF4E2 KO
ENSG00000104408	EIF3E	-0.166875	786-O VHL:EIF4E2 KO
ENSG00000104412	EMC2	-0.0385146	786-O VHL:EIF4E2 KO
ENSG00000104427	ZC2HC1A	-0.163733	786-O VHL:EIF4E2 KO
ENSG00000104432	IL7	-0.0130476	786-O VHL:EIF4E2 KO
ENSG00000104442	ARMC1	-0.0281626	786-O VHL:EIF4E2 KO
ENSG00000104450	SPAG1	-0.188735	786-O VHL:EIF4E2 KO
ENSG00000104472	CHRAC1	-0.0536817	786-O VHL:EIF4E2 KO
ENSG00000104497	SNX16	-0.316227	786-O VHL:EIF4E2 KO
ENSG00000104517	UBR5	-0.124963	786-O VHL:EIF4E2 KO
ENSG00000104518	GSDMD	-0.00868499	786-O VHL:EIF4E2 KO
ENSG00000104522	TSTA3	-0.0260091	786-O VHL:EIF4E2 KO
ENSG00000104524	PYCR3	0.00872666	786-O VHL:EIF4E2 KO
ENSG00000104529	EEF1D	-0.052433	786-O VHL:EIF4E2 KO
ENSG00000104549	SQLE	-0.140289	786-O VHL:EIF4E2 KO
ENSG00000104611	SH2D4A	-0.209941	786-O VHL:EIF4E2 KO
ENSG00000104613	INTS10	-0.0869343	786-O VHL:EIF4E2 KO
ENSG00000104626	ERI1	-0.0152851	786-O VHL:EIF4E2 KO
ENSG00000104635	SLC39A14	-0.0200712	786-O VHL:EIF4E2 KO
ENSG00000104660	LEPROTL1	-0.023788	786-O VHL:EIF4E2 KO
ENSG00000104671	DCTN6	-0.00488247	786-O VHL:EIF4E2 KO
ENSG00000104679	R3HCC1	-0.0761612	786-O VHL:EIF4E2 KO
ENSG00000104687	GSR	-0.0253839	786-O VHL:EIF4E2 KO
ENSG00000104691	UBXN8	0.0691571	786-O VHL:EIF4E2 KO
ENSG00000104695	PPP2CB	-0.0530965	786-O VHL:EIF4E2 KO
ENSG00000104714	ERICH1	-0.0697512	786-O VHL:EIF4E2 KO
ENSG00000104723	TUSC3	0.0477286	786-O VHL:EIF4E2 KO
ENSG00000104731	KLHDC4	-0.0751244	786-O VHL:EIF4E2 KO
ENSG00000104738	MCM4	-0.138485	786-O VHL:EIF4E2 KO
ENSG00000104756	KCTD9	0.0412548	786-O VHL:EIF4E2 KO
ENSG00000104763	ASAH1	-0.0516628	786-O VHL:EIF4E2 KO
ENSG00000104765	BNIP3L	-0.0304011	786-O VHL:EIF4E2 KO
ENSG00000104774	MAN2B1	-0.217133	786-O VHL:EIF4E2 KO
ENSG00000104805	NUCB1	-0.101866	786-O VHL:EIF4E2 KO
ENSG00000104823	ECH1	0.0167107	786-O VHL:EIF4E2 KO
ENSG00000104824	HNRNPL	-0.0902766	786-O VHL:EIF4E2 KO
ENSG00000104825	NFKBIB	-0.0200771	786-O VHL:EIF4E2 KO
ENSG00000104835	SARS2	-0.165032	786-O VHL:EIF4E2 KO
ENSG00000104852	SNRNP70	-0.0637386	786-O VHL:EIF4E2 KO
ENSG00000104853	CLPTM1	-0.0784563	786-O VHL:EIF4E2 KO
ENSG00000104856	RELB	-0.107011	786-O VHL:EIF4E2 KO
ENSG00000104859	CLASRP	-0.0351979	786-O VHL:EIF4E2 KO
ENSG00000104863	LIN7B	-0.0872858	786-O VHL:EIF4E2 KO
ENSG00000104866	PPP1R37	-0.228287	786-O VHL:EIF4E2 KO
ENSG00000104872	PIH1D1	-0.0654767	786-O VHL:EIF4E2 KO
ENSG00000104886	PLEKHJ1	-0.0254902	786-O VHL:EIF4E2 KO
ENSG00000104889	RNASEH2A	-0.0347192	786-O VHL:EIF4E2 KO
ENSG00000104897	SF3A2	-0.243164	786-O VHL:EIF4E2 KO
ENSG00000104907	TRMT1	-0.0854824	786-O VHL:EIF4E2 KO
ENSG00000104915	STX10	0.00397142	786-O VHL:EIF4E2 KO
ENSG00000104946	TBC1D17	-0.223336	786-O VHL:EIF4E2 KO
ENSG00000104957	CCDC130	-0.0873298	786-O VHL:EIF4E2 KO
ENSG00000104960	PTOV1	-0.0494485	786-O VHL:EIF4E2 KO
ENSG00000104964	TLE5	-0.00433989	786-O VHL:EIF4E2 KO
ENSG00000104969	SGTA	-0.00954232	786-O VHL:EIF4E2 KO
ENSG00000104973	MED25	0.0388494	786-O VHL:EIF4E2 KO
ENSG00000104976	SNAPC2	-0.0421121	786-O VHL:EIF4E2 KO
ENSG00000104979	C19orf53	0.0175886	786-O VHL:EIF4E2 KO
ENSG00000104980	TIMM44	-0.0462824	786-O VHL:EIF4E2 KO
ENSG00000105011	ASF1B	-0.0263623	786-O VHL:EIF4E2 KO
ENSG00000105048	TNNT1	0.00755542	786-O VHL:EIF4E2 KO
ENSG00000105053	VRK3	-0.046476	786-O VHL:EIF4E2 KO
ENSG00000105058	FAM32A	-0.000216744	786-O VHL:EIF4E2 KO
ENSG00000105063	PPP6R1	0.082517	786-O VHL:EIF4E2 KO
ENSG00000105127	AKAP8	0.0472918	786-O VHL:EIF4E2 KO
ENSG00000105135	ILVBL	-0.0706271	786-O VHL:EIF4E2 KO
ENSG00000105137	SYDE1	-0.0457431	786-O VHL:EIF4E2 KO
ENSG00000105171	POP4	-0.0592121	786-O VHL:EIF4E2 KO
ENSG00000105173	CCNE1	-0.0103478	786-O VHL:EIF4E2 KO
ENSG00000105176	URI1	-0.153146	786-O VHL:EIF4E2 KO
ENSG00000105186	ANKRD27	-0.141604	786-O VHL:EIF4E2 KO
ENSG00000105193	RPS16	-0.0382559	786-O VHL:EIF4E2 KO
ENSG00000105197	TIMM50	-0.0790367	786-O VHL:EIF4E2 KO
ENSG00000105202	FBL	-0.0260654	786-O VHL:EIF4E2 KO
ENSG00000105220	GPI	-0.0850987	786-O VHL:EIF4E2 KO
ENSG00000105221	AKT2	-0.0960333	786-O VHL:EIF4E2 KO
ENSG00000105223	PLD3	0.00411893	786-O VHL:EIF4E2 KO
ENSG00000105229	PIAS4	-0.175355	786-O VHL:EIF4E2 KO
ENSG00000105248	YJU2	-0.0250778	786-O VHL:EIF4E2 KO
ENSG00000105254	TBCB	-0.00160216	786-O VHL:EIF4E2 KO
ENSG00000105258	POLR2I	-0.00285423	786-O VHL:EIF4E2 KO
ENSG00000105281	SLC1A5	-0.0218612	786-O VHL:EIF4E2 KO
ENSG00000105287	PRKD2	0.0304108	786-O VHL:EIF4E2 KO
ENSG00000105298	CACTIN	-0.0791727	786-O VHL:EIF4E2 KO
ENSG00000105321	CCDC9	-0.247326	786-O VHL:EIF4E2 KO
ENSG00000105323	HNRNPUL1	-0.137843	786-O VHL:EIF4E2 KO
ENSG00000105325	FZR1	-0.139008	786-O VHL:EIF4E2 KO
ENSG00000105327	BBC3	0.0500532	786-O VHL:EIF4E2 KO
ENSG00000105329	TGFB1	-0.0453009	786-O VHL:EIF4E2 KO
ENSG00000105341	DMAC2	-0.0725112	786-O VHL:EIF4E2 KO
ENSG00000105355	PLIN3	-0.0358715	786-O VHL:EIF4E2 KO
ENSG00000105364	MRPL4	0.0313542	786-O VHL:EIF4E2 KO
ENSG00000105372	RPS19	-0.0468613	786-O VHL:EIF4E2 KO
ENSG00000105373	NOP53	-0.270436	786-O VHL:EIF4E2 KO
ENSG00000105379	ETFB	-0.012314	786-O VHL:EIF4E2 KO
ENSG00000105393	BABAM1	-0.0276029	786-O VHL:EIF4E2 KO
ENSG00000105397	TYK2	-0.215822	786-O VHL:EIF4E2 KO
ENSG00000105401	CDC37	-0.0110581	786-O VHL:EIF4E2 KO
ENSG00000105402	NAPA	-0.0689435	786-O VHL:EIF4E2 KO
ENSG00000105404	RABAC1	-0.0300634	786-O VHL:EIF4E2 KO
ENSG00000105438	KDELR1	-0.0187679	786-O VHL:EIF4E2 KO
ENSG00000105443	CYTH2	-0.0327778	786-O VHL:EIF4E2 KO
ENSG00000105447	GRWD1	-0.0519096	786-O VHL:EIF4E2 KO
ENSG00000105472	CLEC11A	0.0761517	786-O VHL:EIF4E2 KO
ENSG00000105518	TMEM205	-0.0430826	786-O VHL:EIF4E2 KO
ENSG00000105520	PLPPR2	0.0773353	786-O VHL:EIF4E2 KO
ENSG00000105552	BCAT2	-0.119782	786-O VHL:EIF4E2 KO
ENSG00000105556	MIER2	-0.180632	786-O VHL:EIF4E2 KO
ENSG00000105568	PPP2R1A	-0.15199	786-O VHL:EIF4E2 KO
ENSG00000105583	WDR83OS	0.00211774	786-O VHL:EIF4E2 KO
ENSG00000105607	GCDH	-0.0768312	786-O VHL:EIF4E2 KO
ENSG00000105612	DNASE2	-0.0579933	786-O VHL:EIF4E2 KO
ENSG00000105617	LENG1	0.0260541	786-O VHL:EIF4E2 KO
ENSG00000105618	PRPF31	-0.0506156	786-O VHL:EIF4E2 KO
ENSG00000105619	TFPT	0.00187816	786-O VHL:EIF4E2 KO
ENSG00000105640	RPL18A	-0.0380246	786-O VHL:EIF4E2 KO
ENSG00000105643	ARRDC2	-0.133187	786-O VHL:EIF4E2 KO
ENSG00000105647	PIK3R2	-0.0925192	786-O VHL:EIF4E2 KO
ENSG00000105669	COPE	-0.00121671	786-O VHL:EIF4E2 KO
ENSG00000105671	DDX49	-0.137147	786-O VHL:EIF4E2 KO
ENSG00000105672	ETV2	0.0607941	786-O VHL:EIF4E2 KO
ENSG00000105676	ARMC6	-0.0154684	786-O VHL:EIF4E2 KO
ENSG00000105677	TMEM147	-0.00886982	786-O VHL:EIF4E2 KO
ENSG00000105698	USF2	-0.0791048	786-O VHL:EIF4E2 KO
ENSG00000105699	LSR	-0.517861	786-O VHL:EIF4E2 KO
ENSG00000105700	KXD1	-0.0247854	786-O VHL:EIF4E2 KO
ENSG00000105701	FKBP8	-0.0182589	786-O VHL:EIF4E2 KO
ENSG00000105705	SUGP1	-0.189233	786-O VHL:EIF4E2 KO
ENSG00000105722	ERF	0.0103504	786-O VHL:EIF4E2 KO
ENSG00000105723	GSK3A	0.0189465	786-O VHL:EIF4E2 KO
ENSG00000105732	ZNF574	-0.23624	786-O VHL:EIF4E2 KO
ENSG00000105738	SIPA1L3	-0.0907133	786-O VHL:EIF4E2 KO
ENSG00000105750	ZNF85	0.0209868	786-O VHL:EIF4E2 KO
ENSG00000105755	ETHE1	-0.0833255	786-O VHL:EIF4E2 KO
ENSG00000105778	AVL9	-0.164673	786-O VHL:EIF4E2 KO
ENSG00000105793	GTPBP10	-0.0914485	786-O VHL:EIF4E2 KO
ENSG00000105810	CDK6	-0.0708426	786-O VHL:EIF4E2 KO
ENSG00000105819	PMPCB	-0.132146	786-O VHL:EIF4E2 KO
ENSG00000105821	DNAJC2	-0.00515845	786-O VHL:EIF4E2 KO
ENSG00000105825	TFPI2	-0.0494505	786-O VHL:EIF4E2 KO
ENSG00000105829	BET1	-0.00934513	786-O VHL:EIF4E2 KO
ENSG00000105835	NAMPT	-0.201998	786-O VHL:EIF4E2 KO
ENSG00000105849	TWISTNB	-0.0200581	786-O VHL:EIF4E2 KO
ENSG00000105854	PON2	-0.0257296	786-O VHL:EIF4E2 KO
ENSG00000105856	HBP1	-0.372002	786-O VHL:EIF4E2 KO
ENSG00000105865	DUS4L	-0.0127598	786-O VHL:EIF4E2 KO
ENSG00000105875	WDR91	-0.0303853	786-O VHL:EIF4E2 KO
ENSG00000105879	CBLL1	-0.14476	786-O VHL:EIF4E2 KO
ENSG00000105887	MTPN	-0.034667	786-O VHL:EIF4E2 KO
ENSG00000105926	MPP6	-0.127435	786-O VHL:EIF4E2 KO
ENSG00000105928	GSDME	-0.0571309	786-O VHL:EIF4E2 KO
ENSG00000105939	ZC3HAV1	-0.19537	786-O VHL:EIF4E2 KO
ENSG00000105948	TTC26	-0.0420145	786-O VHL:EIF4E2 KO
ENSG00000105953	OGDH	0.136195	786-O VHL:EIF4E2 KO
ENSG00000105968	H2AZ2	-0.0121396	786-O VHL:EIF4E2 KO
ENSG00000105971	CAV2	-0.0074595	786-O VHL:EIF4E2 KO
ENSG00000105974	CAV1	-0.0239845	786-O VHL:EIF4E2 KO
ENSG00000105976	MET	-0.136489	786-O VHL:EIF4E2 KO
ENSG00000105982	RNF32	-0.137265	786-O VHL:EIF4E2 KO
ENSG00000105983	LMBR1	0.0103059	786-O VHL:EIF4E2 KO
ENSG00000105991	HOXA1	0.000984926	786-O VHL:EIF4E2 KO
ENSG00000105993	DNAJB6	-0.0497171	786-O VHL:EIF4E2 KO
ENSG00000105997	HOXA3	-0.0649503	786-O VHL:EIF4E2 KO
ENSG00000106003	LFNG	0.0568692	786-O VHL:EIF4E2 KO
ENSG00000106004	HOXA5	0.0727446	786-O VHL:EIF4E2 KO
ENSG00000106009	BRAT1	-0.157161	786-O VHL:EIF4E2 KO
ENSG00000106012	IQCE	-0.0862748	786-O VHL:EIF4E2 KO
ENSG00000106013	ANKRD7	-0.070377	786-O VHL:EIF4E2 KO
ENSG00000106025	TSPAN12	-0.081069	786-O VHL:EIF4E2 KO
ENSG00000106028	SSBP1	-0.0205328	786-O VHL:EIF4E2 KO
ENSG00000106049	HIBADH	-0.0255308	786-O VHL:EIF4E2 KO
ENSG00000106052	TAX1BP1	-0.15862	786-O VHL:EIF4E2 KO
ENSG00000106070	GRB10	-0.0903112	786-O VHL:EIF4E2 KO
ENSG00000106077	ABHD11	-0.0124347	786-O VHL:EIF4E2 KO
ENSG00000106080	FKBP14	-0.0189142	786-O VHL:EIF4E2 KO
ENSG00000106086	PLEKHA8	0.0367041	786-O VHL:EIF4E2 KO
ENSG00000106089	STX1A	0.0453669	786-O VHL:EIF4E2 KO
ENSG00000106105	GARS1	-0.1585	786-O VHL:EIF4E2 KO
ENSG00000106144	CASP2	-0.232711	786-O VHL:EIF4E2 KO
ENSG00000106153	CHCHD2	-0.0132218	786-O VHL:EIF4E2 KO
ENSG00000106211	HSPB1	-0.0156671	786-O VHL:EIF4E2 KO
ENSG00000106244	PDAP1	-0.0372743	786-O VHL:EIF4E2 KO
ENSG00000106245	BUD31	-0.0912081	786-O VHL:EIF4E2 KO
ENSG00000106261	ZKSCAN1	-0.278906	786-O VHL:EIF4E2 KO
ENSG00000106263	EIF3B	-0.118057	786-O VHL:EIF4E2 KO
ENSG00000106266	SNX8	-0.118401	786-O VHL:EIF4E2 KO
ENSG00000106268	NUDT1	0.0239346	786-O VHL:EIF4E2 KO
ENSG00000106290	TAF6	-0.0034742	786-O VHL:EIF4E2 KO
ENSG00000106299	WASL	-0.148869	786-O VHL:EIF4E2 KO
ENSG00000106305	AIMP2	-0.0655669	786-O VHL:EIF4E2 KO
ENSG00000106330	MOSPD3	-0.0603329	786-O VHL:EIF4E2 KO
ENSG00000106344	RBM28	-0.1902	786-O VHL:EIF4E2 KO
ENSG00000106348	IMPDH1	-0.00665467	786-O VHL:EIF4E2 KO
ENSG00000106351	AGFG2	0.0091752	786-O VHL:EIF4E2 KO
ENSG00000106366	SERPINE1	-0.0333591	786-O VHL:EIF4E2 KO
ENSG00000106367	AP1S1	-0.00474106	786-O VHL:EIF4E2 KO
ENSG00000106392	C1GALT1	-0.0226193	786-O VHL:EIF4E2 KO
ENSG00000106397	PLOD3	-0.230311	786-O VHL:EIF4E2 KO
ENSG00000106399	RPA3	0.000908411	786-O VHL:EIF4E2 KO
ENSG00000106400	ZNHIT1	-0.000372276	786-O VHL:EIF4E2 KO
ENSG00000106443	PHF14	-0.07322	786-O VHL:EIF4E2 KO
ENSG00000106459	NRF1	0.0868486	786-O VHL:EIF4E2 KO
ENSG00000106460	TMEM106B	-0.0218847	786-O VHL:EIF4E2 KO
ENSG00000106462	EZH2	-0.0707248	786-O VHL:EIF4E2 KO
ENSG00000106477	CEP41	-0.0135737	786-O VHL:EIF4E2 KO
ENSG00000106479	ZNF862	-0.0655615	786-O VHL:EIF4E2 KO
ENSG00000106524	ANKMY2	-0.183481	786-O VHL:EIF4E2 KO
ENSG00000106526	ACTR3C	0.0425118	786-O VHL:EIF4E2 KO
ENSG00000106537	TSPAN13	0.0124231	786-O VHL:EIF4E2 KO
ENSG00000106538	RARRES2	0.095254	786-O VHL:EIF4E2 KO
ENSG00000106554	CHCHD3	-0.010416	786-O VHL:EIF4E2 KO
ENSG00000106588	PSMA2	-0.0198094	786-O VHL:EIF4E2 KO
ENSG00000106591	MRPL32	9.86978e-05	786-O VHL:EIF4E2 KO
ENSG00000106603	COA1	-0.0638065	786-O VHL:EIF4E2 KO
ENSG00000106605	BLVRA	-0.0362085	786-O VHL:EIF4E2 KO
ENSG00000106608	URGCP	-0.0706899	786-O VHL:EIF4E2 KO
ENSG00000106609	TMEM248	-0.0236467	786-O VHL:EIF4E2 KO
ENSG00000106615	RHEB	-0.0174159	786-O VHL:EIF4E2 KO
ENSG00000106617	PRKAG2	-0.0187841	786-O VHL:EIF4E2 KO
ENSG00000106628	POLD2	-0.0648848	786-O VHL:EIF4E2 KO
ENSG00000106635	BCL7B	-0.0238676	786-O VHL:EIF4E2 KO
ENSG00000106636	YKT6	-0.0217338	786-O VHL:EIF4E2 KO
ENSG00000106638	TBL2	-0.0820667	786-O VHL:EIF4E2 KO
ENSG00000106682	EIF4H	-0.0367648	786-O VHL:EIF4E2 KO
ENSG00000106692	FKTN	-0.11702	786-O VHL:EIF4E2 KO
ENSG00000106701	FSD1L	0.0128962	786-O VHL:EIF4E2 KO
ENSG00000106723	SPIN1	-0.0286377	786-O VHL:EIF4E2 KO
ENSG00000106733	NMRK1	0.00644157	786-O VHL:EIF4E2 KO
ENSG00000106771	TMEM245	0.00795753	786-O VHL:EIF4E2 KO
ENSG00000106780	MEGF9	0.0358628	786-O VHL:EIF4E2 KO
ENSG00000106785	TRIM14	-0.0960107	786-O VHL:EIF4E2 KO
ENSG00000106789	CORO2A	-0.226862	786-O VHL:EIF4E2 KO
ENSG00000106799	TGFBR1	-0.0124401	786-O VHL:EIF4E2 KO
ENSG00000106803	SEC61B	-0.00812123	786-O VHL:EIF4E2 KO
ENSG00000106853	PTGR1	-0.12039	786-O VHL:EIF4E2 KO
ENSG00000106868	SUSD1	0.0491906	786-O VHL:EIF4E2 KO
ENSG00000106976	DNM1	0.172088	786-O VHL:EIF4E2 KO
ENSG00000106992	AK1	-0.0250916	786-O VHL:EIF4E2 KO
ENSG00000106993	CDC37L1	-0.0172032	786-O VHL:EIF4E2 KO
ENSG00000107020	PLGRKT	0.0525898	786-O VHL:EIF4E2 KO
ENSG00000107021	TBC1D13	-0.0977798	786-O VHL:EIF4E2 KO
ENSG00000107130	NCS1	0.0317969	786-O VHL:EIF4E2 KO
ENSG00000107140	TESK1	0.035297	786-O VHL:EIF4E2 KO
ENSG00000107164	FUBP3	-0.158286	786-O VHL:EIF4E2 KO
ENSG00000107175	CREB3	-0.0464054	786-O VHL:EIF4E2 KO
ENSG00000107223	EDF1	0.0307699	786-O VHL:EIF4E2 KO
ENSG00000107281	NPDC1	-0.0159539	786-O VHL:EIF4E2 KO
ENSG00000107338	SHB	-0.0275588	786-O VHL:EIF4E2 KO
ENSG00000107341	UBE2R2	0.0205929	786-O VHL:EIF4E2 KO
ENSG00000107362	ABHD17B	0.0265779	786-O VHL:EIF4E2 KO
ENSG00000107371	EXOSC3	-0.0147454	786-O VHL:EIF4E2 KO
ENSG00000107372	ZFAND5	-0.0388104	786-O VHL:EIF4E2 KO
ENSG00000107438	PDLIM1	-0.0271908	786-O VHL:EIF4E2 KO
ENSG00000107443	CCNJ	0.0370245	786-O VHL:EIF4E2 KO
ENSG00000107518	ATRNL1	-0.0452088	786-O VHL:EIF4E2 KO
ENSG00000107521	HPS1	-0.0356558	786-O VHL:EIF4E2 KO
ENSG00000107537	PHYH	-0.0342705	786-O VHL:EIF4E2 KO
ENSG00000107551	RASSF4	-0.0483776	786-O VHL:EIF4E2 KO
ENSG00000107560	RAB11FIP2	-0.142195	786-O VHL:EIF4E2 KO
ENSG00000107566	ERLIN1	-0.0316726	786-O VHL:EIF4E2 KO
ENSG00000107581	EIF3A	-0.149547	786-O VHL:EIF4E2 KO
ENSG00000107614	TRDMT1	-0.143562	786-O VHL:EIF4E2 KO
ENSG00000107625	DDX50	-0.157688	786-O VHL:EIF4E2 KO
ENSG00000107643	MAPK8	-0.00802142	786-O VHL:EIF4E2 KO
ENSG00000107651	SEC23IP	-0.102383	786-O VHL:EIF4E2 KO
ENSG00000107669	ATE1	-0.092114	786-O VHL:EIF4E2 KO
ENSG00000107672	NSMCE4A	0.0535497	786-O VHL:EIF4E2 KO
ENSG00000107679	PLEKHA1	-0.037758	786-O VHL:EIF4E2 KO
ENSG00000107738	VSIR	-0.048994	786-O VHL:EIF4E2 KO
ENSG00000107745	MICU1	-0.0575553	786-O VHL:EIF4E2 KO
ENSG00000107758	PPP3CB	-0.0145822	786-O VHL:EIF4E2 KO
ENSG00000107771	CCSER2	-0.151691	786-O VHL:EIF4E2 KO
ENSG00000107779	BMPR1A	-0.130622	786-O VHL:EIF4E2 KO
ENSG00000107789	MINPP1	-0.0723084	786-O VHL:EIF4E2 KO
ENSG00000107796	ACTA2	-0.0647314	786-O VHL:EIF4E2 KO
ENSG00000107798	LIPA	-0.0286444	786-O VHL:EIF4E2 KO
ENSG00000107815	TWNK	-0.0319142	786-O VHL:EIF4E2 KO
ENSG00000107816	LZTS2	-0.0649581	786-O VHL:EIF4E2 KO
ENSG00000107819	SFXN3	-0.00530215	786-O VHL:EIF4E2 KO
ENSG00000107829	FBXW4	-0.0517247	786-O VHL:EIF4E2 KO
ENSG00000107833	NPM3	-0.0470283	786-O VHL:EIF4E2 KO
ENSG00000107854	TNKS2	-0.116741	786-O VHL:EIF4E2 KO
ENSG00000107862	GBF1	-0.0476856	786-O VHL:EIF4E2 KO
ENSG00000107872	FBXL15	-0.082422	786-O VHL:EIF4E2 KO
ENSG00000107874	CUEDC2	-0.0618843	786-O VHL:EIF4E2 KO
ENSG00000107882	SUFU	-0.0164114	786-O VHL:EIF4E2 KO
ENSG00000107897	ACBD5	-0.0832648	786-O VHL:EIF4E2 KO
ENSG00000107902	LHPP	-0.069933	786-O VHL:EIF4E2 KO
ENSG00000107929	LARP4B	0.0116792	786-O VHL:EIF4E2 KO
ENSG00000107937	GTPBP4	-0.163339	786-O VHL:EIF4E2 KO
ENSG00000107938	EDRF1	0.000645848	786-O VHL:EIF4E2 KO
ENSG00000107949	BCCIP	-0.0128253	786-O VHL:EIF4E2 KO
ENSG00000107951	MTPAP	-0.111695	786-O VHL:EIF4E2 KO
ENSG00000107959	PITRM1	-0.181418	786-O VHL:EIF4E2 KO
ENSG00000107960	STN1	-0.0447996	786-O VHL:EIF4E2 KO
ENSG00000107968	MAP3K8	0.1205	786-O VHL:EIF4E2 KO
ENSG00000108010	GLRX3	-0.0168765	786-O VHL:EIF4E2 KO
ENSG00000108021	TASOR2	-0.0711099	786-O VHL:EIF4E2 KO
ENSG00000108039	XPNPEP1	-0.157802	786-O VHL:EIF4E2 KO
ENSG00000108055	SMC3	-0.124192	786-O VHL:EIF4E2 KO
ENSG00000108061	SHOC2	-0.0501708	786-O VHL:EIF4E2 KO
ENSG00000108064	TFAM	-0.0285186	786-O VHL:EIF4E2 KO
ENSG00000108091	CCDC6	-0.0624698	786-O VHL:EIF4E2 KO
ENSG00000108094	CUL2	-0.0510603	786-O VHL:EIF4E2 KO
ENSG00000108100	CCNY	-0.152956	786-O VHL:EIF4E2 KO
ENSG00000108106	UBE2S	-0.0372671	786-O VHL:EIF4E2 KO
ENSG00000108107	RPL28	-0.0171935	786-O VHL:EIF4E2 KO
ENSG00000108176	DNAJC12	-0.00263023	786-O VHL:EIF4E2 KO
ENSG00000108179	PPIF	-0.0252543	786-O VHL:EIF4E2 KO
ENSG00000108239	TBC1D12	-0.100377	786-O VHL:EIF4E2 KO
ENSG00000108256	NUFIP2	-0.266445	786-O VHL:EIF4E2 KO
ENSG00000108298	RPL19	-0.0174496	786-O VHL:EIF4E2 KO
ENSG00000108312	UBTF	-0.113377	786-O VHL:EIF4E2 KO
ENSG00000108344	PSMD3	-0.0276567	786-O VHL:EIF4E2 KO
ENSG00000108349	CASC3	-0.14051	786-O VHL:EIF4E2 KO
ENSG00000108370	RGS9	0.0202596	786-O VHL:EIF4E2 KO
ENSG00000108384	RAD51C	-0.0880918	786-O VHL:EIF4E2 KO
ENSG00000108395	TRIM37	-0.143451	786-O VHL:EIF4E2 KO
ENSG00000108406	DHX40	-0.0263379	786-O VHL:EIF4E2 KO
ENSG00000108423	TUBD1	-0.0383129	786-O VHL:EIF4E2 KO
ENSG00000108424	KPNB1	-0.0860426	786-O VHL:EIF4E2 KO
ENSG00000108433	GOSR2	-0.0174344	786-O VHL:EIF4E2 KO
ENSG00000108439	PNPO	0.0222301	786-O VHL:EIF4E2 KO
ENSG00000108443	RPS6KB1	-0.0295943	786-O VHL:EIF4E2 KO
ENSG00000108448	TRIM16L	-0.0235705	786-O VHL:EIF4E2 KO
ENSG00000108465	CDK5RAP3	-0.0840729	786-O VHL:EIF4E2 KO
ENSG00000108468	CBX1	-0.0204689	786-O VHL:EIF4E2 KO
ENSG00000108474	PIGL	0.0290224	786-O VHL:EIF4E2 KO
ENSG00000108479	GALK1	-0.00295339	786-O VHL:EIF4E2 KO
ENSG00000108509	CAMTA2	0.0513593	786-O VHL:EIF4E2 KO
ENSG00000108511	HOXB6	-0.0531061	786-O VHL:EIF4E2 KO
ENSG00000108518	PFN1	-0.0143444	786-O VHL:EIF4E2 KO
ENSG00000108523	RNF167	-0.0120208	786-O VHL:EIF4E2 KO
ENSG00000108528	SLC25A11	0.00849867	786-O VHL:EIF4E2 KO
ENSG00000108557	RAI1	0.119003	786-O VHL:EIF4E2 KO
ENSG00000108559	NUP88	-0.136939	786-O VHL:EIF4E2 KO
ENSG00000108561	C1QBP	-0.024749	786-O VHL:EIF4E2 KO
ENSG00000108578	BLMH	-0.213358	786-O VHL:EIF4E2 KO
ENSG00000108587	GOSR1	-0.0620405	786-O VHL:EIF4E2 KO
ENSG00000108588	CCDC47	-0.135901	786-O VHL:EIF4E2 KO
ENSG00000108590	MED31	-0.0971056	786-O VHL:EIF4E2 KO
ENSG00000108591	DRG2	-0.153973	786-O VHL:EIF4E2 KO
ENSG00000108592	FTSJ3	-0.0375832	786-O VHL:EIF4E2 KO
ENSG00000108599	AKAP10	-0.00266557	786-O VHL:EIF4E2 KO
ENSG00000108604	SMARCD2	-0.0798539	786-O VHL:EIF4E2 KO
ENSG00000108622	ICAM2	-0.0585511	786-O VHL:EIF4E2 KO
ENSG00000108639	SYNGR2	0.00242033	786-O VHL:EIF4E2 KO
ENSG00000108641	B9D1	0.0103054	786-O VHL:EIF4E2 KO
ENSG00000108651	UTP6	-0.232319	786-O VHL:EIF4E2 KO
ENSG00000108654	DDX5	-0.187491	786-O VHL:EIF4E2 KO
ENSG00000108666	C17orf75	0.00298775	786-O VHL:EIF4E2 KO
ENSG00000108669	CYTH1	0.0257127	786-O VHL:EIF4E2 KO
ENSG00000108671	PSMD11	-0.0594856	786-O VHL:EIF4E2 KO
ENSG00000108679	LGALS3BP	-0.0923544	786-O VHL:EIF4E2 KO
ENSG00000108691	CCL2	0.0872968	786-O VHL:EIF4E2 KO
ENSG00000108773	KAT2A	-0.079954	786-O VHL:EIF4E2 KO
ENSG00000108774	RAB5C	-0.0206315	786-O VHL:EIF4E2 KO
ENSG00000108784	NAGLU	-0.0576296	786-O VHL:EIF4E2 KO
ENSG00000108788	MLX	0.00305438	786-O VHL:EIF4E2 KO
ENSG00000108826	MRPL27	0.0180113	786-O VHL:EIF4E2 KO
ENSG00000108828	VAT1	-0.0279842	786-O VHL:EIF4E2 KO
ENSG00000108829	LRRC59	-0.0334699	786-O VHL:EIF4E2 KO
ENSG00000108846	ABCC3	-0.1164	786-O VHL:EIF4E2 KO
ENSG00000108848	LUC7L3	-0.228207	786-O VHL:EIF4E2 KO
ENSG00000108854	SMURF2	0.0354685	786-O VHL:EIF4E2 KO
ENSG00000108861	DUSP3	0.0201617	786-O VHL:EIF4E2 KO
ENSG00000108883	EFTUD2	-0.167917	786-O VHL:EIF4E2 KO
ENSG00000108946	PRKAR1A	-0.0527248	786-O VHL:EIF4E2 KO
ENSG00000108953	YWHAE	-0.0369162	786-O VHL:EIF4E2 KO
ENSG00000108960	MMD	-0.103623	786-O VHL:EIF4E2 KO
ENSG00000108961	RANGRF	-0.0669881	786-O VHL:EIF4E2 KO
ENSG00000108963	DPH1	-0.0601794	786-O VHL:EIF4E2 KO
ENSG00000109046	WSB1	-0.0269835	786-O VHL:EIF4E2 KO
ENSG00000109062	SLC9A3R1	-0.016735	786-O VHL:EIF4E2 KO
ENSG00000109065	NAT9	-0.0260937	786-O VHL:EIF4E2 KO
ENSG00000109066	TMEM104	-0.148792	786-O VHL:EIF4E2 KO
ENSG00000109079	TNFAIP1	-0.0217231	786-O VHL:EIF4E2 KO
ENSG00000109084	TMEM97	-0.00627732	786-O VHL:EIF4E2 KO
ENSG00000109089	CDR2L	0.076956	786-O VHL:EIF4E2 KO
ENSG00000109099	PMP22	-0.0534418	786-O VHL:EIF4E2 KO
ENSG00000109103	UNC119	0.031247	786-O VHL:EIF4E2 KO
ENSG00000109111	SUPT6H	-0.171461	786-O VHL:EIF4E2 KO
ENSG00000109113	RAB34	-0.00661166	786-O VHL:EIF4E2 KO
ENSG00000109118	PHF12	-0.0320637	786-O VHL:EIF4E2 KO
ENSG00000109171	SLAIN2	-0.074779	786-O VHL:EIF4E2 KO
ENSG00000109180	OCIAD1	-0.0313094	786-O VHL:EIF4E2 KO
ENSG00000109184	DCUN1D4	-0.0509892	786-O VHL:EIF4E2 KO
ENSG00000109189	USP46	-0.121539	786-O VHL:EIF4E2 KO
ENSG00000109220	CHIC2	-0.0282409	786-O VHL:EIF4E2 KO
ENSG00000109255	NMU	-0.0070597	786-O VHL:EIF4E2 KO
ENSG00000109270	LAMTOR3	-0.0500735	786-O VHL:EIF4E2 KO
ENSG00000109321	AREG	-0.0399008	786-O VHL:EIF4E2 KO
ENSG00000109323	MANBA	0.101234	786-O VHL:EIF4E2 KO
ENSG00000109332	UBE2D3	-0.0396384	786-O VHL:EIF4E2 KO
ENSG00000109381	ELF2	-0.0739593	786-O VHL:EIF4E2 KO
ENSG00000109390	NDUFC1	-0.0158245	786-O VHL:EIF4E2 KO
ENSG00000109445	ZNF330	-0.0229048	786-O VHL:EIF4E2 KO
ENSG00000109466	KLHL2	-0.117678	786-O VHL:EIF4E2 KO
ENSG00000109472	CPE	-0.18226	786-O VHL:EIF4E2 KO
ENSG00000109475	RPL34	-0.0380644	786-O VHL:EIF4E2 KO
ENSG00000109519	GRPEL1	0.00090673	786-O VHL:EIF4E2 KO
ENSG00000109534	GAR1	0.000174146	786-O VHL:EIF4E2 KO
ENSG00000109536	FRG1	-0.0581841	786-O VHL:EIF4E2 KO
ENSG00000109572	CLCN3	-0.207862	786-O VHL:EIF4E2 KO
ENSG00000109576	AADAT	-0.293785	786-O VHL:EIF4E2 KO
ENSG00000109586	GALNT7	-0.0852084	786-O VHL:EIF4E2 KO
ENSG00000109606	DHX15	-0.212324	786-O VHL:EIF4E2 KO
ENSG00000109610	SOD3	-0.0933731	786-O VHL:EIF4E2 KO
ENSG00000109670	FBXW7	-0.0894458	786-O VHL:EIF4E2 KO
ENSG00000109680	TBC1D19	-0.0951357	786-O VHL:EIF4E2 KO
ENSG00000109686	SH3D19	-0.124756	786-O VHL:EIF4E2 KO
ENSG00000109689	STIM2	-0.013556	786-O VHL:EIF4E2 KO
ENSG00000109736	MFSD10	-0.0192473	786-O VHL:EIF4E2 KO
ENSG00000109738	GLRB	-0.0431153	786-O VHL:EIF4E2 KO
ENSG00000109775	UFSP2	-0.0579328	786-O VHL:EIF4E2 KO
ENSG00000109787	KLF3	-0.181439	786-O VHL:EIF4E2 KO
ENSG00000109790	KLHL5	-0.0552911	786-O VHL:EIF4E2 KO
ENSG00000109805	NCAPG	-0.326186	786-O VHL:EIF4E2 KO
ENSG00000109814	UGDH	-0.161984	786-O VHL:EIF4E2 KO
ENSG00000109846	CRYAB	0.00858105	786-O VHL:EIF4E2 KO
ENSG00000109854	HTATIP2	-0.0149356	786-O VHL:EIF4E2 KO
ENSG00000109861	CTSC	-0.0698281	786-O VHL:EIF4E2 KO
ENSG00000109881	CCDC34	-0.0301295	786-O VHL:EIF4E2 KO
ENSG00000109911	ELP4	-0.129633	786-O VHL:EIF4E2 KO
ENSG00000109917	ZPR1	-0.0432225	786-O VHL:EIF4E2 KO
ENSG00000109919	MTCH2	-0.0316688	786-O VHL:EIF4E2 KO
ENSG00000109920	FNBP4	-0.0190413	786-O VHL:EIF4E2 KO
ENSG00000109929	SC5D	-0.0455342	786-O VHL:EIF4E2 KO
ENSG00000109944	JHY	0.0432981	786-O VHL:EIF4E2 KO
ENSG00000109971	HSPA8	-0.216962	786-O VHL:EIF4E2 KO
ENSG00000110011	DNAJC4	-0.0477716	786-O VHL:EIF4E2 KO
ENSG00000110025	SNX15	-0.0956937	786-O VHL:EIF4E2 KO
ENSG00000110031	LPXN	-0.047059	786-O VHL:EIF4E2 KO
ENSG00000110047	EHD1	-0.0908089	786-O VHL:EIF4E2 KO
ENSG00000110048	OSBP	-0.240687	786-O VHL:EIF4E2 KO
ENSG00000110057	UNC93B1	-0.0273146	786-O VHL:EIF4E2 KO
ENSG00000110060	PUS3	0.087161	786-O VHL:EIF4E2 KO
ENSG00000110063	DCPS	-0.0106588	786-O VHL:EIF4E2 KO
ENSG00000110066	KMT5B	-0.129569	786-O VHL:EIF4E2 KO
ENSG00000110074	FOXRED1	-0.142666	786-O VHL:EIF4E2 KO
ENSG00000110080	ST3GAL4	-0.0260722	786-O VHL:EIF4E2 KO
ENSG00000110090	CPT1A	-0.141405	786-O VHL:EIF4E2 KO
ENSG00000110092	CCND1	-0.0401148	786-O VHL:EIF4E2 KO
ENSG00000110104	CCDC86	-0.0379765	786-O VHL:EIF4E2 KO
ENSG00000110107	PRPF19	-0.115721	786-O VHL:EIF4E2 KO
ENSG00000110108	TMEM109	-0.0218819	786-O VHL:EIF4E2 KO
ENSG00000110172	CHORDC1	-0.228755	786-O VHL:EIF4E2 KO
ENSG00000110195	FOLR1	0.0973076	786-O VHL:EIF4E2 KO
ENSG00000110200	ANAPC15	0.0200548	786-O VHL:EIF4E2 KO
ENSG00000110218	PANX1	0.0366942	786-O VHL:EIF4E2 KO
ENSG00000110315	RNF141	0.0255746	786-O VHL:EIF4E2 KO
ENSG00000110321	EIF4G2	-0.0416261	786-O VHL:EIF4E2 KO
ENSG00000110328	GALNT18	0.00262517	786-O VHL:EIF4E2 KO
ENSG00000110330	BIRC2	-0.154585	786-O VHL:EIF4E2 KO
ENSG00000110344	UBE4A	-0.102201	786-O VHL:EIF4E2 KO
ENSG00000110422	HIPK3	-0.131113	786-O VHL:EIF4E2 KO
ENSG00000110429	FBXO3	-0.136688	786-O VHL:EIF4E2 KO
ENSG00000110435	PDHX	0.0437199	786-O VHL:EIF4E2 KO
ENSG00000110442	COMMD9	0.0204485	786-O VHL:EIF4E2 KO
ENSG00000110536	PTPMT1	-0.0043784	786-O VHL:EIF4E2 KO
ENSG00000110619	CARS1	-0.171167	786-O VHL:EIF4E2 KO
ENSG00000110628	SLC22A18	-0.181838	786-O VHL:EIF4E2 KO
ENSG00000110651	CD81	0.000701417	786-O VHL:EIF4E2 KO
ENSG00000110660	SLC35F2	-0.0120674	786-O VHL:EIF4E2 KO
ENSG00000110696	C11orf58	-0.00398729	786-O VHL:EIF4E2 KO
ENSG00000110697	PITPNM1	-0.412768	786-O VHL:EIF4E2 KO
ENSG00000110700	RPS13	-0.0288719	786-O VHL:EIF4E2 KO
ENSG00000110711	AIP	-0.00820789	786-O VHL:EIF4E2 KO
ENSG00000110713	NUP98	-0.152957	786-O VHL:EIF4E2 KO
ENSG00000110717	NDUFS8	-0.0361948	786-O VHL:EIF4E2 KO
ENSG00000110756	HPS5	-0.0140219	786-O VHL:EIF4E2 KO
ENSG00000110768	GTF2H1	0.00263282	786-O VHL:EIF4E2 KO
ENSG00000110801	PSMD9	-0.0131192	786-O VHL:EIF4E2 KO
ENSG00000110811	P3H3	-0.137775	786-O VHL:EIF4E2 KO
ENSG00000110841	PPFIBP1	-0.119066	786-O VHL:EIF4E2 KO
ENSG00000110844	PRPF40B	-0.120301	786-O VHL:EIF4E2 KO
ENSG00000110851	PRDM4	-0.0660292	786-O VHL:EIF4E2 KO
ENSG00000110852	CLEC2B	-0.220574	786-O VHL:EIF4E2 KO
ENSG00000110871	COQ5	-0.135925	786-O VHL:EIF4E2 KO
ENSG00000110880	CORO1C	-0.0671988	786-O VHL:EIF4E2 KO
ENSG00000110888	CAPRIN2	-0.0533154	786-O VHL:EIF4E2 KO
ENSG00000110906	KCTD10	-0.0387013	786-O VHL:EIF4E2 KO
ENSG00000110911	SLC11A2	-0.0534605	786-O VHL:EIF4E2 KO
ENSG00000110917	MLEC	-0.0185301	786-O VHL:EIF4E2 KO
ENSG00000110921	MVK	-0.0788594	786-O VHL:EIF4E2 KO
ENSG00000110931	CAMKK2	-0.0480739	786-O VHL:EIF4E2 KO
ENSG00000110955	ATP5F1B	-0.0509471	786-O VHL:EIF4E2 KO
ENSG00000110958	PTGES3	-0.0197752	786-O VHL:EIF4E2 KO
ENSG00000110987	BCL7A	-0.0746893	786-O VHL:EIF4E2 KO
ENSG00000111011	RSRC2	-0.179948	786-O VHL:EIF4E2 KO
ENSG00000111057	KRT18	-0.0759934	786-O VHL:EIF4E2 KO
ENSG00000111142	METAP2	-0.0632115	786-O VHL:EIF4E2 KO
ENSG00000111145	ELK3	-0.18855	786-O VHL:EIF4E2 KO
ENSG00000111196	MAGOHB	0.0638299	786-O VHL:EIF4E2 KO
ENSG00000111203	ITFG2	-0.169636	786-O VHL:EIF4E2 KO
ENSG00000111206	FOXM1	-0.00111823	786-O VHL:EIF4E2 KO
ENSG00000111229	ARPC3	0.0064313	786-O VHL:EIF4E2 KO
ENSG00000111231	GPN3	0.00583966	786-O VHL:EIF4E2 KO
ENSG00000111237	VPS29	-0.0136297	786-O VHL:EIF4E2 KO
ENSG00000111247	RAD51AP1	-0.0883512	786-O VHL:EIF4E2 KO
ENSG00000111252	SH2B3	-0.0709436	786-O VHL:EIF4E2 KO
ENSG00000111269	CREBL2	0.0559985	786-O VHL:EIF4E2 KO
ENSG00000111275	ALDH2	-0.0931362	786-O VHL:EIF4E2 KO
ENSG00000111276	CDKN1B	-0.149063	786-O VHL:EIF4E2 KO
ENSG00000111300	NAA25	-0.0763293	786-O VHL:EIF4E2 KO
ENSG00000111321	LTBR	0.00486941	786-O VHL:EIF4E2 KO
ENSG00000111325	OGFOD2	-0.105525	786-O VHL:EIF4E2 KO
ENSG00000111328	CDK2AP1	0.038085	786-O VHL:EIF4E2 KO
ENSG00000111331	OAS3	-0.0387012	786-O VHL:EIF4E2 KO
ENSG00000111348	ARHGDIB	-0.0675603	786-O VHL:EIF4E2 KO
ENSG00000111358	GTF2H3	-0.0101353	786-O VHL:EIF4E2 KO
ENSG00000111361	EIF2B1	0.00393414	786-O VHL:EIF4E2 KO
[truncated: 14,049 more rows]

## Sheet: Fig. 3e
cell_name	tss_name	gene_id	gene_name	MRL_log2fc	TOP motif length
RCC4	ENSG00000000003_1	ENSG00000000003	TSPAN6	-0.140013	1.22078
RCC4	ENSG00000000003_3	ENSG00000000003	TSPAN6	-0.0651796	0.330709
RCC4	ENSG00000000003_4	ENSG00000000003	TSPAN6	-0.058587	0.356389
RCC4	ENSG00000000419_1	ENSG00000000419	DPM1	-0.144912	0.409091
RCC4	ENSG00000000457_1	ENSG00000000457	SCYL3	0.189445	0.121429
RCC4	ENSG00000000971_1	ENSG00000000971	CFH	-0.169795	0.42566
RCC4	ENSG00000001036_1	ENSG00000001036	FUCA2	-0.0363193	0.0578423
RCC4	ENSG00000001036_2	ENSG00000001036	FUCA2	-0.0968152	0.435294
RCC4	ENSG00000001084_3	ENSG00000001084	GCLC	-0.0352731	0.0869565
RCC4	ENSG00000001460_1	ENSG00000001460	STPG1	-0.0376669	0.0893855
RCC4	ENSG00000001460_2	ENSG00000001460	STPG1	0.0753213	0.0952381
RCC4	ENSG00000001461_2	ENSG00000001461	NIPAL3	0.111885	0.00842697
RCC4	ENSG00000001461_3	ENSG00000001461	NIPAL3	0.089002	0.372093
RCC4	ENSG00000001497_1	ENSG00000001497	LAS1L	-0.19949	0.0680794
RCC4	ENSG00000001629_3	ENSG00000001629	ANKIB1	-0.254819	1.73585
RCC4	ENSG00000001630_1	ENSG00000001630	CYP51A1	-0.0878424	0.0822253
RCC4	ENSG00000001631_2	ENSG00000001631	KRIT1	0.126269	0.219873
RCC4	ENSG00000002549_1	ENSG00000002549	LAP3	-0.191396	0.127717
RCC4	ENSG00000002549_2	ENSG00000002549	LAP3	-0.36556	1.88889
RCC4	ENSG00000002549_3	ENSG00000002549	LAP3	-0.119441	0.0103849
RCC4	ENSG00000002549_4	ENSG00000002549	LAP3	-0.292749	1.85027
RCC4	ENSG00000002587_2	ENSG00000002587	HS3ST1	0.0936137	2.64228
RCC4	ENSG00000002822_1	ENSG00000002822	MAD1L1	-0.0268969	0.0483676
RCC4	ENSG00000002834_1	ENSG00000002834	LASP1	-0.0791993	0.336275
RCC4	ENSG00000002919_2	ENSG00000002919	SNX11	-0.0640331	0.62406
RCC4	ENSG00000002919_3	ENSG00000002919	SNX11	-0.143797	0.0456853
RCC4	ENSG00000003056_1	ENSG00000003056	M6PR	-0.00376459	0.598216
RCC4	ENSG00000003249_2	ENSG00000003249	DBNDD1	0.0512984	1.52941
RCC4	ENSG00000003393_1	ENSG00000003393	ALS2	-0.0422123	0.104478
RCC4	ENSG00000003402_1	ENSG00000003402	CFLAR	-0.170848	0.0359281
RCC4	ENSG00000003402_10	ENSG00000003402	CFLAR	-0.13471	0.152542
RCC4	ENSG00000003402_11	ENSG00000003402	CFLAR	-0.152893	0.28
RCC4	ENSG00000003402_12	ENSG00000003402	CFLAR	0.0757512	0.373626
RCC4	ENSG00000003402_13	ENSG00000003402	CFLAR	0.0615754	0.038835
RCC4	ENSG00000003402_2	ENSG00000003402	CFLAR	-0.0993851	0.118182
RCC4	ENSG00000003402_3	ENSG00000003402	CFLAR	0.100872	0
RCC4	ENSG00000003402_5	ENSG00000003402	CFLAR	0.0537631	0.303644
RCC4	ENSG00000003402_6	ENSG00000003402	CFLAR	-0.00557637	0.294833
RCC4	ENSG00000003402_7	ENSG00000003402	CFLAR	0.0554944	0.1
RCC4	ENSG00000003402_9	ENSG00000003402	CFLAR	-0.0839034	0.387574
RCC4	ENSG00000003436_1	ENSG00000003436	TFPI	-0.155481	1.16174
RCC4	ENSG00000003756_1	ENSG00000003756	RBM5	0.0330078	0.478049
RCC4	ENSG00000004142_1	ENSG00000004142	POLDIP2	-0.0514786	0.0791111
RCC4	ENSG00000004478_1	ENSG00000004478	FKBP4	-0.180575	0.243608
RCC4	ENSG00000004487_1	ENSG00000004487	KDM1A	-0.14411	0.230331
RCC4	ENSG00000004534_1	ENSG00000004534	RBM6	-0.0268479	0.456296
RCC4	ENSG00000004660_3	ENSG00000004660	CAMKK1	-0.1159	0.0148148
RCC4	ENSG00000004864_1	ENSG00000004864	SLC25A13	-0.163591	0.103722
RCC4	ENSG00000004866_2	ENSG00000004866	ST7	-0.0120666	0.0244499
RCC4	ENSG00000004961_1	ENSG00000004961	HCCS	-0.039173	0.0461095
RCC4	ENSG00000004961_2	ENSG00000004961	HCCS	-0.0555785	0.0331658
RCC4	ENSG00000004975_1	ENSG00000004975	DVL2	-0.0030815	0.02079
RCC4	ENSG00000005020_2	ENSG00000005020	SKAP2	-0.284616	0.90559
RCC4	ENSG00000005020_3	ENSG00000005020	SKAP2	-0.278334	0.218324
RCC4	ENSG00000005022_1	ENSG00000005022	SLC25A5	-0.36293	0.791724
RCC4	ENSG00000005059_1	ENSG00000005059	MCUB	-0.0215847	0.0978495
RCC4	ENSG00000005156_1	ENSG00000005156	LIG3	-0.0867548	0.481383
RCC4	ENSG00000005175_1	ENSG00000005175	RPAP3	-0.0263466	0.0552434
RCC4	ENSG00000005194_1	ENSG00000005194	CIAPIN1	-0.129941	0.382099
RCC4	ENSG00000005206_1	ENSG00000005206	SPPL2B	0.0731716	0.376068
RCC4	ENSG00000005206_2	ENSG00000005206	SPPL2B	-0.132039	0.0606395
RCC4	ENSG00000005249_1	ENSG00000005249	PRKAR2B	0.053517	0.440678
RCC4	ENSG00000005249_2	ENSG00000005249	PRKAR2B	-0.106533	0.0625
RCC4	ENSG00000005302_3	ENSG00000005302	MSL3	-0.0778532	0.207407
RCC4	ENSG00000005436_1	ENSG00000005436	GCFC2	-0.126262	0.187019
RCC4	ENSG00000005436_2	ENSG00000005436	GCFC2	0.0403277	0.286104
RCC4	ENSG00000005448_1	ENSG00000005448	WDR54	-0.0622513	0.603339
RCC4	ENSG00000005469_1	ENSG00000005469	CROT	0.00970683	0.730392
RCC4	ENSG00000005483_2	ENSG00000005483	KMT2E	0.00573731	0.52662
RCC4	ENSG00000005486_1	ENSG00000005486	RHBDD2	-0.0589459	0.0965665
RCC4	ENSG00000005486_2	ENSG00000005486	RHBDD2	-0.0369706	0.0225418
RCC4	ENSG00000005700_2	ENSG00000005700	IBTK	-0.0128915	1.69111
RCC4	ENSG00000005801_1	ENSG00000005801	ZNF195	-0.0522212	0.763066
RCC4	ENSG00000005812_1	ENSG00000005812	FBXL3	-0.0740515	0.198413
RCC4	ENSG00000005812_2	ENSG00000005812	FBXL3	-0.0183829	0.422667
RCC4	ENSG00000005884_3	ENSG00000005884	ITGA3	-0.2262	0.156062
RCC4	ENSG00000005889_1	ENSG00000005889	ZFX	-0.166632	0.0545455
RCC4	ENSG00000005889_2	ENSG00000005889	ZFX	-0.0822597	0.621239
RCC4	ENSG00000005893_1	ENSG00000005893	LAMP2	-0.0988342	0.317366
RCC4	ENSG00000006007_1	ENSG00000006007	GDE1	-0.0878756	0.492615
RCC4	ENSG00000006007_2	ENSG00000006007	GDE1	-0.153202	1.74902
RCC4	ENSG00000006015_1	ENSG00000006015	REX1BD	-0.0900366	0.624658
RCC4	ENSG00000006118_2	ENSG00000006118	TMEM132A	-0.128784	0.176471
RCC4	ENSG00000006125_2	ENSG00000006125	AP2B1	-0.0533185	0.17177
RCC4	ENSG00000006125_4	ENSG00000006125	AP2B1	-0.393969	0.718182
RCC4	ENSG00000006194_1	ENSG00000006194	ZNF263	0.0607923	0.0869565
RCC4	ENSG00000006451_1	ENSG00000006451	RALA	-0.00778522	0.495789
RCC4	ENSG00000006451_2	ENSG00000006451	RALA	-0.0321541	5.39939
RCC4	ENSG00000006451_3	ENSG00000006451	RALA	-0.0242301	0.824905
RCC4	ENSG00000006453_1	ENSG00000006453	BAIAP2L1	-0.106438	0.932374
RCC4	ENSG00000006530_1	ENSG00000006530	AGK	-0.194348	0.0223368
RCC4	ENSG00000006534_1	ENSG00000006534	ALDH3B1	-0.282939	1.82388
RCC4	ENSG00000006534_2	ENSG00000006534	ALDH3B1	-0.10277	0.024032
RCC4	ENSG00000006576_1	ENSG00000006576	PHTF2	-0.0908949	1.04938
RCC4	ENSG00000006576_2	ENSG00000006576	PHTF2	-0.149758	0.415482
RCC4	ENSG00000006607_1	ENSG00000006607	FARP2	-0.20193	0.0127389
RCC4	ENSG00000006625_1	ENSG00000006625	GGCT	-0.117117	3.22208
RCC4	ENSG00000006625_2	ENSG00000006625	GGCT	-0.127404	0.369309
RCC4	ENSG00000006634_1	ENSG00000006634	DBF4	-0.0536074	0.858586
RCC4	ENSG00000006634_2	ENSG00000006634	DBF4	-0.107482	0.336449
RCC4	ENSG00000006634_3	ENSG00000006634	DBF4	-0.0767075	0.289926
RCC4	ENSG00000006634_4	ENSG00000006634	DBF4	-0.186587	0.00530504
RCC4	ENSG00000006652_1	ENSG00000006652	IFRD1	-0.0356421	0.0753114
RCC4	ENSG00000006695_1	ENSG00000006695	COX10	-0.0923493	0.218599
RCC4	ENSG00000006712_2	ENSG00000006712	PAF1	-0.211128	0.273717
RCC4	ENSG00000006712_4	ENSG00000006712	PAF1	-0.12066	0.897351
RCC4	ENSG00000006756_1	ENSG00000006756	ARSD	-0.0144001	0.679012
RCC4	ENSG00000006756_2	ENSG00000006756	ARSD	-0.0349994	0.493213
RCC4	ENSG00000006757_1	ENSG00000006757	PNPLA4	0.0339138	0.0315789
RCC4	ENSG00000006757_2	ENSG00000006757	PNPLA4	0.0085438	0.05
RCC4	ENSG00000006757_3	ENSG00000006757	PNPLA4	-0.122524	0.282101
RCC4	ENSG00000006831_1	ENSG00000006831	ADIPOR2	-0.0240555	0.0688976
RCC4	ENSG00000007047_3	ENSG00000007047	MARK4	-0.158935	4.67089
RCC4	ENSG00000007080_1	ENSG00000007080	CCDC124	-0.0781325	0.0518469
RCC4	ENSG00000007168_1	ENSG00000007168	PAFAH1B1	-0.0982397	0.26087
RCC4	ENSG00000007168_2	ENSG00000007168	PAFAH1B1	-0.163731	0.928571
RCC4	ENSG00000007202_1	ENSG00000007202	KIAA0100	-0.0255575	0.168706
RCC4	ENSG00000007255_1	ENSG00000007255	TRAPPC6A	0.0111145	0.117974
RCC4	ENSG00000007376_1	ENSG00000007376	RPUSD1	-0.00852447	0.605163
RCC4	ENSG00000007384_1	ENSG00000007384	RHBDF1	-0.149132	0.218978
RCC4	ENSG00000007392_1	ENSG00000007392	LUC7L	-0.349172	0.168084
RCC4	ENSG00000007541_1	ENSG00000007541	PIGQ	-0.0621728	0.170515
RCC4	ENSG00000008086_2	ENSG00000008086	CDKL5	-0.19311	0.404255
RCC4	ENSG00000008130_1	ENSG00000008130	NADK	-0.0864166	0.110721
RCC4	ENSG00000008283_1	ENSG00000008283	CYB561	0.0119958	0.205904
RCC4	ENSG00000008283_2	ENSG00000008283	CYB561	-0.0146527	0.954128
RCC4	ENSG00000008294_1	ENSG00000008294	SPAG9	-0.11553	0.205255
RCC4	ENSG00000008394_1	ENSG00000008394	MGST1	-0.0240247	0.178573
RCC4	ENSG00000008405_2	ENSG00000008405	CRY1	-0.338117	0.0331492
RCC4	ENSG00000008517_1	ENSG00000008517	IL32	-0.00750735	1.48192
RCC4	ENSG00000008517_2	ENSG00000008517	IL32	-0.0143871	0.276213
RCC4	ENSG00000008517_3	ENSG00000008517	IL32	-0.0116176	0.261275
RCC4	ENSG00000008517_4	ENSG00000008517	IL32	-0.0179333	0.014695
RCC4	ENSG00000008838_1	ENSG00000008838	MED24	-0.135368	0.275157
RCC4	ENSG00000008853_4	ENSG00000008853	RHOBTB2	-0.236335	0.508621
RCC4	ENSG00000008988_1	ENSG00000008988	RPS20	-0.133195	6.79528
RCC4	ENSG00000009307_1	ENSG00000009307	CSDE1	-0.100021	1.39335
RCC4	ENSG00000009307_2	ENSG00000009307	CSDE1	-0.0440966	0.0423412
RCC4	ENSG00000009335_1	ENSG00000009335	UBE3C	-0.0899544	0.932296
RCC4	ENSG00000009413_3	ENSG00000009413	REV3L	-0.143667	0.265306
RCC4	ENSG00000009413_4	ENSG00000009413	REV3L	0.178953	0.421456
RCC4	ENSG00000009780_1	ENSG00000009780	FAM76A	-0.0257412	0.167568
RCC4	ENSG00000009830_1	ENSG00000009830	POMT2	-0.0563901	0.712871
RCC4	ENSG00000009844_1	ENSG00000009844	VTA1	-0.181073	0.0635838
RCC4	ENSG00000009954_1	ENSG00000009954	BAZ1B	-0.058157	0.00702576
RCC4	ENSG00000009954_3	ENSG00000009954	BAZ1B	-0.0627383	1.01087
RCC4	ENSG00000010072_1	ENSG00000010072	SPRTN	-0.130524	0.323353
RCC4	ENSG00000010165_1	ENSG00000010165	EEF1AKNMT	-0.172619	0.1936
RCC4	ENSG00000010244_1	ENSG00000010244	ZNF207	-0.229038	0.570486
RCC4	ENSG00000010270_1	ENSG00000010270	STARD3NL	0.0053265	0.0353982
RCC4	ENSG00000010270_2	ENSG00000010270	STARD3NL	-0.00801678	0.380614
RCC4	ENSG00000010278_1	ENSG00000010278	CD9	0.0447247	0.22619
RCC4	ENSG00000010278_2	ENSG00000010278	CD9	0.0122393	0.184233
RCC4	ENSG00000010292_1	ENSG00000010292	NCAPD2	0.0380678	0.529915
RCC4	ENSG00000010292_3	ENSG00000010292	NCAPD2	-0.278223	2.55569
RCC4	ENSG00000010361_1	ENSG00000010361	FUZ	-0.0315883	0.267442
RCC4	ENSG00000010404_1	ENSG00000010404	IDS	-0.0405771	0.17398
RCC4	ENSG00000010404_2	ENSG00000010404	IDS	-0.0489588	0.125
RCC4	ENSG00000010539_1	ENSG00000010539	ZNF200	0.105371	1.46179
RCC4	ENSG00000010626_6	ENSG00000010626	LRRC23	0.00221718	1.4854
RCC4	ENSG00000010803_1	ENSG00000010803	SCMH1	-0.0612214	0.743802
RCC4	ENSG00000011007_1	ENSG00000011007	ELOA	-0.286491	0.0276817
RCC4	ENSG00000011007_2	ENSG00000011007	ELOA	-0.0991034	0.200477
RCC4	ENSG00000011009_1	ENSG00000011009	LYPLA2	0.0100944	0.156836
RCC4	ENSG00000011009_2	ENSG00000011009	LYPLA2	-0.051056	0.175676
RCC4	ENSG00000011105_1	ENSG00000011105	TSPAN9	0.027362	0.284457
RCC4	ENSG00000011114_1	ENSG00000011114	BTBD7	0.000991944	0.700855
RCC4	ENSG00000011132_1	ENSG00000011132	APBA3	0.0610945	0.0562061
RCC4	ENSG00000011132_2	ENSG00000011132	APBA3	-0.00632089	0.632319
RCC4	ENSG00000011132_3	ENSG00000011132	APBA3	0.0756206	0.0344828
RCC4	ENSG00000011198_1	ENSG00000011198	ABHD5	-0.10363	0
RCC4	ENSG00000011198_2	ENSG00000011198	ABHD5	-0.0538209	0.791304
RCC4	ENSG00000011260_1	ENSG00000011260	UTP18	-0.0711206	0.0542169
RCC4	ENSG00000011275_1	ENSG00000011275	RNF216	-0.11935	0.0687981
RCC4	ENSG00000011295_1	ENSG00000011295	TTC19	-0.0516362	0.191549
RCC4	ENSG00000011304_1	ENSG00000011304	PTBP1	-0.374136	0.279899
RCC4	ENSG00000011304_2	ENSG00000011304	PTBP1	-0.190711	0.149354
RCC4	ENSG00000011405_1	ENSG00000011405	PIK3C2A	-0.100206	0.180385
RCC4	ENSG00000011422_1	ENSG00000011422	PLAUR	-0.135125	1.4101
RCC4	ENSG00000011422_2	ENSG00000011422	PLAUR	-0.0428385	0.00340136
RCC4	ENSG00000011426_1	ENSG00000011426	ANLN	0.029596	0.0663842
RCC4	ENSG00000011426_2	ENSG00000011426	ANLN	-0.0953584	0.151934
RCC4	ENSG00000011454_1	ENSG00000011454	RABGAP1	-0.0835202	0.311037
RCC4	ENSG00000011485_1	ENSG00000011485	PPP5C	-0.0950071	0.265672
RCC4	ENSG00000011523_1	ENSG00000011523	CEP68	-0.0606936	0.316418
RCC4	ENSG00000011566_1	ENSG00000011566	MAP4K3	-0.0870743	0.133745
RCC4	ENSG00000011566_2	ENSG00000011566	MAP4K3	-0.0778489	0.0416667
RCC4	ENSG00000011638_1	ENSG00000011638	TMEM159	0.0584918	0.0642202
RCC4	ENSG00000011638_2	ENSG00000011638	TMEM159	0.0543843	3.91642
RCC4	ENSG00000012048_2	ENSG00000012048	BRCA1	0.0989212	0.140483
RCC4	ENSG00000012061_1	ENSG00000012061	ERCC1	-0.00140371	0.0800582
RCC4	ENSG00000012061_2	ENSG00000012061	ERCC1	-0.263436	2.63406
RCC4	ENSG00000012061_3	ENSG00000012061	ERCC1	0.0541235	0.653959
RCC4	ENSG00000012174_1	ENSG00000012174	MBTPS2	0.00556919	0.55481
RCC4	ENSG00000012174_2	ENSG00000012174	MBTPS2	0.013185	0.0748663
RCC4	ENSG00000012211_1	ENSG00000012211	PRICKLE3	-0.177446	0.247423
RCC4	ENSG00000012232_6	ENSG00000012232	EXTL3	-0.135549	1.04511
RCC4	ENSG00000012660_1	ENSG00000012660	ELOVL5	-0.0442424	0.114958
RCC4	ENSG00000012660_2	ENSG00000012660	ELOVL5	-0.385528	3.47437
RCC4	ENSG00000012822_1	ENSG00000012822	CALCOCO1	-0.27918	0.769968
RCC4	ENSG00000012983_1	ENSG00000012983	MAP4K5	-0.0677506	0.0814815
RCC4	ENSG00000012983_2	ENSG00000012983	MAP4K5	-0.069399	0.0428016
RCC4	ENSG00000012983_3	ENSG00000012983	MAP4K5	-0.191926	0.0945946
RCC4	ENSG00000012983_4	ENSG00000012983	MAP4K5	-0.299476	0.228188
RCC4	ENSG00000013306_1	ENSG00000013306	SLC25A39	-0.0568244	0.705079
RCC4	ENSG00000013364_1	ENSG00000013364	MVP	-0.198868	0.647742
RCC4	ENSG00000013364_2	ENSG00000013364	MVP	-0.204327	0.305017
RCC4	ENSG00000013375_1	ENSG00000013375	PGM3	-0.10612	0.210334
RCC4	ENSG00000013392_1	ENSG00000013392	RWDD2A	-0.0393565	0.157706
RCC4	ENSG00000013441_1	ENSG00000013441	CLK1	-0.103691	0.84009
RCC4	ENSG00000013561_1	ENSG00000013561	RNF14	-0.0439214	0.178006
RCC4	ENSG00000013561_2	ENSG00000013561	RNF14	-0.108043	0
RCC4	ENSG00000013561_3	ENSG00000013561	RNF14	0.00620253	0.134058
RCC4	ENSG00000013563_2	ENSG00000013563	DNASE1L1	-0.229202	0.886792
RCC4	ENSG00000013563_3	ENSG00000013563	DNASE1L1	-0.233527	3.98462
RCC4	ENSG00000013563_4	ENSG00000013563	DNASE1L1	-0.22541	8.09767
RCC4	ENSG00000013573_2	ENSG00000013573	DDX11	-0.109666	0.189858
RCC4	ENSG00000013583_1	ENSG00000013583	HEBP1	-0.0621001	0.984058
RCC4	ENSG00000013588_1	ENSG00000013588	GPRC5A	-0.131708	0.318891
RCC4	ENSG00000013810_1	ENSG00000013810	TACC3	-0.111402	0.25187
RCC4	ENSG00000014138_2	ENSG00000014138	POLA2	-0.16735	0.315041
RCC4	ENSG00000014216_1	ENSG00000014216	CAPN1	-0.259708	1.69085
RCC4	ENSG00000014641_1	ENSG00000014641	MDH1	-0.218974	0.306135
RCC4	ENSG00000014641_2	ENSG00000014641	MDH1	-0.269942	0.813544
RCC4	ENSG00000014824_1	ENSG00000014824	SLC30A9	0.0359638	0.275649
RCC4	ENSG00000014914_1	ENSG00000014914	MTMR11	0.116459	0.170732
RCC4	ENSG00000015153_1	ENSG00000015153	YAF2	-0.0214704	0.194396
RCC4	ENSG00000015153_2	ENSG00000015153	YAF2	-0.204901	3.75
RCC4	ENSG00000015153_3	ENSG00000015153	YAF2	-0.0898295	0.926988
RCC4	ENSG00000015171_1	ENSG00000015171	ZMYND11	-0.100785	0.225166
RCC4	ENSG00000015171_3	ENSG00000015171	ZMYND11	-0.0604907	0.907152
RCC4	ENSG00000015171_4	ENSG00000015171	ZMYND11	0.0276935	0.0268817
RCC4	ENSG00000015171_5	ENSG00000015171	ZMYND11	-0.225542	0.049676
RCC4	ENSG00000015475_1	ENSG00000015475	BID	-0.00588189	0.0126582
RCC4	ENSG00000015475_2	ENSG00000015475	BID	0.0110747	0.142265
RCC4	ENSG00000015479_1	ENSG00000015479	MATR3	-0.0827282	0.273103
RCC4	ENSG00000015479_2	ENSG00000015479	MATR3	-0.166573	1.32254
RCC4	ENSG00000016391_1	ENSG00000016391	CHDH	-0.0794124	0.836364
RCC4	ENSG00000016864_2	ENSG00000016864	GLT8D1	0.0757269	0.381119
RCC4	ENSG00000016864_4	ENSG00000016864	GLT8D1	-0.120771	0.541176
RCC4	ENSG00000017260_2	ENSG00000017260	ATP2C1	-0.0057273	4.96891
RCC4	ENSG00000017797_1	ENSG00000017797	RALBP1	-0.152716	0.298246
RCC4	ENSG00000017797_2	ENSG00000017797	RALBP1	-0.0557528	0.370742
RCC4	ENSG00000017797_3	ENSG00000017797	RALBP1	-0.0712976	0.0607424
RCC4	ENSG00000017797_4	ENSG00000017797	RALBP1	-0.104915	0.00265957
RCC4	ENSG00000017797_5	ENSG00000017797	RALBP1	-0.0794367	0.014975
RCC4	ENSG00000018189_1	ENSG00000018189	RUFY3	-0.0736312	0.418301
RCC4	ENSG00000018408_1	ENSG00000018408	WWTR1	-0.105778	0.139308
RCC4	ENSG00000018699_2	ENSG00000018699	TTC27	-0.00547993	0.440678
RCC4	ENSG00000019144_4	ENSG00000019144	PHLDB1	-0.0398343	0.105058
RCC4	ENSG00000019505_1	ENSG00000019505	SYT13	0.0224082	1.19655
RCC4	ENSG00000019549_1	ENSG00000019549	SNAI2	-0.0799654	0.254019
RCC4	ENSG00000019549_2	ENSG00000019549	SNAI2	-0.27578	0.0458716
RCC4	ENSG00000020129_1	ENSG00000020129	NCDN	-0.257198	0.20442
RCC4	ENSG00000020256_2	ENSG00000020256	ZFP64	-0.163223	0.370166
RCC4	ENSG00000020256_3	ENSG00000020256	ZFP64	0.167221	0.0230769
RCC4	ENSG00000020426_1	ENSG00000020426	MNAT1	-0.0727736	0.228495
RCC4	ENSG00000020577_1	ENSG00000020577	SAMD4A	-0.0774396	0.236994
RCC4	ENSG00000020922_2	ENSG00000020922	MRE11	-0.266567	1.03597
RCC4	ENSG00000021355_2	ENSG00000021355	SERPINB1	-0.0401983	0.229911
RCC4	ENSG00000021355_3	ENSG00000021355	SERPINB1	-0.430326	1.88333
RCC4	ENSG00000021574_2	ENSG00000021574	SPAST	-0.0982473	0
RCC4	ENSG00000021574_4	ENSG00000021574	SPAST	0.0482205	1.12281
RCC4	ENSG00000022267_1	ENSG00000022267	FHL1	-0.197205	6.18333
RCC4	ENSG00000022267_2	ENSG00000022267	FHL1	-0.151805	2.3682
RCC4	ENSG00000022267_3	ENSG00000022267	FHL1	0.0421346	0.321138
RCC4	ENSG00000022267_4	ENSG00000022267	FHL1	-0.233111	0.412371
RCC4	ENSG00000022840_1	ENSG00000022840	RNF10	0.0585459	0.10718
RCC4	ENSG00000023041_1	ENSG00000023041	ZDHHC6	0.0387632	0.149907
RCC4	ENSG00000023191_1	ENSG00000023191	RNH1	-0.103314	0.230288
RCC4	ENSG00000023191_2	ENSG00000023191	RNH1	-0.122878	0.436199
RCC4	ENSG00000023228_2	ENSG00000023228	NDUFS1	-0.0375977	0.191434
RCC4	ENSG00000023287_1	ENSG00000023287	RB1CC1	-0.122644	0.230168
RCC4	ENSG00000023318_1	ENSG00000023318	ERP44	-0.163494	0.2033
RCC4	ENSG00000023330_1	ENSG00000023330	ALAS1	-0.0961394	0.0687593
RCC4	ENSG00000023330_2	ENSG00000023330	ALAS1	-0.163712	0.0101744
RCC4	ENSG00000023445_1	ENSG00000023445	BIRC3	-0.053656	0.172309
RCC4	ENSG00000023445_2	ENSG00000023445	BIRC3	0.0489471	0.0517928
RCC4	ENSG00000023516_2	ENSG00000023516	AKAP11	0.212993	0.140049
RCC4	ENSG00000023608_1	ENSG00000023608	SNAPC1	-0.366395	0.425373
RCC4	ENSG00000023697_1	ENSG00000023697	DERA	-0.0712056	0.0480769
RCC4	ENSG00000023697_3	ENSG00000023697	DERA	0.135252	0.384615
RCC4	ENSG00000023734_1	ENSG00000023734	STRAP	-0.0633148	0.123852
RCC4	ENSG00000023839_1	ENSG00000023839	ABCC2	-0.0160923	0.179971
RCC4	ENSG00000023839_2	ENSG00000023839	ABCC2	-0.160041	0.38946
RCC4	ENSG00000023839_3	ENSG00000023839	ABCC2	0.058706	0.915064
RCC4	ENSG00000023902_1	ENSG00000023902	PLEKHO1	-0.069652	0.201923
RCC4	ENSG00000023902_2	ENSG00000023902	PLEKHO1	-0.106705	0.137615
RCC4	ENSG00000023902_3	ENSG00000023902	PLEKHO1	-0.0273533	0.0588235
RCC4	ENSG00000023902_5	ENSG00000023902	PLEKHO1	-0.0176123	0.116438
RCC4	ENSG00000023902_6	ENSG00000023902	PLEKHO1	-0.158319	0.455446
RCC4	ENSG00000023902_7	ENSG00000023902	PLEKHO1	-0.0892201	0.182927
RCC4	ENSG00000023909_1	ENSG00000023909	GCLM	0.0342972	0.321386
RCC4	ENSG00000023909_2	ENSG00000023909	GCLM	-0.0122769	0.891273
RCC4	ENSG00000024422_1	ENSG00000024422	EHD2	-0.192652	0.992743
RCC4	ENSG00000024526_1	ENSG00000024526	DEPDC1	-0.104321	0.0692913
RCC4	ENSG00000024526_2	ENSG00000024526	DEPDC1	-0.0784266	0.0182246
RCC4	ENSG00000024526_3	ENSG00000024526	DEPDC1	-0.0922135	0.153344
RCC4	ENSG00000024862_1	ENSG00000024862	CCDC28A	0.0577909	0.171429
RCC4	ENSG00000025039_1	ENSG00000025039	RRAGD	-0.0923051	4.87381
RCC4	ENSG00000025039_2	ENSG00000025039	RRAGD	0.0138858	0.0188679
RCC4	ENSG00000025039_3	ENSG00000025039	RRAGD	0.113937	0.1875
RCC4	ENSG00000025039_4	ENSG00000025039	RRAGD	-0.0779861	0.114286
RCC4	ENSG00000025156_1	ENSG00000025156	HSF2	-0.257401	0.252033
RCC4	ENSG00000025293_1	ENSG00000025293	PHF20	-0.0594159	0.711443
RCC4	ENSG00000025434_1	ENSG00000025434	NR1H3	-0.0755802	0.083871
RCC4	ENSG00000025708_1	ENSG00000025708	TYMP	-0.0625939	0.26843
RCC4	ENSG00000025708_2	ENSG00000025708	TYMP	0.00106807	0.57337
RCC4	ENSG00000025770_1	ENSG00000025770	NCAPH2	-0.0500112	0.745688
RCC4	ENSG00000025772_1	ENSG00000025772	TOMM34	-0.074173	0.148134
RCC4	ENSG00000025796_1	ENSG00000025796	SEC63	-0.0717048	0.936111
RCC4	ENSG00000025796_2	ENSG00000025796	SEC63	-0.123808	0.0206677
RCC4	ENSG00000026025_1	ENSG00000026025	VIM	-0.563173	3.59286
RCC4	ENSG00000026103_4	ENSG00000026103	FAS	-0.330764	3.79714
RCC4	ENSG00000026297_1	ENSG00000026297	RNASET2	0.00499507	0.245636
RCC4	ENSG00000026297_2	ENSG00000026297	RNASET2	-0.0309315	0.0190736
RCC4	ENSG00000026508_1	ENSG00000026508	CD44	-0.433294	1.77541
RCC4	ENSG00000026652_1	ENSG00000026652	AGPAT4	-0.307849	1.7621
RCC4	ENSG00000026652_2	ENSG00000026652	AGPAT4	-0.411904	0.508772
RCC4	ENSG00000026950_1	ENSG00000026950	BTN3A1	-0.062958	0.583916
RCC4	ENSG00000026950_2	ENSG00000026950	BTN3A1	-0.0374708	2.37126
RCC4	ENSG00000027001_1	ENSG00000027001	MIPEP	-0.149027	0.0490463
RCC4	ENSG00000027697_1	ENSG00000027697	IFNGR1	-0.376689	0.0175439
RCC4	ENSG00000028116_2	ENSG00000028116	VRK2	-0.242799	0.223984
RCC4	ENSG00000028203_1	ENSG00000028203	VEZT	-0.109884	0.0677966
RCC4	ENSG00000028203_2	ENSG00000028203	VEZT	-0.0390165	1.68697
RCC4	ENSG00000028310_1	ENSG00000028310	BRD9	-0.158417	0.958071
RCC4	ENSG00000028310_2	ENSG00000028310	BRD9	-0.0663056	0.0363636
RCC4	ENSG00000028839_2	ENSG00000028839	TBPL1	0.0649933	1.19048
RCC4	ENSG00000028839_3	ENSG00000028839	TBPL1	-0.0175543	1.69555
RCC4	ENSG00000029153_1	ENSG00000029153	ARNTL2	-0.0489034	0.790378
RCC4	ENSG00000029153_2	ENSG00000029153	ARNTL2	-0.0714045	0.224856
RCC4	ENSG00000029363_1	ENSG00000029363	BCLAF1	-0.17822	0.0273556
RCC4	ENSG00000029363_2	ENSG00000029363	BCLAF1	-0.0234566	0.774414
RCC4	ENSG00000029364_3	ENSG00000029364	SLC39A9	-0.0372643	0.0634921
RCC4	ENSG00000029639_1	ENSG00000029639	TFB1M	-0.257718	0.8725
RCC4	ENSG00000029725_1	ENSG00000029725	RABEP1	-0.0471369	0.536404
RCC4	ENSG00000029725_2	ENSG00000029725	RABEP1	-0.0794469	0.00816327
RCC4	ENSG00000029725_3	ENSG00000029725	RABEP1	-0.0222325	1.63793
RCC4	ENSG00000029993_1	ENSG00000029993	HMGB3	-0.0193783	0.0517799
RCC4	ENSG00000029993_2	ENSG00000029993	HMGB3	-0.0528634	0.0781969
RCC4	ENSG00000029993_3	ENSG00000029993	HMGB3	-0.0206214	0.112401
RCC4	ENSG00000030066_1	ENSG00000030066	NUP160	-0.0738428	0.322242
RCC4	ENSG00000030110_1	ENSG00000030110	BAK1	-0.0331818	0.123862
RCC4	ENSG00000030110_2	ENSG00000030110	BAK1	-0.0149268	0.173203
RCC4	ENSG00000030110_3	ENSG00000030110	BAK1	0.0704078	1.05926
RCC4	ENSG00000030582_1	ENSG00000030582	GRN	-0.0259421	0.0346176
RCC4	ENSG00000031003_1	ENSG00000031003	FAM13B	-0.022085	0.465753
RCC4	ENSG00000031003_2	ENSG00000031003	FAM13B	0.0156821	0.824834
RCC4	ENSG00000031691_1	ENSG00000031691	CENPQ	-0.114305	1.13694
RCC4	ENSG00000031698_1	ENSG00000031698	SARS1	-0.32242	0.746703
RCC4	ENSG00000031823_1	ENSG00000031823	RANBP3	-0.155036	0.0416667
RCC4	ENSG00000032219_2	ENSG00000032219	ARID4A	0.0261708	0.0785498
RCC4	ENSG00000032389_1	ENSG00000032389	EIPR1	-0.0160271	0.328392
RCC4	ENSG00000032444_3	ENSG00000032444	PNPLA6	-0.150378	0.147799
RCC4	ENSG00000032742_1	ENSG00000032742	IFT88	-0.116625	0.555556
RCC4	ENSG00000032742_2	ENSG00000032742	IFT88	-0.111992	0.461092
RCC4	ENSG00000033100_1	ENSG00000033100	CHPF2	-0.0335142	0.0291262
RCC4	ENSG00000033170_1	ENSG00000033170	FUT8	-0.0313069	1.08743
RCC4	ENSG00000033170_2	ENSG00000033170	FUT8	0.0383439	1.6036
RCC4	ENSG00000033170_4	ENSG00000033170	FUT8	-0.0359488	0.0722433
RCC4	ENSG00000033867_1	ENSG00000033867	SLC4A7	-0.16814	0.85446
RCC4	ENSG00000034053_1	ENSG00000034053	APBA2	-0.0544203	0.1
RCC4	ENSG00000034152_1	ENSG00000034152	MAP2K3	0.0153641	0.369938
RCC4	ENSG00000034510_1	ENSG00000034510	TMSB10	-0.0467505	1.41657
RCC4	ENSG00000034677_2	ENSG00000034677	RNF19A	-0.198436	0.298343
RCC4	ENSG00000034677_3	ENSG00000034677	RNF19A	-0.0281613	0.185446
RCC4	ENSG00000034693_3	ENSG00000034693	PEX3	-0.197946	0.125683
RCC4	ENSG00000035115_1	ENSG00000035115	SH3YL1	0.00438652	0.318584
RCC4	ENSG00000035115_2	ENSG00000035115	SH3YL1	-0.0540976	0.0169492
RCC4	ENSG00000035141_1	ENSG00000035141	FAM136A	-0.0341039	0.208239
RCC4	ENSG00000035403_1	ENSG00000035403	VCL	-0.110754	0.28828
RCC4	ENSG00000035681_1	ENSG00000035681	NSMAF	0.0930865	0.202216
RCC4	ENSG00000035687_1	ENSG00000035687	ADSS2	-0.31088	3.38649
RCC4	ENSG00000035687_2	ENSG00000035687	ADSS2	-0.199423	0.0875
RCC4	ENSG00000035928_1	ENSG00000035928	RFC1	-0.244902	0.878719
RCC4	ENSG00000035928_2	ENSG00000035928	RFC1	0.0976193	0.0166667
RCC4	ENSG00000035928_3	ENSG00000035928	RFC1	-0.0181711	0.41573
RCC4	ENSG00000036257_1	ENSG00000036257	CUL3	-0.140033	1.23077
RCC4	ENSG00000036549_1	ENSG00000036549	AC118549.1	-0.0806644	0.129082
RCC4	ENSG00000036549_2	ENSG00000036549	AC118549.1	-0.150714	0.122727
RCC4	ENSG00000037042_1	ENSG00000037042	TUBG2	-0.0186045	0.0666667
RCC4	ENSG00000037042_2	ENSG00000037042	TUBG2	-0.240535	0.320611
RCC4	ENSG00000037241_1	ENSG00000037241	RPL26L1	-0.0669302	0.576402
RCC4	ENSG00000037474_1	ENSG00000037474	NSUN2	-0.164002	0.513491
RCC4	ENSG00000037637_1	ENSG00000037637	FBXO42	0.114078	0.348684
RCC4	ENSG00000037749_1	ENSG00000037749	MFAP3	-0.0848683	0.142857
RCC4	ENSG00000037757_1	ENSG00000037757	MRI1	-0.147742	0.541213
RCC4	ENSG00000038002_2	ENSG00000038002	AGA	0.0498058	0.0191083
RCC4	ENSG00000038002_3	ENSG00000038002	AGA	-0.191356	1.0916
RCC4	ENSG00000038210_3	ENSG00000038210	PI4K2B	0.00102355	0.195286
RCC4	ENSG00000038274_1	ENSG00000038274	MAT2B	-0.201552	0.245077
[truncated: 19,418 more rows]
