# Supplementary material for: Isoform-resolved mRNA profiling of ribosome load defines interplay of HIF and mTOR dysregulation in kidney cancer
Source: Nat Struct Mol Biol. 2022 Sep 12;29(9):871–80. doi: 10.1038/s41594-022-00819-2 (PMC9507966; doi:10.1038/s41594-022-00819-2)
Supplement: Source Data Fig. 4 — Statistical Source Data [file 41594_2022_819_MOESM11_ESM.xlsx]

## Sheet: Fig. 4a
gene_id	gene_name	measured	simulated (i)	simulated (ii)
ENSG00000023697	DERA	-0.101356	-0.0589559	-0.045354
ENSG00000049759	NEDD4L	0.0262394	-0.00963185	-0.0310899
ENSG00000061656	SPAG4	-0.239103	-0.178555	-0.101033
ENSG00000064601	CTSA	-0.0599767	0.0196154	-0.103986
ENSG00000069667	RORA	0.365087	0.384577
ENSG00000069869	NEDD4	0.0257496	0.0678807	-0.0426737
ENSG00000085662	AKR1B1	-0.0911756	-0.0292948	-0.0558884
ENSG00000099330	OCEL1	0.02706	-0.046344	0.052134
ENSG00000101255	TRIB3	0.0429965	0.0255619	0.0225036
ENSG00000102804	TSC22D1	-0.030202	-0.00581982	-0.0248935
ENSG00000102897	LYRM1	-0.0189503	-0.0602414	0.0424616
ENSG00000104723	TUSC3	0.0396125	0.0460078	-0.0148814
ENSG00000105518	TMEM205	0.0369387	0.00163054	0.0357665
ENSG00000107551	RASSF4	0.0324626	-0.0550473
ENSG00000108963	DPH1	-0.260605	-0.106736	-0.222033
ENSG00000109762	SNX25	-0.10421	-0.0745754	-0.037636
ENSG00000109794	FAM149A	0.0672554	0.105941
ENSG00000109846	CRYAB	-0.126486	-0.0531805	-0.0746856
ENSG00000110435	PDHX	-0.200537	-0.0772479	-0.10853
ENSG00000111880	RNGTT	-0.193348	-0.108704	-0.029863
ENSG00000112096	SOD2	-0.13506	-0.047095	-0.0744168
ENSG00000112715	VEGFA	-0.0517786	0.0334395	-0.136527
ENSG00000115363	EVA1A	-0.152699	-0.0793051	-0.0238521
ENSG00000117143	UAP1	-0.0873975	0.0967151	-0.110762
ENSG00000117984	CTSD	-0.138743	0.0172521	-0.144318
ENSG00000119950	MXI1	0.397992	0.432632	-0.0816716
ENSG00000124116	WFDC3	0.383161	0.308561	0.126427
ENSG00000125458	NT5C	-0.0408735	-0.0189563	-0.00935595
ENSG00000128242	GAL3ST1	-0.0370804	0.086368	-0.121619
ENSG00000130810	PPAN	-0.31634	-0.0601612	-0.187146
ENSG00000132199	ENOSF1	-0.133292	-0.019238	-0.107028
ENSG00000133321	PLAAT4	-0.071676	-0.0197407	-0.061017
ENSG00000134590	RTL8C	-0.00508804	0.00775352	-0.0114358
ENSG00000135766	EGLN1	0.0347254	-0.0262716	0.0659208
ENSG00000137135	ARHGEF39	-0.171657	-0.116134
ENSG00000140694	PARN	-0.154847	0.0271439	-0.178451
ENSG00000141447	OSBPL1A	0.0217316	0.0702136	-0.0219799
ENSG00000143248	RGS5	-0.156091	-0.207914	-0.00242201
ENSG00000145014	TMEM44	-0.223659	-0.1703	-0.105489
ENSG00000146648	EGFR	-0.00288699	0.0463552	-0.115356
ENSG00000147601	TERF1	0.0510434	0.0676659	-0.0668241
ENSG00000148219	ASTN2	-0.0613206	-0.124422	0.0373529
ENSG00000152377	SPOCK1	-0.0676967	0.017626	-0.080769
ENSG00000153066	TXNDC11	-0.166038	-0.036723	-0.146712
ENSG00000156113	KCNMA1	-0.205063	-0.0385399	-0.149398
ENSG00000157240	FZD1	-0.35016	-0.189568	0.00711733
ENSG00000157654	PALM2AKAP2	-0.113149	0.0440721	-0.114895
ENSG00000158373	H2BC5	-0.10429	-0.0925568	-0.0758145
ENSG00000159167	STC1	0.0365897	-0.122159	-0.0159146
ENSG00000160972	PPP1R16A	0.0542687	0.0687262	-0.011411
ENSG00000162409	PRKAA2	-0.104766	0.0105942	-0.136274
ENSG00000163605	PPP4R2	-0.109266	0.00676073	-0.113595
ENSG00000164574	GALNT10	0.0289033	0.0558231	-0.0231277
ENSG00000164849	GPR146	-0.1372	-0.0173661	-0.0888098
ENSG00000167536	DHRS13	-0.0649162	-0.0201526	-0.035221
ENSG00000169641	LUZP1	-0.0737307	-0.00043599	-0.0677263
ENSG00000170231	FABP6	-0.151163	-0.043895	-0.0949872
ENSG00000171703	TCEA2	0.0746148	0.101854
ENSG00000172216	CEBPB	-0.138995	-0.0915416	-0.0252224
ENSG00000172366	MCRIP2	-0.0837844	-0.0303174	-0.047923
ENSG00000172765	TMCC1	-0.102677	-0.109668	0.00949588
ENSG00000173890	GPR160	0.0162241	-0.00645098	0.0150948
ENSG00000174307	PHLDA3	-0.010993	-0.0136499	0.000772521
ENSG00000180628	PCGF5	0.0310296	0.0388254	0.00213603
ENSG00000180992	MRPL14	0.0390372	0.0245061	0.0241955
ENSG00000181458	TMEM45A	0.0594867	0.118949	-0.0452387
ENSG00000182093	GET1	-0.0850926	-0.0336486	-0.040989
ENSG00000185187	SIGIRR	0.0748843	0.0182742	0.0603961
ENSG00000186918	ZNF395	0.0452514	0.0216883	0.0197603
ENSG00000196126	HLA-DRB1	-0.101095	-0.0432653	-0.045841
ENSG00000196305	IARS1	-0.298177	-0.0930808	-0.0844009
ENSG00000196712	NF1	0.00807307	0.075224	-0.0722614
ENSG00000197576	HOXA4	-0.11471	-0.116713	-0.0318992
ENSG00000213625	LEPROT	0.0804237	0.116373	-0.015053
ENSG00000240972	MIF	-0.0260291	-0.00778784	-0.0155723

## Sheet: Fig. 4b
gene_id	gene_name	Polysome fraction	Proportion (mean)	Proportion (sd)	Normalized mRNA abundance (clone 1)	Normalized mRNA abundance (clone 3)	Normalized mRNA abundance (clone 4)
ENSG00000119950	MXI1	1	0.281983	0.0320764	17.0507	26.9999	30.4372
ENSG00000119950	MXI1	2	0.19234	0.0396273	12.275	14.8627	23.7306
ENSG00000119950	MXI1	3	0.130301	0.0609228	12.4591	13.6413	6.20268
ENSG00000119950	MXI1	4	0.121	0.0177366	8.71051	12.4164	10.146
ENSG00000119950	MXI1	5	0.0753281	0.0167245	5.5561	5.17707	8.92322
ENSG00000119950	MXI1	6	0.0736379	0.0112434	4.36206	7.76744	7.29312
ENSG00000119950	MXI1	7	0.0618237	0.0119486	3.34835	6.106	7.02955
ENSG00000119950	MXI1	8	0.0635864	0.018471	5.75919	4.19492	6.18726
ENSG00000119950	MXI1	1	0.155325	0.0108601	55.2544	62.7737	67.7374
ENSG00000119950	MXI1	2	0.151938	0.0184228	48.4757	55.9616	80.3005
ENSG00000119950	MXI1	3	0.106356	0.0184303	42.0638	40.9038	42.7983
ENSG00000119950	MXI1	4	0.0937447	0.0200006	24.8712	37.2784	53.5016
ENSG00000119950	MXI1	5	0.123889	0.00400387	42.5201	49.5778	56.7708
ENSG00000119950	MXI1	6	0.124293	0.0181557	38.0869	59.3781	52.4135
ENSG00000119950	MXI1	7	0.1238	0.0151343	44.6301	53.1491	49.6111
ENSG00000119950	MXI1	8	0.120654	0.0142305	35.0059	49.8991	62.4587

## Sheet: Fig. 4e
gene_id	gene_name	TSS_name	Polysome fraction	Proportion (mean)	Proportion (sd)	Normalized mRNA abundance (clone 1)	Normalized mRNA abundance (clone 3)	Normalized mRNA abundance (clone 4)
ENSG00000119950	MXI1	ENSG00000119950_1	1	0.0677948	0.0206076	11.2236	13.3325	27.6674
ENSG00000119950	MXI1	ENSG00000119950_1	2	0.0733287	0.0134878	12.1811	16.838	26.9917
ENSG00000119950	MXI1	ENSG00000119950_1	3	0.0749151	0.00570763	15.1995	18.2677	21.8271
ENSG00000119950	MXI1	ENSG00000119950_1	4	0.0921545	0.021897	12.7465	24.7528	33.8319
ENSG00000119950	MXI1	ENSG00000119950_1	5	0.157843	0.0146959	32.5804	37.8075	45.8926
ENSG00000119950	MXI1	ENSG00000119950_1	6	0.174498	0.0243671	32.1623	51.1565	45.9126
ENSG00000119950	MXI1	ENSG00000119950_1	7	0.188248	0.0340559	41.7661	47.2799	47.3991
ENSG00000119950	MXI1	ENSG00000119950_1	8	0.171218	0.0153974	28.6412	46.5725	54.0937
ENSG00000119950	MXI1	ENSG00000119950_2	1	0.241679	0.0266135	14.9647	19.4432	21.4661
ENSG00000119950	MXI1	ENSG00000119950_2	2	0.272346	0.0487805	17.1529	16.838	30.3657
ENSG00000119950	MXI1	ENSG00000119950_2	3	0.176529	0.0209034	12.7252	13.5022	14.1234
ENSG00000119950	MXI1	ENSG00000119950_2	4	0.112699	0.00371661	7.77226	7.7539	10.6216
ENSG00000119950	MXI1	ENSG00000119950_2	5	0.0703881	0.010233	5.24599	5.35012	5.43912
ENSG00000119950	MXI1	ENSG00000119950_2	6	0.0484058	0.00975501	2.82125	4.26304	4.06307
ENSG00000119950	MXI1	ENSG00000119950_2	7	0.0303025	0.0143799	1.90931	3.26068	1.57997
ENSG00000119950	MXI1	ENSG00000119950_2	8	0.0476507	0.0294381	4.95033	1.10887	5.019
ENSG00000119950	MXI1	ENSG00000119950_6	1	0.404258	0.084219	17.5548	22.2208	10.4945
ENSG00000119950	MXI1	ENSG00000119950_6	2	0.325592	0.0735579	9.94372	15.8475	13.4959
ENSG00000119950	MXI1	ENSG00000119950_6	3	0.128566	0.0423443	7.06954	5.16262	3.42386
ENSG00000119950	MXI1	ENSG00000119950_6	4	0.0531379	0.0399716	2.17623	0.596454	3.14715
ENSG00000119950	MXI1	ENSG00000119950_6	5	0.0399698	0.0260098	1.10442	1.07002	2.37961
ENSG00000119950	MXI1	ENSG00000119950_6	6	0.0277568	0.00913524	0.846376	1.82702	0.812613
ENSG00000119950	MXI1	ENSG00000119950_6	7	0.00708139	0.00627888	0.477327	0	0.315994
ENSG00000119950	MXI1	ENSG00000119950_6	8	0.0136384	0.0121213	0.707189	1.10887	0
