# Supplementary material for: Isoform-resolved mRNA profiling of ribosome load defines interplay of HIF and mTOR dysregulation in kidney cancer
Source: Nat Struct Mol Biol. 2022 Sep 12;29(9):871–80. doi: 10.1038/s41594-022-00819-2 (PMC9507966; doi:10.1038/s41594-022-00819-2)
Supplement: Source Data Fig. 5 — Statistical Source Data [file 41594_2022_819_MOESM12_ESM.xlsx]

## Sheet: Fig. 5a
gene_id	gene_name	MRL log2fc (RCC4 VHL)	MRL log2fc (RCC4)
ENSG00000000003	TSPAN6	-0.937917	-0.932467
ENSG00000000419	DPM1	-0.838625	-0.93534
ENSG00000000460	C1orf112	-0.255286	-0.433959
ENSG00000000971	CFH	-0.51665	-0.560796
ENSG00000001036	FUCA2	-0.802099	-0.892287
ENSG00000001460	STPG1	-0.335719	-0.310315
ENSG00000001461	NIPAL3	-0.202405	-0.249569
ENSG00000001497	LAS1L	-0.462846	-0.49546
ENSG00000001561	ENPP4	0.0876426	-0.295827
ENSG00000001629	ANKIB1	-0.295638	-0.211237
ENSG00000001630	CYP51A1	-0.936136	-0.989645
ENSG00000001631	KRIT1	-0.0852787	-0.331794
ENSG00000002330	BAD	-0.364986	-0.429395
ENSG00000002549	LAP3	-0.633669	-0.658043
ENSG00000002822	MAD1L1	-0.31758	-0.408321
ENSG00000002834	LASP1	-1.06728	-1.09467
ENSG00000002919	SNX11	-0.292388	-0.301394
ENSG00000003056	M6PR	-0.660933	-0.820105
ENSG00000003249	DBNDD1	-0.344014	-0.330864
ENSG00000003393	ALS2	-0.189278	-0.0100005
ENSG00000003402	CFLAR	-0.144994	-0.217394
ENSG00000003436	TFPI	-0.602165	-0.533787
ENSG00000003509	NDUFAF7	-0.456371	-0.672036
ENSG00000003756	RBM5	0.0192792	-0.0280993
ENSG00000004059	ARF5	-0.782748	-0.766439
ENSG00000004142	POLDIP2	-0.880764	-0.920084
ENSG00000004455	AK2	-0.873564	-0.922041
ENSG00000004478	FKBP4	-1.1144	-1.04377
ENSG00000004487	KDM1A	-0.534907	-0.645163
ENSG00000004534	RBM6	-0.232892	-0.370421
ENSG00000004660	CAMKK1	-0.33052	-0.428928
ENSG00000004700	RECQL	-0.13327	-0.141404
ENSG00000004779	NDUFAB1	-0.78883	-0.861404
ENSG00000004864	SLC25A13	-0.548412	-0.529369
ENSG00000004866	ST7	-0.210938	-0.18568
ENSG00000004897	CDC27	-0.252782	-0.36229
ENSG00000004961	HCCS	-0.584422	-0.789535
ENSG00000004975	DVL2	-0.503149	-0.716361
ENSG00000005020	SKAP2	-0.506725	-0.417689
ENSG00000005022	SLC25A5	-1.63122	-1.36695
ENSG00000005059	MCUB	-0.65234	-0.572671
ENSG00000005075	POLR2J	-0.404949	-0.244367
ENSG00000005156	LIG3	-0.199309	-0.321442
ENSG00000005175	RPAP3	-0.379362	-0.551165
ENSG00000005187	ACSM3	-0.409087	-0.255712
ENSG00000005189	REXO5	-0.478248	-0.366739
ENSG00000005194	CIAPIN1	-0.842487	-0.997263
ENSG00000005238	FAM214B	-0.210688	-0.282409
ENSG00000005243	COPZ2	-0.434431	-0.305715
ENSG00000005249	PRKAR2B	-0.374898	-0.606374
ENSG00000005302	MSL3	-0.589744	-0.518484
ENSG00000005436	GCFC2	-0.585644	-0.510181
ENSG00000005448	WDR54	-0.865851	-0.891737
ENSG00000005469	CROT	-0.171218	-0.3275
ENSG00000005483	KMT2E	0.0128301	-0.137979
ENSG00000005486	RHBDD2	-0.641727	-0.549692
ENSG00000005700	IBTK	-0.039546	-0.176413
ENSG00000005801	ZNF195	-0.308077	-0.2891
ENSG00000005812	FBXL3	0.0113196	-0.157191
ENSG00000005884	ITGA3	-0.524651	-0.45687
ENSG00000005889	ZFX	0.00647407	-0.241179
ENSG00000005893	LAMP2	-0.502943	-0.745965
ENSG00000006007	GDE1	-0.400777	-0.327405
ENSG00000006015	REX1BD	-0.518553	-0.557565
ENSG00000006118	TMEM132A	-0.755762	-0.724208
ENSG00000006125	AP2B1	-0.585041	-0.55499
ENSG00000006194	ZNF263	0.0533826	-0.193876
ENSG00000006282	SPATA20	-0.311431	-0.12816
ENSG00000006327	TNFRSF12A	-0.565595	-0.514154
ENSG00000006451	RALA	-0.607204	-0.760165
ENSG00000006453	BAIAP2L1	-0.725276	-0.716135
ENSG00000006534	ALDH3B1	-1.2071	-1.10904
ENSG00000006576	PHTF2	-0.646853	-0.562074
ENSG00000006607	FARP2	-0.116091	-0.356948
ENSG00000006625	GGCT	-0.702498	-0.646801
ENSG00000006634	DBF4	-0.506305	-0.486198
ENSG00000006652	IFRD1	-0.437577	-0.569913
ENSG00000006695	COX10	-0.835434	-0.817561
ENSG00000006712	PAF1	-0.966923	-0.932516
ENSG00000006744	ELAC2	-0.222807	-0.318453
ENSG00000006757	PNPLA4	-0.472724	-0.364477
ENSG00000006831	ADIPOR2	-0.108447	-0.229866
ENSG00000006837	CDKL3	-0.356276	-0.176624
ENSG00000007047	MARK4	-0.749595	-0.578081
ENSG00000007080	CCDC124	-0.799384	-0.789774
ENSG00000007202	KIAA0100	-0.12568	-0.154234
ENSG00000007255	TRAPPC6A	-0.623812	-0.690964
ENSG00000007341	ST7L	-0.671217	-0.676493
ENSG00000007376	RPUSD1	-0.483524	-0.47351
ENSG00000007384	RHBDF1	-0.957133	-1.06008
ENSG00000007392	LUC7L	-0.763935	-0.562333
ENSG00000007520	TSR3	-0.573825	-0.468997
ENSG00000007541	PIGQ	-0.866884	-0.931628
ENSG00000007923	DNAJC11	-0.701215	-0.706791
ENSG00000008018	PSMB1	-1.04835	-1.12367
ENSG00000008086	CDKL5	-0.0118937	0.0299334
ENSG00000008130	NADK	-0.419469	-0.390042
ENSG00000008256	CYTH3	-0.468816	-0.549761
ENSG00000008282	SYPL1	-0.98782	-1.0441
ENSG00000008283	CYB561	-0.698158	-0.766411
ENSG00000008294	SPAG9	-0.336219	-0.323883
ENSG00000008324	SS18L2	-0.313153	-0.0996327
ENSG00000008382	MPND	-0.570636	-0.545115
ENSG00000008394	MGST1	-0.648341	-0.742081
ENSG00000008405	CRY1	-0.286932	-0.228346
ENSG00000008517	IL32	-0.650356	-0.759565
ENSG00000008838	MED24	-0.663099	-0.661481
ENSG00000008853	RHOBTB2	-0.205173	-0.389246
ENSG00000008952	SEC62	-0.778021	-0.84689
ENSG00000008988	RPS20	-0.619621	-0.41988
ENSG00000009307	CSDE1	-0.688168	-0.564507
ENSG00000009335	UBE3C	-0.463315	-0.575731
ENSG00000009413	REV3L	-0.0405066	-0.226316
ENSG00000009780	FAM76A	-0.721997	-0.800703
ENSG00000009830	POMT2	-0.733779	-0.405617
ENSG00000009844	VTA1	-0.986666	-1.03277
ENSG00000009954	BAZ1B	-0.454145	-0.498219
ENSG00000010165	EEF1AKNMT	-0.492046	-0.39776
ENSG00000010219	DYRK4	-0.534005	-0.384925
ENSG00000010244	ZNF207	-0.987257	-0.937272
ENSG00000010256	UQCRC1	-1.05435	-1.11117
ENSG00000010270	STARD3NL	-0.360155	-0.282874
ENSG00000010278	CD9	-0.644589	-0.901699
ENSG00000010292	NCAPD2	-0.42718	-0.424178
ENSG00000010295	IFFO1	-0.323012	-0.383867
ENSG00000010361	FUZ	-0.49334	-0.732299
ENSG00000010404	IDS	-0.396898	-0.205335
ENSG00000010539	ZNF200	-0.0844787	-0.587409
ENSG00000010626	LRRC23	-0.232617	-0.249024
ENSG00000010704	HFE	-0.447822	-0.528525
ENSG00000010803	SCMH1	-0.342422	-0.208918
ENSG00000011007	ELOA	-0.174153	-0.193696
ENSG00000011009	LYPLA2	-0.716882	-0.867531
ENSG00000011105	TSPAN9	-0.570607	-0.721545
ENSG00000011114	BTBD7	-0.170488	-0.094815
ENSG00000011132	APBA3	-0.710937	-0.831544
ENSG00000011143	MKS1	-0.814485	-0.815848
ENSG00000011243	AKAP8L	-0.0516508	-0.139564
ENSG00000011260	UTP18	-0.602703	-0.584687
ENSG00000011295	TTC19	-0.720123	-0.747651
ENSG00000011304	PTBP1	-0.67829	-0.635849
ENSG00000011405	PIK3C2A	-0.271831	-0.34805
ENSG00000011422	PLAUR	-0.867213	-0.822989
ENSG00000011426	ANLN	-0.251322	-0.278332
ENSG00000011478	QPCTL	-0.846505	-0.833709
ENSG00000011485	PPP5C	-0.989454	-1.09116
ENSG00000011523	CEP68	-0.447685	-0.649996
ENSG00000011566	MAP4K3	-0.302629	-0.27562
ENSG00000011638	TMEM159	-0.518838	-0.512515
ENSG00000012048	BRCA1	0.0320948	-0.181317
ENSG00000012061	ERCC1	-0.923861	-1.00993
ENSG00000012174	MBTPS2	-0.626635	-0.900142
ENSG00000012232	EXTL3	-0.474191	-0.321849
ENSG00000012504	NR1H4	-0.11956	-0.0257503
ENSG00000012660	ELOVL5	-1.1018	-0.865216
ENSG00000012822	CALCOCO1	-0.64691	-0.529262
ENSG00000012963	UBR7	-0.630194	-0.774935
ENSG00000012983	MAP4K5	-0.364112	-0.32939
ENSG00000013275	PSMC4	-0.913076	-1.04603
ENSG00000013288	MAN2B2	-0.614742	-0.581394
ENSG00000013306	SLC25A39	-0.316289	-0.210899
ENSG00000013364	MVP	-0.44191	-0.451196
ENSG00000013374	NUB1	-0.740474	-0.849331
ENSG00000013375	PGM3	-0.310346	-0.400272
ENSG00000013392	RWDD2A	-0.434244	-0.642368
ENSG00000013441	CLK1	-0.198928	-0.0858876
ENSG00000013561	RNF14	-0.402593	-0.479812
ENSG00000013563	DNASE1L1	-0.965616	-0.691085
ENSG00000013573	DDX11	-0.236248	-0.237242
ENSG00000013583	HEBP1	-1.05102	-1.10294
ENSG00000013588	GPRC5A	-0.492593	-0.535324
ENSG00000013810	TACC3	-0.255984	-0.417606
ENSG00000014123	UFL1	0.0568349	-0.0586252
ENSG00000014138	POLA2	-0.499134	-0.508992
ENSG00000014164	ZC3H3	-0.293116	-0.299042
ENSG00000014216	CAPN1	-0.82931	-0.736694
ENSG00000014641	MDH1	-0.737007	-0.800669
ENSG00000014824	SLC30A9	-0.495402	-0.618429
ENSG00000014919	COX15	-0.953791	-0.804857
ENSG00000015153	YAF2	-0.826568	-0.825501
ENSG00000015171	ZMYND11	-0.476018	-0.512101
ENSG00000015475	BID	-0.458359	-0.544955
ENSG00000015479	MATR3	-0.618544	-0.554495
ENSG00000015532	XYLT2	-0.594259	-0.652138
ENSG00000016864	GLT8D1	-0.273846	-0.395005
ENSG00000017260	ATP2C1	-1.01245	-1.13969
ENSG00000017797	RALBP1	-0.6526	-0.618428
ENSG00000018189	RUFY3	-0.742046	-0.597659
ENSG00000018408	WWTR1	-0.580324	-0.706893
ENSG00000018510	AGPS	-0.218541	-0.230951
ENSG00000018610	CXorf56	-0.702338	-0.751838
ENSG00000018699	TTC27	-0.544901	-0.597693
ENSG00000019144	PHLDB1	-0.369537	-0.455231
ENSG00000019505	SYT13	-1.00731	-0.974781
ENSG00000019549	SNAI2	-0.73633	-0.720174
ENSG00000019582	CD74	-1.0577	-1.09355
ENSG00000020129	NCDN	-0.442793	-0.323269
ENSG00000020256	ZFP64	-0.528404	-0.557821
ENSG00000020426	MNAT1	-0.840536	-0.863777
ENSG00000020577	SAMD4A	-0.221107	-0.290143
ENSG00000020922	MRE11	-0.411498	-0.216946
ENSG00000021355	SERPINB1	-1.00986	-0.895835
ENSG00000021574	SPAST	-0.417841	-0.576268
ENSG00000022267	FHL1	-0.712104	-0.834777
ENSG00000022277	RTF2	-1.03668	-0.990282
ENSG00000022840	RNF10	-0.202824	-0.459547
ENSG00000023041	ZDHHC6	-0.112179	-0.158944
ENSG00000023191	RNH1	-0.846044	-0.988289
ENSG00000023228	NDUFS1	0.0420623	-0.0560154
ENSG00000023287	RB1CC1	-0.139506	-0.138794
ENSG00000023318	ERP44	-0.708997	-0.679259
ENSG00000023330	ALAS1	-0.2929	-0.431195
ENSG00000023445	BIRC3	0.0423774	0.110085
ENSG00000023516	AKAP11	0.0906764	-0.0974187
ENSG00000023572	GLRX2	-0.514993	-0.532702
ENSG00000023608	SNAPC1	-0.543782	-0.560829
ENSG00000023697	DERA	-0.869423	-0.7357
ENSG00000023734	STRAP	-0.49806	-0.656275
ENSG00000023902	PLEKHO1	-0.417668	-0.327564
ENSG00000023909	GCLM	-0.249986	-0.501822
ENSG00000024422	EHD2	-0.724448	-0.747084
ENSG00000024526	DEPDC1	-0.641623	-0.653932
ENSG00000024862	CCDC28A	-0.228899	-0.417069
ENSG00000025039	RRAGD	-0.586295	-0.465057
ENSG00000025156	HSF2	-0.522658	-0.452642
ENSG00000025293	PHF20	-0.055671	0.0878819
ENSG00000025434	NR1H3	-0.715874	-0.62831
ENSG00000025708	TYMP	-0.662407	-0.692759
ENSG00000025770	NCAPH2	-0.836116	-0.908702
ENSG00000025772	TOMM34	-0.866094	-0.919141
ENSG00000025796	SEC63	-0.486176	-0.405451
ENSG00000025800	KPNA6	-0.33602	-0.483272
ENSG00000026025	VIM	-1.20445	-0.557523
ENSG00000026508	CD44	-1.36123	-0.951935
ENSG00000026652	AGPAT4	-0.70369	-0.41994
ENSG00000027001	MIPEP	-0.307533	-0.41196
ENSG00000027697	IFNGR1	-0.406469	-0.294349
ENSG00000027847	B4GALT7	-0.569678	-0.453099
ENSG00000028116	VRK2	-0.939236	-0.823497
ENSG00000028203	VEZT	-0.492523	-0.496285
ENSG00000028528	SNX1	-1.00884	-1.10116
ENSG00000028839	TBPL1	-0.512372	-0.526462
ENSG00000029153	ARNTL2	-0.309767	-0.151536
ENSG00000029363	BCLAF1	0.103759	0.13965
ENSG00000029364	SLC39A9	-0.0790816	-0.282967
ENSG00000029639	TFB1M	-0.948052	-0.827676
ENSG00000029725	RABEP1	-0.299029	-0.288967
ENSG00000029993	HMGB3	-0.685155	-0.794303
ENSG00000030066	NUP160	-0.601688	-0.742658
ENSG00000030110	BAK1	-0.440727	-0.542899
ENSG00000030582	GRN	-0.784539	-0.876032
ENSG00000031003	FAM13B	-0.0689038	-0.304143
ENSG00000031691	CENPQ	-0.63788	-0.758627
ENSG00000031698	SARS1	-0.683354	-0.537144
ENSG00000031823	RANBP3	-0.713103	-0.632964
ENSG00000032219	ARID4A	0.131972	-0.0586737
ENSG00000032389	EIPR1	-0.721283	-0.802991
ENSG00000032444	PNPLA6	-0.75629	-0.754958
ENSG00000032742	IFT88	-0.35379	-0.449244
ENSG00000033011	ALG1	-0.761879	-0.86161
ENSG00000033030	ZCCHC8	-0.278034	-0.220524
ENSG00000033100	CHPF2	-0.039485	-0.0151201
ENSG00000033178	UBA6	-0.307328	-0.130384
ENSG00000033800	PIAS1	-0.131179	-0.291294
ENSG00000033867	SLC4A7	0.0365905	-0.0883528
ENSG00000034152	MAP2K3	-0.19307	-0.422698
ENSG00000034510	TMSB10	-0.160742	-0.0315694
ENSG00000034677	RNF19A	-0.185719	-0.302149
ENSG00000034693	PEX3	-0.541534	-0.781344
ENSG00000034713	GABARAPL2	-0.276315	-0.303791
ENSG00000035115	SH3YL1	-0.127841	-0.190168
ENSG00000035141	FAM136A	-0.47813	-0.40193
ENSG00000035403	VCL	-0.107683	-0.0939576
ENSG00000035499	DEPDC1B	-0.164388	-0.33604
ENSG00000035681	NSMAF	-0.345767	-0.492063
ENSG00000035687	ADSS2	-0.89611	-0.727315
ENSG00000035928	RFC1	-0.430795	-0.361206
ENSG00000036054	TBC1D23	-0.481278	-0.435283
ENSG00000036549	AC118549.1	-0.282991	-0.322903
ENSG00000037042	TUBG2	-0.899582	-0.599817
ENSG00000037241	RPL26L1	-0.8965	-0.817781
ENSG00000037474	NSUN2	-0.399792	-0.571739
ENSG00000037749	MFAP3	-0.309283	-0.247041
ENSG00000037757	MRI1	-1.10307	-1.09069
ENSG00000037897	METTL1	-0.86644	-0.985761
ENSG00000038002	AGA	-0.912975	-0.939886
ENSG00000038210	PI4K2B	-0.375806	-0.554725
ENSG00000038274	MAT2B	-0.505825	-0.609974
ENSG00000038427	VCAN	-0.295626	-0.226014
ENSG00000039319	ZFYVE16	0.0529192	0.115194
ENSG00000039523	RIPOR1	-0.548865	-0.548608
ENSG00000039560	RAI14	-0.532859	-0.536034
ENSG00000039650	PNKP	-1.02559	-1.01502
ENSG00000040275	SPDL1	-0.215532	-0.259115
ENSG00000040341	STAU2	-0.395349	-0.487756
ENSG00000040487	SLC66A1	-0.548716	-0.774927
ENSG00000040531	CTNS	-0.702133	-0.730125
ENSG00000040608	RTN4R	-0.587971	-0.350405
ENSG00000040633	PHF23	-0.216985	-0.623102
ENSG00000041353	RAB27B	-0.396778	-0.720708
ENSG00000041357	PSMA4	-0.508227	-0.637346
ENSG00000041802	LSG1	-0.634533	-0.697381
ENSG00000041880	PARP3	-0.28816	-0.349969
ENSG00000041988	THAP3	-0.48503	-0.502847
ENSG00000042088	TDP1	-0.252769	-0.415588
ENSG00000042286	AIFM2	-0.826724	-0.915358
ENSG00000042317	SPATA7	-0.605926	-0.409093
ENSG00000042429	MED17	0.00943542	0.0149044
ENSG00000042445	RETSAT	-0.887149	-0.804678
ENSG00000042493	CAPG	-0.817758	-0.994458
ENSG00000042753	AP2S1	-0.723458	-0.679623
ENSG00000043093	DCUN1D1	-0.839913	-0.951338
ENSG00000043514	TRIT1	-0.598361	-0.496998
ENSG00000044115	CTNNA1	-0.372443	-0.296241
ENSG00000044459	CNTLN	-0.726435	-0.724682
ENSG00000044574	HSPA5	-0.201264	-0.395154
ENSG00000046604	DSG2	-0.0967364	-0.181843
ENSG00000046647	GEMIN8	-0.996764	-0.926582
ENSG00000046651	OFD1	-0.300056	-0.377574
ENSG00000046889	PREX2	-0.215178	-0.166504
ENSG00000047188	YTHDC2	0.0318146	-0.224518
ENSG00000047249	ATP6V1H	-0.97952	-0.658337
ENSG00000047315	POLR2B	0.202723	-0.0840892
ENSG00000047410	TPR	0.0720282	0.121223
ENSG00000047578	KIAA0556	-0.467113	-0.383435
ENSG00000047579	DTNBP1	-0.688872	-0.800416
ENSG00000047621	C12orf4	-0.340869	-0.234099
ENSG00000047634	SCML1	-0.0678271	-0.255252
ENSG00000047849	MAP4	-0.510591	-0.390142
ENSG00000047932	GOPC	-0.309162	-0.356444
ENSG00000048028	USP28	-0.160477	-0.246936
ENSG00000048052	HDAC9	-0.427812	-0.494697
ENSG00000048140	TSPAN17	-0.194023	-0.0237755
ENSG00000048342	CC2D2A	-0.273437	-0.311139
ENSG00000048392	RRM2B	-0.732697	-0.789179
ENSG00000048405	ZNF800	-0.163319	-0.298298
ENSG00000048471	SNX29	-0.252765	-0.375887
ENSG00000048544	MRPS10	-0.640357	-0.601753
ENSG00000048649	RSF1	0.0819026	0.0254794
ENSG00000048991	R3HDM1	-0.540275	-0.577171
ENSG00000049167	ERCC8	-0.285079	-0.171517
ENSG00000049245	VAMP3	-0.374861	-0.402418
ENSG00000049246	PER3	-0.449955	-0.327745
ENSG00000049249	TNFRSF9	-0.692827	-0.608564
ENSG00000049449	RCN1	-1.14909	-1.21351
ENSG00000049541	RFC2	-0.804665	-0.861926
ENSG00000049618	ARID1B	-0.28016	-0.318809
ENSG00000049656	CLPTM1L	-0.595496	-0.586795
ENSG00000049759	NEDD4L	-0.0966706	-0.313157
ENSG00000049769	PPP1R3F	-0.796847	-0.459966
ENSG00000049860	HEXB	-1.12433	-1.1644
ENSG00000050130	JKAMP	-0.519403	-0.615318
ENSG00000050327	ARHGEF5	-0.323392	-0.568465
ENSG00000050344	NFE2L3	-0.738037	-0.690752
ENSG00000050393	MCUR1	-0.45061	-0.305373
ENSG00000050405	LIMA1	-0.69012	-0.561844
ENSG00000050426	LETMD1	-0.926003	-0.49108
ENSG00000050748	MAPK9	-0.322643	-0.530014
ENSG00000050820	BCAR1	-0.832878	-0.844327
ENSG00000051108	HERPUD1	-0.699945	-0.75554
ENSG00000051128	HOMER3	-0.579914	-0.626982
ENSG00000051180	RAD51	-0.39383	-0.526528
ENSG00000051382	PIK3CB	-0.325396	-0.437773
ENSG00000051523	CYBA	-1.15257	-1.18697
ENSG00000051596	THOC3	-0.560549	-0.807712
ENSG00000051620	HEBP2	-0.542185	-0.658994
ENSG00000052126	PLEKHA5	-0.0709422	-0.123662
ENSG00000052723	SIKE1	-0.437829	-0.466182
ENSG00000052802	MSMO1	-0.779569	-0.781881
ENSG00000052841	TTC17	-0.282937	-0.330771
ENSG00000053254	FOXN3	-0.155715	-0.151567
ENSG00000053371	AKR7A2	-1.17153	-1.16859
ENSG00000053372	MRTO4	-0.812798	-0.831995
ENSG00000053501	USE1	-0.962849	-0.897088
ENSG00000053747	LAMA3	-0.617102	-0.681218
ENSG00000053770	AP5M1	0.190768	-0.00762753
ENSG00000053900	ANAPC4	-0.405232	-0.451496
ENSG00000054116	TRAPPC3	-0.710406	-0.753533
ENSG00000054118	THRAP3	0.137177	-0.125939
ENSG00000054148	PHPT1	-0.651988	-0.550561
ENSG00000054267	ARID4B	-0.111478	-0.132
ENSG00000054282	SDCCAG8	-0.505023	-0.565556
ENSG00000054392	HHAT	-0.190318	-0.187737
ENSG00000054523	KIF1B	-0.280855	-0.0794442
ENSG00000054611	TBC1D22A	-0.823191	-0.972492
ENSG00000054965	FAM168A	-0.373609	-0.636727
ENSG00000054967	RELT	-0.904732	-0.817503
ENSG00000055044	NOP58	-0.427248	-0.424727
ENSG00000055070	SZRD1	-0.207159	-0.0728136
ENSG00000055130	CUL1	-0.61521	-0.445526
ENSG00000055147	FAM114A2	-0.641126	-0.688867
ENSG00000055163	CYFIP2	-0.504967	-0.492255
ENSG00000055208	TAB2	-0.485128	-0.573021
ENSG00000055211	GINM1	-0.99338	-0.990653
ENSG00000055332	EIF2AK2	-0.471156	-0.554673
ENSG00000055483	USP36	-0.344085	-0.323981
ENSG00000055950	MRPL43	-0.831997	-0.778276
ENSG00000056050	HPF1	-0.948154	-1.06836
ENSG00000056097	ZFR	-0.456633	-0.376781
ENSG00000056586	RC3H2	-0.274479	-0.117147
ENSG00000056972	TRAF3IP2	-0.793338	-0.466596
ENSG00000057019	DCBLD2	-0.148424	-0.379213
ENSG00000057252	SOAT1	-0.273307	-0.452544
ENSG00000057294	PKP2	-0.205243	-0.272664
ENSG00000057608	GDI2	-1.19509	-0.736272
ENSG00000057663	ATG5	-0.321492	-0.200747
ENSG00000057757	PITHD1	-0.313243	-0.525169
ENSG00000057935	MTA3	-0.805759	-0.849894
ENSG00000058056	USP13	-0.605606	-0.464679
ENSG00000058063	ATP11B	-0.323119	-0.369143
ENSG00000058085	LAMC2	-0.269933	-0.323739
ENSG00000058091	CDK14	-0.260302	-0.303511
ENSG00000058262	SEC61A1	-0.688159	-0.760203
ENSG00000058272	PPP1R12A	-0.00705717	-0.155389
ENSG00000058600	POLR3E	-0.794213	-0.711831
ENSG00000058668	ATP2B4	-0.3407	-0.305615
ENSG00000058673	ZC3H11A	-0.0863774	-0.203044
ENSG00000058729	RIOK2	-0.324096	-0.236523
ENSG00000058799	YIPF1	-0.682643	-0.690556
ENSG00000058804	NDC1	-0.669271	-0.696306
ENSG00000058866	DGKG	-0.476299	-0.270282
ENSG00000059122	FLYWCH1	-0.682856	-0.769374
ENSG00000059145	UNKL	-0.282346	-0.499732
ENSG00000059377	TBXAS1	-0.157868	-0.300284
ENSG00000059378	PARP12	-0.893048	-0.649506
ENSG00000059573	ALDH18A1	-0.331694	-0.522487
ENSG00000059691	GATB	-0.569062	-0.847501
ENSG00000059769	DNAJC25	-0.679151	-0.676935
ENSG00000060069	CTDP1	-0.366198	-0.389919
ENSG00000060138	YBX3	-0.950136	-0.814935
ENSG00000060237	WNK1	-0.234184	-0.211495
ENSG00000060339	CCAR1	0.068397	0.0487056
ENSG00000060491	OGFR	-0.624281	-0.572931
ENSG00000060642	PIGV	-0.646617	-0.603006
ENSG00000060688	SNRNP40	-1.01554	-1.11709
ENSG00000060749	QSER1	-0.104241	-0.0951871
ENSG00000060762	MPC1	-0.480232	-0.431417
ENSG00000060971	ACAA1	-0.905803	-1.01345
ENSG00000061273	HDAC7	-0.960752	-0.78854
ENSG00000061656	SPAG4	-0.396789	-0.217186
ENSG00000061676	NCKAP1	-0.64293	-0.756122
ENSG00000061794	MRPS35	-1.11043	-1.08168
ENSG00000061918	GUCY1B1	-0.553901	-0.717083
ENSG00000061936	SFSWAP	-0.679839	-0.402217
ENSG00000062194	GPBP1	-0.0788073	-0.303388
ENSG00000062485	CS	-1.01962	-0.652274
ENSG00000062582	MRPS24	-0.732496	-0.626356
ENSG00000062598	ELMO2	-0.4167	-0.637079
ENSG00000062650	WAPL	-0.224998	-0.324488
ENSG00000062716	VMP1	-0.686038	-0.768916
ENSG00000062725	APPBP2	-0.397031	-0.45496
ENSG00000062822	POLD1	-0.643219	-0.60396
ENSG00000063046	EIF4B	-0.393526	0.0506194
ENSG00000063176	SPHK2	-0.344226	-0.359117
ENSG00000063177	RPL18	-1.10523	-0.838084
ENSG00000063241	ISOC2	-0.547566	-0.699281
ENSG00000063244	U2AF2	-0.805692	-0.874003
ENSG00000063245	EPN1	-0.614874	-0.453677
ENSG00000063322	MED29	-0.891917	-0.910718
ENSG00000063660	GPC1	-0.762654	-0.830768
ENSG00000063761	ADCK1	-0.775277	-1.02216
ENSG00000063854	HAGH	-0.672748	-0.770843
ENSG00000063978	RNF4	-0.331118	-0.652384
ENSG00000064012	CASP8	-0.00972525	-0.0604049
ENSG00000064102	INTS13	-0.620279	-0.577538
ENSG00000064115	TM7SF3	-0.470668	-0.443843
ENSG00000064199	SPA17	-0.812159	-0.903646
ENSG00000064205	CCN5	-0.500618	-0.459384
ENSG00000064313	TAF2	0.0535682	0.0588577
ENSG00000064393	HIPK2	-0.471651	-0.261449
ENSG00000064419	TNPO3	-0.409351	-0.271708
ENSG00000064490	RFXANK	-0.329577	-0.625018
ENSG00000064545	TMEM161A	-0.821715	-0.782912
ENSG00000064547	LPAR2	-0.83919	-0.788505
ENSG00000064601	CTSA	-0.895597	-0.987682
ENSG00000064652	SNX24	-0.45033	-0.406901
ENSG00000064666	CNN2	-1.39395	-1.25124
ENSG00000064703	DDX20	0.0448219	0.0719127
ENSG00000064726	BTBD1	-0.782137	-0.749436
ENSG00000064932	SBNO2	-0.570647	-0.26945
ENSG00000064961	HMG20B	-0.640827	-0.592741
ENSG00000064989	CALCRL	-0.129382	-0.222545
ENSG00000064995	TAF11	-0.523202	-0.534935
ENSG00000064999	ANKS1A	-0.112056	-0.17217
ENSG00000065000	AP3D1	-0.630902	-0.592217
ENSG00000065057	NTHL1	-0.78675	-0.87944
ENSG00000065135	GNAI3	-1.06321	-1.04383
ENSG00000065150	IPO5	-0.824509	-0.457042
ENSG00000065154	OAT	-0.328388	-0.487879
ENSG00000065183	WDR3	-0.119293	-0.167078
ENSG00000065243	PKN2	-0.1455	-0.261578
ENSG00000065268	WDR18	-1.19636	-1.23887
ENSG00000065308	TRAM2	-0.640203	-0.725613
ENSG00000065328	MCM10	-0.0451562	-0.193727
ENSG00000065427	KARS1	-1.05832	-0.90832
ENSG00000065457	ADAT1	-0.131241	-0.455628
ENSG00000065485	PDIA5	-0.863167	-0.941887
ENSG00000065491	TBC1D22B	-0.721579	-0.62695
ENSG00000065518	NDUFB4	-0.783995	-0.744044
ENSG00000065534	MYLK	-0.164603	-0.39112
ENSG00000065548	ZC3H15	-1.04511	-1.03536
ENSG00000065559	MAP2K4	-0.622349	-0.450898
ENSG00000065600	PACC1	-0.831728	-0.87017
ENSG00000065613	SLK	-0.316808	-0.264684
ENSG00000065615	CYB5R4	-0.407191	-0.425116
ENSG00000065621	GSTO2	-0.789282	-0.743694
ENSG00000065665	SEC61A2	-0.577112	-0.497106
ENSG00000065802	ASB1	-0.435785	-0.512927
ENSG00000065809	FAM107B	-0.151015	-0.172814
ENSG00000065833	ME1	-1.06909	-0.76775
ENSG00000065882	TBC1D1	-0.484871	-0.394964
ENSG00000065911	MTHFD2	-1.20796	-1.11763
ENSG00000065978	YBX1	-1.0813	-0.814267
ENSG00000065989	PDE4A	-0.276094	-0.232952
ENSG00000066027	PPP2R5A	-0.331045	-0.324506
ENSG00000066044	ELAVL1	-0.787909	-0.946453
ENSG00000066117	SMARCD1	-0.715625	-0.854657
ENSG00000066135	KDM4A	-0.0335428	-0.0639154
ENSG00000066136	NFYC	-0.74821	-0.72142
ENSG00000066185	ZMYND12	-0.463004	-0.220964
ENSG00000066230	SLC9A3	-0.271396	-0.255974
ENSG00000066279	ASPM	-0.0630947	-0.16367
ENSG00000066322	ELOVL1	-0.712946	-0.84626
ENSG00000066379	ZNRD1	-0.595837	-0.610422
ENSG00000066427	ATXN3	-0.61228	-0.631492
ENSG00000066455	GOLGA5	-0.4224	-0.397389
ENSG00000066468	FGFR2	-0.327969	-0.326527
ENSG00000066557	LRRC40	-0.181589	-0.257887
ENSG00000066583	ISOC1	-0.716456	-0.783876
ENSG00000066629	EML1	-0.441416	-0.416236
ENSG00000066651	TRMT11	-0.443657	-0.619413
ENSG00000066654	THUMPD1	-0.656554	-0.540826
ENSG00000066697	MSANTD3	-0.444727	-0.311112
ENSG00000066777	ARFGEF1	-0.304611	-0.303463
ENSG00000066855	MTFR1	-0.478338	-0.568652
ENSG00000066926	FECH	-0.922695	-1.03852
ENSG00000067064	IDI1	-0.646115	-0.788868
ENSG00000067066	SP100	-1.05659	-1.0686
ENSG00000067113	PLPP1	-0.661949	-0.695827
ENSG00000067167	TRAM1	-0.678425	-0.73895
ENSG00000067182	TNFRSF1A	-0.368343	-0.56265
ENSG00000067208	EVI5	-0.475729	-0.557465
ENSG00000067221	STOML1	-0.759053	-0.641756
ENSG00000067225	PKM	-0.715982	-0.722264
ENSG00000067248	DHX29	-0.228526	-0.253321
ENSG00000067533	RRP15	-0.694389	-0.737707
ENSG00000067596	DHX8	0.340582	0.0217994
ENSG00000067606	PRKCZ	-0.98088	-1.08901
ENSG00000067704	IARS2	-0.552078	-0.556227
ENSG00000067798	NAV3	0.122052	-0.00999742
ENSG00000067829	IDH3G	-1.2869	-1.19731
ENSG00000067836	ROGDI	-0.750045	-0.773257
ENSG00000067900	ROCK1	-0.600369	-0.508554
ENSG00000067955	CBFB	-0.285371	-0.550805
ENSG00000067992	PDK3	-0.217439	-0.530323
ENSG00000068001	HYAL2	-0.648216	-0.607663
ENSG00000068028	RASSF1	-0.637223	-0.739239
ENSG00000068097	HEATR6	0.101331	-0.122703
ENSG00000068120	COASY	0.0579795	-0.128151
ENSG00000068305	MEF2A	-0.344538	-0.524166
ENSG00000068308	OTUD5	-0.812439	-0.615634
ENSG00000068323	TFE3	-0.391557	-0.395345
ENSG00000068354	TBC1D25	-0.410516	-0.3416
ENSG00000068366	ACSL4	-0.526235	-0.547311
ENSG00000068394	GPKOW	-0.485223	-0.576543
ENSG00000068400	GRIPAP1	-0.183216	-0.287931
ENSG00000068438	FTSJ1	-0.632326	-0.759913
ENSG00000068489	PRR11	-1.00451	-0.70241
ENSG00000068697	LAPTM4A	-0.451348	-0.648625
ENSG00000068724	TTC7A	-0.645113	-0.684331
ENSG00000068745	IP6K2	-0.301456	-0.337942
ENSG00000068784	SRBD1	-0.0556454	0.0370517
ENSG00000068796	KIF2A	-0.570749	-0.590875
ENSG00000068885	IFT80	-0.258289	-0.0772382
ENSG00000068903	SIRT2	-0.427227	-0.570758
ENSG00000068912	ERLEC1	-0.560237	-0.581647
ENSG00000068971	PPP2R5B	-0.450682	-0.442272
ENSG00000069020	MAST4	0.0907984	0.162753
ENSG00000069248	NUP133	-0.512766	-0.515655
ENSG00000069275	NUCKS1	-0.339998	-0.567178
ENSG00000069329	VPS35	0.109045	-0.0659223
ENSG00000069345	DNAJA2	-1.06331	-0.747044
ENSG00000069399	BCL3	-0.687069	-0.596203
ENSG00000069509	FUNDC1	-0.490916	-0.392631
ENSG00000069849	ATP1B3	-0.923341	-0.951905
ENSG00000069869	NEDD4	-0.0350708	-0.165844
ENSG00000069943	PIGB	-0.565614	-0.529819
ENSG00000069956	MAPK6	-0.166506	-0.335659
ENSG00000069966	GNB5	-0.677128	-0.703269
ENSG00000069974	RAB27A	-0.235107	-0.316933
ENSG00000069998	HDHD5	-0.469539	-0.392473
ENSG00000070010	UFD1	-1.22279	-1.16714
ENSG00000070047	PHRF1	0.148878	0.0944916
ENSG00000070081	NUCB2	-0.403642	-0.537427
ENSG00000070087	PFN2	-0.716233	-0.717357
ENSG00000070214	SLC44A1	-0.616854	-0.825272
ENSG00000070269	TMEM260	-0.575312	-0.695808
ENSG00000070366	SMG6	-0.0483182	-0.081113
ENSG00000070367	EXOC5	-0.417389	-0.542898
ENSG00000070404	FSTL3	-0.72074	-0.676985
ENSG00000070413	DGCR2	-0.0687883	-0.216284
ENSG00000070423	RNF126	-0.799293	-0.727773
ENSG00000070476	ZXDC	-0.500658	-0.325492
ENSG00000070501	POLB	-0.401698	-0.166126
ENSG00000070540	WIPI1	-0.821498	-0.664855
ENSG00000070614	NDST1	-0.172043	-0.162154
ENSG00000070669	ASNS	-0.629903	-0.563655
ENSG00000070718	AP3M2	-0.307116	-0.433878
ENSG00000070756	PABPC1	-0.664362	-0.285073
ENSG00000070761	CFAP20	-0.116097	-0.458339
ENSG00000070785	EIF2B3	-0.665754	-0.667587
ENSG00000070814	TCOF1	-0.180101	-0.361546
ENSG00000070831	CDC42	-0.912533	-0.945044
ENSG00000070950	RAD18	-0.398316	-0.364828
ENSG00000070961	ATP2B1	-0.177865	-0.245227
ENSG00000071082	RPL31	-0.985788	-0.632933
ENSG00000071205	ARHGAP10	-0.57617	-0.559566
ENSG00000071243	ING3	-0.286332	-0.242982
ENSG00000071282	LMCD1	-0.655804	-0.622747
ENSG00000071462	BUD23	-0.766117	-0.906265
ENSG00000071537	SEL1L	0.182901	-0.158968
ENSG00000071539	TRIP13	-0.779194	-1.05905
ENSG00000071553	ATP6AP1	-0.951788	-1.08
ENSG00000071626	DAZAP1	-0.849629	-0.887522
ENSG00000071655	MBD3	-0.496564	-0.677247
ENSG00000071794	HLTF	-0.140407	-0.112596
ENSG00000071859	FAM50A	-0.987156	-0.810493
ENSG00000071889	FAM3A	-0.544233	-0.607591
ENSG00000072042	RDH11	-0.619909	-0.685932
ENSG00000072110	ACTN1	-0.623959	-0.577549
ENSG00000072135	PTPN18	-0.564294	-0.487476
ENSG00000072195	SPEG	-0.432303	-0.415317
ENSG00000072210	ALDH3A2	-0.828956	-0.867748
ENSG00000072274	TFRC	-0.136171	-0.167344
ENSG00000072364	AFF4	-0.0255588	-0.202198
ENSG00000072401	UBE2D1	-0.267731	-0.462625
ENSG00000072415	MPP5	-0.169212	-0.380444
ENSG00000072422	RHOBTB1	-0.225544	-0.344832
ENSG00000072501	SMC1A	-0.197319	-0.189458
ENSG00000072506	HSD17B10	-1.10017	-1.21078
ENSG00000072518	MARK2	-0.503408	-0.581482
ENSG00000072571	HMMR	-0.180553	-0.21408
ENSG00000072609	CHFR	-0.524114	-0.537538
ENSG00000072657	TRHDE	-0.213423	-0.292783
ENSG00000072682	P4HA2	-0.45324	-0.552828
ENSG00000072736	NFATC3	-0.477062	-0.444033
ENSG00000072756	TRNT1	-0.518092	-0.73257
ENSG00000072786	STK10	-0.426134	-0.501769
ENSG00000072803	FBXW11	-0.357996	-0.430244
ENSG00000072849	DERL2	-0.859841	-0.824791
ENSG00000072864	NDE1	-0.715567	-0.740137
ENSG00000072958	AP1M1	-0.996756	-0.980314
ENSG00000073050	XRCC1	-0.842038	-0.651664
ENSG00000073060	SCARB1	-0.796533	-0.883031
ENSG00000073111	MCM2	-0.227076	-0.24627
ENSG00000073169	SELENOO	-0.846434	-0.837965
ENSG00000073350	LLGL2	-0.81057	-0.870667
ENSG00000073417	PDE8A	-0.529369	-0.411575
ENSG00000073536	NLE1	-1.07186	-0.649486
ENSG00000073578	SDHA	-0.562666	-0.645423
ENSG00000073584	SMARCE1	-0.885895	-0.981826
ENSG00000073614	KDM5A	-0.0379875	-0.177097
ENSG00000073711	PPP2R3A	-0.127503	-0.332007
ENSG00000073712	FERMT2	-0.0990224	-0.370032
ENSG00000073792	IGF2BP2	-0.774174	-0.708222
ENSG00000073803	MAP3K13	-0.153746	0.164668
ENSG00000073921	PICALM	-0.419017	-0.486444
ENSG00000074071	MRPS34	-0.871928	-0.916024
ENSG00000074201	CLNS1A	-1.27528	-1.12787
ENSG00000074219	TEAD2	-0.376821	-0.189956
ENSG00000074266	EED	-0.654331	-0.482521
ENSG00000074319	TSG101	-0.836933	-0.899124
ENSG00000074356	NCBP3	-0.460531	-0.506626
ENSG00000074410	CA12	-0.707629	-0.844926
ENSG00000074416	MGLL	-0.50999	-0.699987
ENSG00000074582	BCS1L	-0.378259	-0.528614
ENSG00000074590	NUAK1	-0.328079	-0.230278
ENSG00000074603	DPP8	-0.341522	-0.281687
ENSG00000074695	LMAN1	-0.830206	-0.760476
ENSG00000074696	HACD3	-0.789951	-1.00797
ENSG00000074800	ENO1	-0.878234	-0.759201
ENSG00000074842	MYDGF	-0.594611	-0.616147
ENSG00000075089	ACTR6	-0.446857	-0.513572
ENSG00000075131	TIPIN	-0.744676	-0.755084
ENSG00000075142	SRI	-0.619014	-0.663495
ENSG00000075188	NUP37	-0.754047	-0.754334
ENSG00000075218	GTSE1	-0.147479	-0.180833
ENSG00000075223	SEMA3C	-0.313195	-0.460228
ENSG00000075234	TTC38	-1.06916	-1.08476
ENSG00000075239	ACAT1	-0.771046	-0.676518
ENSG00000075292	ZNF638	-0.154659	-0.0571542
ENSG00000075303	SLC25A40	-0.449185	-0.723879
ENSG00000075336	TIMM21	-0.41484	-0.51253
ENSG00000075391	RASAL2	0.114289	-0.0864278
ENSG00000075399	VPS9D1	-0.517662	-0.503778
ENSG00000075407	ZNF37A	-0.061515	0.00696506
ENSG00000075413	MARK3	-0.588975	-0.760075
ENSG00000075415	SLC25A3	-1.14324	-0.875517
ENSG00000075420	FNDC3B	0.0329846	-0.163584
ENSG00000075426	FOSL2	-0.417966	-0.379144
ENSG00000075568	TMEM131	-0.720199	-0.468334
ENSG00000075618	FSCN1	-1.09013	-1.09074
ENSG00000075624	ACTB	-1.3034	-1.27669
ENSG00000075643	MOCOS	-0.532968	-0.401933
ENSG00000075711	DLG1	-0.414658	-0.424387
ENSG00000075785	RAB7A	-0.248969	-0.603253
ENSG00000075790	BCAP29	-0.985549	-0.991605
ENSG00000075856	SART3	0.304764	0.330433
ENSG00000075891	PAX2	-0.421637	-0.50932
ENSG00000075914	EXOSC7	-0.799188	-0.815798
ENSG00000075975	MKRN2	-0.696518	-0.803152
ENSG00000076003	MCM6	0.0281743	-0.0942155
ENSG00000076043	REXO2	-0.568953	-0.722289
ENSG00000076053	RBM7	-0.581256	-0.527443
ENSG00000076067	RBMS2	-0.293421	-0.397286
ENSG00000076108	BAZ2A	-0.326181	-0.207968
ENSG00000076242	MLH1	-0.13571	-0.0253225
ENSG00000076248	UNG	-0.689179	-0.940894
ENSG00000076382	SPAG5	-0.18544	-0.190982
ENSG00000076513	ANKRD13A	-0.324506	-0.448466
ENSG00000076554	TPD52	-0.593026	-0.673397
ENSG00000076604	TRAF4	-0.411943	-0.479401
ENSG00000076641	PAG1	-0.226731	-0.101912
ENSG00000076650	GPATCH1	-0.295498	-0.419038
ENSG00000076662	ICAM3	-0.339011	-0.241464
ENSG00000076685	NT5C2	-0.146622	-0.1993
ENSG00000076716	GPC4	-0.369829	-0.562693
ENSG00000076770	MBNL3	-0.527341	-0.682918
ENSG00000076924	XAB2	-0.310011	-0.16585
ENSG00000076928	ARHGEF1	-0.504832	-0.565742
ENSG00000076944	STXBP2	-1.05956	-0.997131
ENSG00000076984	MAP2K7	-0.736828	-0.664161
ENSG00000077044	DGKD	-0.533557	-0.34436
ENSG00000077147	TM9SF3	-0.616402	-0.77587
ENSG00000077150	NFKB2	-0.622504	-0.496248
ENSG00000077232	DNAJC10	-0.482361	-0.646699
ENSG00000077235	GTF3C1	0.305581	0.300926
ENSG00000077254	USP33	-0.103468	-0.237549
ENSG00000077264	PAK3	-0.0182824	-0.137205
ENSG00000077312	SNRPA	-1.05296	-0.940522
ENSG00000077348	EXOSC5	-0.850855	-0.898268
ENSG00000077380	DYNC1I2	-0.667746	-0.449042
ENSG00000077420	APBB1IP	-0.499024	-0.381471
ENSG00000077454	LRCH4	-0.788759	-0.813153
ENSG00000077458	FAM76B	-0.410725	-0.463604
ENSG00000077463	SIRT6	-0.674993	-0.789856
ENSG00000077514	POLD3	-0.487688	-0.454754
ENSG00000077549	CAPZB	-1.16209	-1.19442
ENSG00000077684	JADE1	-0.284178	-0.362322
ENSG00000077713	SLC25A43	-0.475034	-0.405976
ENSG00000077721	UBE2A	-0.33722	-0.517109
ENSG00000077782	FGFR1	-0.0901146	-0.301559
ENSG00000077942	FBLN1	-0.788943	-0.938521
ENSG00000078043	PIAS2	-0.442684	-0.537593
ENSG00000078053	AMPH	-0.67297	-0.788825
ENSG00000078061	ARAF	-0.598908	-0.533588
ENSG00000078070	MCCC1	-0.314335	-0.411581
ENSG00000078140	UBE2K	-0.24524	-0.365801
ENSG00000078142	PIK3C3	0.0487711	0.163302
ENSG00000078237	TIGAR	-0.809687	-0.920681
ENSG00000078246	TULP3	-0.295109	-0.278293
ENSG00000078269	SYNJ2	-0.109349	-0.213353
ENSG00000078304	PPP2R5C	-0.724225	-0.724177
ENSG00000078369	GNB1	-0.655186	-0.860135
ENSG00000078399	HOXA9	-0.40513	-0.436866
ENSG00000078401	EDN1	-0.25465	-0.16201
ENSG00000078403	MLLT10	-0.296804	-0.177647
ENSG00000078618	NRDC	-0.708634	-0.637396
ENSG00000078668	VDAC3	-0.734778	-0.855544
ENSG00000078674	PCM1	-0.0852388	-0.17307
ENSG00000078699	CBFA2T2	-0.169604	-0.133996
ENSG00000078725	BRINP1	-0.226644	-0.596405
ENSG00000078747	ITCH	-0.379982	-0.334805
ENSG00000078804	TP53INP2	-0.649475	-0.690863
ENSG00000078808	SDF4	-0.581419	-0.67663
ENSG00000078902	TOLLIP	-0.942772	-1.01296
ENSG00000078967	UBE2D4	-0.109063	-0.0132301
ENSG00000079134	THOC1	-0.372077	-0.458499
ENSG00000079246	XRCC5	-0.296022	-0.285098
ENSG00000079257	LXN	-0.736366	-0.946666
ENSG00000079263	SP140	-0.261914	-0.29363
ENSG00000079277	MKNK1	-0.604102	-0.536738
ENSG00000079313	REXO1	-0.251451	-0.159257
ENSG00000079332	SAR1A	-0.626896	-0.809944
ENSG00000079337	RAPGEF3	-0.547536	-0.502208
ENSG00000079387	SENP1	-0.331932	-0.464746
ENSG00000079459	FDFT1	-0.834329	-0.872908
ENSG00000079462	PAFAH1B3	-0.720414	-0.86874
ENSG00000079616	KIF22	-0.156585	-0.144103
ENSG00000079691	CARMIL1	-0.13839	-0.164338
ENSG00000079739	PGM1	-0.899056	-0.809078
ENSG00000079785	DDX1	-0.0927125	-0.107191
ENSG00000079805	DNM2	-0.802689	-0.730786
ENSG00000079819	EPB41L2	-0.253906	-0.290255
ENSG00000079931	MOXD1	-0.919431	-1.10078
ENSG00000079950	STX7	-0.88687	-0.968837
ENSG00000079974	RABL2B	-0.40444	-0.460566
ENSG00000079999	KEAP1	-0.685819	-0.756905
ENSG00000080189	SLC35C2	-0.333723	-0.321076
ENSG00000080200	CRYBG3	-0.0643324	0.101486
ENSG00000080224	EPHA6	-0.537947	-0.597349
ENSG00000080345	RIF1	0.123692	0.122818
ENSG00000080371	RAB21	-0.163187	-0.456248
ENSG00000080493	SLC4A4	-0.296631	-0.55515
ENSG00000080503	SMARCA2	-0.382468	-0.458846
ENSG00000080802	CNOT4	-0.136117	-0.262157
ENSG00000080815	PSEN1	-0.412485	-0.587768
ENSG00000080822	CLDND1	-0.427299	-0.460949
ENSG00000080823	MOK	-0.435279	-0.465673
ENSG00000080824	HSP90AA1	-0.197349	-0.339984
ENSG00000080839	RBL1	0.19766	0.191236
ENSG00000080845	DLGAP4	-0.862661	-0.86489
ENSG00000080986	NDC80	-0.270285	-0.209337
ENSG00000081014	AP4E1	0.0109397	-0.188931
ENSG00000081019	RSBN1	-0.0531637	-0.130126
ENSG00000081087	OSTM1	-0.882645	-0.933409
ENSG00000081154	PCNP	-0.494185	-0.304378
ENSG00000081177	EXD2	-0.546456	-0.63977
ENSG00000081307	UBA5	-0.422117	-0.617734
ENSG00000081320	STK17B	-0.242348	-0.345438
ENSG00000081377	CDC14B	-0.261043	-0.489953
ENSG00000081665	ZNF506	-0.303244	-0.415953
ENSG00000081692	JMJD4	-0.575696	-0.728582
ENSG00000081721	DUSP12	-0.583221	-0.530684
ENSG00000081760	AACS	-0.678197	-0.611772
ENSG00000081791	DELE1	-0.7611	-0.730658
ENSG00000081870	HSPB11	-0.539034	-0.576286
ENSG00000081923	ATP8B1	-0.477275	-0.409282
ENSG00000082068	WDR70	-0.507781	-0.570505
ENSG00000082146	STRADB	-0.264809	-0.13727
ENSG00000082153	BZW1	-0.292479	-0.379721
ENSG00000082212	ME2	-0.851061	-0.734246
ENSG00000082213	C5orf22	-0.569718	-0.636629
ENSG00000082258	CCNT2	0.0806375	0.00439024
ENSG00000082397	EPB41L3	-0.737377	-0.596703
ENSG00000082438	COBLL1	-0.156398	-0.221889
ENSG00000082458	DLG3	-0.948768	-0.70696
ENSG00000082515	MRPL22	-0.797359	-0.853002
ENSG00000082641	NFE2L1	-0.17195	-0.250001
ENSG00000082701	GSK3B	-0.275615	-0.483895
ENSG00000082898	XPO1	-0.163457	-0.474058
ENSG00000082996	RNF13	-0.677417	-0.797588
ENSG00000083093	PALB2	-0.359404	-0.391797
ENSG00000083123	BCKDHB	-0.741674	-0.822824
ENSG00000083223	TUT7	-0.10649	-0.0427987
ENSG00000083312	TNPO1	-0.0726092	-0.237754
ENSG00000083444	PLOD1	-0.965735	-0.792956
ENSG00000083457	ITGAE	-0.0793358	0.0376707
ENSG00000083520	DIS3	0.16951	0.0174323
ENSG00000083535	PIBF1	-0.440844	-0.303989
ENSG00000083544	TDRD3	-0.454988	-0.296124
ENSG00000083635	NUFIP1	-0.45732	-0.412107
ENSG00000083642	PDS5B	0.417071	0.0796597
ENSG00000083720	OXCT1	-0.573012	-0.462764
ENSG00000083750	RRAGB	-0.483097	-0.683671
ENSG00000083799	CYLD	-0.101815	-0.164881
ENSG00000083807	SLC27A5	-0.153131	-0.0555184
ENSG00000083828	ZNF586	-0.45807	-0.304569
ENSG00000083838	ZNF446	-1.11389	-0.644985
ENSG00000083844	ZNF264	-0.167146	-0.315271
ENSG00000083845	RPS5	-1.23458	-0.881559
ENSG00000083857	FAT1	-0.0320863	0.00261337
ENSG00000083896	YTHDC1	-0.255484	-0.29784
ENSG00000083937	CHMP2B	-0.281091	-0.570344
ENSG00000084070	SMAP2	-0.228907	-0.531076
ENSG00000084072	PPIE	-0.835541	-0.81806
ENSG00000084073	ZMPSTE24	-0.524731	-0.63886
ENSG00000084090	STARD7	-0.0824725	-0.318743
ENSG00000084092	NOA1	-1.00546	-0.590724
ENSG00000084093	REST	-0.175303	-0.293526
ENSG00000084112	SSH1	-0.16791	-0.132357
ENSG00000084207	GSTP1	-1.19521	-1.14237
ENSG00000084234	APLP2	-0.356306	-0.320907
ENSG00000084463	WBP11	-0.767168	-0.639837
ENSG00000084623	EIF3I	-1.32314	-1.34313
ENSG00000084652	TXLNA	-0.286557	-0.331756
ENSG00000084693	AGBL5	-0.500808	-0.442004
ENSG00000084731	KIF3C	-0.0663156	-0.287249
ENSG00000084733	RAB10	-0.387243	-0.683301
ENSG00000084754	HADHA	-0.354181	-0.0956506
ENSG00000084764	MAPRE3	-0.76195	-0.836376
ENSG00000085063	CD59	-0.573819	-0.673606
ENSG00000085117	CD82	-0.6433	-0.732833
ENSG00000085224	ATRX	0.168369	-0.04726
ENSG00000085231	AK6	-0.557614	-0.531115
ENSG00000085274	MYNN	-0.313416	-0.419561
ENSG00000085365	SCAMP1	-0.930004	-0.988056
ENSG00000085377	PREP	-0.509912	-0.666985
ENSG00000085415	SEH1L	-1.01956	-1.0717
ENSG00000085449	WDFY1	-1.03047	-0.882617
ENSG00000085465	OVGP1	-0.65534	-0.653216
ENSG00000085511	MAP3K4	-0.178413	-0.159126
ENSG00000085563	ABCB1	-0.0720094	-0.0581539
ENSG00000085644	ZNF213	-0.493925	-0.76511
ENSG00000085662	AKR1B1	-1.02975	-1.09686
ENSG00000085721	RRN3	-0.207843	-0.204833
ENSG00000085733	CTTN	-0.542418	-0.642553
ENSG00000085760	MTIF2	-0.690831	-0.669443
ENSG00000085788	DDHD2	-0.6835	-0.580506
ENSG00000085831	TTC39A	-0.716119	-0.785703
ENSG00000085840	ORC1	-0.818245	-0.284288
ENSG00000085871	MGST2	-0.752405	-0.815764
ENSG00000085872	CHERP	-0.418706	-0.350198
ENSG00000085982	USP40	-0.441614	-0.242645
ENSG00000085998	POMGNT1	-0.306951	-0.203202
ENSG00000085999	RAD54L	-0.421355	-0.60689
ENSG00000086015	MAST2	-0.504347	-0.584495
ENSG00000086061	DNAJA1	-0.559866	-0.618428
ENSG00000086062	B4GALT1	-0.831918	-0.911307
ENSG00000086065	CHMP5	-0.971956	-1.08458
ENSG00000086102	NFX1	-0.243741	-0.26438
ENSG00000086189	DIMT1	-0.653362	-0.891897
ENSG00000086232	EIF2AK1	-0.232216	-0.229911
ENSG00000086289	EPDR1	-0.00793719	-0.182674
ENSG00000086300	SNX10	-0.437084	-0.507522
ENSG00000086475	SEPHS1	-0.623231	-0.66834
ENSG00000086504	MRPL28	-1.06842	-1.15172
ENSG00000086589	RBM22	-0.703302	-0.526624
ENSG00000086598	TMED2	-0.647752	-0.666428
ENSG00000086666	ZFAND6	-0.404835	-0.516601
ENSG00000086712	TXLNG	-0.512414	-0.489849
ENSG00000086827	ZW10	-0.117484	-0.359957
ENSG00000086848	ALG9	-0.691932	-0.515562
ENSG00000087008	ACOX3	-0.349196	-0.447927
ENSG00000087053	MTMR2	-0.442145	-0.314185
ENSG00000087074	PPP1R15A	-0.045202	-0.0668445
ENSG00000087077	TRIP6	-0.597533	-0.784002
ENSG00000087086	FTL	-0.545055	-0.449001
ENSG00000087088	BAX	-0.464003	-0.35969
ENSG00000087152	ATXN7L3	-0.248661	-0.0571446
ENSG00000087157	PGS1	-0.615559	-0.614907
ENSG00000087191	PSMC5	-0.93746	-0.89516
ENSG00000087206	UIMC1	-0.787328	-0.583875
ENSG00000087266	SH3BP2	-0.433374	-0.536147
ENSG00000087269	NOP14	-0.653687	-0.565607
ENSG00000087274	ADD1	-0.368317	-0.374663
ENSG00000087299	L2HGDH	-0.592147	-0.604835
ENSG00000087302	RTRAF	-0.975759	-0.923447
ENSG00000087338	GMCL1	-0.115714	-0.0655952
ENSG00000087365	SF3B2	-0.447705	-0.438401
ENSG00000087448	KLHL42	-0.819607	-0.666016
ENSG00000087460	GNAS	-1.0161	-1.07216
ENSG00000087470	DNM1L	-0.760751	-0.713012
ENSG00000087502	ERGIC2	-0.48807	-0.527521
ENSG00000087586	AURKA	-0.667086	-0.656324
ENSG00000087842	PIR	-1.0205	-1.02632
ENSG00000087884	AAMDC	-0.243681	-0.207559
ENSG00000087903	RFX2	-0.440177	-0.360679
ENSG00000087995	METTL2A	-0.749249	-0.763179
ENSG00000088035	ALG6	-0.354986	-0.577858
ENSG00000088038	CNOT3	-0.712968	-0.767514
ENSG00000088205	DDX18	-0.173005	-0.319698
ENSG00000088247	KHSRP	-0.716905	-0.616097
ENSG00000088298	EDEM2	-0.55517	-0.585379
ENSG00000088325	TPX2	-0.280996	-0.315491
ENSG00000088356	PDRG1	-0.384499	-0.460596
ENSG00000088367	EPB41L1	-0.435827	-0.411554
ENSG00000088448	ANKRD10	-0.504455	-0.621395
ENSG00000088451	TGDS	-0.241148	-0.291969
ENSG00000088682	COQ9	-0.660787	-0.715276
ENSG00000088727	KIF9	-0.339655	-0.265485
ENSG00000088756	ARHGAP28	-0.535306	-0.605381
ENSG00000088766	CRLS1	-0.162677	-0.142109
ENSG00000088826	SMOX	-0.312907	-0.383361
ENSG00000088832	FKBP1A	-0.421582	-0.370518
ENSG00000088833	NSFL1C	-1.06676	-1.10937
ENSG00000088876	ZNF343	-0.233206	-0.159002
ENSG00000088888	MAVS	-0.977504	-0.8851
ENSG00000088930	XRN2	-0.358547	-0.330989
ENSG00000088986	DYNLL1	-0.270453	-0.28977
ENSG00000089006	SNX5	-0.991732	-0.826258
ENSG00000089009	RPL6	-1.23438	-0.79232
ENSG00000089048	ESF1	-0.0250391	-0.0941631
ENSG00000089050	RBBP9	-0.765543	-0.766126
ENSG00000089053	ANAPC5	-0.374555	-0.439763
ENSG00000089057	SLC23A2	-0.223086	-0.355106
ENSG00000089060	SLC8B1	-0.486293	-0.577965
ENSG00000089063	TMEM230	-0.303313	-0.243629
ENSG00000089094	KDM2B	-0.376259	-0.37152
ENSG00000089123	TASP1	-0.254691	-0.184256
ENSG00000089127	OAS1	-0.730608	-0.647628
ENSG00000089154	GCN1	0.0833169	-0.264431
ENSG00000089157	RPLP0	-0.821457	-0.44595
ENSG00000089159	PXN	-0.649993	-0.700672
ENSG00000089177	KIF16B	-0.187999	-0.130098
ENSG00000089195	TRMT6	-0.718934	-0.659361
ENSG00000089220	PEBP1	-0.829396	-0.937028
ENSG00000089234	BRAP	-0.556675	-0.725376
ENSG00000089248	ERP29	-0.982751	-0.917746
ENSG00000089280	FUS	-0.270063	-0.415653
ENSG00000089289	IGBP1	-1.36889	-0.847785
ENSG00000089327	FXYD5	-1.23701	-1.11139
ENSG00000089335	ZNF302	-0.323996	-0.402042
ENSG00000089351	GRAMD1A	-0.828427	-0.780132
ENSG00000089486	CDIP1	-0.396992	-0.586532
ENSG00000089597	GANAB	-0.0353342	-0.189839
ENSG00000089639	GMIP	-0.549425	-0.681328
ENSG00000089682	RBM41	-0.734136	-0.780012
ENSG00000089685	BIRC5	-0.563349	-0.537731
ENSG00000089693	MLF2	-0.206458	-0.434606
ENSG00000089723	OTUB2	-0.24473	-0.504495
ENSG00000089737	DDX24	0.0290312	-0.222261
ENSG00000089818	NECAP1	-0.720655	-0.866843
ENSG00000089820	ARHGAP4	-0.588464	-0.702319
ENSG00000089876	DHX32	-0.23136	-0.417663
ENSG00000089902	RCOR1	-0.639289	-0.382674
ENSG00000089916	GPATCH2L	-0.475732	-0.452318
ENSG00000090013	BLVRB	-1.17639	-1.21709
ENSG00000090054	SPTLC1	-0.498382	-0.552048
ENSG00000090060	PAPOLA	-0.271126	-0.311379
ENSG00000090061	CCNK	-0.587341	-0.578509
ENSG00000090097	PCBP4	-0.630893	-0.426007
ENSG00000090238	YPEL3	-0.312987	-0.353476
ENSG00000090263	MRPS33	-0.589564	-0.50007
ENSG00000090266	NDUFB2	-0.467764	-0.385154
ENSG00000090273	NUDC	-0.737975	-1.00897
ENSG00000090316	MAEA	-0.736268	-0.85769
ENSG00000090339	ICAM1	-0.4332	-0.457402
ENSG00000090372	STRN4	-0.681733	-0.785325
ENSG00000090432	MUL1	-0.521275	-0.757853
ENSG00000090447	TFAP4	-0.78333	-0.728052
ENSG00000090470	PDCD7	-0.369109	-0.302575
ENSG00000090487	SPG21	-0.460476	-0.50894
ENSG00000090520	DNAJB11	-0.843645	-1.0633
ENSG00000090530	P3H2	-1.08666	-1.06786
ENSG00000090581	GNPTG	-0.760891	-0.750893
ENSG00000090612	ZNF268	-0.239036	-0.442028
ENSG00000090615	GOLGA3	-0.060101	-0.165773
ENSG00000090621	PABPC4	-0.87259	-0.467986
ENSG00000090661	CERS4	-0.754785	-0.832477
ENSG00000090674	MCOLN1	-1.0003	-0.976327
ENSG00000090686	USP48	-0.101002	-0.119173
ENSG00000090861	AARS1	-0.126507	-0.152463
ENSG00000090863	GLG1	0.158403	-0.0274097
ENSG00000090889	KIF4A	0.126708	-0.0355153
ENSG00000090905	TNRC6A	-0.164159	-0.211253
ENSG00000090971	NAT14	-0.381306	-0.420453
ENSG00000090989	EXOC1	-0.162865	-0.166479
ENSG00000091009	RBM27	-0.285466	-0.345967
ENSG00000091039	OSBPL8	-0.386219	-0.63655
ENSG00000091073	DTX2	-0.714991	-0.745688
ENSG00000091127	PUS7	-0.345643	-0.398404
ENSG00000091136	LAMB1	-0.600926	-0.432705
ENSG00000091140	DLD	-0.762648	-0.67352
ENSG00000091164	TXNL1	-0.937786	-1.01688
ENSG00000091317	CMTM6	-0.367415	-0.478515
ENSG00000091409	ITGA6	-0.553246	-0.496574
ENSG00000091436	MAP3K20	-0.374049	-0.555484
ENSG00000091483	FH	-0.957509	-0.926772
ENSG00000091527	CDV3	-0.849629	-0.913127
ENSG00000091542	ALKBH5	-0.216234	-0.30335
ENSG00000091640	SPAG7	-0.997783	-1.08827
ENSG00000091651	ORC6	-0.47889	-0.636458
ENSG00000091732	ZC3HC1	-0.408283	-0.465463
ENSG00000091844	RGS17	-0.747017	-0.510521
ENSG00000091947	TMEM101	-1.06646	-0.904591
ENSG00000091986	CCDC80	-0.615118	-0.429151
ENSG00000092010	PSME1	-1.14917	-1.18122
ENSG00000092020	PPP2R3C	-0.51551	-0.256858
ENSG00000092036	HAUS4	-1.20747	-0.807493
ENSG00000092094	OSGEP	-0.543592	-0.789564
ENSG00000092098	RNF31	-0.465164	-0.780051
ENSG00000092140	G2E3	-0.170059	-0.26669
ENSG00000092148	HECTD1	-0.165781	-0.0375428
ENSG00000092199	HNRNPC	-0.781453	-0.649582
ENSG00000092201	SUPT16H	0.0683433	0.0591842
ENSG00000092203	TOX4	-0.768236	-0.846967
ENSG00000092208	GEMIN2	-0.711309	-0.66724
ENSG00000092330	TINF2	-0.225682	-0.335533
ENSG00000092421	SEMA6A	-0.368789	-0.459757
ENSG00000092445	TYRO3	-0.983306	-0.79605
ENSG00000092470	WDR76	-0.593303	-0.511784
ENSG00000092531	SNAP23	-0.893403	-1.00146
ENSG00000092820	EZR	-0.226362	-0.395435
ENSG00000092841	MYL6	-0.741856	-0.72952
ENSG00000092847	AGO1	-0.593633	-0.606421
ENSG00000092853	CLSPN	0.094088	0.0983196
ENSG00000092871	RFFL	-0.306044	-0.57743
ENSG00000092931	MFSD11	-0.708801	-0.414148
ENSG00000092964	DPYSL2	-0.552964	-0.588233
ENSG00000092978	GPATCH2	-0.237514	-0.182118
ENSG00000093000	NUP50	-0.500167	-0.652399
ENSG00000093009	CDC45	-0.33731	-0.68048
ENSG00000093167	LRRFIP2	-0.465978	-0.469006
ENSG00000093183	SEC22C	-0.319837	-0.256749
ENSG00000094631	HDAC6	-0.750777	-0.45066
ENSG00000094804	CDC6	-0.325072	-0.448542
ENSG00000094880	CDC23	-0.151196	-0.315619
ENSG00000094914	AAAS	-0.230537	-0.378298
ENSG00000094916	CBX5	-0.435899	-0.603941
ENSG00000094975	SUCO	-0.346117	-0.422297
ENSG00000095002	MSH2	-0.211444	-0.117026
ENSG00000095015	MAP3K1	0.0566065	-0.0339473
ENSG00000095059	DHPS	-1.19792	-1.12306
ENSG00000095066	HOOK2	-0.89347	-0.993947
ENSG00000095139	ARCN1	-0.445815	-0.501321
ENSG00000095209	TMEM38B	-0.782237	-0.785596
ENSG00000095261	PSMD5	-0.714356	-0.852134
ENSG00000095321	CRAT	-0.774394	-0.728152
ENSG00000095380	NANS	-0.990692	-1.09614
ENSG00000095383	TBC1D2	-0.504765	-0.462317
ENSG00000095485	CWF19L1	-0.228417	-0.2748
ENSG00000095564	BTAF1	-0.152029	-0.0235743
ENSG00000095574	IKZF5	0.0423769	-0.190914
ENSG00000095587	TLL2	-0.703481	-0.720352
ENSG00000095794	CREM	-0.185163	-0.172374
ENSG00000095906	NUBP2	-0.719238	-0.6698
ENSG00000095951	HIVEP1	0.102533	0.0140303
ENSG00000096060	FKBP5	-0.671613	-0.654522
ENSG00000096080	MRPS18A	-0.800242	-0.848283
ENSG00000096092	TMEM14A	-0.247885	-0.219088
ENSG00000096093	EFHC1	-0.314594	-0.531832
ENSG00000096384	HSP90AB1	-0.841685	-0.421387
ENSG00000096401	CDC5L	-0.197654	-0.123588
ENSG00000096433	ITPR3	-0.205765	-0.223924
ENSG00000096717	SIRT1	-0.413941	-0.515476
ENSG00000096746	HNRNPH3	-0.779033	-0.602029
ENSG00000096872	IFT74	-0.320235	-0.408597
ENSG00000097021	ACOT7	-1.14754	-1.10244
ENSG00000097033	SH3GLB1	-0.85588	-0.784568
ENSG00000099203	TMED1	-0.799254	-0.834071
ENSG00000099204	ABLIM1	-0.380695	-0.689682
ENSG00000099246	RAB18	-0.733066	-0.863147
ENSG00000099250	NRP1	-0.225864	-0.177647
ENSG00000099256	PRTFDC1	-0.72964	-0.810784
ENSG00000099282	TSPAN15	-0.59329	-0.642036
ENSG00000099290	WASHC2A	0.188432	0.0984438
ENSG00000099330	OCEL1	-0.241095	-0.259561
ENSG00000099331	MYO9B	-0.331156	-0.335259
ENSG00000099341	PSMD8	-1.09962	-1.16021
ENSG00000099377	HSD3B7	-0.83068	-1.00297
ENSG00000099385	BCL7C	-0.3286	-0.271402
ENSG00000099622	CIRBP	-1.2476	-1.08071
ENSG00000099624	ATP5F1D	-0.983417	-0.918568
ENSG00000099783	HNRNPM	-0.0205043	0.00265794
ENSG00000099785	MARCHF2	-0.23574	-0.144676
ENSG00000099795	NDUFB7	-0.626462	-0.570358
ENSG00000099797	TECR	-1.02167	-1.00572
ENSG00000099800	TIMM13	-0.414798	-0.348915
ENSG00000099804	CDC34	-0.783822	-0.879972
ENSG00000099849	RASSF7	-0.734535	-0.76232
ENSG00000099860	GADD45B	-0.0170085	-0.162016
ENSG00000099864	PALM	-0.473003	-0.606799
ENSG00000099875	MKNK2	-0.719938	-0.713838
ENSG00000099899	TRMT2A	-0.497966	-0.644134
ENSG00000099901	RANBP1	-0.623754	-0.680715
ENSG00000099910	KLHL22	-0.716941	-0.675935
ENSG00000099917	MED15	-0.517928	-0.574573
ENSG00000099940	SNAP29	-0.89464	-0.926862
ENSG00000099942	CRKL	-0.374487	-0.752669
ENSG00000099953	MMP11	-0.925303	-0.954576
ENSG00000099956	SMARCB1	-1.09254	-1.11255
ENSG00000099968	BCL2L13	-0.558055	-0.476297
ENSG00000099977	DDT	-0.509175	-0.371716
ENSG00000099991	CABIN1	-0.360513	-0.23702
ENSG00000099992	TBC1D10A	-0.609944	-0.746057
ENSG00000099995	SF3A1	-0.726435	-0.578884
ENSG00000099999	RNF215	-0.612701	-0.666739
ENSG00000100003	SEC14L2	-0.907798	-0.961702
ENSG00000100014	SPECC1L	-0.285904	-0.285462
ENSG00000100023	PPIL2	-0.415537	-0.290214
ENSG00000100027	YPEL1	-0.224708	0.057485
ENSG00000100028	SNRPD3	-0.457043	-0.59115
ENSG00000100029	PES1	-0.861987	-0.744212
ENSG00000100030	MAPK1	-0.903807	-1.03208
ENSG00000100031	GGT1	-0.918775	-0.953891
ENSG00000100034	PPM1F	-0.651308	-0.702217
ENSG00000100036	SLC35E4	-0.526152	-0.726566
ENSG00000100038	TOP3B	-0.320007	-0.289856
ENSG00000100056	ESS2	-0.856218	-0.684362
ENSG00000100065	CARD10	-0.409273	-0.528698
ENSG00000100075	SLC25A1	-0.954936	-0.952108
ENSG00000100083	GGA1	-0.829003	-0.594059
ENSG00000100097	LGALS1	-0.958629	-0.907809
ENSG00000100099	HPS4	-0.48677	-0.407898
ENSG00000100100	PIK3IP1	-0.467028	-0.669508
ENSG00000100104	SRRD	-0.36561	-0.348871
ENSG00000100109	TFIP11	-0.317866	-0.458942
ENSG00000100116	GCAT	-0.94089	-1.15737
ENSG00000100124	ANKRD54	-0.551221	-0.660926
ENSG00000100129	EIF3L	-0.732516	-0.300942
ENSG00000100138	SNU13	-0.619563	-0.498936
ENSG00000100139	MICALL1	-0.471172	-0.530829
ENSG00000100142	POLR2F	-0.326837	-0.228632
ENSG00000100147	CCDC134	-0.631584	-0.568507
ENSG00000100150	DEPDC5	-0.130134	-0.357346
ENSG00000100151	PICK1	-0.832426	-0.924988
ENSG00000100162	CENPM	-0.530201	-0.526119
ENSG00000100196	KDELR3	-0.8375	-0.9363
ENSG00000100209	HSCB	-0.561759	-0.539032
ENSG00000100211	CBY1	-0.333447	-0.494012
ENSG00000100216	TOMM22	-0.5909	-0.454052
ENSG00000100219	XBP1	-0.641207	-0.581149
ENSG00000100220	RTCB	-0.690193	-0.65252
ENSG00000100221	JOSD1	-0.227796	-0.207059
ENSG00000100225	FBXO7	-0.553701	-0.495055
ENSG00000100226	GTPBP1	-0.471745	-0.453949
ENSG00000100227	POLDIP3	-0.984403	-0.987834
ENSG00000100228	RAB36	-0.561911	-0.836266
ENSG00000100239	PPP6R2	-0.370874	-0.48856
ENSG00000100242	SUN2	-0.298472	-0.330383
ENSG00000100243	CYB5R3	-1.17876	-1.26142
ENSG00000100258	LMF2	-0.990867	-0.956876
ENSG00000100263	RHBDD3	-0.589746	-0.606764
ENSG00000100266	PACSIN2	-0.210282	-0.46245
ENSG00000100271	TTLL1	-0.325339	-0.455986
ENSG00000100280	AP1B1	-0.569897	-0.753401
ENSG00000100281	HMGXB4	-0.38716	-0.476289
ENSG00000100284	TOM1	-0.904683	-0.769112
ENSG00000100288	CHKB	-0.891749	-0.791934
ENSG00000100290	BIK	-0.624243	-0.205918
ENSG00000100292	HMOX1	-0.928246	-0.984473
ENSG00000100294	MCAT	-0.866218	-0.863897
ENSG00000100297	MCM5	-0.353925	-0.436108
ENSG00000100299	ARSA	-0.946734	-0.970503
ENSG00000100300	TSPO	-0.686037	-0.659891
ENSG00000100304	TTLL12	-1.06655	-1.19017
ENSG00000100316	RPL3	-1.18262	-0.661076
ENSG00000100319	ZMAT5	-0.800939	-0.941908
ENSG00000100320	RBFOX2	-0.237592	-0.0797918
ENSG00000100321	SYNGR1	-0.553	-0.410295
ENSG00000100324	TAB1	-0.898713	-0.85274
ENSG00000100325	ASCC2	-0.693811	-0.646674
ENSG00000100335	MIEF1	-0.135648	-0.400723
ENSG00000100342	APOL1	-0.277088	-0.276657
ENSG00000100345	MYH9	0.0228777	-0.138535
ENSG00000100347	SAMM50	-1.21225	-1.10265
ENSG00000100348	TXN2	-0.830187	-0.785265
ENSG00000100350	FOXRED2	-0.687151	-0.820788
ENSG00000100353	EIF3D	-0.790109	-0.410453
ENSG00000100359	SGSM3	-0.548793	-0.50888
ENSG00000100360	IFT27	-0.341187	-0.699474
ENSG00000100364	KIAA0930	-0.637453	-0.563436
ENSG00000100376	FAM118A	-0.422078	-0.740521
ENSG00000100379	KCTD17	-0.757125	-0.689586
ENSG00000100380	ST13	-1.30637	-0.973614
ENSG00000100387	RBX1	-0.428033	-0.315008
ENSG00000100395	L3MBTL2	-0.361457	-0.575437
ENSG00000100401	RANGAP1	-0.711277	-0.760102
ENSG00000100403	ZC3H7B	-0.453811	-0.300648
ENSG00000100410	PHF5A	-0.495246	-0.352998
ENSG00000100412	ACO2	-0.378574	-0.348924
ENSG00000100413	POLR3H	-0.161256	-0.337315
ENSG00000100416	TRMU	-0.3661	-0.428305
ENSG00000100417	PMM1	-1.0799	-0.937933
ENSG00000100418	DESI1	-0.491845	-0.574616
ENSG00000100422	CERK	-0.588248	-0.530029
ENSG00000100426	ZBED4	-0.261297	-0.448397
ENSG00000100429	HDAC10	-0.740474	-0.691558
ENSG00000100439	ABHD4	-0.737091	-0.898091
ENSG00000100442	FKBP3	-1.0347	-1.05862
ENSG00000100445	SDR39U1	-0.348655	-0.345416
ENSG00000100462	PRMT5	-0.391307	-0.331437
ENSG00000100479	POLE2	-0.558007	-0.419841
ENSG00000100503	NIN	-0.24447	-0.21245
ENSG00000100504	PYGL	-0.911667	-0.767197
ENSG00000100519	PSMC6	-0.997064	-0.958564
ENSG00000100522	GNPNAT1	-0.491961	-0.680725
ENSG00000100528	CNIH1	-0.911933	-0.803856
ENSG00000100532	CGRRF1	-0.425559	-0.498405
ENSG00000100554	ATP6V1D	-0.671112	-0.807049
ENSG00000100557	CCDC198	-0.226906	-0.260944
ENSG00000100558	PLEK2	-0.994043	-1.01578
ENSG00000100564	PIGH	-0.707392	-0.653857
ENSG00000100567	PSMA3	-0.689257	-0.813303
ENSG00000100577	GSTZ1	-0.67845	-0.720145
ENSG00000100578	KIAA0586	-0.135009	-0.559077
ENSG00000100583	SAMD15	-0.819016	-0.813387
ENSG00000100591	AHSA1	-0.661602	-0.940663
ENSG00000100592	DAAM1	-0.05418	0.157663
ENSG00000100596	SPTLC2	-0.554791	-0.668469
ENSG00000100599	RIN3	-0.330624	-0.164329
ENSG00000100600	LGMN	-0.546024	-0.663155
ENSG00000100601	ALKBH1	-0.669034	-0.729123
ENSG00000100603	SNW1	-0.220869	-0.194583
ENSG00000100605	ITPK1	-0.917258	-0.858509
ENSG00000100612	DHRS7	-0.926652	-1.05169
ENSG00000100614	PPM1A	-0.257267	-0.288244
ENSG00000100644	HIF1A	-0.0888165	-0.229837
ENSG00000100650	SRSF5	-0.305303	-0.498405
ENSG00000100664	EIF5	-0.286214	-0.56269
ENSG00000100697	DICER1	-0.0987409	-0.0523168
ENSG00000100711	ZFYVE21	-0.470853	-0.428636
ENSG00000100714	MTHFD1	-0.228456	-0.383158
ENSG00000100722	ZC3H14	-0.531179	-0.43199
ENSG00000100726	TELO2	-0.513602	-0.589266
ENSG00000100744	GSKIP	-0.121025	-0.363515
ENSG00000100749	VRK1	-0.411469	-0.357537
ENSG00000100764	PSMC1	-1.02034	-0.983159
ENSG00000100784	RPS6KA5	-0.365916	-0.227391
ENSG00000100802	C14orf93	-0.827674	-0.428468
ENSG00000100811	YY1	-1.12259	-1.06552
ENSG00000100813	ACIN1	-0.329728	-0.238389
ENSG00000100814	CCNB1IP1	-0.277219	-0.0482596
ENSG00000100815	TRIP11	-0.0641136	0.0359107
ENSG00000100823	APEX1	-1.1214	-0.969078
ENSG00000100836	PABPN1	-0.886032	-0.870386
ENSG00000100865	CINP	-0.507015	-0.441287
ENSG00000100883	SRP54	-0.330912	-0.461266
ENSG00000100888	CHD8	-0.053049	-0.303541
ENSG00000100889	PCK2	-0.565291	-0.608658
ENSG00000100890	PRORP	-0.287116	-0.225418
ENSG00000100902	PSMA6	-1.12785	-1.14926
ENSG00000100906	NFKBIA	-0.744746	-0.544387
ENSG00000100908	EMC9	-0.673585	-0.731668
ENSG00000100911	PSME2	-1.01201	-1.12351
ENSG00000100926	TM9SF1	-0.765277	-0.832307
ENSG00000100934	SEC23A	-0.707801	-0.791521
ENSG00000100938	GMPR2	-0.95118	-0.771003
ENSG00000100941	PNN	-0.313349	-0.378205
ENSG00000100949	RABGGTA	-0.642575	-0.952129
ENSG00000100982	PCIF1	-0.406194	-0.510138
ENSG00000100983	GSS	-1.06294	-1.08496
ENSG00000100991	TRPC4AP	-0.44591	-0.436274
ENSG00000100994	PYGB	-0.616139	-0.498405
ENSG00000100997	ABHD12	-0.693502	-0.775298
ENSG00000101000	PROCR	-1.19108	-1.1458
ENSG00000101003	GINS1	-0.369554	-0.579775
ENSG00000101017	CD40	-0.965558	-0.886548
ENSG00000101019	UQCC1	-0.408646	-0.443784
ENSG00000101040	ZMYND8	-0.0811997	-0.0335396
ENSG00000101049	SGK2	-0.30032	-0.668392
ENSG00000101052	IFT52	-0.799341	-0.737797
ENSG00000101057	MYBL2	-0.349356	-0.239358
ENSG00000101079	NDRG3	-0.798752	-0.894442
ENSG00000101084	RAB5IF	-0.165234	-0.250112
ENSG00000101109	STK4	-0.727256	-0.746487
ENSG00000101132	PFDN4	-0.616233	-0.562486
ENSG00000101138	CSTF1	-0.447623	-0.519046
ENSG00000101146	RAE1	-0.552906	-0.716159
ENSG00000101150	TPD52L2	-0.588388	-0.604114
ENSG00000101152	DNAJC5	-0.522778	-0.595024
ENSG00000101160	CTSZ	-0.750302	-0.753324
ENSG00000101161	PRPF6	-0.106762	-0.0777159
ENSG00000101166	PRELID3B	-0.740743	-0.700067
ENSG00000101181	MTG2	-0.434575	-0.504467
ENSG00000101182	PSMA7	-0.882803	-0.938633
ENSG00000101187	SLCO4A1	-0.601069	-0.632218
ENSG00000101189	MRGBP	-0.281574	-0.113286
ENSG00000101191	DIDO1	-0.218272	0.0158336
ENSG00000101193	GID8	-0.858415	-0.626776
ENSG00000101198	NKAIN4	-0.333989	-0.243188
ENSG00000101199	ARFGAP1	-0.811214	-0.796516
ENSG00000101216	GMEB2	-0.845507	-0.45745
ENSG00000101220	C20orf27	-0.350467	-0.356953
ENSG00000101224	CDC25B	-0.825471	-0.815304
ENSG00000101236	RNF24	-0.418814	-0.468743
ENSG00000101255	TRIB3	-0.394364	-0.537338
ENSG00000101265	RASSF2	-0.365469	-0.5776
ENSG00000101266	CSNK2A1	-0.760143	-0.756005
ENSG00000101294	HM13	-1.24469	-1.23416
ENSG00000101307	SIRPB1	-0.786462	-0.815192
ENSG00000101310	SEC23B	-0.277613	-0.366718
ENSG00000101311	FERMT1	-0.401576	-0.580637
ENSG00000101333	PLCB4	-0.214551	-0.287879
ENSG00000101335	MYL9	-1.00978	-1.03171
ENSG00000101337	TM9SF4	-0.558754	-0.493735
ENSG00000101343	CRNKL1	-0.142955	-0.18504
ENSG00000101346	POFUT1	-0.762095	-0.777014
ENSG00000101347	SAMHD1	-0.653496	-0.762224
ENSG00000101350	KIF3B	-0.19541	-0.177803
ENSG00000101361	NOP56	-0.260558	-0.385517
ENSG00000101363	MANBAL	-0.193742	-0.18169
ENSG00000101365	IDH3B	-0.982245	-1.06758
ENSG00000101367	MAPRE1	-0.79094	-0.952286
ENSG00000101384	JAG1	0.048887	-0.180291
ENSG00000101391	CDK5RAP1	-0.386198	-0.476365
ENSG00000101400	SNTA1	-0.613433	-0.459655
ENSG00000101407	TTI1	-0.0695131	0.0323102
ENSG00000101412	E2F1	-0.440547	-0.19929
ENSG00000101417	PXMP4	-0.689576	-0.770291
ENSG00000101421	CHMP4B	-0.762792	-0.923544
ENSG00000101439	CST3	-0.603965	-0.658704
ENSG00000101442	ACTR5	-0.565633	-0.501046
ENSG00000101444	AHCY	-1.34941	-0.780205
ENSG00000101447	FAM83D	-0.562592	-0.686371
ENSG00000101452	DHX35	-0.0950401	0.342263
ENSG00000101457	DNTTIP1	-0.954785	-1.03436
ENSG00000101464	PIGU	-0.932586	-0.960271
ENSG00000101473	ACOT8	-0.429537	-0.508842
ENSG00000101474	APMAP	-0.560207	-0.704152
ENSG00000101544	ADNP2	-0.391496	-0.525763
ENSG00000101546	RBFA	-0.647555	-0.642469
ENSG00000101557	USP14	-0.404962	-0.5
ENSG00000101558	VAPA	-0.736063	-0.855464
ENSG00000101574	METTL4	-0.185451	-0.270689
ENSG00000101577	LPIN2	-0.342617	-0.444198
ENSG00000101596	SMCHD1	-0.0399846	-0.15647
ENSG00000101608	MYL12A	-0.535614	-0.69165
ENSG00000101624	CEP76	-0.452774	-0.50663
ENSG00000101639	CEP192	0.327576	-0.0161273
ENSG00000101654	RNMT	-0.250679	-0.213013
ENSG00000101665	SMAD7	-0.564254	-0.464279
ENSG00000101745	ANKRD12	-0.0713524	0.0471208
ENSG00000101751	POLI	-0.056994	-0.143506
ENSG00000101773	RBBP8	-0.426049	-0.343876
ENSG00000101782	RIOK3	-0.558694	-0.596694
ENSG00000101811	CSTF2	-0.354472	-0.574864
ENSG00000101843	PSMD10	-0.704278	-0.80005
ENSG00000101849	TBL1X	-0.438349	-0.547998
ENSG00000101856	PGRMC1	-0.815124	-0.90196
ENSG00000101868	POLA1	0.197706	-0.0663209
ENSG00000101871	MID1	-0.0575337	-0.249771
ENSG00000101882	NKAP	-0.832254	-0.9356
ENSG00000101888	NXT2	-0.315805	-0.258288
ENSG00000101898	MCTS2P	-0.472101	-0.549545
ENSG00000101901	ALG13	-0.423278	-0.397747
ENSG00000101911	PRPS2	-1.20635	-1.05614
ENSG00000101928	MOSPD1	-0.277703	-0.274852
ENSG00000101935	AMMECR1	-0.673325	-0.658455
ENSG00000101940	WDR13	-0.590938	-0.536994
ENSG00000101945	SUV39H1	-0.636159	-0.736106
ENSG00000101955	SRPX	-0.978041	-0.868934
ENSG00000101966	XIAP	-0.133688	-0.407076
ENSG00000101972	STAG2	-0.426627	-0.342993
ENSG00000101974	ATP11C	-0.149747	-0.197469
ENSG00000101997	CCDC22	-1.07803	-0.821939
ENSG00000102007	PLP2	-0.796346	-0.778405
ENSG00000102024	PLS3	0.0686535	-0.104038
ENSG00000102030	NAA10	-1.11427	-1.01578
ENSG00000102034	ELF4	-0.385003	-0.401655
ENSG00000102038	SMARCA1	0.127304	-0.126286
ENSG00000102048	ASB9	-0.429242	-0.676526
ENSG00000102078	SLC25A14	-0.547324	-0.591394
ENSG00000102081	FMR1	-0.528301	-0.746642
ENSG00000102096	PIM2	-0.599929	-0.660262
ENSG00000102100	SLC35A2	-0.907557	-0.914059
ENSG00000102103	PQBP1	-1.19048	-1.19587
ENSG00000102109	PCSK1N	-0.881656	-0.712412
ENSG00000102119	EMD	-0.77809	-0.743446
ENSG00000102125	TAZ	-0.381138	-0.591511
ENSG00000102144	PGK1	-0.573414	-0.653701
ENSG00000102158	MAGT1	-0.745969	-0.874852
ENSG00000102172	SMS	-0.853939	-0.869898
ENSG00000102174	PHEX	-0.469987	-0.41369
ENSG00000102178	UBL4A	-0.450147	-0.448542
ENSG00000102189	EEA1	-0.286129	-0.253735
ENSG00000102225	CDK16	-0.156215	-0.118261
ENSG00000102226	USP11	0.162005	-0.00919685
ENSG00000102241	HTATSF1	-0.590414	-0.632231
ENSG00000102265	TIMP1	-1.22506	-1.24042
ENSG00000102302	FGD1	-0.628727	-0.800136
ENSG00000102309	PIN4	-0.724258	-0.667466
ENSG00000102312	PORCN	-0.649437	-0.732626
ENSG00000102316	MAGED2	-0.308378	-0.425123
ENSG00000102317	RBM3	-1.12421	-0.969844
ENSG00000102359	SRPX2	-0.713251	-0.172303
ENSG00000102384	CENPI	-0.0922163	-0.278101
ENSG00000102390	PBDC1	-0.80607	-0.929222
ENSG00000102393	GLA	-0.780284	-0.729585
ENSG00000102401	ARMCX3	-0.535141	-0.699211
ENSG00000102471	NDFIP2	-0.619016	-0.809653
ENSG00000102531	FNDC3A	-0.367032	-0.370216
ENSG00000102543	CDADC1	-0.134267	-0.0443952
ENSG00000102547	CAB39L	-0.0860561	0.0609754
ENSG00000102554	KLF5	-0.275743	-0.372541
ENSG00000102572	STK24	-1.03439	-1.02812
ENSG00000102580	DNAJC3	-0.567818	-0.760281
ENSG00000102595	UGGT2	-0.760863	-0.899333
ENSG00000102606	ARHGEF7	-0.404887	-0.564898
ENSG00000102699	PARP4	-0.0121419	-0.115121
ENSG00000102710	SUPT20H	-0.422044	-0.359716
ENSG00000102738	MRPS31	-0.637039	-0.585887
ENSG00000102743	SLC25A15	-0.621085	-0.709264
ENSG00000102753	KPNA3	-0.870696	-0.846399
ENSG00000102780	DGKH	-0.064572	0.0805626
ENSG00000102781	KATNAL1	-0.407986	-0.302757
ENSG00000102786	INTS6	-0.231799	-0.167181
ENSG00000102796	DHRS12	-0.613594	-0.308265
ENSG00000102804	TSC22D1	-0.108547	-0.216506
ENSG00000102805	CLN5	-0.891417	-0.923758
ENSG00000102858	MGRN1	-0.774589	-0.921416
ENSG00000102871	TRADD	-0.637824	-0.620614
ENSG00000102882	MAPK3	-1.15755	-1.10246
ENSG00000102893	PHKB	-0.295884	-0.415197
ENSG00000102897	LYRM1	-0.293421	-0.320439
ENSG00000102898	NUTF2	-0.574509	-0.598662
ENSG00000102900	NUP93	-0.394975	-0.443983
ENSG00000102908	NFAT5	0.00551543	-0.1985
ENSG00000102910	LONP2	-0.23966	-0.395216
ENSG00000102921	N4BP1	-0.172415	-0.275048
ENSG00000102931	ARL2BP	-0.383652	-0.321377
ENSG00000102934	PLLP	-0.583941	-0.684891
ENSG00000102967	DHODH	-0.658314	-0.801116
ENSG00000102974	CTCF	-0.294538	-0.394687
ENSG00000102977	ACD	-0.728091	-0.798917
ENSG00000102978	POLR2C	-0.776661	-0.884649
ENSG00000102981	PARD6A	-0.228454	-0.0255088
ENSG00000102984	ZNF821	0.0340194	-0.306839
ENSG00000102996	MMP15	-0.696988	-0.803346
ENSG00000103005	USB1	-0.227837	-0.146349
ENSG00000103018	CYB5B	-0.619038	-0.624064
ENSG00000103021	CCDC113	-0.829891	-0.784387
ENSG00000103024	NME3	-0.624479	-0.662447
ENSG00000103035	PSMD7	-0.749986	-0.951624
ENSG00000103037	SETD6	-0.752894	-0.721115
ENSG00000103042	SLC38A7	-0.581155	-0.7163
ENSG00000103043	VAC14	-0.512574	-0.665848
ENSG00000103047	TANGO6	-0.162097	-0.489744
ENSG00000103051	COG4	-0.718194	-0.633417
ENSG00000103061	SLC7A6OS	-0.869651	-0.853822
ENSG00000103066	PLA2G15	-0.881703	-1.0042
ENSG00000103091	WDR59	-0.568165	-0.513949
ENSG00000103111	MON1B	-0.283209	-0.499487
ENSG00000103121	CMC2	-0.108204	-0.0605067
ENSG00000103145	HCFC1R1	-0.341712	-0.242159
ENSG00000103148	NPRL3	-0.58731	-0.751605
ENSG00000103150	MLYCD	-0.720923	-0.733815
ENSG00000103152	MPG	-0.834263	-0.740676
ENSG00000103160	HSDL1	-0.610095	-0.76048
ENSG00000103168	TAF1C	-0.327745	-0.180046
ENSG00000103174	NAGPA	-0.761962	-0.824928
ENSG00000103187	COTL1	-0.66184	-0.711397
ENSG00000103194	USP10	-0.376704	-0.336204
ENSG00000103196	CRISPLD2	-0.177191	-0.32656
ENSG00000103202	NME4	-0.366326	-0.246163
ENSG00000103227	LMF1	-0.753751	-0.899054
ENSG00000103245	CIAO3	-0.676029	-0.790764
ENSG00000103248	MTHFSD	-0.666545	-0.701
ENSG00000103249	CLCN7	-0.877951	-0.916095
ENSG00000103253	HAGHL	-0.56187	-0.564952
ENSG00000103254	ANTKMT	-0.634859	-0.691187
ENSG00000103257	SLC7A5	-0.994419	-1.12458
ENSG00000103260	METRN	-0.316106	-0.214792
ENSG00000103264	FBXO31	-0.86311	-0.768972
ENSG00000103266	STUB1	-0.624122	-0.662291
ENSG00000103274	NUBP1	-0.786803	-0.813894
ENSG00000103275	UBE2I	-0.769213	-0.877791
ENSG00000103316	CRYM	-0.661183	-0.484815
ENSG00000103342	GSPT1	-0.714427	-0.513235
ENSG00000103343	ZNF174	-0.312755	-0.502587
ENSG00000103351	CLUAP1	-0.542008	-0.337272
ENSG00000103353	UBFD1	-1.05167	-1.14215
ENSG00000103356	EARS2	-0.75916	-0.754888
ENSG00000103363	ELOB	-0.745739	-0.718015
ENSG00000103365	GGA2	-0.793461	-0.740522
ENSG00000103381	CPPED1	-0.76039	-0.866038
ENSG00000103415	HMOX2	-0.727578	-0.987347
ENSG00000103423	DNAJA3	-1.03037	-1.08832
ENSG00000103429	BFAR	-0.745562	-0.655406
ENSG00000103479	RBL2	-0.680924	-0.78766
ENSG00000103494	RPGRIP1L	-0.279854	-0.108391
ENSG00000103495	MAZ	-0.410003	-0.329789
ENSG00000103496	STX4	-0.236271	-0.448673
ENSG00000103502	CDIPT	-0.342571	-0.548636
ENSG00000103507	BCKDK	-0.671775	-0.745208
ENSG00000103510	KAT8	-0.900856	-0.957312
ENSG00000103540	CCP110	-0.207577	-0.216709
ENSG00000103544	VPS35L	-0.427507	-0.293264
ENSG00000103549	RNF40	-0.429205	-0.364652
ENSG00000103550	KNOP1	-0.453753	-0.483078
ENSG00000103591	AAGAB	-0.733553	-0.790198
ENSG00000103642	LACTB	-0.798108	-0.767003
ENSG00000103653	CSK	-0.801376	-0.907006
ENSG00000103671	TRIP4	-0.47373	-0.351044
ENSG00000103707	MTFMT	-0.609372	-0.633285
ENSG00000103769	RAB11A	-0.847991	-0.987303
ENSG00000103811	CTSH	-1.30166	-1.19349
ENSG00000103852	TTC23	-0.230488	-0.45236
ENSG00000103855	CD276	-0.986257	-1.08403
ENSG00000103876	FAH	-1.07382	-0.927884
ENSG00000103942	HOMER2	-0.402366	-0.334147
ENSG00000103966	EHD4	-0.590505	-0.672216
ENSG00000103978	TMEM87A	-0.270467	-0.355951
ENSG00000103994	ZNF106	-0.216799	-0.146739
ENSG00000104047	DTWD1	-0.519241	-0.540613
ENSG00000104064	GABPB1	-0.350011	-0.505735
ENSG00000104067	TJP1	-0.0806417	-0.187598
ENSG00000104129	DNAJC17	-0.653876	-0.80377
ENSG00000104131	EIF3J	-0.937935	-0.985059
ENSG00000104133	SPG11	0.162751	-0.162349
ENSG00000104147	OIP5	-0.709038	-0.697139
ENSG00000104164	BLOC1S6	-0.163857	-0.122827
ENSG00000104177	MYEF2	-0.782653	-0.727361
ENSG00000104205	SGK3	-0.156515	-0.203248
ENSG00000104218	CSPP1	-0.295277	-0.352496
ENSG00000104219	ZDHHC2	-0.425217	-0.328366
ENSG00000104221	BRF2	-0.624446	-0.519045
ENSG00000104228	TRIM35	-0.640918	-0.718088
ENSG00000104231	ZFAND1	-0.970366	-0.513118
ENSG00000104267	CA2	-1.01541	-1.06413
ENSG00000104299	INTS9	-0.414545	-0.449883
ENSG00000104312	RIPK2	-0.488726	-0.496084
ENSG00000104320	NBN	-0.451003	-0.58276
ENSG00000104324	CPQ	-0.706304	-0.753461
ENSG00000104325	DECR1	-0.925011	-0.921273
ENSG00000104331	IMPAD1	-0.252925	-0.354088
ENSG00000104341	LAPTM4B	-0.42729	-0.6731
ENSG00000104343	UBE2W	-0.572048	-0.525251
ENSG00000104375	STK3	-0.526556	-0.687322
ENSG00000104381	GDAP1	-0.879698	-0.856384
ENSG00000104388	RAB2A	-0.296895	-0.567721
ENSG00000104408	EIF3E	-0.948168	-0.451764
ENSG00000104412	EMC2	-0.941013	-0.897034
ENSG00000104419	NDRG1	-0.626078	-0.726592
ENSG00000104427	ZC2HC1A	-0.724617	-0.853042
ENSG00000104442	ARMC1	-0.428933	-0.599349
ENSG00000104450	SPAG1	-0.64997	-0.609669
ENSG00000104472	CHRAC1	-0.361308	-0.345599
ENSG00000104518	GSDMD	-0.907972	-1.0153
ENSG00000104522	TSTA3	-1.17928	-1.29923
ENSG00000104524	PYCR3	-0.895161	-0.829532
ENSG00000104529	EEF1D	-1.35513	-0.922101
ENSG00000104549	SQLE	-0.40201	-0.426849
ENSG00000104611	SH2D4A	-0.410425	-0.540494
ENSG00000104613	INTS10	-0.914076	-0.825035
ENSG00000104626	ERI1	-0.66697	-0.895449
ENSG00000104635	SLC39A14	-0.659916	-0.875336
ENSG00000104660	LEPROTL1	-0.570152	-0.597979
ENSG00000104671	DCTN6	-0.706616	-0.701468
ENSG00000104679	R3HCC1	-0.578811	-0.489807
ENSG00000104687	GSR	-1.0338	-1.06395
ENSG00000104689	TNFRSF10A	-0.410583	-0.362324
ENSG00000104691	UBXN8	-0.99449	-0.693849
ENSG00000104695	PPP2CB	-0.0046198	-0.297199
ENSG00000104714	ERICH1	-0.569764	-0.610995
ENSG00000104722	NEFM	-0.639605	-0.258425
ENSG00000104723	TUSC3	-0.829225	-0.937042
ENSG00000104728	ARHGEF10	-0.411105	-0.451985
ENSG00000104731	KLHDC4	-0.814133	-0.746729
ENSG00000104738	MCM4	-0.270717	-0.353121
ENSG00000104756	KCTD9	-0.421735	-0.446274
ENSG00000104763	ASAH1	-0.789309	-0.833603
ENSG00000104765	BNIP3L	-1.06869	-1.11131
ENSG00000104774	MAN2B1	-0.787257	-0.292405
ENSG00000104805	NUCB1	-1.0804	-1.03003
ENSG00000104812	GYS1	-0.441582	-0.551534
ENSG00000104823	ECH1	-0.924744	-1.10716
ENSG00000104824	HNRNPL	-0.465873	-0.602757
ENSG00000104825	NFKBIB	-0.715523	-0.649815
ENSG00000104833	TUBB4A	-1.15235	-0.938195
ENSG00000104835	SARS2	-0.993876	-1.00051
ENSG00000104852	SNRNP70	-0.450548	-0.448666
ENSG00000104853	CLPTM1	-1.2647	-1.12415
ENSG00000104856	RELB	-0.694858	-0.655848
ENSG00000104859	CLASRP	-0.810592	-0.759629
ENSG00000104863	LIN7B	-0.511256	-0.509872
ENSG00000104866	PPP1R37	-0.606481	-0.529957
ENSG00000104870	FCGRT	-0.599207	-0.713886
ENSG00000104872	PIH1D1	-0.474894	-0.673421
ENSG00000104880	ARHGEF18	-0.584042	-0.549257
ENSG00000104881	PPP1R13L	-0.509472	-0.456998
ENSG00000104884	ERCC2	-0.399662	-0.484508
ENSG00000104885	DOT1L	-0.630089	-0.44124
ENSG00000104886	PLEKHJ1	-0.416713	-0.334426
ENSG00000104889	RNASEH2A	-0.959769	-1.00273
ENSG00000104897	SF3A2	-0.965739	-0.574151
ENSG00000104907	TRMT1	-0.882359	-0.650321
ENSG00000104915	STX10	-0.447158	-0.384479
ENSG00000104946	TBC1D17	-0.108022	-0.297692
ENSG00000104951	IL4I1	-0.784488	-0.779651
ENSG00000104953	TLE6	-0.126889	-0.0201515
ENSG00000104957	CCDC130	-0.799733	-0.685333
ENSG00000104960	PTOV1	-1.02339	-1.20653
ENSG00000104964	TLE5	-0.423534	-0.404573
ENSG00000104969	SGTA	-0.897302	-1.00006
ENSG00000104973	MED25	-0.818712	-1.03119
ENSG00000104976	SNAPC2	-0.883999	-0.781293
ENSG00000104979	C19orf53	-0.417066	-0.252836
ENSG00000104980	TIMM44	-0.823906	-0.684816
ENSG00000104983	CCDC61	-0.378533	-0.573319
ENSG00000104998	IL27RA	-1.07352	-1.00242
ENSG00000105011	ASF1B	-0.449759	-0.788958
ENSG00000105053	VRK3	-0.657393	-0.718722
ENSG00000105058	FAM32A	-0.486371	-0.455574
ENSG00000105063	PPP6R1	-0.599721	-0.734206
ENSG00000105072	C19orf44	-0.793146	-0.602707
ENSG00000105085	MED26	-0.394265	-0.489508
ENSG00000105127	AKAP8	-0.348829	-0.365478
ENSG00000105135	ILVBL	-0.778311	-0.833729
ENSG00000105137	SYDE1	-0.565661	-0.614168
ENSG00000105171	POP4	-0.792128	-0.787769
ENSG00000105176	URI1	-0.363254	-0.35715
ENSG00000105186	ANKRD27	-0.202113	-0.473577
ENSG00000105193	RPS16	-0.930288	-0.620372
ENSG00000105197	TIMM50	-0.929048	-1.00062
ENSG00000105202	FBL	-1.12713	-0.924405
ENSG00000105204	DYRK1B	-0.184942	-0.334918
ENSG00000105220	GPI	-1.06808	-0.895187
ENSG00000105221	AKT2	-0.488273	-0.57428
ENSG00000105223	PLD3	-0.513433	-0.715083
ENSG00000105229	PIAS4	-0.751968	-0.642135
ENSG00000105245	NUMBL	-0.741736	-0.804762
ENSG00000105246	EBI3	-1.06655	-1.20347
ENSG00000105248	YJU2	-0.73648	-0.95415
ENSG00000105254	TBCB	-0.871391	-0.941272
ENSG00000105258	POLR2I	-0.319474	-0.159763
ENSG00000105281	SLC1A5	-0.660892	-0.785361
ENSG00000105287	PRKD2	-0.439651	-0.51371
ENSG00000105298	CACTIN	-0.517411	-0.631886
ENSG00000105321	CCDC9	-0.258187	-0.411475
ENSG00000105323	HNRNPUL1	-0.475955	-0.453678
ENSG00000105325	FZR1	-0.79259	-0.877104
ENSG00000105327	BBC3	-0.116239	-0.319953
ENSG00000105329	TGFB1	-0.559316	-0.642785
ENSG00000105341	DMAC2	-0.901869	-0.972393
ENSG00000105355	PLIN3	-0.835818	-1.02778
ENSG00000105364	MRPL4	-0.720378	-0.812768
ENSG00000105372	RPS19	-0.965796	-0.627989
ENSG00000105373	NOP53	-0.859352	-0.335558
ENSG00000105379	ETFB	-0.943728	-1.08023
ENSG00000105393	BABAM1	-0.572883	-0.560359
ENSG00000105397	TYK2	-0.734107	-0.647143
ENSG00000105401	CDC37	-1.07746	-1.10998
ENSG00000105402	NAPA	-0.593774	-0.65619
ENSG00000105404	RABAC1	-0.891862	-0.842047
ENSG00000105426	PTPRS	-0.59169	-0.587142
ENSG00000105427	CNFN	-0.149572	-0.131591
ENSG00000105438	KDELR1	-1.24106	-1.24699
ENSG00000105443	CYTH2	-0.766362	-0.797463
ENSG00000105447	GRWD1	-0.741556	-0.863625
ENSG00000105472	CLEC11A	-0.406566	-0.276823
ENSG00000105486	LIG1	-0.22113	-0.301881
ENSG00000105514	RAB3D	-0.890664	-0.842528
ENSG00000105516	DBP	-0.299273	-0.553599
ENSG00000105518	TMEM205	-0.567428	-0.720944
ENSG00000105520	PLPPR2	-0.473115	-0.451029
ENSG00000105552	BCAT2	-0.733757	-0.869789
ENSG00000105556	MIER2	-0.537524	-0.614124
ENSG00000105559	PLEKHA4	-0.389735	-0.47365
ENSG00000105568	PPP2R1A	-0.969096	-0.9526
ENSG00000105583	WDR83OS	-0.504171	-0.422092
ENSG00000105607	GCDH	-0.751097	-0.908646
ENSG00000105612	DNASE2	-0.828191	-0.994655
ENSG00000105617	LENG1	-0.912331	-1.00335
ENSG00000105618	PRPF31	-0.802616	-0.931256
ENSG00000105619	TFPT	-0.71702	-0.933074
ENSG00000105640	RPL18A	-1.08413	-0.69458
ENSG00000105643	ARRDC2	-0.383835	-0.403352
ENSG00000105647	PIK3R2	-0.445718	-0.690436
ENSG00000105655	ISYNA1	-0.962075	-0.954519
ENSG00000105656	ELL	-0.311549	-0.138978
ENSG00000105662	CRTC1	-0.728817	-0.770365
ENSG00000105669	COPE	-0.848532	-0.95826
ENSG00000105671	DDX49	-0.854327	-0.734124
ENSG00000105676	ARMC6	-0.91261	-0.831164
ENSG00000105677	TMEM147	-0.731725	-0.742591
ENSG00000105698	USF2	-0.764922	-0.495656
ENSG00000105699	LSR	-0.821315	-0.904176
ENSG00000105700	KXD1	-0.29274	-0.205638
ENSG00000105701	FKBP8	-0.751929	-0.880084
ENSG00000105705	SUGP1	-0.593818	-0.494738
ENSG00000105722	ERF	-0.649182	-0.687943
ENSG00000105723	GSK3A	-0.67011	-0.731206
ENSG00000105726	ATP13A1	-0.471913	-0.42301
ENSG00000105732	ZNF574	-0.149052	0.00238812
ENSG00000105738	SIPA1L3	-0.288964	-0.398276
ENSG00000105750	ZNF85	-0.207455	-0.301532
ENSG00000105755	ETHE1	-0.958929	-0.912916
ENSG00000105767	CADM4	-0.822333	-0.856379
ENSG00000105771	SMG9	-0.472199	-0.521456
ENSG00000105778	AVL9	-0.661155	-0.61599
ENSG00000105793	GTPBP10	-0.386782	-0.437661
ENSG00000105810	CDK6	-0.337041	-0.47794
ENSG00000105819	PMPCB	-0.884712	-0.639979
ENSG00000105821	DNAJC2	-0.786433	-0.653289
ENSG00000105825	TFPI2	-0.922065	-1.00623
ENSG00000105829	BET1	-0.21121	-0.298891
ENSG00000105835	NAMPT	-0.485837	-0.489832
ENSG00000105849	TWISTNB	-0.615329	-0.6406
ENSG00000105854	PON2	-1.04701	-1.07202
ENSG00000105855	ITGB8	-0.203725	-0.222867
ENSG00000105856	HBP1	-0.118355	-0.147133
ENSG00000105865	DUS4L	-0.448141	-0.442674
ENSG00000105875	WDR91	-0.282001	-0.370384
ENSG00000105877	DNAH11	-0.480654	-0.531519
ENSG00000105879	CBLL1	-0.136557	-0.113994
ENSG00000105887	MTPN	-0.478419	-0.723309
ENSG00000105926	MPP6	-0.413749	-0.43914
ENSG00000105928	GSDME	-0.609037	-0.796418
ENSG00000105939	ZC3HAV1	-0.328306	-0.568772
ENSG00000105948	TTC26	-0.360181	-0.462192
ENSG00000105953	OGDH	-0.223265	-0.355924
ENSG00000105968	H2AZ2	-0.35964	-0.374423
ENSG00000105971	CAV2	-0.382794	-0.323938
ENSG00000105974	CAV1	-0.664108	-0.837917
ENSG00000105976	MET	-0.291363	-0.365254
ENSG00000105983	LMBR1	-0.179712	-0.314266
ENSG00000105993	DNAJB6	-0.783658	-0.902977
ENSG00000105997	HOXA3	-0.306509	-0.386946
ENSG00000106003	LFNG	-0.779714	-0.889358
ENSG00000106004	HOXA5	-0.318607	-0.312008
ENSG00000106009	BRAT1	-0.320404	-0.395931
ENSG00000106012	IQCE	-0.20369	-0.237086
ENSG00000106025	TSPAN12	-0.200014	-0.201484
ENSG00000106028	SSBP1	-0.645763	-0.798826
ENSG00000106034	CPED1	-0.294821	-0.372419
ENSG00000106049	HIBADH	-0.592046	-0.768357
ENSG00000106052	TAX1BP1	-0.436115	-0.42394
ENSG00000106070	GRB10	-0.301118	-0.329882
ENSG00000106077	ABHD11	-0.881367	-0.967971
ENSG00000106080	FKBP14	-0.217208	-0.48992
ENSG00000106086	PLEKHA8	-0.140355	-0.224363
ENSG00000106089	STX1A	-0.707376	-0.603455
ENSG00000106105	GARS1	-0.721116	-0.629778
ENSG00000106144	CASP2	-0.60089	-0.605528
ENSG00000106153	CHCHD2	-0.835367	-0.825736
ENSG00000106211	HSPB1	-1.12175	-1.23231
ENSG00000106244	PDAP1	-0.632491	-0.621126
ENSG00000106245	BUD31	-0.438271	-0.571821
ENSG00000106246	PTCD1	-0.343363	-0.370964
ENSG00000106258	CYP3A5	-0.450477	-0.381158
ENSG00000106261	ZKSCAN1	-0.225022	-0.135119
ENSG00000106263	EIF3B	-0.67465	-0.799829
ENSG00000106266	SNX8	-0.749605	-0.734906
ENSG00000106268	NUDT1	-0.65596	-0.653186
ENSG00000106290	TAF6	-0.480467	-0.500148
ENSG00000106299	WASL	-0.881145	-0.851077
ENSG00000106305	AIMP2	-0.855686	-0.957938
ENSG00000106330	MOSPD3	-0.247614	-0.20429
ENSG00000106333	PCOLCE	-0.429617	-0.62397
ENSG00000106344	RBM28	-0.148332	-0.273931
ENSG00000106348	IMPDH1	-0.688832	-0.506867
ENSG00000106366	SERPINE1	-0.497323	-0.462743
ENSG00000106367	AP1S1	-0.661895	-0.748575
ENSG00000106392	C1GALT1	-0.21896	-0.359272
ENSG00000106397	PLOD3	-0.855222	-0.700056
ENSG00000106399	RPA3	-0.675622	-0.560516
ENSG00000106400	ZNHIT1	-0.573916	-0.532846
ENSG00000106443	PHF14	-0.757028	-0.749508
ENSG00000106460	TMEM106B	-1.0152	-1.04045
ENSG00000106462	EZH2	-0.409541	-0.49389
ENSG00000106477	CEP41	-0.518883	-0.562996
ENSG00000106479	ZNF862	-0.318751	-0.364807
ENSG00000106483	SFRP4	-0.884872	-0.893087
ENSG00000106524	ANKMY2	-0.385425	-0.465349
ENSG00000106526	ACTR3C	-0.356831	-0.39213
ENSG00000106537	TSPAN13	-0.60066	-0.786639
ENSG00000106554	CHCHD3	-0.860853	-0.957929
ENSG00000106588	PSMA2	-1.09393	-1.10258
ENSG00000106591	MRPL32	-0.955738	-0.966574
ENSG00000106603	COA1	-0.272177	-0.140983
ENSG00000106605	BLVRA	-1.1296	-1.17719
ENSG00000106608	URGCP	-0.123453	0.0261511
ENSG00000106609	TMEM248	-0.443782	-0.472028
ENSG00000106615	RHEB	-0.522514	-0.514741
ENSG00000106617	PRKAG2	-0.439456	-0.51751
ENSG00000106628	POLD2	-0.55684	-0.579215
ENSG00000106635	BCL7B	-0.475428	-0.403641
ENSG00000106636	YKT6	-0.419341	-0.522794
ENSG00000106638	TBL2	-0.861949	-0.918774
ENSG00000106665	CLIP2	-0.439297	-0.49804
ENSG00000106682	EIF4H	-0.981555	-0.982154
ENSG00000106688	SLC1A1	-0.657301	-0.546304
ENSG00000106692	FKTN	-0.142167	-0.343144
ENSG00000106723	SPIN1	-0.0846014	-0.263757
ENSG00000106733	NMRK1	-0.469755	-0.47185
ENSG00000106771	TMEM245	-0.109016	-0.441857
ENSG00000106785	TRIM14	-0.460408	-0.590296
ENSG00000106803	SEC61B	-0.53041	-0.424289
ENSG00000106853	PTGR1	-0.804481	-0.852606
ENSG00000106868	SUSD1	-0.662709	-0.554786
ENSG00000106976	DNM1	-0.727833	-0.589631
ENSG00000106992	AK1	-0.907948	-0.814895
ENSG00000106993	CDC37L1	-0.529827	-0.697305
ENSG00000107020	PLGRKT	-0.464543	-0.654005
ENSG00000107021	TBC1D13	-0.828107	-0.663644
ENSG00000107077	KDM4C	-0.386542	-0.306851
ENSG00000107140	TESK1	-0.28277	-0.679892
ENSG00000107164	FUBP3	-0.389864	-0.563993
ENSG00000107175	CREB3	-0.49837	-0.612906
ENSG00000107201	DDX58	0.0551476	-0.0182438
ENSG00000107223	EDF1	-0.850223	-0.785716
ENSG00000107249	GLIS3	-0.32755	-0.183852
ENSG00000107281	NPDC1	-0.553206	-0.52746
ENSG00000107338	SHB	-0.283699	-0.479111
ENSG00000107341	UBE2R2	-0.669067	-0.770285
ENSG00000107371	EXOSC3	-0.501653	-0.505261
ENSG00000107372	ZFAND5	-0.304343	-0.552965
ENSG00000107438	PDLIM1	-1.20156	-1.07756
ENSG00000107521	HPS1	-0.184545	-0.171691
ENSG00000107537	PHYH	-1.14098	-1.08382
ENSG00000107551	RASSF4	-0.695501	-0.602705
ENSG00000107560	RAB11FIP2	-0.126348	-0.482026
ENSG00000107566	ERLIN1	-0.687361	-0.77254
ENSG00000107581	EIF3A	-0.219172	-0.0651399
ENSG00000107614	TRDMT1	-0.724375	-0.598979
ENSG00000107625	DDX50	-0.379487	-0.206688
ENSG00000107643	MAPK8	-0.2648	-0.448274
ENSG00000107651	SEC23IP	-0.277062	-0.253498
ENSG00000107669	ATE1	-0.533907	-0.597214
ENSG00000107672	NSMCE4A	-0.596566	-0.700661
ENSG00000107679	PLEKHA1	-0.285931	-0.478654
ENSG00000107738	VSIR	-0.699419	-0.889136
ENSG00000107745	MICU1	-0.51704	-0.671382
ENSG00000107758	PPP3CB	-0.68581	-0.66565
ENSG00000107771	CCSER2	-0.535544	-0.536812
ENSG00000107779	BMPR1A	-0.202633	-0.345238
ENSG00000107789	MINPP1	-0.512974	-0.753664
ENSG00000107796	ACTA2	-0.901576	-0.708556
ENSG00000107798	LIPA	-0.699821	-0.885271
ENSG00000107815	TWNK	-0.358293	-0.265982
ENSG00000107816	LZTS2	-0.44679	-0.551535
ENSG00000107819	SFXN3	-0.825643	-0.912955
ENSG00000107829	FBXW4	-0.380699	-0.459045
ENSG00000107833	NPM3	-0.728696	-0.631637
ENSG00000107854	TNKS2	-0.217124	-0.253581
ENSG00000107862	GBF1	-0.0697274	-0.343671
ENSG00000107863	ARHGAP21	-0.200022	-0.378339
ENSG00000107872	FBXL15	-0.464376	-0.539862
ENSG00000107874	CUEDC2	-0.748441	-0.819859
ENSG00000107882	SUFU	-0.498613	-0.480765
ENSG00000107890	ANKRD26	-0.285703	-0.269292
ENSG00000107897	ACBD5	-0.451561	-0.525666
ENSG00000107902	LHPP	-0.884015	-0.850067
ENSG00000107929	LARP4B	-0.130105	-0.339687
ENSG00000107937	GTPBP4	-0.224781	-0.264421
ENSG00000107938	EDRF1	0.0887654	-0.0992195
ENSG00000107949	BCCIP	-0.773373	-0.850939
ENSG00000107951	MTPAP	-0.634164	-0.630446
ENSG00000107959	PITRM1	-0.300682	-0.428741
ENSG00000107960	STN1	-0.683626	-0.611405
ENSG00000107968	MAP3K8	-0.294267	-0.468567
ENSG00000108010	GLRX3	-1.30276	-1.27224
ENSG00000108021	TASOR2	-0.176342	-0.308635
ENSG00000108039	XPNPEP1	-0.586246	-0.536635
ENSG00000108055	SMC3	0.140169	0.0531548
ENSG00000108061	SHOC2	-0.396214	-0.336869
ENSG00000108064	TFAM	-0.706048	-0.86367
ENSG00000108091	CCDC6	-1.10397	-0.885775
ENSG00000108094	CUL2	-0.248387	-0.333559
ENSG00000108100	CCNY	-0.255555	-0.223267
ENSG00000108106	UBE2S	-0.320864	-0.477858
ENSG00000108107	RPL28	-1.01802	-0.674779
ENSG00000108179	PPIF	-0.674311	-0.817906
ENSG00000108239	TBC1D12	-0.379934	-0.340272
ENSG00000108256	NUFIP2	-0.0723019	0.0252141
ENSG00000108298	RPL19	-1.24015	-0.923995
ENSG00000108312	UBTF	-0.349563	-0.456661
ENSG00000108344	PSMD3	-1.04963	-1.13373
ENSG00000108349	CASC3	-0.491888	-0.312027
ENSG00000108370	RGS9	-0.117682	-0.0666057
ENSG00000108384	RAD51C	-0.514853	-0.495061
ENSG00000108389	MTMR4	-0.711586	-0.587097
ENSG00000108395	TRIM37	-0.25642	-0.339583
ENSG00000108406	DHX40	-0.600468	-0.613471
ENSG00000108424	KPNB1	-0.9755	-0.685908
ENSG00000108433	GOSR2	-0.710277	-0.652525
ENSG00000108439	PNPO	-0.530107	-0.76593
ENSG00000108443	RPS6KB1	-0.541429	-0.486844
ENSG00000108448	TRIM16L	-0.370814	-0.305034
ENSG00000108465	CDK5RAP3	-0.604879	-0.588302
ENSG00000108468	CBX1	-0.290441	-0.567681
ENSG00000108474	PIGL	-0.577286	-0.68153
ENSG00000108479	GALK1	-1.22537	-1.24743
ENSG00000108509	CAMTA2	-0.373572	-0.186901
ENSG00000108511	HOXB6	-0.323569	-0.363671
ENSG00000108518	PFN1	-0.603535	-0.671291
ENSG00000108523	RNF167	-0.104924	-0.259051
ENSG00000108528	SLC25A11	-0.915952	-0.990728
ENSG00000108559	NUP88	-0.735643	-0.693913
ENSG00000108561	C1QBP	-0.816582	-0.981415
ENSG00000108578	BLMH	-0.724278	-0.655515
ENSG00000108582	CPD	-0.285382	-0.322836
ENSG00000108587	GOSR1	-0.529731	-0.54451
ENSG00000108588	CCDC47	-0.240176	-0.485999
ENSG00000108590	MED31	-0.574768	-0.526809
ENSG00000108591	DRG2	-1.21576	-1.06313
ENSG00000108592	FTSJ3	-0.272952	-0.0422094
ENSG00000108599	AKAP10	-0.550307	-0.498052
ENSG00000108604	SMARCD2	-0.922298	-0.793093
ENSG00000108639	SYNGR2	-0.785114	-0.8506
ENSG00000108641	B9D1	-0.723065	-0.733458
ENSG00000108651	UTP6	-0.454363	-0.392586
ENSG00000108654	DDX5	-0.217675	-0.372523
ENSG00000108666	C17orf75	-0.657679	-0.592077
ENSG00000108669	CYTH1	-0.409989	-0.508224
ENSG00000108671	PSMD11	-1.04338	-1.11999
ENSG00000108679	LGALS3BP	-0.508127	-0.566399
ENSG00000108691	CCL2	-0.701584	-0.509498
ENSG00000108773	KAT2A	-0.985483	-0.902705
ENSG00000108774	RAB5C	-0.570549	-0.804091
ENSG00000108784	NAGLU	-0.90357	-0.745854
ENSG00000108788	MLX	-1.02431	-0.838075
ENSG00000108799	EZH1	-0.425382	-0.583235
ENSG00000108826	MRPL27	-0.724439	-0.748511
ENSG00000108828	VAT1	-1.31417	-1.2957
ENSG00000108829	LRRC59	-0.935457	-1.11574
ENSG00000108846	ABCC3	-0.704498	-0.710973
ENSG00000108848	LUC7L3	-0.831777	-0.487336
ENSG00000108854	SMURF2	-0.171242	-0.236503
ENSG00000108861	DUSP3	-0.712265	-0.651988
ENSG00000108883	EFTUD2	-0.208454	-0.358625
ENSG00000108946	PRKAR1A	-0.449932	-0.652156
ENSG00000108953	YWHAE	-0.699335	-0.91186
ENSG00000108960	MMD	-0.409754	-0.167685
ENSG00000108961	RANGRF	-0.515357	-0.42901
ENSG00000108963	DPH1	-0.610019	-0.549872
ENSG00000109046	WSB1	-0.112584	-0.321767
ENSG00000109062	SLC9A3R1	-0.423817	-0.732002
ENSG00000109065	NAT9	-0.77359	-0.763795
ENSG00000109066	TMEM104	-0.450959	-0.705795
ENSG00000109079	TNFAIP1	-0.641974	-0.870378
ENSG00000109084	TMEM97	-0.906785	-0.849369
ENSG00000109089	CDR2L	-0.450059	-0.532265
ENSG00000109099	PMP22	-0.64753	-0.786519
ENSG00000109103	UNC119	-0.777962	-0.727317
ENSG00000109107	ALDOC	-0.912787	-1.00695
ENSG00000109111	SUPT6H	-0.086712	-0.195834
[truncated: 6,430 more rows]

## Sheet: Fig. 5b
gene_id	gene_name	mRNA log2fc upon VHL loss	MRL log2fc with Torin 1	HIF target class
ENSG00000000003	TSPAN6	0.124389	-0.932467	non_VHL_target
ENSG00000000419	DPM1	0.160669	-0.93534	non_VHL_target
ENSG00000000460	C1orf112	0.312978	-0.433959	non_VHL_target
ENSG00000000971	CFH	-1.07328	-0.560796	non_VHL_target
ENSG00000001036	FUCA2	-0.248013	-0.892287	non_VHL_target
ENSG00000001460	STPG1	0.0781306	-0.310315	non_VHL_target
ENSG00000001461	NIPAL3	0.572903	-0.249569	non_VHL_target
ENSG00000001497	LAS1L	0.21392	-0.49546	non_VHL_target
ENSG00000001561	ENPP4	-0.0262737	-0.295827	non_VHL_target
ENSG00000001629	ANKIB1	-0.0590942	-0.211237	non_VHL_target
ENSG00000001630	CYP51A1	0.73231	-0.989645	VHL_loss_induced
ENSG00000001631	KRIT1	-0.00885006	-0.331794	non_VHL_target
ENSG00000002330	BAD	0.172284	-0.429395	non_VHL_target
ENSG00000002549	LAP3	-0.0262373	-0.658043	non_VHL_target
ENSG00000002822	MAD1L1	-0.309003	-0.408321	non_VHL_target
ENSG00000002834	LASP1	0.0322642	-1.09467	non_VHL_target
ENSG00000002919	SNX11	0.339929	-0.301394	non_VHL_target
ENSG00000003056	M6PR	-0.17597	-0.820105	non_VHL_target
ENSG00000003249	DBNDD1	0.266713	-0.330864	non_VHL_target
ENSG00000003393	ALS2	0.149866	-0.0100005	non_VHL_target
ENSG00000003402	CFLAR	0.481027	-0.217394	non_VHL_target
ENSG00000003436	TFPI	-0.0422137	-0.533787	non_VHL_target
ENSG00000003509	NDUFAF7	-0.0291874	-0.672036	non_VHL_target
ENSG00000003756	RBM5	-0.103611	-0.0280993	non_VHL_target
ENSG00000004059	ARF5	0.138209	-0.766439	non_VHL_target
ENSG00000004142	POLDIP2	-0.235714	-0.920084	non_VHL_target
ENSG00000004455	AK2	0.563833	-0.922041	non_VHL_target
ENSG00000004478	FKBP4	0.129976	-1.04377	non_VHL_target
ENSG00000004487	KDM1A	-0.100436	-0.645163	non_VHL_target
ENSG00000004534	RBM6	0.164063	-0.370421	non_VHL_target
ENSG00000004660	CAMKK1	0.527459	-0.428928	non_VHL_target
ENSG00000004700	RECQL	-0.0533938	-0.141404	non_VHL_target
ENSG00000004779	NDUFAB1	-0.39299	-0.861404	non_VHL_target
ENSG00000004864	SLC25A13	-0.216296	-0.529369	non_VHL_target
ENSG00000004866	ST7	-0.231022	-0.18568	non_VHL_target
ENSG00000004897	CDC27	0.0913174	-0.36229	non_VHL_target
ENSG00000004961	HCCS	0.0773747	-0.789535	non_VHL_target
ENSG00000004975	DVL2	0.231923	-0.716361	non_VHL_target
ENSG00000005020	SKAP2	-0.198032	-0.417689	non_VHL_target
ENSG00000005022	SLC25A5	-0.317753	-1.36695	non_VHL_target
ENSG00000005059	MCUB	0.568207	-0.572671	non_VHL_target
ENSG00000005075	POLR2J	-0.0868463	-0.244367	non_VHL_target
ENSG00000005156	LIG3	0.234596	-0.321442	non_VHL_target
ENSG00000005175	RPAP3	0.0592991	-0.551165	non_VHL_target
ENSG00000005187	ACSM3	-1.29808	-0.255712	non_VHL_target
ENSG00000005189	REXO5	-0.163944	-0.366739	non_VHL_target
ENSG00000005194	CIAPIN1	-0.221168	-0.997263	non_VHL_target
ENSG00000005238	FAM214B	-0.0151834	-0.282409	non_VHL_target
ENSG00000005243	COPZ2	0.495512	-0.305715	non_VHL_target
ENSG00000005249	PRKAR2B	-0.884769	-0.606374	VHL_loss_repressed
ENSG00000005302	MSL3	0.0525411	-0.518484	non_VHL_target
ENSG00000005436	GCFC2	-0.0947597	-0.510181	non_VHL_target
ENSG00000005448	WDR54	1.41718	-0.891737	VHL_loss_induced
ENSG00000005469	CROT	0.0326985	-0.3275	non_VHL_target
ENSG00000005483	KMT2E	0.145001	-0.137979	non_VHL_target
ENSG00000005486	RHBDD2	-0.0497376	-0.549692	non_VHL_target
ENSG00000005700	IBTK	-0.145616	-0.176413	non_VHL_target
ENSG00000005801	ZNF195	0.0668061	-0.2891	non_VHL_target
ENSG00000005812	FBXL3	0.11353	-0.157191	non_VHL_target
ENSG00000005884	ITGA3	-0.0610643	-0.45687	non_VHL_target
ENSG00000005889	ZFX	0.109543	-0.241179	non_VHL_target
ENSG00000005893	LAMP2	-0.414851	-0.745965	non_VHL_target
ENSG00000006007	GDE1	-0.605184	-0.327405	VHL_loss_repressed
ENSG00000006015	REX1BD	0.264495	-0.557565	non_VHL_target
ENSG00000006118	TMEM132A	0.0142589	-0.724208	non_VHL_target
ENSG00000006125	AP2B1	0.075038	-0.55499	non_VHL_target
ENSG00000006194	ZNF263	-0.00169285	-0.193876	non_VHL_target
ENSG00000006282	SPATA20	0.123791	-0.12816	non_VHL_target
ENSG00000006327	TNFRSF12A	-0.0724442	-0.514154	non_VHL_target
ENSG00000006451	RALA	0.421623	-0.760165	non_VHL_target
ENSG00000006453	BAIAP2L1	-0.102376	-0.716135	non_VHL_target
ENSG00000006534	ALDH3B1	-0.221632	-1.10904	non_VHL_target
ENSG00000006576	PHTF2	-0.188783	-0.562074	non_VHL_target
ENSG00000006607	FARP2	0.0356076	-0.356948	non_VHL_target
ENSG00000006625	GGCT	0.0276014	-0.646801	non_VHL_target
ENSG00000006634	DBF4	0.356554	-0.486198	non_VHL_target
ENSG00000006652	IFRD1	0.323412	-0.569913	non_VHL_target
ENSG00000006695	COX10	-0.382877	-0.817561	non_VHL_target
ENSG00000006712	PAF1	0.164478	-0.932516	non_VHL_target
ENSG00000006744	ELAC2	-0.479998	-0.318453	non_VHL_target
ENSG00000006757	PNPLA4	-0.0860602	-0.364477	non_VHL_target
ENSG00000006831	ADIPOR2	0.0896797	-0.229866	non_VHL_target
ENSG00000006837	CDKL3	0.120016	-0.176624	non_VHL_target
ENSG00000007047	MARK4	0.269679	-0.578081	non_VHL_target
ENSG00000007080	CCDC124	0.167684	-0.789774	non_VHL_target
ENSG00000007202	KIAA0100	0.190145	-0.154234	non_VHL_target
ENSG00000007255	TRAPPC6A	0.0337578	-0.690964	non_VHL_target
ENSG00000007341	ST7L	-0.0535766	-0.676493	non_VHL_target
ENSG00000007376	RPUSD1	-0.328047	-0.47351	non_VHL_target
ENSG00000007384	RHBDF1	-0.762446	-1.06008	VHL_loss_repressed
ENSG00000007392	LUC7L	-0.0434535	-0.562333	non_VHL_target
ENSG00000007520	TSR3	-0.0275186	-0.468997	non_VHL_target
ENSG00000007541	PIGQ	-0.0838787	-0.931628	non_VHL_target
ENSG00000007923	DNAJC11	-0.154264	-0.706791	non_VHL_target
ENSG00000008018	PSMB1	0.222158	-1.12367	non_VHL_target
ENSG00000008086	CDKL5	0.0658497	0.0299334	non_VHL_target
ENSG00000008130	NADK	-0.115489	-0.390042	non_VHL_target
ENSG00000008256	CYTH3	-0.223527	-0.549761	non_VHL_target
ENSG00000008282	SYPL1	-0.15068	-1.0441	non_VHL_target
ENSG00000008283	CYB561	-0.403765	-0.766411	non_VHL_target
ENSG00000008294	SPAG9	-0.174748	-0.323883	non_VHL_target
ENSG00000008324	SS18L2	-0.0147785	-0.0996327	non_VHL_target
ENSG00000008382	MPND	0.189869	-0.545115	non_VHL_target
ENSG00000008394	MGST1	-0.393863	-0.742081	non_VHL_target
ENSG00000008405	CRY1	-0.26149	-0.228346	non_VHL_target
ENSG00000008517	IL32	0.111842	-0.759565	non_VHL_target
ENSG00000008838	MED24	-0.244012	-0.661481	non_VHL_target
ENSG00000008853	RHOBTB2	-0.588498	-0.389246	non_VHL_target
ENSG00000008952	SEC62	-0.204661	-0.84689	non_VHL_target
ENSG00000008988	RPS20	-0.138541	-0.41988	non_VHL_target
ENSG00000009307	CSDE1	0.022503	-0.564507	non_VHL_target
ENSG00000009335	UBE3C	-0.0279322	-0.575731	non_VHL_target
ENSG00000009413	REV3L	-0.317452	-0.226316	non_VHL_target
ENSG00000009780	FAM76A	0.0628086	-0.800703	non_VHL_target
ENSG00000009830	POMT2	-0.289675	-0.405617	non_VHL_target
ENSG00000009844	VTA1	-0.160727	-1.03277	non_VHL_target
ENSG00000009954	BAZ1B	0.173574	-0.498219	non_VHL_target
ENSG00000010165	EEF1AKNMT	-0.206993	-0.39776	non_VHL_target
ENSG00000010219	DYRK4	0.149854	-0.384925	non_VHL_target
ENSG00000010244	ZNF207	-0.0600796	-0.937272	non_VHL_target
ENSG00000010256	UQCRC1	-0.105812	-1.11117	non_VHL_target
ENSG00000010270	STARD3NL	-0.191862	-0.282874	non_VHL_target
ENSG00000010278	CD9	-0.689357	-0.901699	non_VHL_target
ENSG00000010292	NCAPD2	0.204206	-0.424178	non_VHL_target
ENSG00000010295	IFFO1	-0.301547	-0.383867	non_VHL_target
ENSG00000010361	FUZ	0.142389	-0.732299	non_VHL_target
ENSG00000010404	IDS	0.471943	-0.205335	non_VHL_target
ENSG00000010539	ZNF200	0.0441855	-0.587409	non_VHL_target
ENSG00000010626	LRRC23	-0.18911	-0.249024	non_VHL_target
ENSG00000010704	HFE	-0.476085	-0.528525	non_VHL_target
ENSG00000010803	SCMH1	-0.272485	-0.208918	non_VHL_target
ENSG00000011007	ELOA	-0.0953092	-0.193696	non_VHL_target
ENSG00000011009	LYPLA2	-0.189836	-0.867531	non_VHL_target
ENSG00000011105	TSPAN9	-0.502214	-0.721545	non_VHL_target
ENSG00000011114	BTBD7	-0.0752325	-0.094815	non_VHL_target
ENSG00000011132	APBA3	0.0855032	-0.831544	non_VHL_target
ENSG00000011143	MKS1	-0.132596	-0.815848	non_VHL_target
ENSG00000011243	AKAP8L	-0.516751	-0.139564	non_VHL_target
ENSG00000011258	MBTD1	0.308106	-0.243529	non_VHL_target
ENSG00000011260	UTP18	0.114421	-0.584687	non_VHL_target
ENSG00000011295	TTC19	-0.151414	-0.747651	non_VHL_target
ENSG00000011304	PTBP1	0.0887069	-0.635849	non_VHL_target
ENSG00000011405	PIK3C2A	0.136373	-0.34805	non_VHL_target
ENSG00000011422	PLAUR	0.178784	-0.822989	non_VHL_target
ENSG00000011426	ANLN	0.0877723	-0.278332	non_VHL_target
ENSG00000011478	QPCTL	-0.0391817	-0.833709	non_VHL_target
ENSG00000011485	PPP5C	0.0324066	-1.09116	non_VHL_target
ENSG00000011523	CEP68	-0.172607	-0.649996	non_VHL_target
ENSG00000011566	MAP4K3	-0.353165	-0.27562	non_VHL_target
ENSG00000011638	TMEM159	-0.275447	-0.512515	non_VHL_target
ENSG00000012048	BRCA1	0.309686	-0.181317	non_VHL_target
ENSG00000012061	ERCC1	0.212131	-1.00993	non_VHL_target
ENSG00000012174	MBTPS2	-0.0900973	-0.900142	non_VHL_target
ENSG00000012232	EXTL3	-0.218904	-0.321849	non_VHL_target
ENSG00000012504	NR1H4	0.396345	-0.0257503	non_VHL_target
ENSG00000012660	ELOVL5	-0.269051	-0.865216	non_VHL_target
ENSG00000012822	CALCOCO1	0.0775408	-0.529262	non_VHL_target
ENSG00000012963	UBR7	-0.0976827	-0.774935	non_VHL_target
ENSG00000012983	MAP4K5	-0.00414694	-0.32939	non_VHL_target
ENSG00000013275	PSMC4	0.190174	-1.04603	non_VHL_target
ENSG00000013288	MAN2B2	-0.0203705	-0.581394	non_VHL_target
ENSG00000013306	SLC25A39	-0.107433	-0.210899	non_VHL_target
ENSG00000013364	MVP	-0.140579	-0.451196	non_VHL_target
ENSG00000013374	NUB1	0.0393045	-0.849331	non_VHL_target
ENSG00000013375	PGM3	-0.0658053	-0.400272	non_VHL_target
ENSG00000013392	RWDD2A	-0.0883566	-0.642368	non_VHL_target
ENSG00000013441	CLK1	0.438004	-0.0858876	non_VHL_target
ENSG00000013561	RNF14	-0.265658	-0.479812	non_VHL_target
ENSG00000013563	DNASE1L1	-0.343536	-0.691085	non_VHL_target
ENSG00000013573	DDX11	0.151655	-0.237242	non_VHL_target
ENSG00000013583	HEBP1	-0.254279	-1.10294	non_VHL_target
ENSG00000013588	GPRC5A	-0.0302664	-0.535324	non_VHL_target
ENSG00000013810	TACC3	0.0912934	-0.417606	non_VHL_target
ENSG00000014123	UFL1	-0.106068	-0.0586252	non_VHL_target
ENSG00000014138	POLA2	0.22042	-0.508992	non_VHL_target
ENSG00000014164	ZC3H3	-0.473899	-0.299042	non_VHL_target
ENSG00000014216	CAPN1	-0.225864	-0.736694	non_VHL_target
ENSG00000014641	MDH1	-0.0477242	-0.800669	non_VHL_target
ENSG00000014824	SLC30A9	-0.0204157	-0.618429	non_VHL_target
ENSG00000014919	COX15	-0.360128	-0.804857	non_VHL_target
ENSG00000015153	YAF2	0.0269317	-0.825501	non_VHL_target
ENSG00000015171	ZMYND11	-0.101618	-0.512101	non_VHL_target
ENSG00000015475	BID	0.142112	-0.544955	non_VHL_target
ENSG00000015479	MATR3	0.276513	-0.554495	non_VHL_target
ENSG00000015532	XYLT2	-0.264938	-0.652138	non_VHL_target
ENSG00000016864	GLT8D1	0.131477	-0.395005	non_VHL_target
ENSG00000017260	ATP2C1	-0.120613	-1.13969	non_VHL_target
ENSG00000017797	RALBP1	-0.0105633	-0.618428	non_VHL_target
ENSG00000018189	RUFY3	-0.419542	-0.597659	non_VHL_target
ENSG00000018408	WWTR1	0.0879513	-0.706893	non_VHL_target
ENSG00000018510	AGPS	-0.0910553	-0.230951	non_VHL_target
ENSG00000018610	CXorf56	0.0079109	-0.751838	non_VHL_target
ENSG00000018699	TTC27	0.316237	-0.597693	non_VHL_target
ENSG00000019144	PHLDB1	-0.330295	-0.455231	non_VHL_target
ENSG00000019505	SYT13	2.39192	-0.974781	VHL_loss_induced
ENSG00000019549	SNAI2	-0.198317	-0.720174	non_VHL_target
ENSG00000019582	CD74	-0.238125	-1.09355	non_VHL_target
ENSG00000020129	NCDN	-0.622933	-0.323269	VHL_loss_repressed
ENSG00000020256	ZFP64	0.147572	-0.557821	non_VHL_target
ENSG00000020426	MNAT1	0.28106	-0.863777	non_VHL_target
ENSG00000020577	SAMD4A	0.799181	-0.290143	VHL_loss_induced
ENSG00000020922	MRE11	0.25777	-0.216946	non_VHL_target
ENSG00000021355	SERPINB1	0.231303	-0.895835	non_VHL_target
ENSG00000021574	SPAST	-0.03191	-0.576268	non_VHL_target
ENSG00000022267	FHL1	-0.00823423	-0.834777	non_VHL_target
ENSG00000022277	RTF2	-0.0553673	-0.990282	non_VHL_target
ENSG00000022840	RNF10	0.156346	-0.459547	non_VHL_target
ENSG00000023041	ZDHHC6	0.155546	-0.158944	non_VHL_target
ENSG00000023191	RNH1	0.0541609	-0.988289	non_VHL_target
ENSG00000023228	NDUFS1	-0.23134	-0.0560154	non_VHL_target
ENSG00000023287	RB1CC1	-0.0353034	-0.138794	non_VHL_target
ENSG00000023318	ERP44	-0.0482473	-0.679259	non_VHL_target
ENSG00000023330	ALAS1	-0.0948228	-0.431195	non_VHL_target
ENSG00000023445	BIRC3	0.444878	0.110085	non_VHL_target
ENSG00000023516	AKAP11	-0.118296	-0.0974187	non_VHL_target
ENSG00000023572	GLRX2	0.118199	-0.532702	non_VHL_target
ENSG00000023608	SNAPC1	0.343536	-0.560829	non_VHL_target
ENSG00000023697	DERA	0.769747	-0.7357	VHL_loss_induced
ENSG00000023734	STRAP	-0.0753979	-0.656275	non_VHL_target
ENSG00000023902	PLEKHO1	0.457185	-0.327564	non_VHL_target
ENSG00000023909	GCLM	0.161806	-0.501822	non_VHL_target
ENSG00000024422	EHD2	0.242083	-0.747084	non_VHL_target
ENSG00000024526	DEPDC1	0.127629	-0.653932	non_VHL_target
ENSG00000024862	CCDC28A	0.0528691	-0.417069	non_VHL_target
ENSG00000025039	RRAGD	1.11338	-0.465057	VHL_loss_induced
ENSG00000025156	HSF2	-0.285144	-0.452642	non_VHL_target
ENSG00000025293	PHF20	0.177681	0.0878819	non_VHL_target
ENSG00000025434	NR1H3	-0.453151	-0.62831	non_VHL_target
ENSG00000025708	TYMP	-0.351245	-0.692759	non_VHL_target
ENSG00000025770	NCAPH2	0.224507	-0.908702	non_VHL_target
ENSG00000025772	TOMM34	-0.213607	-0.919141	non_VHL_target
ENSG00000025796	SEC63	0.122134	-0.405451	non_VHL_target
ENSG00000025800	KPNA6	-0.157745	-0.483272	non_VHL_target
ENSG00000026025	VIM	0.894563	-0.557523	VHL_loss_induced
ENSG00000026508	CD44	0.259256	-0.951935	non_VHL_target
ENSG00000026652	AGPAT4	0.0867504	-0.41994	non_VHL_target
ENSG00000027001	MIPEP	-0.29389	-0.41196	non_VHL_target
ENSG00000027697	IFNGR1	-0.400363	-0.294349	non_VHL_target
ENSG00000027847	B4GALT7	0.0626836	-0.453099	non_VHL_target
ENSG00000028116	VRK2	-0.191378	-0.823497	non_VHL_target
ENSG00000028203	VEZT	0.324657	-0.496285	non_VHL_target
ENSG00000028528	SNX1	-0.201311	-1.10116	non_VHL_target
ENSG00000028839	TBPL1	-0.216924	-0.526462	non_VHL_target
ENSG00000029153	ARNTL2	0.0958407	-0.151536	non_VHL_target
ENSG00000029363	BCLAF1	0.0665367	0.13965	non_VHL_target
ENSG00000029364	SLC39A9	-0.360203	-0.282967	non_VHL_target
ENSG00000029639	TFB1M	0.545591	-0.827676	non_VHL_target
ENSG00000029725	RABEP1	-0.141302	-0.288967	non_VHL_target
ENSG00000029993	HMGB3	0.067115	-0.794303	non_VHL_target
ENSG00000030066	NUP160	0.142665	-0.742658	non_VHL_target
ENSG00000030110	BAK1	-0.416423	-0.542899	non_VHL_target
ENSG00000030582	GRN	-0.69473	-0.876032	VHL_loss_repressed
ENSG00000031003	FAM13B	0.165696	-0.304143	non_VHL_target
ENSG00000031691	CENPQ	0.266796	-0.758627	non_VHL_target
ENSG00000031698	SARS1	-0.00154901	-0.537144	non_VHL_target
ENSG00000031823	RANBP3	-0.10417	-0.632964	non_VHL_target
ENSG00000032219	ARID4A	0.0897367	-0.0586737	non_VHL_target
ENSG00000032389	EIPR1	-0.0352478	-0.802991	non_VHL_target
ENSG00000032444	PNPLA6	-0.118484	-0.754958	non_VHL_target
ENSG00000032742	IFT88	0.00860615	-0.449244	non_VHL_target
ENSG00000033011	ALG1	-0.293467	-0.86161	non_VHL_target
ENSG00000033030	ZCCHC8	0.168595	-0.220524	non_VHL_target
ENSG00000033100	CHPF2	-0.645856	-0.0151201	VHL_loss_repressed
ENSG00000033178	UBA6	0.751694	-0.130384	VHL_loss_induced
ENSG00000033800	PIAS1	-0.302369	-0.291294	non_VHL_target
ENSG00000033867	SLC4A7	-0.0604365	-0.0883528	non_VHL_target
ENSG00000034152	MAP2K3	-0.598928	-0.422698	VHL_loss_repressed
ENSG00000034510	TMSB10	0.715258	-0.0315694	VHL_loss_induced
ENSG00000034677	RNF19A	0.191153	-0.302149	non_VHL_target
ENSG00000034693	PEX3	0.297918	-0.781344	non_VHL_target
ENSG00000034713	GABARAPL2	-0.0482896	-0.303791	non_VHL_target
ENSG00000035115	SH3YL1	-0.0422135	-0.190168	non_VHL_target
ENSG00000035141	FAM136A	-0.068722	-0.40193	non_VHL_target
ENSG00000035403	VCL	-0.126668	-0.0939576	non_VHL_target
ENSG00000035499	DEPDC1B	0.413104	-0.33604	non_VHL_target
ENSG00000035681	NSMAF	0.0531665	-0.492063	non_VHL_target
ENSG00000035687	ADSS2	0.114484	-0.727315	non_VHL_target
ENSG00000035928	RFC1	0.410562	-0.361206	non_VHL_target
ENSG00000036054	TBC1D23	-0.0575171	-0.435283	non_VHL_target
ENSG00000036549	AC118549.1	0.163015	-0.322903	non_VHL_target
ENSG00000037042	TUBG2	0.447603	-0.599817	non_VHL_target
ENSG00000037241	RPL26L1	0.303974	-0.817781	non_VHL_target
ENSG00000037474	NSUN2	0.058553	-0.571739	non_VHL_target
ENSG00000037749	MFAP3	-0.53058	-0.247041	non_VHL_target
ENSG00000037757	MRI1	-0.0515252	-1.09069	non_VHL_target
ENSG00000037897	METTL1	-0.326924	-0.985761	non_VHL_target
ENSG00000038002	AGA	0.0603478	-0.939886	non_VHL_target
ENSG00000038210	PI4K2B	0.202608	-0.554725	non_VHL_target
ENSG00000038274	MAT2B	0.296289	-0.609974	non_VHL_target
ENSG00000038427	VCAN	0.647189	-0.226014	VHL_loss_induced
ENSG00000039123	MTREX	0.272239	-0.0403745	non_VHL_target
ENSG00000039319	ZFYVE16	-0.073087	0.115194	non_VHL_target
ENSG00000039523	RIPOR1	-0.0303321	-0.548608	non_VHL_target
ENSG00000039560	RAI14	-0.292091	-0.536034	non_VHL_target
ENSG00000039650	PNKP	0.0339279	-1.01502	non_VHL_target
ENSG00000040275	SPDL1	0.426762	-0.259115	non_VHL_target
ENSG00000040341	STAU2	-0.267469	-0.487756	non_VHL_target
ENSG00000040487	SLC66A1	-0.0687027	-0.774927	non_VHL_target
ENSG00000040531	CTNS	-0.289346	-0.730125	non_VHL_target
ENSG00000040608	RTN4R	0.27522	-0.350405	non_VHL_target
ENSG00000040633	PHF23	-0.164702	-0.623102	non_VHL_target
ENSG00000041353	RAB27B	-0.823932	-0.720708	VHL_loss_repressed
ENSG00000041357	PSMA4	0.154776	-0.637346	non_VHL_target
ENSG00000041802	LSG1	-0.379975	-0.697381	non_VHL_target
ENSG00000041880	PARP3	-0.2592	-0.349969	non_VHL_target
ENSG00000041988	THAP3	0.170592	-0.502847	non_VHL_target
ENSG00000042088	TDP1	0.662532	-0.415588	VHL_loss_induced
ENSG00000042286	AIFM2	0.0267869	-0.915358	non_VHL_target
ENSG00000042317	SPATA7	0.0458306	-0.409093	non_VHL_target
ENSG00000042429	MED17	0.203668	0.0149044	non_VHL_target
ENSG00000042445	RETSAT	-0.407006	-0.804678	non_VHL_target
ENSG00000042493	CAPG	-0.279443	-0.994458	non_VHL_target
ENSG00000042753	AP2S1	-0.00115383	-0.679623	non_VHL_target
ENSG00000043093	DCUN1D1	-0.144584	-0.951338	non_VHL_target
ENSG00000043514	TRIT1	0.556706	-0.496998	non_VHL_target
ENSG00000044115	CTNNA1	-0.00606449	-0.296241	non_VHL_target
ENSG00000044446	PHKA2	1.57296	-0.401674	VHL_loss_induced
ENSG00000044459	CNTLN	-0.00336447	-0.724682	non_VHL_target
ENSG00000044574	HSPA5	0.132805	-0.395154	non_VHL_target
ENSG00000046604	DSG2	0.0405022	-0.181843	non_VHL_target
ENSG00000046647	GEMIN8	0.0856363	-0.926582	non_VHL_target
ENSG00000046651	OFD1	0.275816	-0.377574	non_VHL_target
ENSG00000046889	PREX2	-0.171411	-0.166504	non_VHL_target
ENSG00000047188	YTHDC2	0.326144	-0.224518	non_VHL_target
ENSG00000047249	ATP6V1H	-0.474936	-0.658337	non_VHL_target
ENSG00000047315	POLR2B	0.540152	-0.0840892	non_VHL_target
ENSG00000047410	TPR	0.26049	0.121223	non_VHL_target
ENSG00000047578	KIAA0556	-0.15296	-0.383435	non_VHL_target
ENSG00000047579	DTNBP1	-0.357776	-0.800416	non_VHL_target
ENSG00000047621	C12orf4	-0.0843	-0.234099	non_VHL_target
ENSG00000047634	SCML1	0.130612	-0.255252	non_VHL_target
ENSG00000047849	MAP4	0.156009	-0.390142	non_VHL_target
ENSG00000047932	GOPC	0.373523	-0.356444	non_VHL_target
ENSG00000048028	USP28	-0.0643278	-0.246936	non_VHL_target
ENSG00000048052	HDAC9	-0.00171696	-0.494697	non_VHL_target
ENSG00000048140	TSPAN17	0.0553472	-0.0237755	non_VHL_target
ENSG00000048342	CC2D2A	-0.44475	-0.311139	non_VHL_target
ENSG00000048392	RRM2B	-0.6865	-0.789179	non_VHL_target
ENSG00000048405	ZNF800	0.149373	-0.298298	non_VHL_target
ENSG00000048471	SNX29	-0.275581	-0.375887	non_VHL_target
ENSG00000048544	MRPS10	-0.145544	-0.601753	non_VHL_target
ENSG00000048649	RSF1	0.00645304	0.0254794	non_VHL_target
ENSG00000048991	R3HDM1	-0.204297	-0.577171	non_VHL_target
ENSG00000049167	ERCC8	0.260485	-0.171517	non_VHL_target
ENSG00000049245	VAMP3	-0.0322532	-0.402418	non_VHL_target
ENSG00000049246	PER3	0.716999	-0.327745	VHL_loss_induced
ENSG00000049249	TNFRSF9	-0.746805	-0.608564	VHL_loss_repressed
ENSG00000049449	RCN1	0.0180253	-1.21351	non_VHL_target
ENSG00000049541	RFC2	0.229847	-0.861926	non_VHL_target
ENSG00000049618	ARID1B	-0.113864	-0.318809	non_VHL_target
ENSG00000049656	CLPTM1L	0.176341	-0.586795	non_VHL_target
ENSG00000049759	NEDD4L	-0.481393	-0.313157	non_VHL_target
ENSG00000049769	PPP1R3F	0.796377	-0.459966	non_VHL_target
ENSG00000049860	HEXB	-0.0451936	-1.1644	non_VHL_target
ENSG00000050130	JKAMP	0.0624906	-0.615318	non_VHL_target
ENSG00000050327	ARHGEF5	-0.140227	-0.568465	non_VHL_target
ENSG00000050344	NFE2L3	0.429651	-0.690752	non_VHL_target
ENSG00000050393	MCUR1	0.052468	-0.305373	non_VHL_target
ENSG00000050405	LIMA1	-0.412787	-0.561844	non_VHL_target
ENSG00000050426	LETMD1	-0.436482	-0.49108	non_VHL_target
ENSG00000050748	MAPK9	0.501027	-0.530014	non_VHL_target
ENSG00000050820	BCAR1	-0.411185	-0.844327	non_VHL_target
ENSG00000051009	FAM160A2	0.31761	-0.106549	non_VHL_target
ENSG00000051108	HERPUD1	-0.118872	-0.75554	non_VHL_target
ENSG00000051128	HOMER3	-0.0381569	-0.626982	non_VHL_target
ENSG00000051180	RAD51	0.302791	-0.526528	non_VHL_target
ENSG00000051382	PIK3CB	0.0831977	-0.437773	non_VHL_target
ENSG00000051523	CYBA	-0.161593	-1.18697	non_VHL_target
ENSG00000051596	THOC3	0.520975	-0.807712	non_VHL_target
ENSG00000051620	HEBP2	0.318917	-0.658994	non_VHL_target
ENSG00000052126	PLEKHA5	-0.53604	-0.123662	non_VHL_target
ENSG00000052723	SIKE1	0.160123	-0.466182	non_VHL_target
ENSG00000052802	MSMO1	0.66943	-0.781881	VHL_loss_induced
ENSG00000052841	TTC17	0.00130911	-0.330771	non_VHL_target
ENSG00000053254	FOXN3	0.814337	-0.151567	VHL_loss_induced
ENSG00000053371	AKR7A2	0.074744	-1.16859	non_VHL_target
ENSG00000053372	MRTO4	-0.0258376	-0.831995	non_VHL_target
ENSG00000053501	USE1	-0.142328	-0.897088	non_VHL_target
ENSG00000053747	LAMA3	-0.205138	-0.681218	non_VHL_target
ENSG00000053770	AP5M1	-0.318386	-0.00762753	non_VHL_target
ENSG00000053900	ANAPC4	0.121155	-0.451496	non_VHL_target
ENSG00000054116	TRAPPC3	-0.17311	-0.753533	non_VHL_target
ENSG00000054118	THRAP3	0.264457	-0.125939	non_VHL_target
ENSG00000054148	PHPT1	-0.401729	-0.550561	non_VHL_target
ENSG00000054267	ARID4B	0.227903	-0.132	non_VHL_target
ENSG00000054282	SDCCAG8	0.0690927	-0.565556	non_VHL_target
ENSG00000054392	HHAT	-0.1426	-0.187737	non_VHL_target
ENSG00000054523	KIF1B	-0.0906818	-0.0794442	non_VHL_target
ENSG00000054611	TBC1D22A	0.33889	-0.972492	non_VHL_target
ENSG00000054965	FAM168A	-0.239824	-0.636727	non_VHL_target
ENSG00000054967	RELT	0.906908	-0.817503	VHL_loss_induced
ENSG00000055044	NOP58	-0.0551209	-0.424727	non_VHL_target
ENSG00000055070	SZRD1	-0.0945408	-0.0728136	non_VHL_target
ENSG00000055130	CUL1	0.0533842	-0.445526	non_VHL_target
ENSG00000055147	FAM114A2	0.253907	-0.688867	non_VHL_target
ENSG00000055163	CYFIP2	-0.0460813	-0.492255	non_VHL_target
ENSG00000055208	TAB2	-0.118634	-0.573021	non_VHL_target
ENSG00000055211	GINM1	-0.0605116	-0.990653	non_VHL_target
ENSG00000055332	EIF2AK2	-0.0292587	-0.554673	non_VHL_target
ENSG00000055483	USP36	-0.0761374	-0.323981	non_VHL_target
ENSG00000055609	KMT2C	0.222505	0.121876	non_VHL_target
ENSG00000055950	MRPL43	0.104731	-0.778276	non_VHL_target
ENSG00000056050	HPF1	0.189959	-1.06836	non_VHL_target
ENSG00000056097	ZFR	0.0177064	-0.376781	non_VHL_target
ENSG00000056586	RC3H2	-0.0626538	-0.117147	non_VHL_target
ENSG00000056972	TRAF3IP2	-0.335125	-0.466596	non_VHL_target
ENSG00000057019	DCBLD2	-0.234869	-0.379213	non_VHL_target
ENSG00000057252	SOAT1	0.0736393	-0.452544	non_VHL_target
ENSG00000057294	PKP2	-0.37055	-0.272664	non_VHL_target
ENSG00000057608	GDI2	-0.0328327	-0.736272	non_VHL_target
ENSG00000057663	ATG5	0.079111	-0.200747	non_VHL_target
ENSG00000057757	PITHD1	0.134481	-0.525169	non_VHL_target
ENSG00000057935	MTA3	0.0368012	-0.849894	non_VHL_target
ENSG00000058056	USP13	-0.26835	-0.464679	non_VHL_target
ENSG00000058063	ATP11B	0.169472	-0.369143	non_VHL_target
ENSG00000058085	LAMC2	0.39941	-0.323739	non_VHL_target
ENSG00000058091	CDK14	0.0344298	-0.303511	non_VHL_target
ENSG00000058262	SEC61A1	-0.275994	-0.760203	non_VHL_target
ENSG00000058272	PPP1R12A	0.101986	-0.155389	non_VHL_target
ENSG00000058600	POLR3E	-0.245866	-0.711831	non_VHL_target
ENSG00000058668	ATP2B4	-0.408943	-0.305615	non_VHL_target
ENSG00000058673	ZC3H11A	0.0387485	-0.203044	non_VHL_target
ENSG00000058729	RIOK2	0.277861	-0.236523	non_VHL_target
ENSG00000058799	YIPF1	-0.211225	-0.690556	non_VHL_target
ENSG00000058804	NDC1	-0.428553	-0.696306	non_VHL_target
ENSG00000058866	DGKG	0.0273938	-0.270282	non_VHL_target
ENSG00000059122	FLYWCH1	-0.276142	-0.769374	non_VHL_target
ENSG00000059145	UNKL	0.0733935	-0.499732	non_VHL_target
ENSG00000059377	TBXAS1	0.659834	-0.300284	VHL_loss_induced
ENSG00000059378	PARP12	0.218165	-0.649506	non_VHL_target
ENSG00000059573	ALDH18A1	0.19183	-0.522487	non_VHL_target
ENSG00000059691	GATB	-0.048833	-0.847501	non_VHL_target
ENSG00000059769	DNAJC25	0.175409	-0.676935	non_VHL_target
ENSG00000059804	SLC2A3	0.783704	0.0699235	VHL_loss_induced
ENSG00000060069	CTDP1	0.294125	-0.389919	non_VHL_target
ENSG00000060138	YBX3	-0.141463	-0.814935	non_VHL_target
ENSG00000060237	WNK1	-0.167628	-0.211495	non_VHL_target
ENSG00000060339	CCAR1	-0.185203	0.0487056	non_VHL_target
ENSG00000060491	OGFR	0.346027	-0.572931	non_VHL_target
ENSG00000060642	PIGV	-0.079383	-0.603006	non_VHL_target
ENSG00000060688	SNRNP40	0.0276503	-1.11709	non_VHL_target
ENSG00000060749	QSER1	-0.0276437	-0.0951871	non_VHL_target
ENSG00000060762	MPC1	-0.502341	-0.431417	non_VHL_target
ENSG00000060971	ACAA1	-0.123663	-1.01345	non_VHL_target
ENSG00000061273	HDAC7	-0.15956	-0.78854	non_VHL_target
ENSG00000061656	SPAG4	3.32528	-0.217186	VHL_loss_induced
ENSG00000061676	NCKAP1	-0.00254962	-0.756122	non_VHL_target
ENSG00000061794	MRPS35	-0.0831514	-1.08168	non_VHL_target
ENSG00000061918	GUCY1B1	-0.522898	-0.717083	non_VHL_target
ENSG00000061936	SFSWAP	0.299685	-0.402217	non_VHL_target
ENSG00000062194	GPBP1	0.448209	-0.303388	non_VHL_target
ENSG00000062485	CS	-0.164573	-0.652274	non_VHL_target
ENSG00000062582	MRPS24	0.088065	-0.626356	non_VHL_target
ENSG00000062598	ELMO2	-0.405901	-0.637079	non_VHL_target
ENSG00000062650	WAPL	-0.115859	-0.324488	non_VHL_target
ENSG00000062716	VMP1	-0.0746121	-0.768916	non_VHL_target
ENSG00000062725	APPBP2	-0.376272	-0.45496	non_VHL_target
ENSG00000062822	POLD1	0.255361	-0.60396	non_VHL_target
ENSG00000063046	EIF4B	-0.0259016	0.0506194	non_VHL_target
ENSG00000063176	SPHK2	0.0284534	-0.359117	non_VHL_target
ENSG00000063177	RPL18	0.171956	-0.838084	non_VHL_target
ENSG00000063241	ISOC2	-0.304061	-0.699281	non_VHL_target
ENSG00000063244	U2AF2	-0.0450736	-0.874003	non_VHL_target
ENSG00000063245	EPN1	0.209039	-0.453677	non_VHL_target
ENSG00000063322	MED29	-0.0813111	-0.910718	non_VHL_target
ENSG00000063660	GPC1	-0.544198	-0.830768	non_VHL_target
ENSG00000063761	ADCK1	-1.2352	-1.02216	VHL_loss_repressed
ENSG00000063854	HAGH	0.0415205	-0.770843	non_VHL_target
ENSG00000063978	RNF4	0.154228	-0.652384	non_VHL_target
ENSG00000064012	CASP8	-0.249936	-0.0604049	non_VHL_target
ENSG00000064102	INTS13	0.498356	-0.577538	non_VHL_target
ENSG00000064115	TM7SF3	-0.723922	-0.443843	VHL_loss_repressed
ENSG00000064199	SPA17	-0.113327	-0.903646	non_VHL_target
ENSG00000064205	CCN5	0.0740131	-0.459384	non_VHL_target
ENSG00000064313	TAF2	-0.00512948	0.0588577	non_VHL_target
ENSG00000064393	HIPK2	0.572691	-0.261449	non_VHL_target
ENSG00000064419	TNPO3	-0.083985	-0.271708	non_VHL_target
ENSG00000064490	RFXANK	0.0573766	-0.625018	non_VHL_target
ENSG00000064545	TMEM161A	0.0238842	-0.782912	non_VHL_target
ENSG00000064547	LPAR2	0.235327	-0.788505	non_VHL_target
ENSG00000064601	CTSA	-0.799218	-0.987682	VHL_loss_repressed
ENSG00000064652	SNX24	-0.0599835	-0.406901	non_VHL_target
ENSG00000064666	CNN2	0.058991	-1.25124	non_VHL_target
ENSG00000064703	DDX20	0.0875981	0.0719127	non_VHL_target
ENSG00000064726	BTBD1	-0.240054	-0.749436	non_VHL_target
ENSG00000064932	SBNO2	-0.0242038	-0.26945	non_VHL_target
ENSG00000064961	HMG20B	0.264265	-0.592741	non_VHL_target
ENSG00000064989	CALCRL	-1.07409	-0.222545	VHL_loss_repressed
ENSG00000064995	TAF11	0.0631968	-0.534935	non_VHL_target
ENSG00000064999	ANKS1A	-0.247283	-0.17217	non_VHL_target
ENSG00000065000	AP3D1	-0.118235	-0.592217	non_VHL_target
ENSG00000065057	NTHL1	-0.0909105	-0.87944	non_VHL_target
ENSG00000065135	GNAI3	0.311844	-1.04383	non_VHL_target
ENSG00000065150	IPO5	-0.0640563	-0.457042	non_VHL_target
ENSG00000065154	OAT	-0.249081	-0.487879	non_VHL_target
ENSG00000065183	WDR3	-0.0304993	-0.167078	non_VHL_target
ENSG00000065243	PKN2	-0.0765349	-0.261578	non_VHL_target
ENSG00000065268	WDR18	0.280563	-1.23887	non_VHL_target
ENSG00000065308	TRAM2	0.119149	-0.725613	non_VHL_target
ENSG00000065328	MCM10	-0.0456198	-0.193727	non_VHL_target
ENSG00000065427	KARS1	0.0189511	-0.90832	non_VHL_target
ENSG00000065457	ADAT1	-0.459054	-0.455628	non_VHL_target
ENSG00000065485	PDIA5	0.0387098	-0.941887	non_VHL_target
ENSG00000065491	TBC1D22B	0.321273	-0.62695	non_VHL_target
ENSG00000065518	NDUFB4	0.247834	-0.744044	non_VHL_target
ENSG00000065534	MYLK	0.0135876	-0.39112	non_VHL_target
ENSG00000065548	ZC3H15	0.0865024	-1.03536	non_VHL_target
ENSG00000065559	MAP2K4	0.0126008	-0.450898	non_VHL_target
ENSG00000065600	PACC1	-0.0606591	-0.87017	non_VHL_target
ENSG00000065613	SLK	-0.181004	-0.264684	non_VHL_target
ENSG00000065615	CYB5R4	0.0247945	-0.425116	non_VHL_target
ENSG00000065621	GSTO2	-0.00946444	-0.743694	non_VHL_target
ENSG00000065665	SEC61A2	-0.289082	-0.497106	non_VHL_target
ENSG00000065802	ASB1	0.217569	-0.512927	non_VHL_target
ENSG00000065809	FAM107B	0.391551	-0.172814	non_VHL_target
ENSG00000065833	ME1	0.146938	-0.76775	non_VHL_target
ENSG00000065882	TBC1D1	0.0709396	-0.394964	non_VHL_target
ENSG00000065911	MTHFD2	0.22363	-1.11763	non_VHL_target
ENSG00000065978	YBX1	0.0161171	-0.814267	non_VHL_target
ENSG00000065989	PDE4A	0.0653397	-0.232952	non_VHL_target
ENSG00000066027	PPP2R5A	0.128674	-0.324506	non_VHL_target
ENSG00000066044	ELAVL1	0.00180571	-0.946453	non_VHL_target
ENSG00000066117	SMARCD1	-0.228148	-0.854657	non_VHL_target
ENSG00000066135	KDM4A	0.0137791	-0.0639154	non_VHL_target
ENSG00000066136	NFYC	-0.0512161	-0.72142	non_VHL_target
ENSG00000066185	ZMYND12	-1.41979	-0.220964	VHL_loss_repressed
ENSG00000066230	SLC9A3	0.022878	-0.255974	non_VHL_target
ENSG00000066279	ASPM	0.470089	-0.16367	non_VHL_target
ENSG00000066322	ELOVL1	0.170441	-0.84626	non_VHL_target
ENSG00000066379	ZNRD1	-0.14736	-0.610422	non_VHL_target
ENSG00000066422	ZBTB11	-0.381436	-0.099649	non_VHL_target
ENSG00000066427	ATXN3	0.200107	-0.631492	non_VHL_target
ENSG00000066455	GOLGA5	-0.263901	-0.397389	non_VHL_target
ENSG00000066468	FGFR2	-1.41027	-0.326527	VHL_loss_repressed
ENSG00000066557	LRRC40	0.250265	-0.257887	non_VHL_target
ENSG00000066583	ISOC1	0.372561	-0.783876	non_VHL_target
ENSG00000066629	EML1	-0.0748246	-0.416236	non_VHL_target
ENSG00000066651	TRMT11	0.15895	-0.619413	non_VHL_target
ENSG00000066654	THUMPD1	-0.111771	-0.540826	non_VHL_target
ENSG00000066697	MSANTD3	0.376322	-0.311112	non_VHL_target
ENSG00000066777	ARFGEF1	0.0423052	-0.303463	non_VHL_target
ENSG00000066855	MTFR1	-0.534866	-0.568652	non_VHL_target
ENSG00000066926	FECH	0.308575	-1.03852	non_VHL_target
ENSG00000067064	IDI1	0.637068	-0.788868	VHL_loss_induced
ENSG00000067066	SP100	0.159427	-1.0686	non_VHL_target
ENSG00000067113	PLPP1	0.294402	-0.695827	non_VHL_target
ENSG00000067167	TRAM1	-0.231111	-0.73895	non_VHL_target
ENSG00000067182	TNFRSF1A	-0.27183	-0.56265	non_VHL_target
ENSG00000067208	EVI5	-0.425901	-0.557465	non_VHL_target
ENSG00000067221	STOML1	-0.478157	-0.641756	non_VHL_target
ENSG00000067225	PKM	0.454309	-0.722264	non_VHL_target
ENSG00000067248	DHX29	0.205538	-0.253321	non_VHL_target
ENSG00000067533	RRP15	0.0345004	-0.737707	non_VHL_target
ENSG00000067596	DHX8	-0.204154	0.0217994	non_VHL_target
ENSG00000067606	PRKCZ	0.121524	-1.08901	non_VHL_target
ENSG00000067704	IARS2	0.16911	-0.556227	non_VHL_target
ENSG00000067798	NAV3	0.0769095	-0.00999742	non_VHL_target
ENSG00000067829	IDH3G	-0.145226	-1.19731	non_VHL_target
ENSG00000067836	ROGDI	0.498375	-0.773257	non_VHL_target
ENSG00000067900	ROCK1	0.116148	-0.508554	non_VHL_target
ENSG00000067955	CBFB	0.00744759	-0.550805	non_VHL_target
ENSG00000067992	PDK3	1.27111	-0.530323	VHL_loss_induced
ENSG00000068001	HYAL2	-0.214763	-0.607663	non_VHL_target
ENSG00000068028	RASSF1	0.350234	-0.739239	non_VHL_target
ENSG00000068097	HEATR6	-0.161814	-0.122703	non_VHL_target
ENSG00000068120	COASY	-0.209686	-0.128151	non_VHL_target
ENSG00000068305	MEF2A	-0.418311	-0.524166	non_VHL_target
ENSG00000068308	OTUD5	-0.205323	-0.615634	non_VHL_target
ENSG00000068323	TFE3	0.237517	-0.395345	non_VHL_target
ENSG00000068354	TBC1D25	0.705669	-0.3416	VHL_loss_induced
ENSG00000068366	ACSL4	-0.247239	-0.547311	non_VHL_target
ENSG00000068394	GPKOW	0.0533783	-0.576543	non_VHL_target
ENSG00000068400	GRIPAP1	0.314872	-0.287931	non_VHL_target
ENSG00000068438	FTSJ1	0.556556	-0.759913	non_VHL_target
ENSG00000068489	PRR11	0.354115	-0.70241	non_VHL_target
ENSG00000068697	LAPTM4A	-0.100162	-0.648625	non_VHL_target
ENSG00000068724	TTC7A	0.156375	-0.684331	non_VHL_target
ENSG00000068745	IP6K2	-0.0326356	-0.337942	non_VHL_target
ENSG00000068784	SRBD1	-0.0883581	0.0370517	non_VHL_target
ENSG00000068796	KIF2A	0.24188	-0.590875	non_VHL_target
ENSG00000068885	IFT80	0.231191	-0.0772382	non_VHL_target
ENSG00000068903	SIRT2	0.0211389	-0.570758	non_VHL_target
ENSG00000068912	ERLEC1	-0.330051	-0.581647	non_VHL_target
ENSG00000068971	PPP2R5B	1.38724	-0.442272	VHL_loss_induced
ENSG00000069018	TRPC7	1.11189	-0.266981	non_VHL_target
ENSG00000069020	MAST4	-0.715855	0.162753	non_VHL_target
ENSG00000069248	NUP133	0.210805	-0.515655	non_VHL_target
ENSG00000069275	NUCKS1	0.0993851	-0.567178	non_VHL_target
ENSG00000069329	VPS35	0.189737	-0.0659223	non_VHL_target
ENSG00000069345	DNAJA2	-0.0385311	-0.747044	non_VHL_target
ENSG00000069399	BCL3	-0.120507	-0.596203	non_VHL_target
ENSG00000069509	FUNDC1	0.300577	-0.392631	non_VHL_target
ENSG00000069667	RORA	3.692	-0.277422	VHL_loss_induced
ENSG00000069849	ATP1B3	-0.114414	-0.951905	non_VHL_target
ENSG00000069869	NEDD4	0.691974	-0.165844	VHL_loss_induced
ENSG00000069943	PIGB	-0.0581985	-0.529819	non_VHL_target
ENSG00000069956	MAPK6	0.0752581	-0.335659	non_VHL_target
ENSG00000069966	GNB5	-0.0934301	-0.703269	non_VHL_target
ENSG00000069974	RAB27A	-0.0381545	-0.316933	non_VHL_target
ENSG00000069998	HDHD5	0.641752	-0.392473	VHL_loss_induced
ENSG00000070010	UFD1	0.289793	-1.16714	non_VHL_target
ENSG00000070047	PHRF1	0.135241	0.0944916	non_VHL_target
ENSG00000070081	NUCB2	-0.0909027	-0.537427	non_VHL_target
ENSG00000070087	PFN2	0.078039	-0.717357	non_VHL_target
ENSG00000070214	SLC44A1	0.368791	-0.825272	non_VHL_target
ENSG00000070269	TMEM260	-0.0237084	-0.695808	non_VHL_target
ENSG00000070366	SMG6	0.133622	-0.081113	non_VHL_target
ENSG00000070367	EXOC5	0.0470651	-0.542898	non_VHL_target
ENSG00000070404	FSTL3	0.0619639	-0.676985	non_VHL_target
ENSG00000070413	DGCR2	-0.0486008	-0.216284	non_VHL_target
ENSG00000070423	RNF126	0.257931	-0.727773	non_VHL_target
ENSG00000070476	ZXDC	0.54077	-0.325492	non_VHL_target
ENSG00000070501	POLB	-0.407269	-0.166126	non_VHL_target
ENSG00000070540	WIPI1	-0.236995	-0.664855	non_VHL_target
ENSG00000070614	NDST1	-0.222667	-0.162154	non_VHL_target
ENSG00000070669	ASNS	0.286585	-0.563655	non_VHL_target
ENSG00000070718	AP3M2	0.107092	-0.433878	non_VHL_target
ENSG00000070756	PABPC1	-0.186869	-0.285073	non_VHL_target
ENSG00000070761	CFAP20	0.219282	-0.458339	non_VHL_target
ENSG00000070785	EIF2B3	-0.0912235	-0.667587	non_VHL_target
ENSG00000070814	TCOF1	0.0355969	-0.361546	non_VHL_target
ENSG00000070831	CDC42	-0.124069	-0.945044	non_VHL_target
ENSG00000070950	RAD18	0.222973	-0.364828	non_VHL_target
ENSG00000070961	ATP2B1	-0.313315	-0.245227	non_VHL_target
ENSG00000071082	RPL31	0.151561	-0.632933	non_VHL_target
ENSG00000071205	ARHGAP10	-0.0412371	-0.559566	non_VHL_target
ENSG00000071243	ING3	0.0231601	-0.242982	non_VHL_target
ENSG00000071282	LMCD1	0.210783	-0.622747	non_VHL_target
ENSG00000071462	BUD23	0.00344483	-0.906265	non_VHL_target
ENSG00000071537	SEL1L	0.0301695	-0.158968	non_VHL_target
ENSG00000071539	TRIP13	0.111905	-1.05905	non_VHL_target
ENSG00000071553	ATP6AP1	-0.114856	-1.08	non_VHL_target
ENSG00000071626	DAZAP1	0.243832	-0.887522	non_VHL_target
ENSG00000071655	MBD3	0.482432	-0.677247	non_VHL_target
ENSG00000071794	HLTF	0.0550247	-0.112596	non_VHL_target
ENSG00000071859	FAM50A	0.133362	-0.810493	non_VHL_target
ENSG00000071889	FAM3A	0.32585	-0.607591	non_VHL_target
ENSG00000072042	RDH11	-0.150913	-0.685932	non_VHL_target
ENSG00000072110	ACTN1	0.314744	-0.577549	non_VHL_target
ENSG00000072135	PTPN18	0.243129	-0.487476	non_VHL_target
ENSG00000072195	SPEG	0.590742	-0.415317	non_VHL_target
ENSG00000072210	ALDH3A2	-0.617961	-0.867748	VHL_loss_repressed
ENSG00000072274	TFRC	0.131899	-0.167344	non_VHL_target
ENSG00000072364	AFF4	-0.0191689	-0.202198	non_VHL_target
ENSG00000072401	UBE2D1	-0.287961	-0.462625	non_VHL_target
ENSG00000072415	MPP5	-0.793344	-0.380444	VHL_loss_repressed
ENSG00000072422	RHOBTB1	-0.322654	-0.344832	non_VHL_target
ENSG00000072501	SMC1A	0.280822	-0.189458	non_VHL_target
ENSG00000072506	HSD17B10	-0.0271926	-1.21078	non_VHL_target
ENSG00000072518	MARK2	0.0028026	-0.581482	non_VHL_target
ENSG00000072571	HMMR	0.366083	-0.21408	non_VHL_target
ENSG00000072609	CHFR	0.175639	-0.537538	non_VHL_target
ENSG00000072657	TRHDE	-0.00239579	-0.292783	non_VHL_target
ENSG00000072682	P4HA2	1.08193	-0.552828	VHL_loss_induced
ENSG00000072736	NFATC3	-0.24705	-0.444033	non_VHL_target
ENSG00000072756	TRNT1	-0.200763	-0.73257	non_VHL_target
ENSG00000072786	STK10	0.253909	-0.501769	non_VHL_target
ENSG00000072803	FBXW11	0.176307	-0.430244	non_VHL_target
ENSG00000072818	ACAP1	1.3819	-0.189118	VHL_loss_induced
ENSG00000072849	DERL2	0.145754	-0.824791	non_VHL_target
ENSG00000072864	NDE1	0.0106962	-0.740137	non_VHL_target
ENSG00000072958	AP1M1	-0.00819993	-0.980314	non_VHL_target
ENSG00000073050	XRCC1	-0.0131992	-0.651664	non_VHL_target
ENSG00000073060	SCARB1	0.0859346	-0.883031	non_VHL_target
ENSG00000073111	MCM2	0.2813	-0.24627	non_VHL_target
ENSG00000073169	SELENOO	-0.157215	-0.837965	non_VHL_target
ENSG00000073350	LLGL2	-0.521281	-0.870667	non_VHL_target
ENSG00000073417	PDE8A	-0.0996208	-0.411575	non_VHL_target
ENSG00000073536	NLE1	-0.0891318	-0.649486	non_VHL_target
ENSG00000073578	SDHA	0.032995	-0.645423	non_VHL_target
ENSG00000073584	SMARCE1	-0.00208484	-0.981826	non_VHL_target
ENSG00000073614	KDM5A	0.336178	-0.177097	non_VHL_target
ENSG00000073711	PPP2R3A	0.0172323	-0.332007	non_VHL_target
ENSG00000073712	FERMT2	0.292575	-0.370032	non_VHL_target
ENSG00000073792	IGF2BP2	-0.0569366	-0.708222	non_VHL_target
ENSG00000073803	MAP3K13	0.052534	0.164668	non_VHL_target
ENSG00000073921	PICALM	-0.0104239	-0.486444	non_VHL_target
ENSG00000074071	MRPS34	0.089822	-0.916024	non_VHL_target
ENSG00000074201	CLNS1A	0.170743	-1.12787	non_VHL_target
ENSG00000074219	TEAD2	-0.228173	-0.189956	non_VHL_target
ENSG00000074266	EED	-0.118501	-0.482521	non_VHL_target
ENSG00000074319	TSG101	0.0312527	-0.899124	non_VHL_target
ENSG00000074356	NCBP3	0.583063	-0.506626	non_VHL_target
ENSG00000074410	CA12	2.0491	-0.844926	VHL_loss_induced
ENSG00000074416	MGLL	0.423627	-0.699987	non_VHL_target
ENSG00000074582	BCS1L	-0.030077	-0.528614	non_VHL_target
ENSG00000074590	NUAK1	0.245635	-0.230278	non_VHL_target
ENSG00000074603	DPP8	0.0876481	-0.281687	non_VHL_target
ENSG00000074695	LMAN1	0.471785	-0.760476	non_VHL_target
ENSG00000074696	HACD3	-0.0394181	-1.00797	non_VHL_target
ENSG00000074800	ENO1	0.830241	-0.759201	VHL_loss_induced
ENSG00000074842	MYDGF	0.180521	-0.616147	non_VHL_target
ENSG00000075089	ACTR6	0.362898	-0.513572	non_VHL_target
ENSG00000075131	TIPIN	0.127668	-0.755084	non_VHL_target
ENSG00000075142	SRI	0.0991157	-0.663495	non_VHL_target
ENSG00000075188	NUP37	0.306523	-0.754334	non_VHL_target
ENSG00000075218	GTSE1	0.324302	-0.180833	non_VHL_target
ENSG00000075223	SEMA3C	-0.590988	-0.460228	VHL_loss_repressed
ENSG00000075234	TTC38	-0.0742371	-1.08476	non_VHL_target
ENSG00000075239	ACAT1	-0.220238	-0.676518	non_VHL_target
ENSG00000075292	ZNF638	0.136676	-0.0571542	non_VHL_target
ENSG00000075303	SLC25A40	-0.104846	-0.723879	non_VHL_target
ENSG00000075336	TIMM21	0.31389	-0.51253	non_VHL_target
ENSG00000075391	RASAL2	0.168604	-0.0864278	non_VHL_target
ENSG00000075399	VPS9D1	-0.370237	-0.503778	non_VHL_target
ENSG00000075407	ZNF37A	0.316015	0.00696506	non_VHL_target
ENSG00000075413	MARK3	0.134815	-0.760075	non_VHL_target
ENSG00000075415	SLC25A3	0.124074	-0.875517	non_VHL_target
ENSG00000075420	FNDC3B	0.105633	-0.163584	non_VHL_target
ENSG00000075426	FOSL2	0.00880594	-0.379144	non_VHL_target
ENSG00000075568	TMEM131	-0.126514	-0.468334	non_VHL_target
ENSG00000075618	FSCN1	0.0209489	-1.09074	non_VHL_target
ENSG00000075624	ACTB	0.139915	-1.27669	non_VHL_target
ENSG00000075643	MOCOS	0.057364	-0.401933	non_VHL_target
ENSG00000075711	DLG1	0.0407038	-0.424387	non_VHL_target
ENSG00000075785	RAB7A	-0.217608	-0.603253	non_VHL_target
ENSG00000075790	BCAP29	-0.0489943	-0.991605	non_VHL_target
ENSG00000075856	SART3	0.0794213	0.330433	non_VHL_target
ENSG00000075891	PAX2	-0.0453512	-0.50932	non_VHL_target
ENSG00000075914	EXOSC7	0.0824516	-0.815798	non_VHL_target
ENSG00000075945	KIFAP3	0.660696	-0.447983	VHL_loss_induced
ENSG00000075975	MKRN2	-0.135179	-0.803152	non_VHL_target
ENSG00000076003	MCM6	0.189816	-0.0942155	non_VHL_target
ENSG00000076043	REXO2	0.16218	-0.722289	non_VHL_target
ENSG00000076053	RBM7	-0.05727	-0.527443	non_VHL_target
ENSG00000076067	RBMS2	-0.0710622	-0.397286	non_VHL_target
ENSG00000076108	BAZ2A	-0.105053	-0.207968	non_VHL_target
ENSG00000076242	MLH1	0.156692	-0.0253225	non_VHL_target
ENSG00000076248	UNG	0.03327	-0.940894	non_VHL_target
ENSG00000076382	SPAG5	0.182201	-0.190982	non_VHL_target
ENSG00000076513	ANKRD13A	0.586216	-0.448466	VHL_loss_induced
ENSG00000076554	TPD52	0.412923	-0.673397	non_VHL_target
ENSG00000076604	TRAF4	-0.174025	-0.479401	non_VHL_target
ENSG00000076641	PAG1	-0.327852	-0.101912	non_VHL_target
ENSG00000076650	GPATCH1	0.309058	-0.419038	non_VHL_target
ENSG00000076662	ICAM3	0.212793	-0.241464	non_VHL_target
ENSG00000076685	NT5C2	-0.520629	-0.1993	non_VHL_target
ENSG00000076716	GPC4	-0.685198	-0.562693	VHL_loss_repressed
ENSG00000076770	MBNL3	-0.203284	-0.682918	non_VHL_target
ENSG00000076924	XAB2	-0.174644	-0.16585	non_VHL_target
ENSG00000076928	ARHGEF1	0.338063	-0.565742	non_VHL_target
ENSG00000076944	STXBP2	0.0032714	-0.997131	non_VHL_target
ENSG00000076984	MAP2K7	-0.0378972	-0.664161	non_VHL_target
ENSG00000077044	DGKD	0.132564	-0.34436	non_VHL_target
ENSG00000077147	TM9SF3	0.0124428	-0.77587	non_VHL_target
ENSG00000077150	NFKB2	0.0909106	-0.496248	non_VHL_target
ENSG00000077232	DNAJC10	-0.276195	-0.646699	non_VHL_target
ENSG00000077235	GTF3C1	-0.0325944	0.300926	non_VHL_target
ENSG00000077254	USP33	-0.0705353	-0.237549	non_VHL_target
ENSG00000077264	PAK3	0.170981	-0.137205	non_VHL_target
ENSG00000077312	SNRPA	0.250144	-0.940522	non_VHL_target
ENSG00000077348	EXOSC5	0.644555	-0.898268	VHL_loss_induced
ENSG00000077380	DYNC1I2	0.0992768	-0.449042	non_VHL_target
ENSG00000077420	APBB1IP	-0.342779	-0.381471	non_VHL_target
ENSG00000077454	LRCH4	0.0412877	-0.813153	non_VHL_target
ENSG00000077458	FAM76B	0.173967	-0.463604	non_VHL_target
ENSG00000077463	SIRT6	-0.170844	-0.789856	non_VHL_target
ENSG00000077514	POLD3	0.171948	-0.454754	non_VHL_target
ENSG00000077549	CAPZB	0.0911274	-1.19442	non_VHL_target
ENSG00000077684	JADE1	0.109644	-0.362322	non_VHL_target
ENSG00000077713	SLC25A43	0.126984	-0.405976	non_VHL_target
ENSG00000077721	UBE2A	0.0856885	-0.517109	non_VHL_target
ENSG00000077782	FGFR1	-0.216977	-0.301559	non_VHL_target
ENSG00000077942	FBLN1	-0.133797	-0.938521	non_VHL_target
ENSG00000078043	PIAS2	0.285303	-0.537593	non_VHL_target
ENSG00000078053	AMPH	0.335064	-0.788825	non_VHL_target
ENSG00000078061	ARAF	-0.0904846	-0.533588	non_VHL_target
ENSG00000078070	MCCC1	-0.286375	-0.411581	non_VHL_target
ENSG00000078140	UBE2K	0.0982606	-0.365801	non_VHL_target
ENSG00000078142	PIK3C3	0.434855	0.163302	non_VHL_target
ENSG00000078237	TIGAR	-0.366127	-0.920681	non_VHL_target
ENSG00000078246	TULP3	0.0788275	-0.278293	non_VHL_target
ENSG00000078269	SYNJ2	0.0230335	-0.213353	non_VHL_target
ENSG00000078304	PPP2R5C	0.148369	-0.724177	non_VHL_target
ENSG00000078369	GNB1	0.207704	-0.860135	non_VHL_target
ENSG00000078399	HOXA9	-0.372734	-0.436866	non_VHL_target
ENSG00000078401	EDN1	4.1588	-0.16201	VHL_loss_induced
ENSG00000078403	MLLT10	0.155192	-0.177647	non_VHL_target
ENSG00000078618	NRDC	0.102319	-0.637396	non_VHL_target
ENSG00000078668	VDAC3	0.0781272	-0.855544	non_VHL_target
ENSG00000078674	PCM1	-0.274207	-0.17307	non_VHL_target
ENSG00000078699	CBFA2T2	-0.0569418	-0.133996	non_VHL_target
ENSG00000078725	BRINP1	-0.615034	-0.596405	VHL_loss_repressed
ENSG00000078747	ITCH	-0.100612	-0.334805	non_VHL_target
ENSG00000078804	TP53INP2	-0.427321	-0.690863	non_VHL_target
ENSG00000078808	SDF4	-0.014335	-0.67663	non_VHL_target
ENSG00000078902	TOLLIP	-0.0447554	-1.01296	non_VHL_target
ENSG00000078967	UBE2D4	-0.0320002	-0.0132301	non_VHL_target
ENSG00000079134	THOC1	0.283762	-0.458499	non_VHL_target
ENSG00000079246	XRCC5	0.199572	-0.285098	non_VHL_target
ENSG00000079257	LXN	0.198356	-0.946666	non_VHL_target
ENSG00000079263	SP140	-1.05822	-0.29363	VHL_loss_repressed
ENSG00000079277	MKNK1	0.0596267	-0.536738	non_VHL_target
ENSG00000079308	TNS1	0.799796	-0.359018	VHL_loss_induced
ENSG00000079313	REXO1	0.00287904	-0.159257	non_VHL_target
ENSG00000079332	SAR1A	-0.175223	-0.809944	non_VHL_target
ENSG00000079337	RAPGEF3	-0.738461	-0.502208	VHL_loss_repressed
ENSG00000079387	SENP1	-0.169279	-0.464746	non_VHL_target
ENSG00000079459	FDFT1	0.250539	-0.872908	non_VHL_target
ENSG00000079462	PAFAH1B3	0.1928	-0.86874	non_VHL_target
ENSG00000079616	KIF22	0.203811	-0.144103	non_VHL_target
ENSG00000079691	CARMIL1	-0.0929425	-0.164338	non_VHL_target
ENSG00000079739	PGM1	0.688046	-0.809078	VHL_loss_induced
ENSG00000079785	DDX1	0.0478548	-0.107191	non_VHL_target
ENSG00000079805	DNM2	0.162419	-0.730786	non_VHL_target
ENSG00000079819	EPB41L2	0.033084	-0.290255	non_VHL_target
ENSG00000079931	MOXD1	0.391457	-1.10078	non_VHL_target
ENSG00000079950	STX7	-0.0348785	-0.968837	non_VHL_target
ENSG00000079974	RABL2B	0.207647	-0.460566	non_VHL_target
ENSG00000079999	KEAP1	0.0758085	-0.756905	non_VHL_target
ENSG00000080189	SLC35C2	-0.0774898	-0.321076	non_VHL_target
ENSG00000080200	CRYBG3	0.36047	0.101486	non_VHL_target
ENSG00000080224	EPHA6	0.179627	-0.597349	non_VHL_target
ENSG00000080345	RIF1	0.299928	0.122818	non_VHL_target
ENSG00000080371	RAB21	0.087162	-0.456248	non_VHL_target
ENSG00000080493	SLC4A4	-0.689909	-0.55515	VHL_loss_repressed
ENSG00000080503	SMARCA2	-0.1627	-0.458846	non_VHL_target
ENSG00000080802	CNOT4	-0.111162	-0.262157	non_VHL_target
ENSG00000080815	PSEN1	-0.220799	-0.587768	non_VHL_target
ENSG00000080822	CLDND1	0.339963	-0.460949	non_VHL_target
ENSG00000080823	MOK	-0.282016	-0.465673	non_VHL_target
ENSG00000080824	HSP90AA1	0.0883954	-0.339984	non_VHL_target
ENSG00000080839	RBL1	0.408434	0.191236	non_VHL_target
ENSG00000080845	DLGAP4	0.021185	-0.86489	non_VHL_target
ENSG00000080986	NDC80	0.385019	-0.209337	non_VHL_target
ENSG00000081014	AP4E1	0.123857	-0.188931	non_VHL_target
ENSG00000081019	RSBN1	0.497824	-0.130126	non_VHL_target
ENSG00000081087	OSTM1	-0.477351	-0.933409	non_VHL_target
ENSG00000081154	PCNP	0.109519	-0.304378	non_VHL_target
ENSG00000081177	EXD2	-0.0767606	-0.63977	non_VHL_target
ENSG00000081307	UBA5	0.0681696	-0.617734	non_VHL_target
ENSG00000081320	STK17B	0.388877	-0.345438	non_VHL_target
ENSG00000081377	CDC14B	0.560231	-0.489953	non_VHL_target
ENSG00000081665	ZNF506	-0.0693266	-0.415953	non_VHL_target
ENSG00000081692	JMJD4	-0.186514	-0.728582	non_VHL_target
ENSG00000081721	DUSP12	0.382085	-0.530684	non_VHL_target
ENSG00000081760	AACS	0.252637	-0.611772	non_VHL_target
ENSG00000081791	DELE1	-0.0299879	-0.730658	non_VHL_target
ENSG00000081870	HSPB11	0.43746	-0.576286	non_VHL_target
ENSG00000081923	ATP8B1	-0.402895	-0.409282	non_VHL_target
ENSG00000082068	WDR70	0.186807	-0.570505	non_VHL_target
ENSG00000082146	STRADB	0.0580493	-0.13727	non_VHL_target
ENSG00000082153	BZW1	0.216105	-0.379721	non_VHL_target
ENSG00000082212	ME2	-0.182677	-0.734246	non_VHL_target
ENSG00000082213	C5orf22	-0.248691	-0.636629	non_VHL_target
ENSG00000082258	CCNT2	-0.145832	0.00439024	non_VHL_target
ENSG00000082397	EPB41L3	-0.387813	-0.596703	non_VHL_target
ENSG00000082438	COBLL1	-0.791736	-0.221889	VHL_loss_repressed
ENSG00000082458	DLG3	-0.0171829	-0.70696	non_VHL_target
ENSG00000082515	MRPL22	0.289326	-0.853002	non_VHL_target
ENSG00000082641	NFE2L1	0.352547	-0.250001	non_VHL_target
ENSG00000082684	SEMA5B	2.27725	-0.613957	VHL_loss_induced
ENSG00000082701	GSK3B	-0.203149	-0.483895	non_VHL_target
ENSG00000082898	XPO1	0.1376	-0.474058	non_VHL_target
ENSG00000082996	RNF13	-0.147978	-0.797588	non_VHL_target
ENSG00000083093	PALB2	0.0524359	-0.391797	non_VHL_target
ENSG00000083123	BCKDHB	-0.2909	-0.822824	non_VHL_target
ENSG00000083223	TUT7	-0.148582	-0.0427987	non_VHL_target
ENSG00000083312	TNPO1	0.151702	-0.237754	non_VHL_target
ENSG00000083444	PLOD1	0.468653	-0.792956	non_VHL_target
ENSG00000083457	ITGAE	0.0600046	0.0376707	non_VHL_target
ENSG00000083520	DIS3	-0.149244	0.0174323	non_VHL_target
ENSG00000083535	PIBF1	-0.236716	-0.303989	non_VHL_target
ENSG00000083544	TDRD3	-0.235927	-0.296124	non_VHL_target
ENSG00000083635	NUFIP1	-0.299389	-0.412107	non_VHL_target
ENSG00000083642	PDS5B	-0.058789	0.0796597	non_VHL_target
ENSG00000083720	OXCT1	-0.82546	-0.462764	VHL_loss_repressed
ENSG00000083750	RRAGB	-0.287796	-0.683671	non_VHL_target
ENSG00000083799	CYLD	0.0966453	-0.164881	non_VHL_target
ENSG00000083807	SLC27A5	0.413197	-0.0555184	non_VHL_target
ENSG00000083828	ZNF586	-0.253762	-0.304569	non_VHL_target
ENSG00000083838	ZNF446	0.0759126	-0.644985	non_VHL_target
ENSG00000083844	ZNF264	0.0231033	-0.315271	non_VHL_target
ENSG00000083845	RPS5	0.13041	-0.881559	non_VHL_target
ENSG00000083857	FAT1	0.0162287	0.00261337	non_VHL_target
ENSG00000083896	YTHDC1	0.303934	-0.29784	non_VHL_target
ENSG00000083937	CHMP2B	-0.000760051	-0.570344	non_VHL_target
ENSG00000084070	SMAP2	0.392492	-0.531076	non_VHL_target
ENSG00000084072	PPIE	0.112554	-0.81806	non_VHL_target
ENSG00000084073	ZMPSTE24	-0.275775	-0.63886	non_VHL_target
ENSG00000084090	STARD7	0.0434927	-0.318743	non_VHL_target
ENSG00000084092	NOA1	0.280999	-0.590724	non_VHL_target
ENSG00000084093	REST	0.291341	-0.293526	non_VHL_target
ENSG00000084112	SSH1	0.0794493	-0.132357	non_VHL_target
ENSG00000084207	GSTP1	-0.383226	-1.14237	non_VHL_target
ENSG00000084234	APLP2	-0.54323	-0.320907	non_VHL_target
ENSG00000084463	WBP11	0.147057	-0.639837	non_VHL_target
ENSG00000084623	EIF3I	0.030672	-1.34313	non_VHL_target
ENSG00000084652	TXLNA	-0.158322	-0.331756	non_VHL_target
ENSG00000084693	AGBL5	-0.265544	-0.442004	non_VHL_target
ENSG00000084731	KIF3C	0.157521	-0.287249	non_VHL_target
ENSG00000084733	RAB10	-0.0655138	-0.683301	non_VHL_target
ENSG00000084754	HADHA	-0.273977	-0.0956506	non_VHL_target
ENSG00000084764	MAPRE3	-0.470304	-0.836376	non_VHL_target
ENSG00000085063	CD59	-0.234775	-0.673606	non_VHL_target
ENSG00000085117	CD82	-0.105865	-0.732833	non_VHL_target
ENSG00000085224	ATRX	-0.0160314	-0.04726	non_VHL_target
ENSG00000085231	AK6	0.301855	-0.531115	non_VHL_target
ENSG00000085274	MYNN	0.0629037	-0.419561	non_VHL_target
ENSG00000085365	SCAMP1	0.345026	-0.988056	non_VHL_target
ENSG00000085377	PREP	0.0332849	-0.666985	non_VHL_target
ENSG00000085415	SEH1L	0.190724	-1.0717	non_VHL_target
ENSG00000085449	WDFY1	-0.189231	-0.882617	non_VHL_target
ENSG00000085465	OVGP1	-1.09528	-0.653216	VHL_loss_repressed
ENSG00000085511	MAP3K4	0.332338	-0.159126	non_VHL_target
ENSG00000085563	ABCB1	-0.127085	-0.0581539	non_VHL_target
ENSG00000085644	ZNF213	-0.119401	-0.76511	non_VHL_target
ENSG00000085662	AKR1B1	-0.972615	-1.09686	VHL_loss_repressed
ENSG00000085721	RRN3	-0.22761	-0.204833	non_VHL_target
ENSG00000085733	CTTN	-0.419571	-0.642553	non_VHL_target
ENSG00000085760	MTIF2	-0.0790445	-0.669443	non_VHL_target
ENSG00000085788	DDHD2	0.140952	-0.580506	non_VHL_target
ENSG00000085831	TTC39A	-0.617833	-0.785703	VHL_loss_repressed
ENSG00000085840	ORC1	-0.0777153	-0.284288	non_VHL_target
ENSG00000085871	MGST2	-0.432529	-0.815764	non_VHL_target
ENSG00000085872	CHERP	-0.15479	-0.350198	non_VHL_target
ENSG00000085982	USP40	0.25234	-0.242645	non_VHL_target
ENSG00000085998	POMGNT1	-0.248976	-0.203202	non_VHL_target
ENSG00000085999	RAD54L	-0.0444499	-0.60689	non_VHL_target
ENSG00000086015	MAST2	0.0794983	-0.584495	non_VHL_target
ENSG00000086061	DNAJA1	0.0421102	-0.618428	non_VHL_target
ENSG00000086062	B4GALT1	-0.172521	-0.911307	non_VHL_target
ENSG00000086065	CHMP5	0.0622195	-1.08458	non_VHL_target
ENSG00000086102	NFX1	-0.0366297	-0.26438	non_VHL_target
ENSG00000086189	DIMT1	-0.217501	-0.891897	non_VHL_target
ENSG00000086232	EIF2AK1	0.0537838	-0.229911	non_VHL_target
ENSG00000086289	EPDR1	-0.053753	-0.182674	non_VHL_target
ENSG00000086300	SNX10	-0.204075	-0.507522	non_VHL_target
ENSG00000086475	SEPHS1	-0.157922	-0.66834	non_VHL_target
ENSG00000086504	MRPL28	0.140146	-1.15172	non_VHL_target
ENSG00000086589	RBM22	0.159466	-0.526624	non_VHL_target
ENSG00000086598	TMED2	0.0178496	-0.666428	non_VHL_target
ENSG00000086666	ZFAND6	-0.355576	-0.516601	non_VHL_target
ENSG00000086712	TXLNG	-0.024942	-0.489849	non_VHL_target
ENSG00000086827	ZW10	0.0359245	-0.359957	non_VHL_target
ENSG00000086848	ALG9	0.482526	-0.515562	non_VHL_target
ENSG00000087008	ACOX3	0.0664219	-0.447927	non_VHL_target
ENSG00000087053	MTMR2	0.0733785	-0.314185	non_VHL_target
ENSG00000087074	PPP1R15A	0.312464	-0.0668445	non_VHL_target
ENSG00000087077	TRIP6	-0.527986	-0.784002	non_VHL_target
ENSG00000087086	FTL	-0.371162	-0.449001	non_VHL_target
ENSG00000087088	BAX	-0.164529	-0.35969	non_VHL_target
ENSG00000087152	ATXN7L3	0.295909	-0.0571446	non_VHL_target
ENSG00000087157	PGS1	-0.331735	-0.614907	non_VHL_target
ENSG00000087191	PSMC5	0.0654813	-0.89516	non_VHL_target
ENSG00000087206	UIMC1	0.512167	-0.583875	non_VHL_target
ENSG00000087266	SH3BP2	0.344156	-0.536147	non_VHL_target
ENSG00000087269	NOP14	0.0328906	-0.565607	non_VHL_target
ENSG00000087274	ADD1	-0.176928	-0.374663	non_VHL_target
ENSG00000087299	L2HGDH	-0.250099	-0.604835	non_VHL_target
ENSG00000087302	RTRAF	-0.394123	-0.923447	non_VHL_target
ENSG00000087338	GMCL1	0.413178	-0.0655952	non_VHL_target
ENSG00000087365	SF3B2	-0.048344	-0.438401	non_VHL_target
ENSG00000087448	KLHL42	-0.00132975	-0.666016	non_VHL_target
ENSG00000087460	GNAS	0.0821443	-1.07216	non_VHL_target
ENSG00000087470	DNM1L	0.0479541	-0.713012	non_VHL_target
ENSG00000087502	ERGIC2	-0.163445	-0.527521	non_VHL_target
ENSG00000087586	AURKA	0.188706	-0.656324	non_VHL_target
ENSG00000087842	PIR	0.0178009	-1.02632	non_VHL_target
ENSG00000087884	AAMDC	0.5328	-0.207559	non_VHL_target
ENSG00000087903	RFX2	0.510344	-0.360679	non_VHL_target
ENSG00000087995	METTL2A	0.0387185	-0.763179	non_VHL_target
ENSG00000088035	ALG6	-0.189928	-0.577858	non_VHL_target
ENSG00000088038	CNOT3	0.0125248	-0.767514	non_VHL_target
ENSG00000088205	DDX18	0.127793	-0.319698	non_VHL_target
ENSG00000088247	KHSRP	-0.0555697	-0.616097	non_VHL_target
ENSG00000088298	EDEM2	-0.145023	-0.585379	non_VHL_target
ENSG00000088325	TPX2	0.175961	-0.315491	non_VHL_target
ENSG00000088356	PDRG1	-0.128826	-0.460596	non_VHL_target
ENSG00000088367	EPB41L1	-0.895971	-0.411554	VHL_loss_repressed
ENSG00000088448	ANKRD10	-0.496551	-0.621395	non_VHL_target
ENSG00000088451	TGDS	-0.12335	-0.291969	non_VHL_target
ENSG00000088682	COQ9	-0.465293	-0.715276	non_VHL_target
ENSG00000088727	KIF9	-0.145371	-0.265485	non_VHL_target
ENSG00000088756	ARHGAP28	0.24098	-0.605381	non_VHL_target
ENSG00000088766	CRLS1	0.0694452	-0.142109	non_VHL_target
ENSG00000088826	SMOX	-0.484414	-0.383361	non_VHL_target
ENSG00000088832	FKBP1A	-0.112983	-0.370518	non_VHL_target
ENSG00000088833	NSFL1C	0.0091195	-1.10937	non_VHL_target
ENSG00000088876	ZNF343	-0.140053	-0.159002	non_VHL_target
ENSG00000088888	MAVS	-0.299149	-0.8851	non_VHL_target
ENSG00000088930	XRN2	-0.0980885	-0.330989	non_VHL_target
ENSG00000088986	DYNLL1	0.0239923	-0.28977	non_VHL_target
ENSG00000089006	SNX5	-0.0871572	-0.826258	non_VHL_target
ENSG00000089009	RPL6	0.306484	-0.79232	non_VHL_target
ENSG00000089048	ESF1	-0.0857545	-0.0941631	non_VHL_target
ENSG00000089050	RBBP9	0.179479	-0.766126	non_VHL_target
ENSG00000089053	ANAPC5	0.119919	-0.439763	non_VHL_target
ENSG00000089057	SLC23A2	-0.198531	-0.355106	non_VHL_target
ENSG00000089060	SLC8B1	0.365132	-0.577965	non_VHL_target
ENSG00000089063	TMEM230	-0.243294	-0.243629	non_VHL_target
ENSG00000089094	KDM2B	0.769419	-0.37152	VHL_loss_induced
ENSG00000089123	TASP1	0.0216684	-0.184256	non_VHL_target
ENSG00000089127	OAS1	-0.76082	-0.647628	non_VHL_target
ENSG00000089154	GCN1	-0.125162	-0.264431	non_VHL_target
ENSG00000089157	RPLP0	0.234981	-0.44595	non_VHL_target
ENSG00000089159	PXN	0.141245	-0.700672	non_VHL_target
ENSG00000089177	KIF16B	-0.164646	-0.130098	non_VHL_target
ENSG00000089195	TRMT6	-0.286452	-0.659361	non_VHL_target
ENSG00000089220	PEBP1	-0.0819756	-0.937028	non_VHL_target
ENSG00000089234	BRAP	0.128758	-0.725376	non_VHL_target
ENSG00000089248	ERP29	0.0375845	-0.917746	non_VHL_target
ENSG00000089280	FUS	0.0887222	-0.415653	non_VHL_target
ENSG00000089289	IGBP1	-0.0523102	-0.847785	non_VHL_target
ENSG00000089327	FXYD5	0.0352496	-1.11139	non_VHL_target
ENSG00000089335	ZNF302	0.129096	-0.402042	non_VHL_target
ENSG00000089351	GRAMD1A	-0.407443	-0.780132	non_VHL_target
ENSG00000089486	CDIP1	-0.263436	-0.586532	non_VHL_target
ENSG00000089597	GANAB	-0.0637952	-0.189839	non_VHL_target
ENSG00000089639	GMIP	0.242866	-0.681328	non_VHL_target
ENSG00000089682	RBM41	0.194489	-0.780012	non_VHL_target
ENSG00000089685	BIRC5	0.282544	-0.537731	non_VHL_target
ENSG00000089693	MLF2	-0.141658	-0.434606	non_VHL_target
ENSG00000089723	OTUB2	0.134952	-0.504495	non_VHL_target
ENSG00000089737	DDX24	0.137981	-0.222261	non_VHL_target
ENSG00000089818	NECAP1	0.0132216	-0.866843	non_VHL_target
ENSG00000089820	ARHGAP4	-0.0957016	-0.702319	non_VHL_target
ENSG00000089876	DHX32	0.396134	-0.417663	non_VHL_target
ENSG00000089902	RCOR1	0.19737	-0.382674	non_VHL_target
ENSG00000089916	GPATCH2L	-0.108314	-0.452318	non_VHL_target
ENSG00000090006	LTBP4	0.725899	-0.4438	non_VHL_target
ENSG00000090013	BLVRB	0.0609533	-1.21709	non_VHL_target
ENSG00000090054	SPTLC1	-0.110515	-0.552048	non_VHL_target
ENSG00000090060	PAPOLA	-0.11856	-0.311379	non_VHL_target
ENSG00000090061	CCNK	-0.14342	-0.578509	non_VHL_target
ENSG00000090097	PCBP4	-0.0309203	-0.426007	non_VHL_target
ENSG00000090238	YPEL3	-0.375566	-0.353476	non_VHL_target
ENSG00000090263	MRPS33	-0.217952	-0.50007	non_VHL_target
ENSG00000090266	NDUFB2	-0.253252	-0.385154	non_VHL_target
ENSG00000090273	NUDC	0.03328	-1.00897	non_VHL_target
ENSG00000090316	MAEA	0.0609076	-0.85769	non_VHL_target
ENSG00000090339	ICAM1	-0.0934981	-0.457402	non_VHL_target
ENSG00000090372	STRN4	0.0344839	-0.785325	non_VHL_target
ENSG00000090432	MUL1	-0.256941	-0.757853	non_VHL_target
ENSG00000090447	TFAP4	0.0374522	-0.728052	non_VHL_target
ENSG00000090470	PDCD7	-0.00714996	-0.302575	non_VHL_target
ENSG00000090487	SPG21	-0.147016	-0.50894	non_VHL_target
ENSG00000090520	DNAJB11	-0.0229447	-1.0633	non_VHL_target
ENSG00000090530	P3H2	0.00509896	-1.06786	non_VHL_target
ENSG00000090581	GNPTG	-0.166218	-0.750893	non_VHL_target
ENSG00000090612	ZNF268	-0.181836	-0.442028	non_VHL_target
ENSG00000090615	GOLGA3	-0.024976	-0.165773	non_VHL_target
ENSG00000090621	PABPC4	0.25482	-0.467986	non_VHL_target
ENSG00000090661	CERS4	-0.144755	-0.832477	non_VHL_target
ENSG00000090674	MCOLN1	-0.161709	-0.976327	non_VHL_target
ENSG00000090686	USP48	0.11099	-0.119173	non_VHL_target
ENSG00000090861	AARS1	-0.184478	-0.152463	non_VHL_target
ENSG00000090863	GLG1	0.0972164	-0.0274097	non_VHL_target
ENSG00000090889	KIF4A	0.258445	-0.0355153	non_VHL_target
ENSG00000090905	TNRC6A	-0.0336836	-0.211253	non_VHL_target
ENSG00000090971	NAT14	-0.0647442	-0.420453	non_VHL_target
ENSG00000090989	EXOC1	0.690516	-0.166479	VHL_loss_induced
ENSG00000091009	RBM27	0.393043	-0.345967	non_VHL_target
ENSG00000091039	OSBPL8	0.304922	-0.63655	non_VHL_target
ENSG00000091073	DTX2	-0.431244	-0.745688	non_VHL_target
ENSG00000091127	PUS7	0.208547	-0.398404	non_VHL_target
ENSG00000091136	LAMB1	-0.335484	-0.432705	non_VHL_target
ENSG00000091140	DLD	-0.344968	-0.67352	non_VHL_target
ENSG00000091164	TXNL1	0.287562	-1.01688	non_VHL_target
ENSG00000091317	CMTM6	-0.334294	-0.478515	non_VHL_target
ENSG00000091409	ITGA6	-0.688722	-0.496574	VHL_loss_repressed
ENSG00000091436	MAP3K20	-0.107035	-0.555484	non_VHL_target
ENSG00000091483	FH	0.28142	-0.926772	non_VHL_target
ENSG00000091527	CDV3	0.0651087	-0.913127	non_VHL_target
ENSG00000091542	ALKBH5	0.789429	-0.30335	VHL_loss_induced
ENSG00000091640	SPAG7	-0.0510704	-1.08827	non_VHL_target
ENSG00000091651	ORC6	0.347625	-0.636458	non_VHL_target
ENSG00000091732	ZC3HC1	0.4498	-0.465463	non_VHL_target
ENSG00000091844	RGS17	-0.272494	-0.510521	non_VHL_target
ENSG00000091947	TMEM101	0.111228	-0.904591	non_VHL_target
ENSG00000091986	CCDC80	1.31226	-0.429151	VHL_loss_induced
ENSG00000092010	PSME1	0.0465343	-1.18122	non_VHL_target
ENSG00000092020	PPP2R3C	0.0969204	-0.256858	non_VHL_target
ENSG00000092036	HAUS4	0.194829	-0.807493	non_VHL_target
ENSG00000092094	OSGEP	0.0314989	-0.789564	non_VHL_target
ENSG00000092098	RNF31	-0.282298	-0.780051	non_VHL_target
ENSG00000092140	G2E3	0.234174	-0.26669	non_VHL_target
ENSG00000092148	HECTD1	-0.248653	-0.0375428	non_VHL_target
ENSG00000092199	HNRNPC	0.0731141	-0.649582	non_VHL_target
ENSG00000092201	SUPT16H	0.169791	0.0591842	non_VHL_target
ENSG00000092203	TOX4	0.140242	-0.846967	non_VHL_target
ENSG00000092208	GEMIN2	0.169754	-0.66724	non_VHL_target
ENSG00000092330	TINF2	0.174317	-0.335533	non_VHL_target
ENSG00000092421	SEMA6A	0.6294	-0.459757	VHL_loss_induced
ENSG00000092445	TYRO3	-0.358686	-0.79605	non_VHL_target
ENSG00000092470	WDR76	0.131123	-0.511784	non_VHL_target
ENSG00000092531	SNAP23	0.124707	-1.00146	non_VHL_target
ENSG00000092820	EZR	0.18326	-0.395435	non_VHL_target
ENSG00000092841	MYL6	0.216806	-0.72952	non_VHL_target
ENSG00000092847	AGO1	-0.0224744	-0.606421	non_VHL_target
ENSG00000092853	CLSPN	0.0551617	0.0983196	non_VHL_target
ENSG00000092871	RFFL	-0.344413	-0.57743	non_VHL_target
ENSG00000092931	MFSD11	-0.28863	-0.414148	non_VHL_target
ENSG00000092964	DPYSL2	0.372225	-0.588233	non_VHL_target
ENSG00000092978	GPATCH2	0.0179256	-0.182118	non_VHL_target
ENSG00000093000	NUP50	0.0142731	-0.652399	non_VHL_target
ENSG00000093009	CDC45	0.292864	-0.68048	non_VHL_target
ENSG00000093167	LRRFIP2	0.142758	-0.469006	non_VHL_target
ENSG00000093183	SEC22C	0.0271403	-0.256749	non_VHL_target
ENSG00000094631	HDAC6	0.00586461	-0.45066	non_VHL_target
ENSG00000094804	CDC6	0.0153083	-0.448542	non_VHL_target
ENSG00000094880	CDC23	0.275466	-0.315619	non_VHL_target
ENSG00000094914	AAAS	0.19343	-0.378298	non_VHL_target
ENSG00000094916	CBX5	0.0110488	-0.603941	non_VHL_target
ENSG00000094975	SUCO	-0.137347	-0.422297	non_VHL_target
ENSG00000095002	MSH2	0.0888938	-0.117026	non_VHL_target
ENSG00000095015	MAP3K1	-0.104579	-0.0339473	non_VHL_target
ENSG00000095059	DHPS	0.287938	-1.12306	non_VHL_target
ENSG00000095066	HOOK2	0.310624	-0.993947	non_VHL_target
ENSG00000095139	ARCN1	-0.0200428	-0.501321	non_VHL_target
ENSG00000095209	TMEM38B	-0.285663	-0.785596	non_VHL_target
ENSG00000095261	PSMD5	-0.0680074	-0.852134	non_VHL_target
ENSG00000095321	CRAT	0.11176	-0.728152	non_VHL_target
ENSG00000095380	NANS	-0.0721719	-1.09614	non_VHL_target
ENSG00000095383	TBC1D2	-0.588091	-0.462317	VHL_loss_repressed
ENSG00000095485	CWF19L1	0.0743111	-0.2748	non_VHL_target
ENSG00000095564	BTAF1	0.262715	-0.0235743	non_VHL_target
ENSG00000095574	IKZF5	-0.127166	-0.190914	non_VHL_target
ENSG00000095587	TLL2	0.283727	-0.720352	non_VHL_target
ENSG00000095637	SORBS1	1.35964	-0.357277	VHL_loss_induced
ENSG00000095794	CREM	-0.0263174	-0.172374	non_VHL_target
ENSG00000095906	NUBP2	-0.00764343	-0.6698	non_VHL_target
ENSG00000095951	HIVEP1	0.519811	0.0140303	non_VHL_target
ENSG00000096060	FKBP5	-0.0289697	-0.654522	non_VHL_target
ENSG00000096080	MRPS18A	0.186677	-0.848283	non_VHL_target
ENSG00000096092	TMEM14A	0.046979	-0.219088	non_VHL_target
ENSG00000096093	EFHC1	0.205839	-0.531832	non_VHL_target
ENSG00000096384	HSP90AB1	0.222993	-0.421387	non_VHL_target
ENSG00000096401	CDC5L	0.176355	-0.123588	non_VHL_target
ENSG00000096433	ITPR3	0.292005	-0.223924	non_VHL_target
ENSG00000096717	SIRT1	-0.0613673	-0.515476	non_VHL_target
ENSG00000096746	HNRNPH3	0.32587	-0.602029	non_VHL_target
ENSG00000096872	IFT74	0.273515	-0.408597	non_VHL_target
ENSG00000097021	ACOT7	-0.00466731	-1.10244	non_VHL_target
ENSG00000097033	SH3GLB1	0.153395	-0.784568	non_VHL_target
ENSG00000099194	SCD	2.13922	-0.763572	VHL_loss_induced
ENSG00000099203	TMED1	-0.0292058	-0.834071	non_VHL_target
ENSG00000099204	ABLIM1	-0.551257	-0.689682	non_VHL_target
ENSG00000099246	RAB18	0.230938	-0.863147	non_VHL_target
ENSG00000099250	NRP1	-0.0679444	-0.177647	non_VHL_target
ENSG00000099256	PRTFDC1	-0.659773	-0.810784	non_VHL_target
ENSG00000099282	TSPAN15	-1.00495	-0.642036	VHL_loss_repressed
ENSG00000099290	WASHC2A	-0.360021	0.0984438	non_VHL_target
ENSG00000099330	OCEL1	0.592341	-0.259561	VHL_loss_induced
ENSG00000099331	MYO9B	0.0374643	-0.335259	non_VHL_target
ENSG00000099341	PSMD8	0.110622	-1.16021	non_VHL_target
ENSG00000099377	HSD3B7	0.0267259	-1.00297	non_VHL_target
ENSG00000099385	BCL7C	0.228429	-0.271402	non_VHL_target
ENSG00000099622	CIRBP	0.0398752	-1.08071	non_VHL_target
ENSG00000099624	ATP5F1D	-0.0399663	-0.918568	non_VHL_target
ENSG00000099783	HNRNPM	0.01357	0.00265794	non_VHL_target
ENSG00000099785	MARCHF2	-0.198059	-0.144676	non_VHL_target
ENSG00000099795	NDUFB7	0.0936427	-0.570358	non_VHL_target
ENSG00000099797	TECR	-0.139562	-1.00572	non_VHL_target
ENSG00000099800	TIMM13	0.0360867	-0.348915	non_VHL_target
ENSG00000099804	CDC34	-0.0487147	-0.879972	non_VHL_target
ENSG00000099849	RASSF7	0.515162	-0.76232	non_VHL_target
ENSG00000099860	GADD45B	0.394503	-0.162016	non_VHL_target
ENSG00000099864	PALM	-0.36913	-0.606799	non_VHL_target
ENSG00000099875	MKNK2	-0.547526	-0.713838	non_VHL_target
ENSG00000099899	TRMT2A	-0.21728	-0.644134	non_VHL_target
ENSG00000099901	RANBP1	0.128609	-0.680715	non_VHL_target
ENSG00000099910	KLHL22	-0.439943	-0.675935	non_VHL_target
ENSG00000099917	MED15	-0.0241992	-0.574573	non_VHL_target
ENSG00000099940	SNAP29	-0.0576394	-0.926862	non_VHL_target
ENSG00000099942	CRKL	0.114525	-0.752669	non_VHL_target
ENSG00000099953	MMP11	-1.89245	-0.954576	VHL_loss_repressed
ENSG00000099956	SMARCB1	0.0371733	-1.11255	non_VHL_target
ENSG00000099968	BCL2L13	-0.0404588	-0.476297	non_VHL_target
ENSG00000099977	DDT	0.272357	-0.371716	non_VHL_target
ENSG00000099991	CABIN1	0.314245	-0.23702	non_VHL_target
ENSG00000099992	TBC1D10A	0.316967	-0.746057	non_VHL_target
ENSG00000099995	SF3A1	-0.236268	-0.578884	non_VHL_target
ENSG00000099999	RNF215	0.649788	-0.666739	non_VHL_target
ENSG00000100003	SEC14L2	0.677195	-0.961702	VHL_loss_induced
ENSG00000100014	SPECC1L	-0.227395	-0.285462	non_VHL_target
ENSG00000100023	PPIL2	-0.309269	-0.290214	non_VHL_target
ENSG00000100027	YPEL1	1.4727	0.057485	VHL_loss_induced
ENSG00000100028	SNRPD3	0.0949107	-0.59115	non_VHL_target
ENSG00000100029	PES1	0.241471	-0.744212	non_VHL_target
ENSG00000100030	MAPK1	0.0994396	-1.03208	non_VHL_target
ENSG00000100031	GGT1	-0.473738	-0.953891	non_VHL_target
ENSG00000100034	PPM1F	-0.306022	-0.702217	non_VHL_target
ENSG00000100036	SLC35E4	0.00237684	-0.726566	non_VHL_target
ENSG00000100038	TOP3B	0.0517199	-0.289856	non_VHL_target
ENSG00000100056	ESS2	-0.211018	-0.684362	non_VHL_target
ENSG00000100065	CARD10	0.61154	-0.528698	VHL_loss_induced
ENSG00000100075	SLC25A1	-0.11557	-0.952108	non_VHL_target
ENSG00000100083	GGA1	0.192068	-0.594059	non_VHL_target
ENSG00000100097	LGALS1	0.543992	-0.907809	non_VHL_target
ENSG00000100099	HPS4	0.137258	-0.407898	non_VHL_target
ENSG00000100100	PIK3IP1	-1.37714	-0.669508	VHL_loss_repressed
ENSG00000100104	SRRD	0.119584	-0.348871	non_VHL_target
ENSG00000100109	TFIP11	0.164283	-0.458942	non_VHL_target
ENSG00000100116	GCAT	-0.107434	-1.15737	non_VHL_target
ENSG00000100124	ANKRD54	-0.0248088	-0.660926	non_VHL_target
ENSG00000100129	EIF3L	0.0469614	-0.300942	non_VHL_target
ENSG00000100138	SNU13	-0.0952434	-0.498936	non_VHL_target
ENSG00000100139	MICALL1	-0.434303	-0.530829	non_VHL_target
ENSG00000100142	POLR2F	0.0180025	-0.228632	non_VHL_target
ENSG00000100147	CCDC134	-0.0278896	-0.568507	non_VHL_target
ENSG00000100150	DEPDC5	0.0509952	-0.357346	non_VHL_target
ENSG00000100151	PICK1	0.0690951	-0.924988	non_VHL_target
ENSG00000100162	CENPM	0.0517887	-0.526119	non_VHL_target
ENSG00000100196	KDELR3	-0.373379	-0.9363	non_VHL_target
ENSG00000100209	HSCB	-0.127342	-0.539032	non_VHL_target
ENSG00000100211	CBY1	-0.0897307	-0.494012	non_VHL_target
ENSG00000100216	TOMM22	0.0733379	-0.454052	non_VHL_target
ENSG00000100219	XBP1	-0.148317	-0.581149	non_VHL_target
ENSG00000100220	RTCB	-0.0456354	-0.65252	non_VHL_target
ENSG00000100221	JOSD1	0.0337205	-0.207059	non_VHL_target
ENSG00000100225	FBXO7	0.0658435	-0.495055	non_VHL_target
ENSG00000100226	GTPBP1	-0.134605	-0.453949	non_VHL_target
ENSG00000100227	POLDIP3	-0.159198	-0.987834	non_VHL_target
ENSG00000100228	RAB36	-0.175654	-0.836266	non_VHL_target
ENSG00000100239	PPP6R2	-0.0458856	-0.48856	non_VHL_target
ENSG00000100242	SUN2	0.179875	-0.330383	non_VHL_target
ENSG00000100243	CYB5R3	-0.206149	-1.26142	non_VHL_target
ENSG00000100258	LMF2	0.0436079	-0.956876	non_VHL_target
ENSG00000100263	RHBDD3	-0.277858	-0.606764	non_VHL_target
ENSG00000100266	PACSIN2	0.172431	-0.46245	non_VHL_target
ENSG00000100271	TTLL1	-0.0607275	-0.455986	non_VHL_target
ENSG00000100280	AP1B1	-0.079089	-0.753401	non_VHL_target
ENSG00000100281	HMGXB4	0.0728674	-0.476289	non_VHL_target
ENSG00000100284	TOM1	-0.186017	-0.769112	non_VHL_target
ENSG00000100288	CHKB	0.0395163	-0.791934	non_VHL_target
ENSG00000100290	BIK	0.479145	-0.205918	non_VHL_target
ENSG00000100292	HMOX1	1.12764	-0.984473	VHL_loss_induced
ENSG00000100294	MCAT	-0.063533	-0.863897	non_VHL_target
ENSG00000100297	MCM5	0.253184	-0.436108	non_VHL_target
ENSG00000100299	ARSA	-0.162711	-0.970503	non_VHL_target
ENSG00000100300	TSPO	0.0650732	-0.659891	non_VHL_target
ENSG00000100304	TTLL12	0.0906342	-1.19017	non_VHL_target
ENSG00000100316	RPL3	0.0204475	-0.661076	non_VHL_target
ENSG00000100319	ZMAT5	0.113033	-0.941908	non_VHL_target
ENSG00000100320	RBFOX2	0.135032	-0.0797918	non_VHL_target
ENSG00000100321	SYNGR1	-1.54112	-0.410295	VHL_loss_repressed
ENSG00000100324	TAB1	-0.0542253	-0.85274	non_VHL_target
ENSG00000100325	ASCC2	-0.145815	-0.646674	non_VHL_target
ENSG00000100335	MIEF1	-0.107723	-0.400723	non_VHL_target
ENSG00000100342	APOL1	0.420994	-0.276657	non_VHL_target
ENSG00000100345	MYH9	0.649601	-0.138535	VHL_loss_induced
ENSG00000100347	SAMM50	-0.0959455	-1.10265	non_VHL_target
ENSG00000100348	TXN2	-0.0698268	-0.785265	non_VHL_target
ENSG00000100350	FOXRED2	-0.340388	-0.820788	non_VHL_target
ENSG00000100353	EIF3D	0.0623654	-0.410453	non_VHL_target
ENSG00000100359	SGSM3	-0.0340203	-0.50888	non_VHL_target
ENSG00000100360	IFT27	-0.61322	-0.699474	VHL_loss_repressed
ENSG00000100364	KIAA0930	-0.751107	-0.563436	VHL_loss_repressed
ENSG00000100376	FAM118A	0.0945605	-0.740521	non_VHL_target
ENSG00000100379	KCTD17	-0.0932366	-0.689586	non_VHL_target
ENSG00000100380	ST13	0.0509271	-0.973614	non_VHL_target
ENSG00000100387	RBX1	0.474405	-0.315008	non_VHL_target
ENSG00000100395	L3MBTL2	0.0417806	-0.575437	non_VHL_target
ENSG00000100401	RANGAP1	0.0649325	-0.760102	non_VHL_target
ENSG00000100403	ZC3H7B	0.216471	-0.300648	non_VHL_target
ENSG00000100410	PHF5A	0.089121	-0.352998	non_VHL_target
ENSG00000100412	ACO2	-0.403432	-0.348924	non_VHL_target
ENSG00000100413	POLR3H	-0.208037	-0.337315	non_VHL_target
ENSG00000100416	TRMU	0.145705	-0.428305	non_VHL_target
ENSG00000100417	PMM1	0.191618	-0.937933	non_VHL_target
ENSG00000100418	DESI1	-0.0364403	-0.574616	non_VHL_target
ENSG00000100422	CERK	0.159502	-0.530029	non_VHL_target
ENSG00000100426	ZBED4	0.109371	-0.448397	non_VHL_target
ENSG00000100429	HDAC10	-0.294214	-0.691558	non_VHL_target
ENSG00000100439	ABHD4	-0.342179	-0.898091	non_VHL_target
ENSG00000100442	FKBP3	0.195973	-1.05862	non_VHL_target
ENSG00000100445	SDR39U1	-0.0261456	-0.345416	non_VHL_target
ENSG00000100462	PRMT5	-0.142498	-0.331437	non_VHL_target
ENSG00000100479	POLE2	-0.0540418	-0.419841	non_VHL_target
ENSG00000100503	NIN	-0.112124	-0.21245	non_VHL_target
ENSG00000100504	PYGL	0.345046	-0.767197	non_VHL_target
ENSG00000100519	PSMC6	0.148724	-0.958564	non_VHL_target
ENSG00000100522	GNPNAT1	0.100868	-0.680725	non_VHL_target
ENSG00000100528	CNIH1	-0.232109	-0.803856	non_VHL_target
ENSG00000100532	CGRRF1	0.236497	-0.498405	non_VHL_target
ENSG00000100554	ATP6V1D	-0.118483	-0.807049	non_VHL_target
ENSG00000100557	CCDC198	-0.329103	-0.260944	non_VHL_target
ENSG00000100558	PLEK2	0.225412	-1.01578	non_VHL_target
ENSG00000100564	PIGH	0.39592	-0.653857	non_VHL_target
ENSG00000100567	PSMA3	0.111174	-0.813303	non_VHL_target
ENSG00000100577	GSTZ1	-0.299704	-0.720145	non_VHL_target
ENSG00000100578	KIAA0586	0.0863658	-0.559077	non_VHL_target
ENSG00000100580	TMED8	0.154698	-0.662193	non_VHL_target
ENSG00000100583	SAMD15	-0.0193987	-0.813387	non_VHL_target
ENSG00000100591	AHSA1	-0.0692234	-0.940663	non_VHL_target
ENSG00000100592	DAAM1	0.231101	0.157663	non_VHL_target
ENSG00000100596	SPTLC2	0.209857	-0.668469	non_VHL_target
ENSG00000100599	RIN3	-0.440303	-0.164329	non_VHL_target
ENSG00000100600	LGMN	-0.385656	-0.663155	non_VHL_target
ENSG00000100601	ALKBH1	-0.113511	-0.729123	non_VHL_target
ENSG00000100603	SNW1	0.0724792	-0.194583	non_VHL_target
ENSG00000100605	ITPK1	-0.168015	-0.858509	non_VHL_target
ENSG00000100612	DHRS7	-0.212233	-1.05169	non_VHL_target
ENSG00000100614	PPM1A	-0.165848	-0.288244	non_VHL_target
ENSG00000100644	HIF1A	-2.00606	-0.229837	VHL_loss_repressed
ENSG00000100650	SRSF5	-0.0697281	-0.498405	non_VHL_target
ENSG00000100664	EIF5	0.188164	-0.56269	non_VHL_target
ENSG00000100697	DICER1	0.158405	-0.0523168	non_VHL_target
ENSG00000100711	ZFYVE21	-0.156259	-0.428636	non_VHL_target
ENSG00000100714	MTHFD1	-0.150715	-0.383158	non_VHL_target
ENSG00000100722	ZC3H14	-0.0684189	-0.43199	non_VHL_target
ENSG00000100726	TELO2	-0.132097	-0.589266	non_VHL_target
ENSG00000100744	GSKIP	-0.196485	-0.363515	non_VHL_target
ENSG00000100749	VRK1	0.140538	-0.357537	non_VHL_target
ENSG00000100764	PSMC1	0.173552	-0.983159	non_VHL_target
ENSG00000100784	RPS6KA5	0.210307	-0.227391	non_VHL_target
ENSG00000100802	C14orf93	-0.188379	-0.428468	non_VHL_target
ENSG00000100811	YY1	0.121891	-1.06552	non_VHL_target
ENSG00000100813	ACIN1	0.0336387	-0.238389	non_VHL_target
ENSG00000100814	CCNB1IP1	0.214934	-0.0482596	non_VHL_target
ENSG00000100815	TRIP11	-0.0677915	0.0359107	non_VHL_target
ENSG00000100823	APEX1	0.0505581	-0.969078	non_VHL_target
ENSG00000100836	PABPN1	0.0866533	-0.870386	non_VHL_target
ENSG00000100865	CINP	0.1107	-0.441287	non_VHL_target
ENSG00000100883	SRP54	-0.00600397	-0.461266	non_VHL_target
ENSG00000100888	CHD8	-0.0987042	-0.303541	non_VHL_target
ENSG00000100889	PCK2	0.372893	-0.608658	non_VHL_target
ENSG00000100890	PRORP	0.11249	-0.225418	non_VHL_target
ENSG00000100902	PSMA6	0.231941	-1.14926	non_VHL_target
ENSG00000100906	NFKBIA	-0.369953	-0.544387	non_VHL_target
ENSG00000100908	EMC9	0.749066	-0.731668	VHL_loss_induced
ENSG00000100911	PSME2	-0.108782	-1.12351	non_VHL_target
ENSG00000100926	TM9SF1	0.0237551	-0.832307	non_VHL_target
ENSG00000100934	SEC23A	-0.121125	-0.791521	non_VHL_target
ENSG00000100938	GMPR2	-0.12678	-0.771003	non_VHL_target
ENSG00000100941	PNN	0.0941277	-0.378205	non_VHL_target
ENSG00000100949	RABGGTA	-0.00119049	-0.952129	non_VHL_target
ENSG00000100982	PCIF1	0.0348732	-0.510138	non_VHL_target
ENSG00000100983	GSS	-0.337232	-1.08496	non_VHL_target
ENSG00000100991	TRPC4AP	0.0579177	-0.436274	non_VHL_target
ENSG00000100994	PYGB	-0.14267	-0.498405	non_VHL_target
ENSG00000100997	ABHD12	0.039693	-0.775298	non_VHL_target
ENSG00000101000	PROCR	0.109482	-1.1458	non_VHL_target
ENSG00000101003	GINS1	-0.0624952	-0.579775	non_VHL_target
ENSG00000101017	CD40	0.339945	-0.886548	non_VHL_target
ENSG00000101019	UQCC1	-0.387736	-0.443784	non_VHL_target
ENSG00000101040	ZMYND8	-0.155842	-0.0335396	non_VHL_target
ENSG00000101049	SGK2	-1.48655	-0.668392	VHL_loss_repressed
ENSG00000101052	IFT52	0.0785173	-0.737797	non_VHL_target
ENSG00000101057	MYBL2	0.252535	-0.239358	non_VHL_target
ENSG00000101079	NDRG3	-0.27893	-0.894442	non_VHL_target
ENSG00000101084	RAB5IF	-0.205934	-0.250112	non_VHL_target
ENSG00000101109	STK4	-0.0151724	-0.746487	non_VHL_target
ENSG00000101132	PFDN4	0.0686601	-0.562486	non_VHL_target
ENSG00000101138	CSTF1	0.184598	-0.519046	non_VHL_target
ENSG00000101146	RAE1	0.0311281	-0.716159	non_VHL_target
ENSG00000101150	TPD52L2	-0.233967	-0.604114	non_VHL_target
ENSG00000101152	DNAJC5	0.358674	-0.595024	non_VHL_target
ENSG00000101160	CTSZ	-0.0656651	-0.753324	non_VHL_target
ENSG00000101161	PRPF6	0.16761	-0.0777159	non_VHL_target
ENSG00000101166	PRELID3B	-0.222554	-0.700067	non_VHL_target
ENSG00000101181	MTG2	-0.0760886	-0.504467	non_VHL_target
ENSG00000101182	PSMA7	0.186179	-0.938633	non_VHL_target
ENSG00000101187	SLCO4A1	0.27937	-0.632218	non_VHL_target
ENSG00000101189	MRGBP	0.531457	-0.113286	non_VHL_target
ENSG00000101191	DIDO1	-0.0114019	0.0158336	non_VHL_target
ENSG00000101193	GID8	-0.102333	-0.626776	non_VHL_target
ENSG00000101198	NKAIN4	-0.436553	-0.243188	non_VHL_target
ENSG00000101199	ARFGAP1	-0.129287	-0.796516	non_VHL_target
ENSG00000101216	GMEB2	0.216427	-0.45745	non_VHL_target
ENSG00000101220	C20orf27	-0.120401	-0.356953	non_VHL_target
ENSG00000101224	CDC25B	-0.203093	-0.815304	non_VHL_target
ENSG00000101236	RNF24	1.48125	-0.468743	VHL_loss_induced
ENSG00000101255	TRIB3	1.52552	-0.537338	VHL_loss_induced
ENSG00000101265	RASSF2	0.285479	-0.5776	non_VHL_target
ENSG00000101266	CSNK2A1	-0.0457689	-0.756005	non_VHL_target
ENSG00000101294	HM13	-0.167443	-1.23416	non_VHL_target
ENSG00000101307	SIRPB1	-0.547316	-0.815192	non_VHL_target
ENSG00000101310	SEC23B	0.075017	-0.366718	non_VHL_target
ENSG00000101311	FERMT1	-0.407917	-0.580637	non_VHL_target
ENSG00000101333	PLCB4	-0.287662	-0.287879	non_VHL_target
ENSG00000101335	MYL9	-0.344946	-1.03171	non_VHL_target
ENSG00000101337	TM9SF4	-0.0930529	-0.493735	non_VHL_target
ENSG00000101343	CRNKL1	0.132541	-0.18504	non_VHL_target
ENSG00000101346	POFUT1	0.155381	-0.777014	non_VHL_target
ENSG00000101347	SAMHD1	0.00722421	-0.762224	non_VHL_target
ENSG00000101350	KIF3B	-0.298158	-0.177803	non_VHL_target
ENSG00000101361	NOP56	-0.234757	-0.385517	non_VHL_target
ENSG00000101363	MANBAL	-0.170092	-0.18169	non_VHL_target
ENSG00000101365	IDH3B	-0.124992	-1.06758	non_VHL_target
ENSG00000101367	MAPRE1	-0.0557865	-0.952286	non_VHL_target
ENSG00000101384	JAG1	0.045187	-0.180291	non_VHL_target
ENSG00000101391	CDK5RAP1	-0.119139	-0.476365	non_VHL_target
ENSG00000101400	SNTA1	1.11721	-0.459655	VHL_loss_induced
ENSG00000101407	TTI1	0.0584951	0.0323102	non_VHL_target
ENSG00000101412	E2F1	0.395748	-0.19929	non_VHL_target
ENSG00000101417	PXMP4	0.327214	-0.770291	non_VHL_target
ENSG00000101421	CHMP4B	0.036688	-0.923544	non_VHL_target
ENSG00000101439	CST3	-0.00487398	-0.658704	non_VHL_target
ENSG00000101442	ACTR5	0.126489	-0.501046	non_VHL_target
ENSG00000101444	AHCY	-0.222391	-0.780205	non_VHL_target
ENSG00000101447	FAM83D	0.0726902	-0.686371	non_VHL_target
ENSG00000101452	DHX35	-0.454294	0.342263	non_VHL_target
ENSG00000101457	DNTTIP1	0.334732	-1.03436	non_VHL_target
ENSG00000101464	PIGU	-0.0295137	-0.960271	non_VHL_target
ENSG00000101473	ACOT8	-0.179029	-0.508842	non_VHL_target
ENSG00000101474	APMAP	-0.0486561	-0.704152	non_VHL_target
ENSG00000101544	ADNP2	0.0881144	-0.525763	non_VHL_target
ENSG00000101546	RBFA	0.204776	-0.642469	non_VHL_target
ENSG00000101557	USP14	0.233528	-0.5	non_VHL_target
ENSG00000101558	VAPA	-0.0533847	-0.855464	non_VHL_target
ENSG00000101574	METTL4	0.398729	-0.270689	non_VHL_target
ENSG00000101577	LPIN2	0.13046	-0.444198	non_VHL_target
ENSG00000101596	SMCHD1	0.355326	-0.15647	non_VHL_target
ENSG00000101608	MYL12A	0.415409	-0.69165	non_VHL_target
ENSG00000101624	CEP76	0.213544	-0.50663	non_VHL_target
ENSG00000101639	CEP192	0.613039	-0.0161273	VHL_loss_induced
ENSG00000101654	RNMT	0.588375	-0.213013	VHL_loss_induced
ENSG00000101665	SMAD7	0.759486	-0.464279	VHL_loss_induced
ENSG00000101745	ANKRD12	0.343251	0.0471208	non_VHL_target
ENSG00000101751	POLI	0.272135	-0.143506	non_VHL_target
ENSG00000101773	RBBP8	0.0162067	-0.343876	non_VHL_target
ENSG00000101782	RIOK3	0.809915	-0.596694	VHL_loss_induced
ENSG00000101811	CSTF2	0.153542	-0.574864	non_VHL_target
ENSG00000101843	PSMD10	0.0283794	-0.80005	non_VHL_target
ENSG00000101849	TBL1X	-0.254149	-0.547998	non_VHL_target
ENSG00000101856	PGRMC1	-0.0248894	-0.90196	non_VHL_target
ENSG00000101868	POLA1	0.381843	-0.0663209	non_VHL_target
ENSG00000101871	MID1	-0.431437	-0.249771	non_VHL_target
ENSG00000101882	NKAP	0.176342	-0.9356	non_VHL_target
ENSG00000101888	NXT2	0.279032	-0.258288	non_VHL_target
ENSG00000101898	MCTS2P	-0.0218798	-0.549545	non_VHL_target
ENSG00000101901	ALG13	0.00593604	-0.397747	non_VHL_target
ENSG00000101911	PRPS2	0.0934449	-1.05614	non_VHL_target
ENSG00000101928	MOSPD1	-0.0987488	-0.274852	non_VHL_target
ENSG00000101935	AMMECR1	-0.419679	-0.658455	non_VHL_target
ENSG00000101940	WDR13	0.143317	-0.536994	non_VHL_target
ENSG00000101945	SUV39H1	0.285052	-0.736106	non_VHL_target
ENSG00000101955	SRPX	0.324108	-0.868934	non_VHL_target
ENSG00000101966	XIAP	-0.275961	-0.407076	non_VHL_target
ENSG00000101972	STAG2	0.103616	-0.342993	non_VHL_target
ENSG00000101974	ATP11C	-0.42507	-0.197469	non_VHL_target
ENSG00000101997	CCDC22	0.390179	-0.821939	non_VHL_target
ENSG00000102007	PLP2	0.364284	-0.778405	non_VHL_target
ENSG00000102024	PLS3	-0.00214078	-0.104038	non_VHL_target
ENSG00000102030	NAA10	-0.0942376	-1.01578	non_VHL_target
ENSG00000102034	ELF4	0.0475096	-0.401655	non_VHL_target
ENSG00000102038	SMARCA1	0.246828	-0.126286	non_VHL_target
ENSG00000102048	ASB9	-0.0396441	-0.676526	non_VHL_target
ENSG00000102078	SLC25A14	0.3403	-0.591394	non_VHL_target
ENSG00000102081	FMR1	0.367303	-0.746642	non_VHL_target
ENSG00000102096	PIM2	0.172679	-0.660262	non_VHL_target
ENSG00000102100	SLC35A2	-0.222849	-0.914059	non_VHL_target
ENSG00000102103	PQBP1	0.0316986	-1.19587	non_VHL_target
ENSG00000102109	PCSK1N	0.459605	-0.712412	non_VHL_target
ENSG00000102119	EMD	0.0421061	-0.743446	non_VHL_target
ENSG00000102125	TAZ	0.374323	-0.591511	non_VHL_target
ENSG00000102144	PGK1	1.75819	-0.653701	VHL_loss_induced
ENSG00000102158	MAGT1	-0.267594	-0.874852	non_VHL_target
ENSG00000102172	SMS	0.455232	-0.869898	non_VHL_target
ENSG00000102174	PHEX	0.607932	-0.41369	VHL_loss_induced
ENSG00000102178	UBL4A	0.14674	-0.448542	non_VHL_target
ENSG00000102189	EEA1	-0.180155	-0.253735	non_VHL_target
ENSG00000102225	CDK16	0.103079	-0.118261	non_VHL_target
ENSG00000102226	USP11	-0.429251	-0.00919685	non_VHL_target
ENSG00000102241	HTATSF1	-0.188693	-0.632231	non_VHL_target
ENSG00000102265	TIMP1	-0.326029	-1.24042	non_VHL_target
ENSG00000102302	FGD1	0.0788039	-0.800136	non_VHL_target
ENSG00000102309	PIN4	0.335027	-0.667466	non_VHL_target
ENSG00000102312	PORCN	1.14988	-0.732626	VHL_loss_induced
ENSG00000102316	MAGED2	-0.142862	-0.425123	non_VHL_target
ENSG00000102317	RBM3	0.0059549	-0.969844	non_VHL_target
ENSG00000102359	SRPX2	0.520642	-0.172303	non_VHL_target
ENSG00000102384	CENPI	0.431121	-0.278101	non_VHL_target
ENSG00000102390	PBDC1	0.0613764	-0.929222	non_VHL_target
ENSG00000102393	GLA	-0.0922093	-0.729585	non_VHL_target
ENSG00000102401	ARMCX3	-0.358434	-0.699211	non_VHL_target
ENSG00000102471	NDFIP2	-0.0449736	-0.809653	non_VHL_target
ENSG00000102531	FNDC3A	-0.218555	-0.370216	non_VHL_target
ENSG00000102543	CDADC1	-0.140193	-0.0443952	non_VHL_target
ENSG00000102547	CAB39L	-0.177964	0.0609754	non_VHL_target
ENSG00000102554	KLF5	-0.261502	-0.372541	non_VHL_target
ENSG00000102572	STK24	0.316114	-1.02812	non_VHL_target
ENSG00000102580	DNAJC3	-0.31458	-0.760281	non_VHL_target
ENSG00000102595	UGGT2	-0.158227	-0.899333	non_VHL_target
ENSG00000102606	ARHGEF7	-0.20444	-0.564898	non_VHL_target
ENSG00000102699	PARP4	-0.248425	-0.115121	non_VHL_target
ENSG00000102710	SUPT20H	-0.197064	-0.359716	non_VHL_target
ENSG00000102738	MRPS31	-0.0644442	-0.585887	non_VHL_target
ENSG00000102743	SLC25A15	-0.200528	-0.709264	non_VHL_target
ENSG00000102753	KPNA3	-0.116961	-0.846399	non_VHL_target
ENSG00000102780	DGKH	0.00325933	0.0805626	non_VHL_target
ENSG00000102781	KATNAL1	0.234122	-0.302757	non_VHL_target
ENSG00000102786	INTS6	-0.207961	-0.167181	non_VHL_target
ENSG00000102796	DHRS12	-0.310822	-0.308265	non_VHL_target
ENSG00000102804	TSC22D1	-1.20783	-0.216506	VHL_loss_repressed
ENSG00000102805	CLN5	0.0163586	-0.923758	non_VHL_target
ENSG00000102858	MGRN1	0.0621731	-0.921416	non_VHL_target
ENSG00000102871	TRADD	0.207319	-0.620614	non_VHL_target
ENSG00000102882	MAPK3	-0.0497587	-1.10246	non_VHL_target
ENSG00000102893	PHKB	-0.436788	-0.415197	non_VHL_target
ENSG00000102897	LYRM1	0.0556427	-0.320439	non_VHL_target
ENSG00000102898	NUTF2	-0.0707799	-0.598662	non_VHL_target
ENSG00000102900	NUP93	-0.0936288	-0.443983	non_VHL_target
ENSG00000102908	NFAT5	-0.379173	-0.1985	non_VHL_target
ENSG00000102910	LONP2	-0.0406449	-0.395216	non_VHL_target
ENSG00000102921	N4BP1	0.0438023	-0.275048	non_VHL_target
ENSG00000102931	ARL2BP	-0.590423	-0.321377	VHL_loss_repressed
ENSG00000102934	PLLP	-1.57561	-0.684891	VHL_loss_repressed
ENSG00000102967	DHODH	0.167395	-0.801116	non_VHL_target
ENSG00000102974	CTCF	0.121305	-0.394687	non_VHL_target
ENSG00000102977	ACD	0.211119	-0.798917	non_VHL_target
ENSG00000102978	POLR2C	-0.0821292	-0.884649	non_VHL_target
ENSG00000102981	PARD6A	0.0924984	-0.0255088	non_VHL_target
ENSG00000102984	ZNF821	0.303166	-0.306839	non_VHL_target
ENSG00000102996	MMP15	0.309926	-0.803346	non_VHL_target
ENSG00000103005	USB1	0.0219932	-0.146349	non_VHL_target
ENSG00000103018	CYB5B	0.0853772	-0.624064	non_VHL_target
ENSG00000103021	CCDC113	-0.104729	-0.784387	non_VHL_target
ENSG00000103024	NME3	-0.235444	-0.662447	non_VHL_target
ENSG00000103035	PSMD7	0.133877	-0.951624	non_VHL_target
ENSG00000103037	SETD6	-0.139079	-0.721115	non_VHL_target
ENSG00000103042	SLC38A7	-0.339868	-0.7163	non_VHL_target
ENSG00000103043	VAC14	-0.338816	-0.665848	non_VHL_target
ENSG00000103047	TANGO6	-0.446529	-0.489744	non_VHL_target
ENSG00000103051	COG4	-0.0341001	-0.633417	non_VHL_target
ENSG00000103061	SLC7A6OS	-0.165573	-0.853822	non_VHL_target
ENSG00000103066	PLA2G15	0.130363	-1.0042	non_VHL_target
ENSG00000103091	WDR59	0.00453419	-0.513949	non_VHL_target
ENSG00000103111	MON1B	-0.169087	-0.499487	non_VHL_target
ENSG00000103121	CMC2	-0.0116196	-0.0605067	non_VHL_target
ENSG00000103145	HCFC1R1	0.46035	-0.242159	non_VHL_target
ENSG00000103148	NPRL3	0.0153982	-0.751605	non_VHL_target
ENSG00000103150	MLYCD	0.671114	-0.733815	VHL_loss_induced
ENSG00000103152	MPG	-0.191098	-0.740676	non_VHL_target
ENSG00000103160	HSDL1	-0.0886391	-0.76048	non_VHL_target
ENSG00000103168	TAF1C	-0.143874	-0.180046	non_VHL_target
ENSG00000103174	NAGPA	-0.27841	-0.824928	non_VHL_target
ENSG00000103187	COTL1	-0.313967	-0.711397	non_VHL_target
ENSG00000103194	USP10	0.0827886	-0.336204	non_VHL_target
ENSG00000103196	CRISPLD2	-0.00804873	-0.32656	non_VHL_target
ENSG00000103202	NME4	-0.545564	-0.246163	non_VHL_target
ENSG00000103227	LMF1	-0.211532	-0.899054	non_VHL_target
ENSG00000103245	CIAO3	-0.0716208	-0.790764	non_VHL_target
ENSG00000103248	MTHFSD	-0.175386	-0.701	non_VHL_target
ENSG00000103249	CLCN7	-0.618245	-0.916095	VHL_loss_repressed
ENSG00000103253	HAGHL	-0.302999	-0.564952	non_VHL_target
ENSG00000103254	ANTKMT	0.0200871	-0.691187	non_VHL_target
ENSG00000103257	SLC7A5	0.701317	-1.12458	VHL_loss_induced
ENSG00000103260	METRN	-0.715926	-0.214792	VHL_loss_repressed
ENSG00000103264	FBXO31	-0.356369	-0.768972	non_VHL_target
ENSG00000103266	STUB1	-0.00232982	-0.662291	non_VHL_target
ENSG00000103274	NUBP1	-0.0348262	-0.813894	non_VHL_target
ENSG00000103275	UBE2I	0.140529	-0.877791	non_VHL_target
ENSG00000103316	CRYM	-1.06926	-0.484815	VHL_loss_repressed
ENSG00000103335	PIEZO1	0.242339	-0.4199	non_VHL_target
ENSG00000103342	GSPT1	-0.0529199	-0.513235	non_VHL_target
ENSG00000103343	ZNF174	0.0535655	-0.502587	non_VHL_target
ENSG00000103351	CLUAP1	-0.222299	-0.337272	non_VHL_target
ENSG00000103353	UBFD1	-0.114651	-1.14215	non_VHL_target
ENSG00000103356	EARS2	-0.373332	-0.754888	non_VHL_target
ENSG00000103363	ELOB	-0.136941	-0.718015	non_VHL_target
ENSG00000103365	GGA2	-0.0408125	-0.740522	non_VHL_target
ENSG00000103381	CPPED1	-0.388598	-0.866038	non_VHL_target
ENSG00000103415	HMOX2	-0.243953	-0.987347	non_VHL_target
ENSG00000103423	DNAJA3	-0.226718	-1.08832	non_VHL_target
ENSG00000103429	BFAR	-0.0348796	-0.655406	non_VHL_target
ENSG00000103479	RBL2	0.239093	-0.78766	non_VHL_target
ENSG00000103494	RPGRIP1L	0.141979	-0.108391	non_VHL_target
ENSG00000103495	MAZ	0.0853246	-0.329789	non_VHL_target
ENSG00000103496	STX4	-0.277511	-0.448673	non_VHL_target
ENSG00000103502	CDIPT	-0.0884322	-0.548636	non_VHL_target
ENSG00000103507	BCKDK	0.436737	-0.745208	non_VHL_target
ENSG00000103510	KAT8	-0.0773723	-0.957312	non_VHL_target
ENSG00000103540	CCP110	-0.00329494	-0.216709	non_VHL_target
ENSG00000103544	VPS35L	-0.340018	-0.293264	non_VHL_target
ENSG00000103549	RNF40	-0.275543	-0.364652	non_VHL_target
ENSG00000103550	KNOP1	-0.0594402	-0.483078	non_VHL_target
ENSG00000103591	AAGAB	-0.380676	-0.790198	non_VHL_target
ENSG00000103642	LACTB	0.436539	-0.767003	non_VHL_target
ENSG00000103653	CSK	0.0287361	-0.907006	non_VHL_target
ENSG00000103671	TRIP4	0.169039	-0.351044	non_VHL_target
ENSG00000103707	MTFMT	0.0730196	-0.633285	non_VHL_target
ENSG00000103769	RAB11A	-0.089295	-0.987303	non_VHL_target
ENSG00000103811	CTSH	-0.325796	-1.19349	non_VHL_target
ENSG00000103852	TTC23	-0.116681	-0.45236	non_VHL_target
ENSG00000103855	CD276	-0.553467	-1.08403	non_VHL_target
ENSG00000103876	FAH	-0.303287	-0.927884	non_VHL_target
ENSG00000103942	HOMER2	0.632481	-0.334147	VHL_loss_induced
ENSG00000103966	EHD4	0.14234	-0.672216	non_VHL_target
ENSG00000103978	TMEM87A	-0.0442029	-0.355951	non_VHL_target
ENSG00000103994	ZNF106	0.0299139	-0.146739	non_VHL_target
ENSG00000104047	DTWD1	0.118554	-0.540613	non_VHL_target
ENSG00000104064	GABPB1	0.253217	-0.505735	non_VHL_target
ENSG00000104067	TJP1	0.0329878	-0.187598	non_VHL_target
ENSG00000104129	DNAJC17	0.098394	-0.80377	non_VHL_target
ENSG00000104131	EIF3J	0.204633	-0.985059	non_VHL_target
ENSG00000104133	SPG11	0.0607703	-0.162349	non_VHL_target
ENSG00000104147	OIP5	0.177399	-0.697139	non_VHL_target
ENSG00000104164	BLOC1S6	0.025421	-0.122827	non_VHL_target
ENSG00000104177	MYEF2	0.147127	-0.727361	non_VHL_target
ENSG00000104205	SGK3	-0.397934	-0.203248	non_VHL_target
ENSG00000104218	CSPP1	-0.160739	-0.352496	non_VHL_target
ENSG00000104219	ZDHHC2	-0.0243124	-0.328366	non_VHL_target
ENSG00000104221	BRF2	-0.262486	-0.519045	non_VHL_target
ENSG00000104228	TRIM35	-0.624882	-0.718088	VHL_loss_repressed
ENSG00000104231	ZFAND1	-0.219899	-0.513118	non_VHL_target
ENSG00000104267	CA2	-1.09769	-1.06413	VHL_loss_repressed
ENSG00000104299	INTS9	-0.533061	-0.449883	non_VHL_target
ENSG00000104312	RIPK2	-0.0704437	-0.496084	non_VHL_target
ENSG00000104320	NBN	-0.30435	-0.58276	non_VHL_target
ENSG00000104324	CPQ	-0.0298944	-0.753461	non_VHL_target
ENSG00000104325	DECR1	-0.397312	-0.921273	non_VHL_target
ENSG00000104331	IMPAD1	0.10193	-0.354088	non_VHL_target
ENSG00000104341	LAPTM4B	-0.390993	-0.6731	non_VHL_target
ENSG00000104343	UBE2W	-0.274513	-0.525251	non_VHL_target
ENSG00000104375	STK3	-0.293648	-0.687322	non_VHL_target
ENSG00000104381	GDAP1	-0.770086	-0.856384	VHL_loss_repressed
ENSG00000104388	RAB2A	-0.2439	-0.567721	non_VHL_target
ENSG00000104408	EIF3E	-0.0708341	-0.451764	non_VHL_target
ENSG00000104412	EMC2	-0.191648	-0.897034	non_VHL_target
ENSG00000104419	NDRG1	1.71755	-0.726592	VHL_loss_induced
ENSG00000104427	ZC2HC1A	0.217738	-0.853042	non_VHL_target
ENSG00000104442	ARMC1	-0.28625	-0.599349	non_VHL_target
ENSG00000104450	SPAG1	0.221053	-0.609669	non_VHL_target
ENSG00000104472	CHRAC1	-0.0313681	-0.345599	non_VHL_target
ENSG00000104518	GSDMD	0.0325888	-1.0153	non_VHL_target
ENSG00000104522	TSTA3	-0.0468968	-1.29923	non_VHL_target
ENSG00000104524	PYCR3	-0.266005	-0.829532	non_VHL_target
ENSG00000104529	EEF1D	-0.125214	-0.922101	non_VHL_target
ENSG00000104549	SQLE	0.610982	-0.426849	VHL_loss_induced
ENSG00000104611	SH2D4A	-0.687585	-0.540494	VHL_loss_repressed
ENSG00000104613	INTS10	-0.368402	-0.825035	non_VHL_target
ENSG00000104626	ERI1	-0.294167	-0.895449	non_VHL_target
ENSG00000104635	SLC39A14	-0.0805433	-0.875336	non_VHL_target
ENSG00000104660	LEPROTL1	-0.539326	-0.597979	non_VHL_target
ENSG00000104671	DCTN6	-0.329027	-0.701468	non_VHL_target
ENSG00000104679	R3HCC1	-0.492622	-0.489807	non_VHL_target
ENSG00000104687	GSR	-0.896792	-1.06395	VHL_loss_repressed
ENSG00000104689	TNFRSF10A	-0.260666	-0.362324	non_VHL_target
ENSG00000104691	UBXN8	-0.168639	-0.693849	non_VHL_target
ENSG00000104695	PPP2CB	-0.623883	-0.297199	VHL_loss_repressed
ENSG00000104714	ERICH1	-0.107308	-0.610995	non_VHL_target
ENSG00000104722	NEFM	-0.153455	-0.258425	non_VHL_target
ENSG00000104723	TUSC3	-0.276063	-0.937042	non_VHL_target
ENSG00000104728	ARHGEF10	-0.313494	-0.451985	non_VHL_target
ENSG00000104731	KLHDC4	-0.339212	-0.746729	non_VHL_target
ENSG00000104738	MCM4	-0.0658183	-0.353121	non_VHL_target
ENSG00000104756	KCTD9	0.429844	-0.446274	non_VHL_target
ENSG00000104763	ASAH1	-0.821349	-0.833603	VHL_loss_repressed
ENSG00000104765	BNIP3L	1.54793	-1.11131	VHL_loss_induced
ENSG00000104774	MAN2B1	-0.0290359	-0.292405	non_VHL_target
ENSG00000104805	NUCB1	0.0376779	-1.03003	non_VHL_target
ENSG00000104812	GYS1	1.27632	-0.551534	VHL_loss_induced
ENSG00000104823	ECH1	-0.429832	-1.10716	non_VHL_target
ENSG00000104824	HNRNPL	0.272785	-0.602757	non_VHL_target
ENSG00000104825	NFKBIB	-0.0335059	-0.649815	non_VHL_target
ENSG00000104833	TUBB4A	-1.44059	-0.938195	VHL_loss_repressed
ENSG00000104835	SARS2	-0.136421	-1.00051	non_VHL_target
ENSG00000104852	SNRNP70	-0.0133481	-0.448666	non_VHL_target
ENSG00000104853	CLPTM1	-0.0369425	-1.12415	non_VHL_target
ENSG00000104856	RELB	-0.248784	-0.655848	non_VHL_target
ENSG00000104859	CLASRP	0.189496	-0.759629	non_VHL_target
ENSG00000104863	LIN7B	-0.0682642	-0.509872	non_VHL_target
ENSG00000104866	PPP1R37	-0.094871	-0.529957	non_VHL_target
ENSG00000104870	FCGRT	0.091645	-0.713886	non_VHL_target
ENSG00000104872	PIH1D1	0.638784	-0.673421	VHL_loss_induced
ENSG00000104880	ARHGEF18	-0.185438	-0.549257	non_VHL_target
ENSG00000104881	PPP1R13L	0.98534	-0.456998	VHL_loss_induced
ENSG00000104884	ERCC2	-0.268991	-0.484508	non_VHL_target
ENSG00000104885	DOT1L	-0.40695	-0.44124	non_VHL_target
ENSG00000104886	PLEKHJ1	0.138483	-0.334426	non_VHL_target
ENSG00000104889	RNASEH2A	0.468491	-1.00273	non_VHL_target
ENSG00000104897	SF3A2	-0.067046	-0.574151	non_VHL_target
ENSG00000104907	TRMT1	0.00467247	-0.650321	non_VHL_target
ENSG00000104915	STX10	-0.117809	-0.384479	non_VHL_target
ENSG00000104946	TBC1D17	0.307649	-0.297692	non_VHL_target
ENSG00000104951	IL4I1	-0.647944	-0.779651	non_VHL_target
ENSG00000104953	TLE6	0.764347	-0.0201515	VHL_loss_induced
ENSG00000104957	CCDC130	0.152515	-0.685333	non_VHL_target
ENSG00000104960	PTOV1	0.256399	-1.20653	non_VHL_target
ENSG00000104964	TLE5	0.221312	-0.404573	non_VHL_target
ENSG00000104969	SGTA	-0.0483773	-1.00006	non_VHL_target
ENSG00000104973	MED25	0.040405	-1.03119	non_VHL_target
ENSG00000104976	SNAPC2	-0.111156	-0.781293	non_VHL_target
ENSG00000104979	C19orf53	-0.06563	-0.252836	non_VHL_target
ENSG00000104980	TIMM44	-0.216752	-0.684816	non_VHL_target
ENSG00000104983	CCDC61	0.495556	-0.573319	non_VHL_target
ENSG00000104998	IL27RA	-0.0695062	-1.00242	non_VHL_target
ENSG00000105011	ASF1B	0.339806	-0.788958	non_VHL_target
ENSG00000105048	TNNT1	2.59626	-0.750877	VHL_loss_induced
ENSG00000105053	VRK3	-0.10049	-0.718722	non_VHL_target
ENSG00000105058	FAM32A	-0.000274665	-0.455574	non_VHL_target
ENSG00000105063	PPP6R1	-0.283414	-0.734206	non_VHL_target
ENSG00000105072	C19orf44	-0.305798	-0.602707	non_VHL_target
ENSG00000105085	MED26	-0.0854065	-0.489508	non_VHL_target
ENSG00000105127	AKAP8	-0.120339	-0.365478	non_VHL_target
ENSG00000105135	ILVBL	0.0875687	-0.833729	non_VHL_target
ENSG00000105137	SYDE1	0.260495	-0.614168	non_VHL_target
ENSG00000105171	POP4	-0.139993	-0.787769	non_VHL_target
ENSG00000105176	URI1	0.0887001	-0.35715	non_VHL_target
ENSG00000105186	ANKRD27	0.29783	-0.473577	non_VHL_target
ENSG00000105193	RPS16	0.108499	-0.620372	non_VHL_target
ENSG00000105197	TIMM50	-0.0262818	-1.00062	non_VHL_target
ENSG00000105202	FBL	0.48383	-0.924405	non_VHL_target
ENSG00000105204	DYRK1B	0.034697	-0.334918	non_VHL_target
ENSG00000105220	GPI	0.875642	-0.895187	VHL_loss_induced
ENSG00000105221	AKT2	-0.159557	-0.57428	non_VHL_target
ENSG00000105223	PLD3	-0.0471998	-0.715083	non_VHL_target
ENSG00000105229	PIAS4	0.029099	-0.642135	non_VHL_target
ENSG00000105245	NUMBL	0.365327	-0.804762	non_VHL_target
ENSG00000105246	EBI3	-0.697239	-1.20347	VHL_loss_repressed
ENSG00000105248	YJU2	0.30671	-0.95415	non_VHL_target
ENSG00000105254	TBCB	0.259921	-0.941272	non_VHL_target
ENSG00000105258	POLR2I	0.314676	-0.159763	non_VHL_target
ENSG00000105281	SLC1A5	0.279678	-0.785361	non_VHL_target
ENSG00000105287	PRKD2	0.279401	-0.51371	non_VHL_target
ENSG00000105298	CACTIN	0.0090353	-0.631886	non_VHL_target
ENSG00000105321	CCDC9	-0.00328867	-0.411475	non_VHL_target
ENSG00000105323	HNRNPUL1	0.115086	-0.453678	non_VHL_target
ENSG00000105325	FZR1	0.198731	-0.877104	non_VHL_target
ENSG00000105327	BBC3	-0.206659	-0.319953	non_VHL_target
ENSG00000105329	TGFB1	0.84939	-0.642785	VHL_loss_induced
ENSG00000105341	DMAC2	-0.000389517	-0.972393	non_VHL_target
ENSG00000105355	PLIN3	0.00697275	-1.02778	non_VHL_target
ENSG00000105364	MRPL4	-0.056637	-0.812768	non_VHL_target
ENSG00000105372	RPS19	0.0158174	-0.627989	non_VHL_target
ENSG00000105373	NOP53	0.0515379	-0.335558	non_VHL_target
ENSG00000105379	ETFB	0.0983	-1.08023	non_VHL_target
ENSG00000105393	BABAM1	-0.00761502	-0.560359	non_VHL_target
ENSG00000105397	TYK2	0.0581676	-0.647143	non_VHL_target
ENSG00000105401	CDC37	-0.00774671	-1.10998	non_VHL_target
ENSG00000105402	NAPA	-0.270277	-0.65619	non_VHL_target
ENSG00000105404	RABAC1	0.123237	-0.842047	non_VHL_target
ENSG00000105426	PTPRS	0.15133	-0.587142	non_VHL_target
ENSG00000105427	CNFN	-1.33391	-0.131591	VHL_loss_repressed
ENSG00000105438	KDELR1	-0.121552	-1.24699	non_VHL_target
ENSG00000105443	CYTH2	0.0683613	-0.797463	non_VHL_target
ENSG00000105447	GRWD1	-0.0659771	-0.863625	non_VHL_target
ENSG00000105472	CLEC11A	-0.204478	-0.276823	non_VHL_target
ENSG00000105486	LIG1	0.00421246	-0.301881	non_VHL_target
ENSG00000105514	RAB3D	-0.582118	-0.842528	non_VHL_target
ENSG00000105516	DBP	-0.131569	-0.553599	non_VHL_target
ENSG00000105518	TMEM205	-0.37308	-0.720944	non_VHL_target
ENSG00000105520	PLPPR2	-0.0939668	-0.451029	non_VHL_target
ENSG00000105552	BCAT2	0.114184	-0.869789	non_VHL_target
ENSG00000105556	MIER2	0.349822	-0.614124	non_VHL_target
ENSG00000105559	PLEKHA4	-0.341902	-0.47365	non_VHL_target
ENSG00000105568	PPP2R1A	0.0731197	-0.9526	non_VHL_target
ENSG00000105583	WDR83OS	0.0589576	-0.422092	non_VHL_target
ENSG00000105607	GCDH	-0.15296	-0.908646	non_VHL_target
ENSG00000105612	DNASE2	0.0784383	-0.994655	non_VHL_target
ENSG00000105617	LENG1	0.238142	-1.00335	non_VHL_target
ENSG00000105618	PRPF31	0.210658	-0.931256	non_VHL_target
ENSG00000105619	TFPT	0.225761	-0.933074	non_VHL_target
ENSG00000105640	RPL18A	0.0942954	-0.69458	non_VHL_target
ENSG00000105643	ARRDC2	0.346811	-0.403352	non_VHL_target
ENSG00000105647	PIK3R2	-0.700834	-0.690436	non_VHL_target
ENSG00000105649	RAB3A	0.859528	-0.661703	non_VHL_target
ENSG00000105655	ISYNA1	-0.358628	-0.954519	non_VHL_target
ENSG00000105656	ELL	0.276239	-0.138978	non_VHL_target
ENSG00000105662	CRTC1	0.0041545	-0.770365	non_VHL_target
ENSG00000105669	COPE	-0.0255244	-0.95826	non_VHL_target
ENSG00000105671	DDX49	-0.0330647	-0.734124	non_VHL_target
ENSG00000105676	ARMC6	-0.0746548	-0.831164	non_VHL_target
ENSG00000105677	TMEM147	-0.243342	-0.742591	non_VHL_target
ENSG00000105698	USF2	-0.257862	-0.495656	non_VHL_target
ENSG00000105699	LSR	0.177224	-0.904176	non_VHL_target
ENSG00000105700	KXD1	0.0314264	-0.205638	non_VHL_target
ENSG00000105701	FKBP8	0.239443	-0.880084	non_VHL_target
ENSG00000105705	SUGP1	0.00200656	-0.494738	non_VHL_target
ENSG00000105717	PBX4	0.66513	-0.474792	non_VHL_target
ENSG00000105722	ERF	0.0899077	-0.687943	non_VHL_target
ENSG00000105723	GSK3A	-0.0817754	-0.731206	non_VHL_target
ENSG00000105726	ATP13A1	-0.350686	-0.42301	non_VHL_target
ENSG00000105732	ZNF574	-0.0683003	0.00238812	non_VHL_target
ENSG00000105738	SIPA1L3	-0.0479549	-0.398276	non_VHL_target
ENSG00000105750	ZNF85	0.511076	-0.301532	non_VHL_target
ENSG00000105755	ETHE1	-0.615436	-0.912916	VHL_loss_repressed
ENSG00000105767	CADM4	-0.716725	-0.856379	non_VHL_target
ENSG00000105771	SMG9	-0.245462	-0.521456	non_VHL_target
ENSG00000105778	AVL9	-0.000318216	-0.61599	non_VHL_target
ENSG00000105793	GTPBP10	-0.0313477	-0.437661	non_VHL_target
ENSG00000105810	CDK6	0.126147	-0.47794	non_VHL_target
ENSG00000105819	PMPCB	0.0499719	-0.639979	non_VHL_target
ENSG00000105821	DNAJC2	0.124384	-0.653289	non_VHL_target
ENSG00000105825	TFPI2	-0.513911	-1.00623	non_VHL_target
ENSG00000105829	BET1	0.0778835	-0.298891	non_VHL_target
ENSG00000105835	NAMPT	0.194332	-0.489832	non_VHL_target
ENSG00000105849	TWISTNB	-0.188584	-0.6406	non_VHL_target
ENSG00000105854	PON2	-0.140207	-1.07202	non_VHL_target
ENSG00000105855	ITGB8	0.346094	-0.222867	non_VHL_target
ENSG00000105856	HBP1	-0.158763	-0.147133	non_VHL_target
ENSG00000105865	DUS4L	0.095583	-0.442674	non_VHL_target
ENSG00000105875	WDR91	-0.159	-0.370384	non_VHL_target
ENSG00000105877	DNAH11	1.37739	-0.531519	VHL_loss_induced
ENSG00000105879	CBLL1	-0.00503251	-0.113994	non_VHL_target
ENSG00000105887	MTPN	0.127767	-0.723309	non_VHL_target
ENSG00000105926	MPP6	-0.104975	-0.43914	non_VHL_target
ENSG00000105928	GSDME	-0.12557	-0.796418	non_VHL_target
ENSG00000105939	ZC3HAV1	-0.0970819	-0.568772	non_VHL_target
ENSG00000105948	TTC26	0.386142	-0.462192	non_VHL_target
ENSG00000105953	OGDH	-0.161673	-0.355924	non_VHL_target
ENSG00000105968	H2AZ2	0.319179	-0.374423	non_VHL_target
ENSG00000105971	CAV2	-0.0612403	-0.323938	non_VHL_target
ENSG00000105974	CAV1	0.485009	-0.837917	non_VHL_target
ENSG00000105976	MET	0.144893	-0.365254	non_VHL_target
ENSG00000105983	LMBR1	-0.447746	-0.314266	non_VHL_target
ENSG00000105993	DNAJB6	-0.344223	-0.902977	non_VHL_target
ENSG00000105997	HOXA3	-0.337721	-0.386946	non_VHL_target
ENSG00000106003	LFNG	-0.242111	-0.889358	non_VHL_target
ENSG00000106004	HOXA5	-0.454099	-0.312008	non_VHL_target
ENSG00000106009	BRAT1	-0.0855266	-0.395931	non_VHL_target
ENSG00000106012	IQCE	-0.399051	-0.237086	non_VHL_target
ENSG00000106025	TSPAN12	-0.430288	-0.201484	non_VHL_target
ENSG00000106028	SSBP1	0.177567	-0.798826	non_VHL_target
ENSG00000106034	CPED1	0.407162	-0.372419	non_VHL_target
ENSG00000106049	HIBADH	-0.13045	-0.768357	non_VHL_target
ENSG00000106052	TAX1BP1	-0.3275	-0.42394	non_VHL_target
ENSG00000106070	GRB10	-0.346389	-0.329882	non_VHL_target
ENSG00000106077	ABHD11	-0.419838	-0.967971	non_VHL_target
ENSG00000106080	FKBP14	-0.399628	-0.48992	non_VHL_target
ENSG00000106086	PLEKHA8	0.340779	-0.224363	non_VHL_target
ENSG00000106089	STX1A	-0.652576	-0.603455	non_VHL_target
ENSG00000106105	GARS1	0.207161	-0.629778	non_VHL_target
ENSG00000106144	CASP2	-0.0553639	-0.605528	non_VHL_target
ENSG00000106153	CHCHD2	0.197749	-0.825736	non_VHL_target
ENSG00000106211	HSPB1	0.0543123	-1.23231	non_VHL_target
ENSG00000106244	PDAP1	0.149561	-0.621126	non_VHL_target
ENSG00000106245	BUD31	0.0565139	-0.571821	non_VHL_target
ENSG00000106246	PTCD1	-0.367391	-0.370964	non_VHL_target
ENSG00000106258	CYP3A5	-0.194806	-0.381158	non_VHL_target
ENSG00000106261	ZKSCAN1	0.0395681	-0.135119	non_VHL_target
ENSG00000106263	EIF3B	0.0466279	-0.799829	non_VHL_target
ENSG00000106266	SNX8	-0.47834	-0.734906	non_VHL_target
ENSG00000106268	NUDT1	0.495447	-0.653186	non_VHL_target
ENSG00000106290	TAF6	-0.0184736	-0.500148	non_VHL_target
ENSG00000106299	WASL	-0.279522	-0.851077	non_VHL_target
ENSG00000106305	AIMP2	-0.0818945	-0.957938	non_VHL_target
ENSG00000106330	MOSPD3	0.398363	-0.20429	non_VHL_target
ENSG00000106333	PCOLCE	0.289524	-0.62397	non_VHL_target
ENSG00000106344	RBM28	-0.151655	-0.273931	non_VHL_target
ENSG00000106348	IMPDH1	0.615044	-0.506867	VHL_loss_induced
ENSG00000106366	SERPINE1	0.616408	-0.462743	VHL_loss_induced
ENSG00000106367	AP1S1	-0.31496	-0.748575	non_VHL_target
ENSG00000106392	C1GALT1	0.29824	-0.359272	non_VHL_target
ENSG00000106397	PLOD3	0.027437	-0.700056	non_VHL_target
ENSG00000106399	RPA3	0.366532	-0.560516	non_VHL_target
ENSG00000106400	ZNHIT1	-0.0684299	-0.532846	non_VHL_target
ENSG00000106443	PHF14	0.158092	-0.749508	non_VHL_target
ENSG00000106460	TMEM106B	-0.126628	-1.04045	non_VHL_target
ENSG00000106462	EZH2	0.160283	-0.49389	non_VHL_target
ENSG00000106477	CEP41	0.0142979	-0.562996	non_VHL_target
ENSG00000106479	ZNF862	-0.138524	-0.364807	non_VHL_target
ENSG00000106483	SFRP4	-0.574955	-0.893087	non_VHL_target
ENSG00000106524	ANKMY2	0.105859	-0.465349	non_VHL_target
ENSG00000106526	ACTR3C	0.263177	-0.39213	non_VHL_target
ENSG00000106537	TSPAN13	-0.576168	-0.786639	non_VHL_target
ENSG00000106546	AHR	0.11251	-0.290637	non_VHL_target
ENSG00000106554	CHCHD3	-0.0788663	-0.957929	non_VHL_target
ENSG00000106588	PSMA2	0.150952	-1.10258	non_VHL_target
ENSG00000106591	MRPL32	-0.145986	-0.966574	non_VHL_target
ENSG00000106603	COA1	0.0165941	-0.140983	non_VHL_target
ENSG00000106605	BLVRA	0.292033	-1.17719	non_VHL_target
ENSG00000106608	URGCP	0.0935162	0.0261511	non_VHL_target
ENSG00000106609	TMEM248	0.115369	-0.472028	non_VHL_target
ENSG00000106615	RHEB	0.00387835	-0.514741	non_VHL_target
ENSG00000106617	PRKAG2	0.552283	-0.51751	non_VHL_target
ENSG00000106628	POLD2	0.1918	-0.579215	non_VHL_target
ENSG00000106635	BCL7B	-0.040825	-0.403641	non_VHL_target
ENSG00000106636	YKT6	-0.275485	-0.522794	non_VHL_target
ENSG00000106638	TBL2	0.161182	-0.918774	non_VHL_target
ENSG00000106665	CLIP2	0.229493	-0.49804	non_VHL_target
ENSG00000106682	EIF4H	0.213303	-0.982154	non_VHL_target
ENSG00000106688	SLC1A1	1.11823	-0.546304	VHL_loss_induced
ENSG00000106692	FKTN	0.188844	-0.343144	non_VHL_target
ENSG00000106723	SPIN1	0.120554	-0.263757	non_VHL_target
ENSG00000106733	NMRK1	-0.00518211	-0.47185	non_VHL_target
ENSG00000106771	TMEM245	0.0701436	-0.441857	non_VHL_target
ENSG00000106785	TRIM14	-0.0476652	-0.590296	non_VHL_target
ENSG00000106799	TGFBR1	0.373906	-0.523214	non_VHL_target
ENSG00000106803	SEC61B	-0.0187853	-0.424289	non_VHL_target
ENSG00000106853	PTGR1	0.0480129	-0.852606	non_VHL_target
ENSG00000106868	SUSD1	-0.237923	-0.554786	non_VHL_target
ENSG00000106976	DNM1	-1.11112	-0.589631	VHL_loss_repressed
ENSG00000106992	AK1	-0.90223	-0.814895	VHL_loss_repressed
ENSG00000106993	CDC37L1	-0.105746	-0.697305	non_VHL_target
ENSG00000107020	PLGRKT	0.164685	-0.654005	non_VHL_target
ENSG00000107021	TBC1D13	-0.0785618	-0.663644	non_VHL_target
ENSG00000107077	KDM4C	0.198102	-0.306851	non_VHL_target
ENSG00000107140	TESK1	0.00295787	-0.679892	non_VHL_target
ENSG00000107159	CA9	11.6202	-0.872862	VHL_loss_induced
ENSG00000107164	FUBP3	-0.185083	-0.563993	non_VHL_target
ENSG00000107175	CREB3	-0.214995	-0.612906	non_VHL_target
ENSG00000107201	DDX58	-0.397546	-0.0182438	non_VHL_target
ENSG00000107223	EDF1	0.263963	-0.785716	non_VHL_target
ENSG00000107249	GLIS3	0.195905	-0.183852	non_VHL_target
ENSG00000107281	NPDC1	-0.121838	-0.52746	non_VHL_target
ENSG00000107338	SHB	0.339374	-0.479111	non_VHL_target
ENSG00000107341	UBE2R2	0.117651	-0.770285	non_VHL_target
ENSG00000107371	EXOSC3	0.300308	-0.505261	non_VHL_target
ENSG00000107372	ZFAND5	-0.478231	-0.552965	non_VHL_target
ENSG00000107438	PDLIM1	0.140146	-1.07756	non_VHL_target
ENSG00000107521	HPS1	-0.351866	-0.171691	non_VHL_target
ENSG00000107537	PHYH	-0.601106	-1.08382	VHL_loss_repressed
ENSG00000107551	RASSF4	1.88199	-0.602705	VHL_loss_induced
ENSG00000107560	RAB11FIP2	-0.373756	-0.482026	non_VHL_target
ENSG00000107566	ERLIN1	0.249604	-0.77254	non_VHL_target
ENSG00000107581	EIF3A	-0.0740307	-0.0651399	non_VHL_target
ENSG00000107614	TRDMT1	0.229571	-0.598979	non_VHL_target
ENSG00000107625	DDX50	0.36997	-0.206688	non_VHL_target
ENSG00000107643	MAPK8	-0.0514614	-0.448274	non_VHL_target
ENSG00000107651	SEC23IP	-0.25614	-0.253498	non_VHL_target
ENSG00000107669	ATE1	-0.283625	-0.597214	non_VHL_target
ENSG00000107672	NSMCE4A	0.0247395	-0.700661	non_VHL_target
ENSG00000107679	PLEKHA1	-0.323165	-0.478654	non_VHL_target
ENSG00000107738	VSIR	-1.04618	-0.889136	VHL_loss_repressed
ENSG00000107745	MICU1	-0.30282	-0.671382	non_VHL_target
ENSG00000107758	PPP3CB	0.0434705	-0.66565	non_VHL_target
ENSG00000107771	CCSER2	-0.0813863	-0.536812	non_VHL_target
ENSG00000107779	BMPR1A	0.0219816	-0.345238	non_VHL_target
ENSG00000107789	MINPP1	0.196899	-0.753664	non_VHL_target
ENSG00000107796	ACTA2	-0.474356	-0.708556	non_VHL_target
ENSG00000107798	LIPA	-0.17477	-0.885271	non_VHL_target
ENSG00000107815	TWNK	-0.0841684	-0.265982	non_VHL_target
ENSG00000107816	LZTS2	0.0540378	-0.551535	non_VHL_target
ENSG00000107819	SFXN3	0.2259	-0.912955	non_VHL_target
ENSG00000107829	FBXW4	0.194728	-0.459045	non_VHL_target
ENSG00000107833	NPM3	-0.129628	-0.631637	non_VHL_target
ENSG00000107854	TNKS2	-0.230441	-0.253581	non_VHL_target
ENSG00000107862	GBF1	-0.151166	-0.343671	non_VHL_target
ENSG00000107863	ARHGAP21	0.136685	-0.378339	non_VHL_target
ENSG00000107872	FBXL15	0.0374905	-0.539862	non_VHL_target
ENSG00000107874	CUEDC2	0.0457895	-0.819859	non_VHL_target
ENSG00000107882	SUFU	-0.210274	-0.480765	non_VHL_target
ENSG00000107890	ANKRD26	-0.198006	-0.269292	non_VHL_target
ENSG00000107897	ACBD5	0.0520769	-0.525666	non_VHL_target
ENSG00000107902	LHPP	0.204958	-0.850067	non_VHL_target
ENSG00000107929	LARP4B	-0.101737	-0.339687	non_VHL_target
ENSG00000107937	GTPBP4	-0.105321	-0.264421	non_VHL_target
ENSG00000107938	EDRF1	-0.0421444	-0.0992195	non_VHL_target
ENSG00000107949	BCCIP	0.0191863	-0.850939	non_VHL_target
ENSG00000107951	MTPAP	0.164931	-0.630446	non_VHL_target
ENSG00000107959	PITRM1	-0.306373	-0.428741	non_VHL_target
ENSG00000107960	STN1	-0.228383	-0.611405	non_VHL_target
ENSG00000107968	MAP3K8	0.119797	-0.468567	non_VHL_target
ENSG00000108010	GLRX3	0.0421723	-1.27224	non_VHL_target
ENSG00000108021	TASOR2	0.036792	-0.308635	non_VHL_target
ENSG00000108039	XPNPEP1	0.294121	-0.536635	non_VHL_target
ENSG00000108055	SMC3	0.0591186	0.0531548	non_VHL_target
ENSG00000108061	SHOC2	0.0260158	-0.336869	non_VHL_target
ENSG00000108064	TFAM	-0.108344	-0.86367	non_VHL_target
ENSG00000108091	CCDC6	-0.282417	-0.885775	non_VHL_target
ENSG00000108094	CUL2	0.00373002	-0.333559	non_VHL_target
ENSG00000108100	CCNY	0.0700014	-0.223267	non_VHL_target
ENSG00000108106	UBE2S	0.274189	-0.477858	non_VHL_target
ENSG00000108107	RPL28	0.172156	-0.674779	non_VHL_target
ENSG00000108179	PPIF	-0.0824657	-0.817906	non_VHL_target
ENSG00000108239	TBC1D12	-0.186562	-0.340272	non_VHL_target
ENSG00000108256	NUFIP2	0.0395762	0.0252141	non_VHL_target
ENSG00000108298	RPL19	0.062244	-0.923995	non_VHL_target
ENSG00000108312	UBTF	-0.153393	-0.456661	non_VHL_target
ENSG00000108344	PSMD3	0.147523	-1.13373	non_VHL_target
ENSG00000108349	CASC3	0.177416	-0.312027	non_VHL_target
ENSG00000108370	RGS9	-0.903196	-0.0666057	VHL_loss_repressed
ENSG00000108384	RAD51C	-0.0759843	-0.495061	non_VHL_target
ENSG00000108389	MTMR4	0.248187	-0.587097	non_VHL_target
ENSG00000108395	TRIM37	-0.224639	-0.339583	non_VHL_target
ENSG00000108406	DHX40	0.533748	-0.613471	non_VHL_target
ENSG00000108424	KPNB1	0.241973	-0.685908	non_VHL_target
ENSG00000108433	GOSR2	-0.223596	-0.652525	non_VHL_target
ENSG00000108439	PNPO	-0.393134	-0.76593	non_VHL_target
ENSG00000108443	RPS6KB1	0.343564	-0.486844	non_VHL_target
ENSG00000108448	TRIM16L	0.224301	-0.305034	non_VHL_target
ENSG00000108465	CDK5RAP3	-0.00216332	-0.588302	non_VHL_target
ENSG00000108468	CBX1	0.221199	-0.567681	non_VHL_target
ENSG00000108474	PIGL	-0.172218	-0.68153	non_VHL_target
ENSG00000108479	GALK1	0.362782	-1.24743	non_VHL_target
ENSG00000108509	CAMTA2	0.376973	-0.186901	non_VHL_target
ENSG00000108511	HOXB6	0.0126414	-0.363671	non_VHL_target
ENSG00000108518	PFN1	0.194418	-0.671291	non_VHL_target
ENSG00000108523	RNF167	-0.108373	-0.259051	non_VHL_target
ENSG00000108528	SLC25A11	-0.192526	-0.990728	non_VHL_target
ENSG00000108559	NUP88	0.342331	-0.693913	non_VHL_target
ENSG00000108561	C1QBP	-0.0570307	-0.981415	non_VHL_target
ENSG00000108578	BLMH	-0.214322	-0.655515	non_VHL_target
ENSG00000108582	CPD	-0.709995	-0.322836	VHL_loss_repressed
ENSG00000108587	GOSR1	-0.134657	-0.54451	non_VHL_target
ENSG00000108588	CCDC47	0.194267	-0.485999	non_VHL_target
ENSG00000108590	MED31	0.273766	-0.526809	non_VHL_target
ENSG00000108591	DRG2	0.060166	-1.06313	non_VHL_target
ENSG00000108592	FTSJ3	-0.229187	-0.0422094	non_VHL_target
ENSG00000108599	AKAP10	0.0441157	-0.498052	non_VHL_target
ENSG00000108604	SMARCD2	-0.0743225	-0.793093	non_VHL_target
ENSG00000108639	SYNGR2	-0.0802626	-0.8506	non_VHL_target
ENSG00000108641	B9D1	-0.394359	-0.733458	non_VHL_target
ENSG00000108651	UTP6	-0.0343124	-0.392586	non_VHL_target
ENSG00000108654	DDX5	-0.272316	-0.372523	non_VHL_target
ENSG00000108666	C17orf75	0.164544	-0.592077	non_VHL_target
ENSG00000108669	CYTH1	-0.393726	-0.508224	non_VHL_target
ENSG00000108671	PSMD11	0.0383024	-1.11999	non_VHL_target
ENSG00000108679	LGALS3BP	-0.254061	-0.566399	non_VHL_target
ENSG00000108691	CCL2	-0.661812	-0.509498	VHL_loss_repressed
ENSG00000108773	KAT2A	-0.446855	-0.902705	non_VHL_target
ENSG00000108774	RAB5C	-0.334213	-0.804091	non_VHL_target
ENSG00000108784	NAGLU	-0.455576	-0.745854	non_VHL_target
ENSG00000108788	MLX	-0.0791408	-0.838075	non_VHL_target
ENSG00000108799	EZH1	0.0791551	-0.583235	non_VHL_target
[truncated: 6,581 more rows]

## Sheet: Fig. 5d
gene_id	gene_name	functional class	log2(HIF2A/HIF1A)
ENSG00000005448	WDR54	Others	-1.38
ENSG00000019505	SYT13	Others	1.46
ENSG00000020577	SAMD4A	Others	-0.39
ENSG00000023697	DERA	Others	0.29
ENSG00000025039	RRAGD	Others	2.29
ENSG00000026025	VIM	Others	0.67
ENSG00000033178	UBA6	Others	-0.56
ENSG00000034510	TMSB10	Others	-0.75
ENSG00000042088	TDP1	Others	-1.12
ENSG00000044446	PHKA2	Others	1.3
ENSG00000049246	PER3	Others	-1.11
ENSG00000053254	FOXN3	Others	-0.5
ENSG00000054967	RELT	Others	-1
ENSG00000059377	TBXAS1	Others	1.12
ENSG00000059804	SLC2A3	Others	-0.41
ENSG00000061656	SPAG4	Others	-0.37
ENSG00000067992	PDK3	Others	-1.14
ENSG00000068971	PPP2R5B	Others	0.75
ENSG00000069667	RORA	Angiogenesis or vascular process	-0.15
ENSG00000069869	NEDD4	Others	1.24
ENSG00000069998	HDHD5	Others	-1.21
ENSG00000072682	P4HA2	Others	-0.82
ENSG00000072818	ACAP1	Others	0
ENSG00000074410	CA12	Others	0.58
ENSG00000074800	ENO1	Glycolysis	-1.48
ENSG00000076513	ANKRD13A	Others	0.4
ENSG00000077348	EXOSC5	Others	-1.23
ENSG00000078401	EDN1	Angiogenesis or vascular process	1.34
ENSG00000079308	TNS1	Others	0.6
ENSG00000079739	PGM1	Glycolysis	-1.22
ENSG00000082684	SEMA5B	Others	-0.63
ENSG00000089094	KDM2B	Others	-0.79
ENSG00000091542	ALKBH5	Others	-0.71
ENSG00000091986	CCDC80	Others	-0.86
ENSG00000095637	SORBS1	Others	2.42
ENSG00000099194	SCD	Others	-0.76
ENSG00000099330	OCEL1	Others	-1.28
ENSG00000100003	SEC14L2	Others	-0.79
ENSG00000100065	CARD10	Angiogenesis or vascular process	-0.1
ENSG00000100292	HMOX1	Angiogenesis or vascular process	0.26
ENSG00000100345	MYH9	Angiogenesis or vascular process	0.23
ENSG00000100908	EMC9	Others	-0.62
ENSG00000101236	RNF24	Others	-0.52
ENSG00000101255	TRIB3	Others	0.09
ENSG00000101654	RNMT	Others	-1.02
ENSG00000101665	SMAD7	Others	1.66
ENSG00000101782	RIOK3	Others	-2.4
ENSG00000102144	PGK1	Glycolysis	-0.91
ENSG00000102174	PHEX	Others	-1.71
ENSG00000102312	PORCN	Others	2.49
ENSG00000103150	MLYCD	Others	0.09
ENSG00000103257	SLC7A5	Others	1.75
ENSG00000103942	HOMER2	Others	-1.97
ENSG00000104419	NDRG1	Others	1.71
ENSG00000104549	SQLE	Others	0.56
ENSG00000104765	BNIP3L	Others	-1.02
ENSG00000104812	GYS1	Others	-1.36
ENSG00000104872	PIH1D1	Others	-1.36
ENSG00000104881	PPP1R13L	Others	-1.12
ENSG00000104953	TLE6	Others	0.63
ENSG00000105048	TNNT1	Others	-0.04
ENSG00000105220	GPI	Glycolysis	-1.59
ENSG00000105329	TGFB1	Angiogenesis or vascular process	-1.23
ENSG00000105877	DNAH11	Others	0.33
ENSG00000106348	IMPDH1	Others	0.09
ENSG00000106366	SERPINE1	Angiogenesis or vascular process	0.47
ENSG00000106688	SLC1A1	Others	-0.55
ENSG00000107159	CA9	Others	-0.73
ENSG00000107551	RASSF4	Others	0.77
ENSG00000109107	ALDOC	Glycolysis	-1.73
ENSG00000109390	NDUFC1	Others	-0.51
ENSG00000109762	SNX25	Others	-0.87
ENSG00000109771	LRP2BP	Others	-2.22
ENSG00000109794	FAM149A	Others	-0.01
ENSG00000111450	STX2	Others	-1.24
ENSG00000111640	GAPDH	Glycolysis	-1.34
ENSG00000111669	TPI1	Glycolysis	-0.42
ENSG00000111674	ENO2	Glycolysis	-0.26
ENSG00000111786	SRSF9	Others	0.06
ENSG00000111859	NEDD9	Others	0.78
ENSG00000112379	ARFGEF3	Others	-0.11
ENSG00000112715	VEGFA	Angiogenesis or vascular process	1.23
ENSG00000112972	HMGCS1	Others	-0.14
ENSG00000113070	HBEGF	Others	-1.22
ENSG00000113083	LOX	Others	-0.07
ENSG00000113161	HMGCR	Angiogenesis or vascular process	1.52
ENSG00000113369	ARRDC3	Others	3.22
ENSG00000113580	NR3C1	Others	2.18
ENSG00000113657	DPYSL3	Others	-1.22
ENSG00000113739	STC2	Others	-0.37
ENSG00000114023	FAM162A	Others	-1.9
ENSG00000114120	SLC25A36	Others	-1.29
ENSG00000114268	PFKFB4	Others	-1.11
ENSG00000114480	GBE1	Others	-0.58
ENSG00000115548	KDM3A	Others	-1.11
ENSG00000115756	HPCAL1	Others	1.42
ENSG00000116017	ARID3A	Others	-0.62
ENSG00000116260	QSOX1	Others	-1.25
ENSG00000116667	C1orf21	Others	0.71
ENSG00000116984	MTR	Others	-0.39
ENSG00000117000	RLF	Others	0.19
ENSG00000117009	KMO	Others	2.55
ENSG00000117394	SLC2A1	Others	-0.81
ENSG00000117525	F3	Angiogenesis or vascular process	1.81
ENSG00000117598	PLPPR5	Others	0.45
ENSG00000118495	PLAGL1	Others	-1.85
ENSG00000118804	STBD1	Others	-0.41
ENSG00000118985	ELL2	Others	-0.32
ENSG00000119865	CNRIP1	Others	0.01
ENSG00000119938	PPP1R3C	Others	-0.6
ENSG00000119950	MXI1	Others	0.03
ENSG00000120129	DUSP1	Others	0.81
ENSG00000120217	CD274	Others	0.9
ENSG00000120437	ACAT2	Others	1.14
ENSG00000120708	TGFBI	Angiogenesis or vascular process	2.25
ENSG00000122203	KIAA1191	Others	-1.74
ENSG00000122884	P4HA1	Others	-0.89
ENSG00000123610	TNFAIP6	Others	1.59
ENSG00000123810	B9D2	Others	-1.23
ENSG00000124116	WFDC3	Others	1.4
ENSG00000124785	NRN1	Others	-1
ENSG00000124831	LRRFIP1	Others	1.2
ENSG00000125629	INSIG2	Others	-0.61
ENSG00000125826	RBCK1	Others	2.74
ENSG00000126001	CEP250	Others	0.06
ENSG00000126870	WDR60	Others	-0.23
ENSG00000127663	KDM4B	Others	-0.44
ENSG00000127824	TUBA4A	Others	-1.65
ENSG00000128050	PAICS	Others	-0.94
ENSG00000128242	GAL3ST1	Others	1.85
ENSG00000129422	MTUS1	Others	2.67
ENSG00000129521	EGLN3	Others	-0.79
ENSG00000131016	AKAP12	Angiogenesis or vascular process	-0.65
ENSG00000131037	EPS8L1	Others	-0.04
ENSG00000131094	C1QL1	Others	-0.09
ENSG00000131711	MAP1B	Others	0.19
ENSG00000132432	SEC61G	Others	-1.36
ENSG00000133639	BTG1	Angiogenesis or vascular process	-0.77
ENSG00000134013	LOXL2	Angiogenesis or vascular process	3.14
ENSG00000134107	BHLHE40	Others	1.36
ENSG00000134198	TSPAN2	Others	0.88
ENSG00000134259	NGF	Others	2.62
ENSG00000134333	LDHA	Glycolysis	0.15
ENSG00000134769	DTNA	Others	-0.1
ENSG00000134824	FADS2	Others	0.02
ENSG00000134954	ETS1	Angiogenesis or vascular process	0.88
ENSG00000135049	AGTPBP1	Others	-0.8
ENSG00000135083	CCNJL	Others	0.03
ENSG00000135245	HILPDA	Others	0.09
ENSG00000135766	EGLN1	Angiogenesis or vascular process	-1.29
ENSG00000135924	DNAJB2	Others	-0.9
ENSG00000137501	SYTL2	Others	1.33
ENSG00000137691	CFAP300	Others	-0.85
ENSG00000137831	UACA	Others	-0.27
ENSG00000138028	CGREF1	Others	-1.07
ENSG00000138623	SEMA7A	Others	-0.85
ENSG00000138641	HERC3	Others	-0.82
ENSG00000138764	CCNG2	Others	-0.79
ENSG00000138792	ENPEP	Angiogenesis or vascular process	0.92
ENSG00000139278	GLIPR1	Others	-1.01
ENSG00000139354	GAS2L3	Others	1.91
ENSG00000139370	SLC15A4	Others	1.78
ENSG00000139433	GLTP	Others	0.4
ENSG00000139832	RAB20	Others	-1.36
ENSG00000140939	NOL3	Others	0.23
ENSG00000141068	KSR1	Others	-0.34
ENSG00000141526	SLC16A3	Others	-1.37
ENSG00000143590	EFNA3	Angiogenesis or vascular process	-0.83
ENSG00000143622	RIT1	Others	0.5
ENSG00000144320	LNPK	Others	-1.15
ENSG00000145014	TMEM44	Others	2.7
ENSG00000145040	UCN2	Others	-1.11
ENSG00000145491	ROPN1L	Others	1.93
ENSG00000145687	SSBP2	Others	-0.53
ENSG00000145730	PAM	Others	0.24
ENSG00000145779	TNFAIP8	Others	2.34
ENSG00000146278	PNRC1	Others	-2.32
ENSG00000146674	IGFBP3	Others	2.11
ENSG00000148926	ADM	Angiogenesis or vascular process	0.95
ENSG00000149506	ZP1	Others	-0.56
ENSG00000149573	MPZL2	Others	0.44
ENSG00000149633	KIAA1755	Others	2.45
ENSG00000149925	ALDOA	Glycolysis	-0.18
ENSG00000150347	ARID5B	Others	0.09
ENSG00000151882	CCL28	Others	-0.14
ENSG00000152256	PDK1	Others	-1.62
ENSG00000152457	DCLRE1C	Others	1.34
ENSG00000152495	CAMK4	Others	-0.69
ENSG00000152952	PLOD2	Others	-0.31
ENSG00000153044	CENPH	Others	-2.45
ENSG00000153233	PTPRR	Others	0.64
ENSG00000153395	LPCAT1	Others	1.33
ENSG00000153815	CMIP	Others	1.28
ENSG00000154269	ENPP3	Others	1.09
ENSG00000154429	CCSAP	Others	-0.59
ENSG00000154548	SRSF12	Others	-2.32
ENSG00000154917	RAB6B	Others	1.46
ENSG00000155858	LSM11	Others	0.26
ENSG00000155876	RRAGA	Others	-0.31
ENSG00000156113	KCNMA1	Angiogenesis or vascular process	0.9
ENSG00000156515	HK1	Glycolysis	-1
ENSG00000157514	TSC22D3	Others	0.5
ENSG00000158373	H2BC5	Others	-1.06
ENSG00000158402	CDC25C	Others	-1.71
ENSG00000159167	STC1	Others	0.63
ENSG00000159208	CIART	Others	-0.98
ENSG00000159884	CCDC107	Others	-0.33
ENSG00000160145	KALRN	Others	0.35
ENSG00000160207	HSF2BP	Others	1.04
ENSG00000161040	FBXL13	Others	-0.02
ENSG00000161958	FGF11	Others	-0.4
ENSG00000162069	BICDL2	Others	-0.8
ENSG00000162433	AK4	Others	-0.43
ENSG00000163516	ANKZF1	Others	-1.65
ENSG00000163814	CDCP1	Others	2.15
ENSG00000163882	POLR2H	Others	-0.27
ENSG00000164105	SAP30	Others	-0.74
ENSG00000164342	TLR3	Angiogenesis or vascular process	-0.01
ENSG00000164674	SYTL3	Others	1.73
ENSG00000165507	DEPP1	Others	0.77
ENSG00000165891	E2F7	Angiogenesis or vascular process	0.16
ENSG00000166128	RAB8B	Others	-0.88
ENSG00000166598	HSP90B1	Others	-1.41
ENSG00000166821	PEX11A	Others	-0.72
ENSG00000166920	C15orf48	Others	0.18
ENSG00000167080	B4GALNT2	Others	-0.2
ENSG00000167397	VKORC1	Others	-0.95
ENSG00000167508	MVD	Others	1.06
ENSG00000167536	DHRS13	Others	-0.7
ENSG00000167695	TLCD3A	Others	0.04
ENSG00000168209	DDIT4	Others	-1.59
ENSG00000168502	MTCL1	Others	1.53
ENSG00000168619	ADAM18	Others	1.33
ENSG00000169032	MAP2K1	Others	0.19
ENSG00000170231	FABP6	Others	0.03
ENSG00000170949	ZNF160	Others	0.79
ENSG00000171224	FAM241B	Others	0.24
ENSG00000171314	PGAM1	Glycolysis	-1.84
ENSG00000171388	APLN	Angiogenesis or vascular process	0.77
ENSG00000172086	KRCC1	Others	0.13
ENSG00000172183	ISG20	Others	-0.82
ENSG00000172594	SMPDL3A	Others	0.42
ENSG00000172765	TMCC1	Others	0.96
ENSG00000172893	DHCR7	Others	1.49
ENSG00000173210	ABLIM3	Others	1.64
ENSG00000173930	SLCO4C1	Others	0.24
ENSG00000175105	ZNF654	Others	-1.19
ENSG00000175183	CSRP2	Others	-0.9
ENSG00000175414	ARL10	Others	-1.74
ENSG00000176014	TUBB6	Others	-0.09
ENSG00000176171	BNIP3	Others	-1.56
ENSG00000176383	B3GNT4	Others	0.02
ENSG00000177150	FAM210A	Others	-1.02
ENSG00000177181	RIMKLA	Others	-1.68
ENSG00000178802	MPI	Others	-0.69
ENSG00000178882	RFLNA	Others	2.28
ENSG00000179097	HTR1F	Others	-1.19
ENSG00000180098	TRNAU1AP	Others	0.8
ENSG00000180773	SLC36A4	Others	-0.7
ENSG00000180992	MRPL14	Others	0.62
ENSG00000181458	TMEM45A	Others	-1.46
ENSG00000181744	DIPK2A	Others	-0.8
ENSG00000182010	RTKN2	Others	1.91
ENSG00000182379	NXPH4	Others	-0.88
ENSG00000182534	MXRA7	Others	0.61
ENSG00000183018	SPNS2	Others	1.18
ENSG00000183023	SLC8A1	Angiogenesis or vascular process	0.96
ENSG00000183742	MACC1	Others	2.03
ENSG00000183763	TRAIP	Others	-1.43
ENSG00000185633	NDUFA4L2	Others	-0.88
ENSG00000185652	NTF3	Others	1.02
ENSG00000186314	PRELID2	Others	-0.89
ENSG00000186352	ANKRD37	Others	-2.22
ENSG00000186480	INSIG1	Others	-0.32
ENSG00000186665	C17orf58	Others	-0.08
ENSG00000186918	ZNF395	Others	-0.42
ENSG00000187109	NAP1L1	Others	-0.3
ENSG00000188060	RAB42	Others	0.8
ENSG00000188820	CALHM6	Others	-0.26
ENSG00000188994	ZNF292	Others	-1.74
ENSG00000196126	HLA-DRB1	Others	-0.81
ENSG00000196365	LONP1	Others	-1.29
ENSG00000196498	NCOR2	Others	2.55
ENSG00000196712	NF1	Angiogenesis or vascular process	-0.48
ENSG00000196968	FUT11	Others	-0.25
ENSG00000197860	SGTB	Others	-2.17
ENSG00000197930	ERO1A	Others	-0.19
ENSG00000198914	POU3F3	Others	0.69
ENSG00000203667	COX20	Others	-2.02
ENSG00000203668	CHML	Others	2.55
ENSG00000204856	FAM216A	Others	0.4
ENSG00000204941	PSG5	Others	0.18
ENSG00000205129	C4orf47	Others	-1.08
ENSG00000213654	GPSM3	Others	-1.5
ENSG00000213672	NCKIPSD	Others	-1.26
ENSG00000213859	KCTD11	Others	0
ENSG00000214491	SEC14L6	Others	1.85
ENSG00000216588	IGSF23	Others	1.25
ENSG00000240972	MIF	Others	-0.62
ENSG00000241852	C8orf58	Others	0.63
ENSG00000242114	MTFP1	Others	-0.79
ENSG00000243927	MRPS6	Others	1.88
ENSG00000248098	BCKDHA	Others	-1.23
ENSG00000258818	RNASE4	Others	-1.5
ENSG00000285043	AC093512.2	Others	-0.18
