# Supplementary material for: Isoform-resolved mRNA profiling of ribosome load defines interplay of HIF and mTOR dysregulation in kidney cancer
Source: Nat Struct Mol Biol. 2022 Sep 12;29(9):871–80. doi: 10.1038/s41594-022-00819-2 (PMC9507966; doi:10.1038/s41594-022-00819-2)
Supplement: Source Data Extended Data Fig. 3 — Statistical Source Data [file 41594_2022_819_MOESM14_ESM.xlsx]

## Sheet: Extended Data Fig. 3a HP5 stats
Experiment	gene	TSS type	Proportion (mean)	Proportion (sd)	mRNA abundance (clone 1)	mRNA abundance (clone 3)	mRNA abundance (clone 4)
HP5	DEK	downstream	0.0647828	0.0166165	23.1207	28.7593	26.6685
HP5	DEK	downstream	0.147603	0.0145374	70.8044	45.5786	68.4625
HP5	DEK	downstream	0.234527	0.001286	102.614	80.9767	107.705
HP5	DEK	downstream	0.245481	0.0137534	101.124	88.7502	113.998
HP5	DEK	downstream	0.134441	0.0204563	54.0713	41.7965	72.9714
HP5	DEK	downstream	0.0712746	0.0124588	27.5181	29.3882	30.1755
HP5	DEK	downstream	0.0502753	0.0091759	24.937	13.6721	24.9446
HP5	DEK	downstream	0.0516139	0.0216435	33.4304	14.4395	16.8056
HP5	DEK	upstream	0.0353888	0.00889112	58.691	73.7536	101.912
HP5	DEK	upstream	0.0349652	0.00484392	71.7006	63.562	98.3831
HP5	DEK	upstream	0.0576532	0.000554676	134.636	107.272	141.796
HP5	DEK	upstream	0.116057	0.00426349	266.847	227.315	275.059
HP5	DEK	upstream	0.164685	0.0241796	373.11	268.923	465.751
HP5	DEK	upstream	0.21768	0.00995726	485.643	429.687	527.183
HP5	DEK	upstream	0.187874	0.00505939	447.399	355.475	445.308
HP5	DEK	upstream	0.185696	0.025986	488.525	355.212	386.529
HP5	EIF5A	downstream	0.228987	0.0630239	278.871	377.581	366.692
HP5	EIF5A	downstream	0.266277	0.0386709	431.548	280.293	527.415
HP5	EIF5A	downstream	0.234338	0.00854562	372.978	298.209	399.202
HP5	EIF5A	downstream	0.134316	0.00506852	215.604	162.613	238.454
HP5	EIF5A	downstream	0.0460264	0.00620447	79.9769	49.5726	83.3959
HP5	EIF5A	downstream	0.0314401	0.000604769	49.1759	38.6687	56.4459
HP5	EIF5A	downstream	0.0206114	0.00557243	36.9655	17.8332	42.1903
HP5	EIF5A	downstream	0.0380047	0.0133964	81.3683	33.0796	62.3434
HP5	EIF5A	upstream	0.0218734	0.00451368	189.59	235.64	240.493
HP5	EIF5A	upstream	0.0484362	0.0060544	541.788	367.73	600.948
HP5	EIF5A	upstream	0.146513	0.00442947	1593.43	1249.91	1689.69
HP5	EIF5A	upstream	0.287733	0.00620675	3125.3	2571.47	3173.11
HP5	EIF5A	upstream	0.230951	0.0109745	2381.4	2009.15	2751.32
HP5	EIF5A	upstream	0.142747	0.0153094	1426.86	1417.75	1522.97
HP5	EIF5A	upstream	0.0616663	0.00275724	633.4	541.734	730.477
HP5	EIF5A	upstream	0.0600791	0.0145388	822.829	445.263	600.123
HP5	RBCK1	both	0.0470346	0.0137964	99.5968	128.953	119.056
HP5	RBCK1	both	0.118883	0.013042	332.96	243.086	330.648
HP5	RBCK1	both	0.205639	0.00605795	636.063	448.21	491.097
HP5	RBCK1	both	0.238036	0.0106104	739.485	483.546	606.594
HP5	RBCK1	both	0.150073	0.00820751	445.61	309.1	394.269
HP5	RBCK1	both	0.103747	0.0107689	315.439	245.314	230.043
HP5	RBCK1	both	0.0652868	0.0032144	210.058	135.334	157.367
HP5	RBCK1	both	0.0713015	0.0148216	265.551	147.283	143.119
HP5	RBCK1	upstream	0.383498	0.0459516	425.065	391.961	436.221
HP5	RBCK1	upstream	0.220197	0.0270594	296.661	173.633	266.75
HP5	RBCK1	upstream	0.143131	0.00822869	193.221	125.499	157.606
HP5	RBCK1	upstream	0.0883475	0.00295039	112.027	78.4437	102.493
HP5	RBCK1	upstream	0.0501432	0.00527514	69.5451	46.9806	49.8886
HP5	RBCK1	upstream	0.0404328	0.00419622	55.5458	38.3594	40.1156
HP5	RBCK1	upstream	0.0312689	0.00207792	39.3125	26.948	37.5709
HP5	RBCK1	upstream	0.042981	0.0161795	76.6376	36.7552	31.9849
HP5	TPGS2	both	0.0727537	0.0156861	58.3353	53.3438	90.9588
HP5	TPGS2	both	0.0451813	0.00554225	50.1904	24.1846	57.8128
HP5	TPGS2	both	0.0747604	0.00520843	82.9648	47.8091	81.0261
HP5	TPGS2	both	0.176619	0.00624562	193.798	107.073	204.987
HP5	TPGS2	both	0.202766	0.0138086	222.37	116.317	247.954
HP5	TPGS2	both	0.212446	0.00453505	220.654	135.495	247.794
HP5	TPGS2	both	0.120474	0.00575803	120.578	78.268	142.893
HP5	TPGS2	both	0.0949983	0.00638617	105.968	60.1209	103.544
HP5	TPGS2	upstream	0.294146	0.053298	218.046	250.948	371.455
HP5	TPGS2	upstream	0.271408	0.0352413	255.433	166.191	381.869
HP5	TPGS2	upstream	0.190336	0.0155975	183.76	138.049	222.822
HP5	TPGS2	upstream	0.113194	0.00767472	106.575	75.0083	149.034
HP5	TPGS2	upstream	0.0494547	0.00310765	47.4645	33.6964	62.1746
HP5	TPGS2	upstream	0.0317511	0.00333291	28.7921	25.0573	36.2105
HP5	TPGS2	upstream	0.0191198	0.0035633	20.8297	12.087	22.173
HP5	TPGS2	upstream	0.0305907	0.00848367	35.9535	17.0649	35.7797

## Sheet: Extended Data Fig. 3a qPCR Ct
gene	TSS type	Polysome fraction	Ct for replicate 1	Ct for replicate 2
DEK	upstream	ribo1	30.721	30.638
DEK	upstream	ribo2	30.5589	30.578
DEK	upstream	ribo3	29.7478	29.7651
DEK	upstream	ribo4	28.8441	28.9184
DEK	upstream	ribo5	27.3817	27.3187
DEK	upstream	ribo6	27.5065	27.5248
DEK	upstream	ribo7	27.8681	27.9759
DEK	upstream	ribo8	26.9773	26.9865
DEK	downstream	ribo1	30.3852	30.3269
DEK	downstream	ribo2	28.8367	28.7798
DEK	downstream	ribo3	27.717	27.7342
DEK	downstream	ribo4	27.7682	27.788
DEK	downstream	ribo5	27.9791	27.9747
DEK	downstream	ribo6	29.2689	29.2671
DEK	downstream	ribo7	30.6407	30.6124
DEK	downstream	ribo8	29.9798	29.8869
EIF5A	upstream	ribo1	28.8619	28.9314
EIF5A	upstream	ribo2	27.4509	27.454
EIF5A	upstream	ribo3	25.5644	25.4969
EIF5A	upstream	ribo4	24.6657	24.832
EIF5A	upstream	ribo5	24.3441	24.3408
EIF5A	upstream	ribo6	25.5659	25.667
EIF5A	upstream	ribo7	26.9794	27.283
EIF5A	upstream	ribo8	26.926	26.9701
EIF5A	downstream	ribo1	28.7203	28.928
EIF5A	downstream	ribo2	28.5202	28.4111
EIF5A	downstream	ribo3	28.4914	28.4006
EIF5A	downstream	ribo4	29.6095	29.0514
EIF5A	downstream	ribo5	30.6082	30.3375
EIF5A	downstream	ribo6	31.8516	31.6776
EIF5A	downstream	ribo7	32.1652	32.1787
EIF5A	downstream	ribo8	31.6739	31.9978
RBCK1	upstream	ribo1	29.9833	29.9507
RBCK1	upstream	ribo2	29.684	29.8904
RBCK1	upstream	ribo3	30.5915	30.9661
RBCK1	upstream	ribo4	31.4726	31.7238
RBCK1	upstream	ribo5	31.6554	31.9306
RBCK1	upstream	ribo6	32.6823	32.5605
RBCK1	upstream	ribo7	33.3676	33.3089
RBCK1	upstream	ribo8	32.4634	32.5865
RBCK1	both	ribo1	28.9834	29.3807
RBCK1	both	ribo2	27.8296	28.5355
RBCK1	both	ribo3	27.7471	28.1817
RBCK1	both	ribo4	27.8692	28.3153
RBCK1	both	ribo5	28.2101	28.6301
RBCK1	both	ribo6	29.2406	29.8243
RBCK1	both	ribo7	30.3183	30.9832
RBCK1	both	ribo8	29.856	30.2608
TPGS2	upstream	ribo1	29.9089	29.8974
TPGS2	upstream	ribo2	28.9363	28.9439
TPGS2	upstream	ribo3	29.7977	29.6777
TPGS2	upstream	ribo4	30.6005	30.6672
TPGS2	upstream	ribo5	30.8984	30.9044
TPGS2	upstream	ribo6	32.1516	32.1121
TPGS2	upstream	ribo7	33.3809	33.6517
TPGS2	upstream	ribo8	31.9866	31.9875
TPGS2	both	ribo1	27.9585	28.3661
TPGS2	both	ribo2	27.2166	27.6326
TPGS2	both	ribo3	27.5816	27.9699
TPGS2	both	ribo4	27.3373	27.85
TPGS2	both	ribo5	26.8925	27.2819
TPGS2	both	ribo6	27.2337	27.7013
TPGS2	both	ribo7	27.8999	28.4412
TPGS2	both	ribo8	28.0178	28.374
ERCC-00002	all	ribo1	27.9638	28.2217
ERCC-00002	all	ribo2	27.4946	27.97
ERCC-00002	all	ribo3	27.2541	27.7377
ERCC-00002	all	ribo4	27.3273	27.7668
ERCC-00002	all	ribo5	27.2523	27.674
ERCC-00002	all	ribo6	27.2489	27.7664
ERCC-00002	all	ribo7	27.1991	27.6459
ERCC-00002	all	ribo8	27.5463	27.9924

## Sheet: EDF 3a qPCR standard curve
gene	TSS type	Dilution	Ct for replicate 1	Ct for replicate 2
DEK	upstream	1	27.4967	27.4008
DEK	upstream	5	30.0137	29.9818
DEK	upstream	25	32.6388	32.4666
DEK	upstream	125	35.0205	34.9416
DEK	downstream	1	28.4974	28.544
DEK	downstream	5	30.9757	30.9769
DEK	downstream	25	33.6769	33.7121
DEK	downstream	125	35.6868	36.3078
EIF5A	upstream	1	25.3271	25.1075
EIF5A	upstream	5	27.4804	27.5817
EIF5A	upstream	25	29.9611	30.237
EIF5A	upstream	125	32.3436	32.7727
EIF5A	downstream	1	29.955	29.7468
EIF5A	downstream	5	32.3005	32.0088
EIF5A	downstream	25	34.8973	34.4123
EIF5A	downstream	125	36.8091	37.1542
RBCK1	upstream	1	29.7897	29.7667
RBCK1	upstream	5	32.2074	32.1245
RBCK1	upstream	25	34.1562	33.9774
RBCK1	upstream	125	36.9517	37.2656
RBCK1	both	1	30.438	30.4112
RBCK1	both	5	32.9815	33.1835
RBCK1	both	25	35.3508	35.7527
RBCK1	both	125	37.4574	37.5879
TPGS2	upstream	1	28.9391	29.3858
TPGS2	upstream	5	31.416	31.355
TPGS2	upstream	25	33.9973	33.9431
TPGS2	upstream	125	36.16	36.5345
TPGS2	both	1	28.5061	28.4215
TPGS2	both	5	30.9143	30.8973
TPGS2	both	25	33.2437	33.2237
TPGS2	both	125	35.9599	35.441
ERCC-00002	all	1	29.9548	29.8815
ERCC-00002	all	5	32.3211	32.5432
ERCC-00002	all	25	34.4592	34.8608
ERCC-00002	all	125	36.6935	37.3293

## Sheet: Extended Data Fig. 3a qPCR stat
Experiment	gene	TSS type	Proportion (mean)	Proportion (sd)	mRNA abundance (replicate 1)	mRNA abundance (replicate 2)
RT-qPCR	DEK	downstream	0.0684948	0.004834	3.20642	3.94942
RT-qPCR	DEK	downstream	0.132395	0.00433469	5.76649	8.2209
RT-qPCR	DEK	downstream	0.21226	0.00129703	9.42324	12.9375
RT-qPCR	DEK	downstream	0.213101	0.0034371	9.60999	12.7853
RT-qPCR	DEK	downstream	0.179277	0.00261705	8.07603	10.7678
RT-qPCR	DEK	downstream	0.086958	0.00262106	3.7946	5.38985
RT-qPCR	DEK	downstream	0.03713	0.000269632	1.64703	2.26495
RT-qPCR	DEK	downstream	0.0703845	0.00236574	3.06368	4.37308
RT-qPCR	DEK	upstream	0.0418343	0.00216738	2.65297	3.31514
RT-qPCR	DEK	upstream	0.03496	0.000349229	2.12357	2.89605
RT-qPCR	DEK	upstream	0.0478623	0.000701039	2.89765	3.97783
RT-qPCR	DEK	upstream	0.0825859	0.00247324	5.15918	6.6495
RT-qPCR	DEK	upstream	0.190669	0.0034695	11.5141	15.8859
RT-qPCR	DEK	upstream	0.178436	0.00544404	10.6803	14.9944
RT-qPCR	DEK	upstream	0.132906	0.00535182	8.36202	10.6213
RT-qPCR	DEK	upstream	0.290747	2.86372e-05	17.7852	23.9179
RT-qPCR	EIF5A	downstream	0.261345	0.053303	1.13963	1.18447
RT-qPCR	EIF5A	downstream	0.256338	0.0115279	0.945845	1.40074
RT-qPCR	EIF5A	downstream	0.221282	0.00895207	0.819187	1.20543
RT-qPCR	EIF5A	downstream	0.130218	0.0303695	0.414424	0.803363
RT-qPCR	EIF5A	downstream	0.0576338	0.00541203	0.205059	0.325496
RT-qPCR	EIF5A	downstream	0.02553	0.00242609	0.0907578	0.144292
RT-qPCR	EIF5A	downstream	0.0184281	0.000466663	0.0714873	0.0958474
RT-qPCR	EIF5A	downstream	0.0292257	0.00491794	0.124633	0.136362
RT-qPCR	EIF5A	upstream	0.0268308	0.00252184	3.24034	3.69655
RT-qPCR	EIF5A	upstream	0.0509678	0.00196863	5.61412	7.72731
RT-qPCR	EIF5A	upstream	0.141586	0.0103623	15.2038	21.9767
RT-qPCR	EIF5A	upstream	0.23675	0.0117016	27.7474	33.7187
RT-qPCR	EIF5A	upstream	0.286961	0.00452999	32.1336	42.8227
RT-qPCR	EIF5A	upstream	0.135213	0.00219203	15.1364	20.1836
RT-qPCR	EIF5A	upstream	0.0504753	0.00531614	6.14168	6.89443
RT-qPCR	EIF5A	upstream	0.0712167	0.000486712	8.02583	10.561
RT-qPCR	RBCK1	both	0.129179	0.00481183	0.77351	0.708144
RT-qPCR	RBCK1	both	0.196264	0.0152059	1.20778	1.04446
RT-qPCR	RBCK1	both	0.193077	0.0102683	1.0841	1.12794
RT-qPCR	RBCK1	both	0.183569	0.00490065	1.05077	1.05304
RT-qPCR	RBCK1	both	0.13965	0.00424463	0.797237	0.803152
RT-qPCR	RBCK1	both	0.0689657	1.88519e-05	0.40244	0.388215
RT-qPCR	RBCK1	both	0.0311231	0.00223995	0.19082	0.166311
RT-qPCR	RBCK1	both	0.0581729	0.00286298	0.327583	0.338922
RT-qPCR	RBCK1	upstream	0.327645	0.00332892	0.499019	0.606887
RT-qPCR	RBCK1	upstream	0.288795	0.00105123	0.441892	0.532479
RT-qPCR	RBCK1	upstream	0.128887	0.00903685	0.207524	0.225279
RT-qPCR	RBCK1	upstream	0.0780155	0.00267539	0.122583	0.139996
RT-qPCR	RBCK1	upstream	0.0649274	0.00349542	0.103395	0.11486
RT-qPCR	RBCK1	upstream	0.0392052	0.00684544	0.0527179	0.0810026
RT-qPCR	RBCK1	upstream	0.0230586	0.00258895	0.0325652	0.0457729
RT-qPCR	RBCK1	upstream	0.0494665	0.00139313	0.074374	0.0927836
RT-qPCR	TPGS2	both	0.126748	0.0094262	2.3672	2.16635
RT-qPCR	TPGS2	both	0.15972	0.00410008	2.78252	2.93372
RT-qPCR	TPGS2	both	0.108556	0.00458367	1.86863	2.01686
RT-qPCR	TPGS2	both	0.126368	0.00450639	2.29872	2.22224
RT-qPCR	TPGS2	both	0.165508	0.00201122	2.91143	3.01149
RT-qPCR	TPGS2	both	0.13346	0.00297168	2.33074	2.44558
RT-qPCR	TPGS2	both	0.0800673	0.00361744	1.46604	1.3983
RT-qPCR	TPGS2	both	0.0995728	0.00388339	1.71803	1.84587
RT-qPCR	TPGS2	upstream	0.226986	0.0174385	0.798902	0.95813
RT-qPCR	TPGS2	upstream	0.328923	0.00605804	1.08373	1.48729
RT-qPCR	TPGS2	upstream	0.168572	0.0134799	0.530918	0.79498
RT-qPCR	TPGS2	upstream	0.0982287	0.00250717	0.333831	0.430538
RT-qPCR	TPGS2	upstream	0.0782012	0.000511898	0.262264	0.347441
RT-qPCR	TPGS2	upstream	0.0367192	0.00219659	0.117393	0.170832
RT-qPCR	TPGS2	upstream	0.0143329	0.00163496	0.0517061	0.0588155
RT-qPCR	TPGS2	upstream	0.0480365	0.000358006	0.159513	0.215544

## Sheet: Extended Data Fig. 3c
tss_name	gene_id	gene_name	MRL	RNA structure (near cap)	group
ENSG00000017797_1	ENSG00000017797	RALBP1	4.98586	0.332182	(0.278,0.344]
ENSG00000085831_1	ENSG00000085831	TTC39A	3.73905	0.261722	[0.0064,0.278]
ENSG00000105676_2	ENSG00000105676	ARMC6	5.15799	0.379808	(0.344,0.402]
ENSG00000124006_3	ENSG00000124006	OBSL1	5.02909	0.394778	(0.344,0.402]
ENSG00000163472_1	ENSG00000163472	TMEM79	3.07866	0.187321	[0.0064,0.278]
ENSG00000169981_1	ENSG00000169981	ZNF35	3.778	0.253974	[0.0064,0.278]
ENSG00000164136_4	ENSG00000164136	IL15	4.25156	0.226654	[0.0064,0.278]
ENSG00000244005_1	ENSG00000244005	NFS1	6.32965	0.382877	(0.344,0.402]
ENSG00000108187_1	ENSG00000108187	PBLD	5.21789	0.347476	(0.344,0.402]
ENSG00000055483_1	ENSG00000055483	USP36	3.83486	0.476713	(0.474,1.1]
ENSG00000173928_2	ENSG00000173928	SWSAP1	5.00612	0.405157	(0.402,0.474]
ENSG00000126070_1	ENSG00000126070	AGO3	4.52302	0.378344	(0.344,0.402]
ENSG00000197183_2	ENSG00000197183	NOL4L	2.87008	0.48607	(0.474,1.1]
ENSG00000132716_2	ENSG00000132716	DCAF8	4.74668	0.466925	(0.402,0.474]
ENSG00000089737_1	ENSG00000089737	DDX24	4.16573	0.382527	(0.344,0.402]
ENSG00000156508_3	ENSG00000156508	EEF1A1	4.24619	0.270017	[0.0064,0.278]
ENSG00000183479_1	ENSG00000183479	TREX2	5.81196	0.343764	(0.344,0.402]
ENSG00000163565_3	ENSG00000163565	IFI16	4.63824	0.212473	[0.0064,0.278]
ENSG00000146278_2	ENSG00000146278	PNRC1	2.89989	0.460388	(0.402,0.474]
ENSG00000188112_1	ENSG00000188112	C6orf132	2.2452	0.469483	(0.402,0.474]
ENSG00000188112_2	ENSG00000188112	C6orf132	2.08016	0.547061	(0.474,1.1]
ENSG00000108669_1	ENSG00000108669	CYTH1	4.76601	0.534089	(0.474,1.1]
ENSG00000054392_2	ENSG00000054392	HHAT	3.5725	0.318194	(0.278,0.344]
ENSG00000112419_1	ENSG00000112419	PHACTR2	4.24633	0.441111	(0.402,0.474]
ENSG00000117523_1	ENSG00000117523	PRRC2C	3.36889	0.266188	[0.0064,0.278]
ENSG00000117523_2	ENSG00000117523	PRRC2C	3.4129	0.245222	[0.0064,0.278]
ENSG00000132716_1	ENSG00000132716	DCAF8	5.07228	0.312818	(0.278,0.344]
ENSG00000173207_1	ENSG00000173207	CKS1B	3.11268	0.369914	(0.344,0.402]
ENSG00000173207_2	ENSG00000173207	CKS1B	2.94067	0.355321	(0.344,0.402]
ENSG00000188015_3	ENSG00000188015	S100A3	3.63532	0.216431	[0.0064,0.278]
ENSG00000164494_1	ENSG00000164494	PDSS2	4.78667	0.369894	(0.344,0.402]
ENSG00000119950_6	ENSG00000119950	MXI1	2.36489	0.32142	(0.278,0.344]
ENSG00000196924_4	ENSG00000196924	FLNA	3.97337	0.440379	(0.402,0.474]
ENSG00000198910_1	ENSG00000198910	L1CAM	4.32336	0.508296	(0.474,1.1]
ENSG00000135297_1	ENSG00000135297	MTO1	4.52285	0.194098	[0.0064,0.278]
ENSG00000137251_1	ENSG00000137251	TINAG	4.66124	0.223667	[0.0064,0.278]
ENSG00000171940_4	ENSG00000171940	ZNF217	3.14556	0.397715	(0.344,0.402]
ENSG00000162366_1	ENSG00000162366	PDZK1IP1	2.25036	0.259016	[0.0064,0.278]
ENSG00000126106_1	ENSG00000126106	TMEM53	3.62574	0.480338	(0.474,1.1]
ENSG00000126878_3	ENSG00000126878	AIF1L	3.02775	0.302185	(0.278,0.344]
ENSG00000126878_4	ENSG00000126878	AIF1L	2.98428	0.332592	(0.278,0.344]
ENSG00000126878_5	ENSG00000126878	AIF1L	3.02645	0.331717	(0.278,0.344]
ENSG00000198198_1	ENSG00000198198	SZT2	3.53413	0.435081	(0.402,0.474]
ENSG00000117010_2	ENSG00000117010	ZNF684	3.73981	0.347751	(0.344,0.402]
ENSG00000147202_1	ENSG00000147202	DIAPH2	4.07177	0.446528	(0.402,0.474]
ENSG00000221988_4	ENSG00000221988	PPT2	5.29657	0.278653	(0.278,0.344]
ENSG00000126217_1	ENSG00000126217	MCF2L	3.70929	0.361879	(0.344,0.402]
ENSG00000171456_7	ENSG00000171456	ASXL1	2.97151	0.473069	(0.402,0.474]
ENSG00000147121_1	ENSG00000147121	KRBOX4	4.46535	0.343795	(0.344,0.402]
ENSG00000136997_2	ENSG00000136997	MYC	4.93043	0.499968	(0.474,1.1]
ENSG00000147044_5	ENSG00000147044	CASK	4.68697	0.175368	[0.0064,0.278]
ENSG00000124535_3	ENSG00000124535	WRNIP1	3.80512	0.529556	(0.474,1.1]
ENSG00000112290_1	ENSG00000112290	WASF1	3.78014	0.353767	(0.344,0.402]
ENSG00000115590_1	ENSG00000115590	IL1R2	5.42467	0.232562	[0.0064,0.278]
ENSG00000185633_1	ENSG00000185633	NDUFA4L2	3.37929	0.318595	(0.278,0.344]
ENSG00000239779_2	ENSG00000239779	WBP1	2.66199	0.312713	(0.278,0.344]
ENSG00000103852_2	ENSG00000103852	TTC23	4.08914	0.137304	[0.0064,0.278]
ENSG00000153130_1	ENSG00000153130	SCOC	3.15855	0.407797	(0.402,0.474]
ENSG00000153130_2	ENSG00000153130	SCOC	3.13817	0.174031	[0.0064,0.278]
ENSG00000138738_1	ENSG00000138738	PRDM5	3.65604	0.418823	(0.402,0.474]
ENSG00000138738_2	ENSG00000138738	PRDM5	3.72693	0.313492	(0.278,0.344]
ENSG00000101898_1	ENSG00000101898	MCTS2P	3.63974	0.336259	(0.278,0.344]
ENSG00000213585_1	ENSG00000213585	VDAC1	5.81984	0.268101	[0.0064,0.278]
ENSG00000253293_1	ENSG00000253293	HOXA10	2.85548	0.475888	(0.474,1.1]
ENSG00000253293_2	ENSG00000253293	HOXA10	4.17533	0.167878	[0.0064,0.278]
ENSG00000213889_1	ENSG00000213889	PPM1N	2.27623	0.230127	[0.0064,0.278]
ENSG00000083168_1	ENSG00000083168	KAT6A	4.23675	0.418814	(0.402,0.474]
ENSG00000241878_3	ENSG00000241878	PISD	4.83684	0.228995	[0.0064,0.278]
ENSG00000162927_2	ENSG00000162927	PUS10	3.10125	0.385739	(0.344,0.402]
ENSG00000162927_3	ENSG00000162927	PUS10	2.96404	0.207243	[0.0064,0.278]
ENSG00000132640_2	ENSG00000132640	BTBD3	4.36755	0.541245	(0.474,1.1]
ENSG00000060749_4	ENSG00000060749	QSER1	3.70161	0.241504	[0.0064,0.278]
ENSG00000132670_1	ENSG00000132670	PTPRA	4.20159	0.394856	(0.344,0.402]
ENSG00000072756_1	ENSG00000072756	TRNT1	4.2657	0.567309	(0.474,1.1]
ENSG00000100065_3	ENSG00000100065	CARD10	5.68206	0.466184	(0.402,0.474]
ENSG00000164818_5	ENSG00000164818	DNAAF5	4.28486	0.392412	(0.344,0.402]
ENSG00000164818_6	ENSG00000164818	DNAAF5	5.26332	0.307111	(0.278,0.344]
ENSG00000168000_1	ENSG00000168000	BSCL2	4.34434	0.0689293	[0.0064,0.278]
ENSG00000136560_4	ENSG00000136560	TANK	3.64499	0.263269	[0.0064,0.278]
ENSG00000130723_1	ENSG00000130723	PRRC2B	4.31817	0.44997	(0.402,0.474]
ENSG00000197872_4	ENSG00000197872	CYRIA	4.3989	0.187203	[0.0064,0.278]
ENSG00000197872_5	ENSG00000197872	CYRIA	4.92798	0.164876	[0.0064,0.278]
ENSG00000197872_6	ENSG00000197872	CYRIA	5.3291	0.123514	[0.0064,0.278]
ENSG00000144218_2	ENSG00000144218	AFF3	4.03103	0.676938	(0.474,1.1]
ENSG00000146592_3	ENSG00000146592	CREB5	4.33555	0.158987	[0.0064,0.278]
ENSG00000168958_1	ENSG00000168958	MFF	4.12265	0.373242	(0.344,0.402]
ENSG00000198925_3	ENSG00000198925	ATG9A	5.54192	0.492989	(0.474,1.1]
ENSG00000153250_3	ENSG00000153250	RBMS1	5.30998	0.516244	(0.474,1.1]
ENSG00000153250_4	ENSG00000153250	RBMS1	5.34723	0.39222	(0.344,0.402]
ENSG00000153250_5	ENSG00000153250	RBMS1	5.12852	0.481299	(0.474,1.1]
ENSG00000153250_6	ENSG00000153250	RBMS1	5.32798	0.429667	(0.402,0.474]
ENSG00000153250_7	ENSG00000153250	RBMS1	5.43285	0.317089	(0.278,0.344]
ENSG00000153250_8	ENSG00000153250	RBMS1	5.77883	0.315422	(0.278,0.344]
ENSG00000142396_1	ENSG00000142396	ERVK3-1	4.35412	0.332603	(0.278,0.344]
ENSG00000142396_2	ENSG00000142396	ERVK3-1	4.20487	0.322575	(0.278,0.344]
ENSG00000119383_7	ENSG00000119383	PTPA	3.79526	0.257882	[0.0064,0.278]
ENSG00000119383_8	ENSG00000119383	PTPA	2.49624	0.368225	(0.344,0.402]
ENSG00000112812_1	ENSG00000112812	PRSS16	3.46768	0.304995	(0.278,0.344]
ENSG00000119383_5	ENSG00000119383	PTPA	4.7975	0.271984	[0.0064,0.278]
ENSG00000119383_6	ENSG00000119383	PTPA	4.79736	0.39938	(0.344,0.402]
ENSG00000152475_1	ENSG00000152475	ZNF837	3.63391	0.655029	(0.474,1.1]
ENSG00000119383_9	ENSG00000119383	PTPA	4.09039	0.324665	(0.278,0.344]
ENSG00000213689_1	ENSG00000213689	TREX1	3.90161	0.434562	(0.402,0.474]
ENSG00000118007_2	ENSG00000118007	STAG1	4.37325	0.103966	[0.0064,0.278]
ENSG00000143337_2	ENSG00000143337	TOR1AIP1	5.51964	0.291617	(0.278,0.344]
ENSG00000214706_1	ENSG00000214706	IFRD2	2.83615	0.407688	(0.402,0.474]
ENSG00000011566_1	ENSG00000011566	MAP4K3	4.30673	0.391167	(0.344,0.402]
ENSG00000088832_1	ENSG00000088832	FKBP1A	3.51483	0.335242	(0.278,0.344]
ENSG00000174013_1	ENSG00000174013	FBXO45	3.67623	0.480381	(0.474,1.1]
ENSG00000178149_3	ENSG00000178149	DALRD3	4.07225	0.437878	(0.402,0.474]
ENSG00000136205_3	ENSG00000136205	TNS3	3.50045	0.286084	(0.278,0.344]
ENSG00000181896_1	ENSG00000181896	ZNF101	3.83409	0.360359	(0.344,0.402]
ENSG00000115042_1	ENSG00000115042	FAHD2A	5.82901	0.41167	(0.402,0.474]
ENSG00000114503_2	ENSG00000114503	NCBP2	3.59376	0.266423	[0.0064,0.278]
ENSG00000073803_1	ENSG00000073803	MAP3K13	2.08325	0.264651	[0.0064,0.278]
ENSG00000185347_3	ENSG00000185347	TEDC1	4.46927	0.66108	(0.474,1.1]
ENSG00000139146_4	ENSG00000139146	SINHCAF	3.44189	0.551585	(0.474,1.1]
ENSG00000176597_4	ENSG00000176597	B3GNT5	3.9959	0.498979	(0.474,1.1]
ENSG00000099810_1	ENSG00000099810	MTAP	5.53619	0.334082	(0.278,0.344]
ENSG00000120913_1	ENSG00000120913	PDLIM2	2.72071	0.417588	(0.402,0.474]
ENSG00000148985_1	ENSG00000148985	PGAP2	3.00265	0.337889	(0.278,0.344]
ENSG00000187609_1	ENSG00000187609	EXD3	2.99466	0.462197	(0.402,0.474]
ENSG00000049769_3	ENSG00000049769	PPP1R3F	2.82415	0.6676	(0.474,1.1]
ENSG00000228300_2	ENSG00000228300	FAM174C	3.58137	0.517297	(0.474,1.1]
ENSG00000228300_3	ENSG00000228300	FAM174C	2.28934	0.411481	(0.402,0.474]
ENSG00000114209_1	ENSG00000114209	PDCD10	5.57239	0.264698	[0.0064,0.278]
ENSG00000185619_1	ENSG00000185619	PCGF3	2.86334	0.376952	(0.344,0.402]
ENSG00000127325_2	ENSG00000127325	BEST3	2.83656	0.275671	[0.0064,0.278]
ENSG00000148824_1	ENSG00000148824	MTG1	5.39548	0.421416	(0.402,0.474]
ENSG00000162623_3	ENSG00000162623	TYW3	4.18635	0.240116	[0.0064,0.278]
ENSG00000075785_1	ENSG00000075785	RAB7A	6.14925	0.387118	(0.344,0.402]
ENSG00000185621_1	ENSG00000185621	LMLN	4.65905	0.411379	(0.402,0.474]
ENSG00000121578_2	ENSG00000121578	B4GALT4	4.48016	0.493202	(0.474,1.1]
ENSG00000174939_2	ENSG00000174939	ASPHD1	3.12191	0.596272	(0.474,1.1]
ENSG00000184470_3	ENSG00000184470	TXNRD2	3.09339	0.279095	(0.278,0.344]
ENSG00000184470_4	ENSG00000184470	TXNRD2	2.85067	0.319084	(0.278,0.344]
ENSG00000180953_1	ENSG00000180953	ST20	2.3952	0.376633	(0.344,0.402]
ENSG00000198843_1	ENSG00000198843	SELENOT	3.07052	0.362063	(0.344,0.402]
ENSG00000158796_3	ENSG00000158796	DEDD	3.70434	0.414072	(0.402,0.474]
ENSG00000267673_1	ENSG00000267673	FDX2	3.56818	0.362164	(0.344,0.402]
ENSG00000267673_2	ENSG00000267673	FDX2	2.75334	0.42914	(0.402,0.474]
ENSG00000267673_3	ENSG00000267673	FDX2	2.33144	0.417915	(0.402,0.474]
ENSG00000197956_1	ENSG00000197956	S100A6	3.16944	0.349171	(0.344,0.402]
ENSG00000171456_8	ENSG00000171456	ASXL1	2.56854	0.245103	[0.0064,0.278]
ENSG00000124313_1	ENSG00000124313	IQSEC2	2.3848	0.592462	(0.474,1.1]
ENSG00000284691_1	ENSG00000284691	AC073111.4	3.16408	0.392696	(0.344,0.402]
ENSG00000189308_2	ENSG00000189308	LIN54	3.83577	0.482006	(0.474,1.1]
ENSG00000182903_2	ENSG00000182903	ZNF721	3.64837	0.321446	(0.278,0.344]
ENSG00000173821_1	ENSG00000173821	RNF213	4.25071	0.362586	(0.344,0.402]
ENSG00000171421_1	ENSG00000171421	MRPL36	3.55013	0.414626	(0.402,0.474]
ENSG00000083720_5	ENSG00000083720	OXCT1	3.11152	0.248575	[0.0064,0.278]
ENSG00000164040_2	ENSG00000164040	PGRMC2	4.91454	0.316656	(0.278,0.344]
ENSG00000164040_3	ENSG00000164040	PGRMC2	3.63246	0.474851	(0.474,1.1]
ENSG00000164040_4	ENSG00000164040	PGRMC2	2.7717	0.30842	(0.278,0.344]
ENSG00000213347_1	ENSG00000213347	MXD3	3.02515	0.534123	(0.474,1.1]
ENSG00000109133_1	ENSG00000109133	TMEM33	6.0384	0.349226	(0.344,0.402]
ENSG00000134987_2	ENSG00000134987	WDR36	3.5092	0.291164	(0.278,0.344]
ENSG00000176055_3	ENSG00000176055	MBLAC2	5.83148	0.340932	(0.278,0.344]
ENSG00000155508_1	ENSG00000155508	CNOT8	4.74042	0.113787	[0.0064,0.278]
ENSG00000147536_1	ENSG00000147536	GINS4	5.81985	0.273736	[0.0064,0.278]
ENSG00000147536_2	ENSG00000147536	GINS4	6.01222	0.228049	[0.0064,0.278]
ENSG00000175324_2	ENSG00000175324	LSM1	3.50949	0.342454	(0.278,0.344]
ENSG00000173818_2	ENSG00000173818	ENDOV	4.22851	0.405576	(0.402,0.474]
ENSG00000186918_3	ENSG00000186918	ZNF395	4.92394	0.482457	(0.474,1.1]
ENSG00000186918_6	ENSG00000186918	ZNF395	4.54102	0.784289	(0.474,1.1]
ENSG00000023445_1	ENSG00000023445	BIRC3	3.10394	0.33959	(0.278,0.344]
ENSG00000023697_3	ENSG00000023697	DERA	3.3257	0.185598	[0.0064,0.278]
ENSG00000137720_1	ENSG00000137720	C11orf1	2.59199	0.353365	(0.344,0.402]
ENSG00000137494_1	ENSG00000137494	ANKRD42	5.0697	0.329065	(0.278,0.344]
ENSG00000168056_4	ENSG00000168056	LTBP3	4.81272	0.405003	(0.402,0.474]
ENSG00000147535_2	ENSG00000147535	PLPP5	4.63814	0.46721	(0.402,0.474]
ENSG00000168522_3	ENSG00000168522	FNTA	4.34847	0.376037	(0.344,0.402]
ENSG00000158555_3	ENSG00000158555	GDPD5	5.29712	0.287467	(0.278,0.344]
ENSG00000254469_3	ENSG00000254469	AP002495.1	4.11079	0.231103	[0.0064,0.278]
ENSG00000110756_2	ENSG00000110756	HPS5	4.64609	0.352092	(0.344,0.402]
ENSG00000119703_2	ENSG00000119703	ZC2HC1C	4.62144	0.400228	(0.344,0.402]
ENSG00000129158_3	ENSG00000129158	SERGEF	2.35304	0.465182	(0.402,0.474]
ENSG00000186104_2	ENSG00000186104	CYP2R1	3.76622	0.405787	(0.402,0.474]
ENSG00000175334_4	ENSG00000175334	BANF1	3.82132	0.389727	(0.344,0.402]
ENSG00000148950_2	ENSG00000148950	IMMP1L	2.92625	0.334854	(0.278,0.344]
ENSG00000149489_1	ENSG00000149489	ROM1	3.62496	0.294277	(0.278,0.344]
ENSG00000177239_2	ENSG00000177239	MAN1B1	4.17816	0.271235	[0.0064,0.278]
ENSG00000168003_1	ENSG00000168003	SLC3A2	4.85871	0.33977	(0.278,0.344]
ENSG00000168003_2	ENSG00000168003	SLC3A2	4.93557	0.140062	[0.0064,0.278]
ENSG00000170315_1	ENSG00000170315	UBB	6.22569	0.264091	[0.0064,0.278]
ENSG00000170175_3	ENSG00000170175	CHRNB1	3.2717	0.299456	(0.278,0.344]
ENSG00000213853_4	ENSG00000213853	EMP2	2.80576	0.37498	(0.344,0.402]
ENSG00000213853_5	ENSG00000213853	EMP2	4.93959	0.452308	(0.402,0.474]
ENSG00000213853_6	ENSG00000213853	EMP2	5.5462	0.299371	(0.278,0.344]
ENSG00000167595_1	ENSG00000167595	PROSER3	4.092	0.353453	(0.344,0.402]
ENSG00000100852_1	ENSG00000100852	ARHGAP5	3.86394	0.320716	(0.278,0.344]
ENSG00000111711_2	ENSG00000111711	GOLT1B	4.23755	0.195566	[0.0064,0.278]
ENSG00000135677_1	ENSG00000135677	GNS	6.04684	0.280372	(0.278,0.344]
ENSG00000149485_1	ENSG00000149485	FADS1	6.03778	0.58286	(0.474,1.1]
ENSG00000149485_2	ENSG00000149485	FADS1	5.87216	0.420956	(0.402,0.474]
ENSG00000149485_3	ENSG00000149485	FADS1	5.42653	0.459416	(0.402,0.474]
ENSG00000149485_4	ENSG00000149485	FADS1	5.86858	0.33927	(0.278,0.344]
ENSG00000149485_5	ENSG00000149485	FADS1	5.35437	0.413092	(0.402,0.474]
ENSG00000149485_6	ENSG00000149485	FADS1	4.67566	0.491882	(0.474,1.1]
ENSG00000089094_4	ENSG00000089094	KDM2B	4.23626	0.543175	(0.474,1.1]
ENSG00000089094_5	ENSG00000089094	KDM2B	4.25623	0.59406	(0.474,1.1]
ENSG00000111639_1	ENSG00000111639	MRPL51	4.22941	0.389866	(0.344,0.402]
ENSG00000140563_1	ENSG00000140563	MCTP2	3.49526	0.407716	(0.402,0.474]
ENSG00000173068_8	ENSG00000173068	BNC2	3.86167	0.188104	[0.0064,0.278]
ENSG00000135441_1	ENSG00000135441	BLOC1S1	2.89768	0.350044	(0.344,0.402]
ENSG00000135441_2	ENSG00000135441	BLOC1S1	2.78136	0.389438	(0.344,0.402]
ENSG00000116539_1	ENSG00000116539	ASH1L	3.14891	0.47227	(0.402,0.474]
ENSG00000135454_2	ENSG00000135454	B4GALNT1	4.81422	0.416127	(0.402,0.474]
ENSG00000135454_3	ENSG00000135454	B4GALNT1	4.24553	0.28	(0.278,0.344]
ENSG00000258315_3	ENSG00000258315	C17orf49	3.63001	0.405844	(0.402,0.474]
ENSG00000258315_4	ENSG00000258315	C17orf49	3.81552	0.315614	(0.278,0.344]
ENSG00000050405_2	ENSG00000050405	LIMA1	4.46023	0.364202	(0.344,0.402]
ENSG00000050405_3	ENSG00000050405	LIMA1	3.97294	0.186321	[0.0064,0.278]
ENSG00000100445_2	ENSG00000100445	SDR39U1	3.17733	0.336545	(0.278,0.344]
ENSG00000100445_3	ENSG00000100445	SDR39U1	3.6372	0.44841	(0.402,0.474]
ENSG00000087299_2	ENSG00000087299	L2HGDH	5.22099	0.333514	(0.278,0.344]
ENSG00000259120_2	ENSG00000259120	SMIM6	3.57932	0.329174	(0.278,0.344]
ENSG00000259120_3	ENSG00000259120	SMIM6	3.26062	0.294006	(0.278,0.344]
ENSG00000092199_1	ENSG00000092199	HNRNPC	6.03496	0.342226	(0.278,0.344]
ENSG00000205707_1	ENSG00000205707	ETFRF1	2.9676	0.19905	[0.0064,0.278]
ENSG00000205707_2	ENSG00000205707	ETFRF1	2.90819	0.195928	[0.0064,0.278]
ENSG00000100938_6	ENSG00000100938	GMPR2	4.30751	0.29079	(0.278,0.344]
ENSG00000140297_3	ENSG00000140297	GCNT3	4.74492	0.15462	[0.0064,0.278]
ENSG00000169957_1	ENSG00000169957	ZNF768	4.83736	0.355231	(0.344,0.402]
ENSG00000204991_1	ENSG00000204991	SPIRE2	3.73273	0.504925	(0.474,1.1]
ENSG00000103253_2	ENSG00000103253	HAGHL	4.36082	0.657054	(0.474,1.1]
ENSG00000169371_3	ENSG00000169371	SNUPN	4.61925	0.384673	(0.344,0.402]
ENSG00000104164_1	ENSG00000104164	BLOC1S6	3.58813	0.282522	(0.278,0.344]
ENSG00000103495_7	ENSG00000103495	MAZ	3.01125	0.344849	(0.344,0.402]
ENSG00000103495_8	ENSG00000103495	MAZ	2.72204	0.409484	(0.402,0.474]
ENSG00000129235_1	ENSG00000129235	TXNDC17	3.13259	0.36655	(0.344,0.402]
ENSG00000182108_1	ENSG00000182108	DEXI	2.63402	0.485562	(0.474,1.1]
ENSG00000182108_2	ENSG00000182108	DEXI	3.57206	0.465435	(0.402,0.474]
ENSG00000189067_1	ENSG00000189067	LITAF	4.14585	0.316889	(0.278,0.344]
ENSG00000129195_2	ENSG00000129195	PIMREG	6.08459	0.331855	(0.278,0.344]
ENSG00000183011_3	ENSG00000183011	NAA38	3.00873	0.361136	(0.344,0.402]
ENSG00000170175_5	ENSG00000170175	CHRNB1	2.61447	0.229244	[0.0064,0.278]
ENSG00000170175_6	ENSG00000170175	CHRNB1	2.5861	0.22546	[0.0064,0.278]
ENSG00000124813_10	ENSG00000124813	RUNX2	4.54387	0.321379	(0.278,0.344]
ENSG00000124813_11	ENSG00000124813	RUNX2	5.05745	0.253856	[0.0064,0.278]
ENSG00000120068_1	ENSG00000120068	HOXB8	5.34852	0.34687	(0.344,0.402]
ENSG00000108433_1	ENSG00000108433	GOSR2	4.2257	0.354474	(0.344,0.402]
ENSG00000167733_1	ENSG00000130255	RPL36	3.32654	0.505975	(0.474,1.1]
ENSG00000153976_4	ENSG00000153976	HS3ST3A1	4.17288	0.203635	[0.0064,0.278]
ENSG00000002919_1	ENSG00000002919	SNX11	3.72565	0.196025	[0.0064,0.278]
ENSG00000105048_1	ENSG00000105048	TNNT1	3.47168	0.41095	(0.402,0.474]
ENSG00000186812_1	ENSG00000186812	ZNF397	4.80782	0.410148	(0.402,0.474]
ENSG00000105185_2	ENSG00000105185	PDCD5	2.28946	0.474906	(0.474,1.1]
ENSG00000198453_2	ENSG00000198453	ZNF568	3.26844	0.419915	(0.402,0.474]
ENSG00000104964_5	ENSG00000104964	TLE5	2.85718	0.57193	(0.474,1.1]
ENSG00000167642_2	ENSG00000167642	SPINT2	6.51012	0.347888	(0.344,0.402]
ENSG00000167642_3	ENSG00000167642	SPINT2	6.23492	0.406264	(0.402,0.474]
ENSG00000099866_1	ENSG00000099866	MADCAM1	3.3069	0.413305	(0.402,0.474]
ENSG00000183077_1	ENSG00000183077	AFMID	3.2895	0.268758	[0.0064,0.278]
ENSG00000115268_1	ENSG00000115268	RPS15	4.07611	0.257955	[0.0064,0.278]
ENSG00000141298_1	ENSG00000141298	SSH2	2.2083	0.397078	(0.344,0.402]
ENSG00000184451_1	ENSG00000184451	CCR10	3.03732	0.240239	[0.0064,0.278]
ENSG00000153443_1	ENSG00000153443	UBALD1	2.03646	0.53916	(0.474,1.1]
ENSG00000099864_2	ENSG00000099864	PALM	3.94661	0.184983	[0.0064,0.278]
ENSG00000167306_1	ENSG00000167306	MYO5B	4.43559	0.299125	(0.278,0.344]
ENSG00000167306_2	ENSG00000167306	MYO5B	4.31564	0.31163	(0.278,0.344]
ENSG00000167306_3	ENSG00000167306	MYO5B	3.82243	0.247688	[0.0064,0.278]
ENSG00000167306_4	ENSG00000167306	MYO5B	3.94706	0.18456	[0.0064,0.278]
ENSG00000167645_2	ENSG00000167645	YIF1B	4.09254	0.580964	(0.474,1.1]
ENSG00000083807_1	ENSG00000083807	SLC27A5	2.21545	0.353037	(0.344,0.402]
ENSG00000125656_4	ENSG00000125656	CLPP	3.51195	0.482502	(0.474,1.1]
ENSG00000196268_1	ENSG00000196268	ZNF493	3.36501	0.244584	[0.0064,0.278]
ENSG00000104976_2	ENSG00000104976	SNAPC2	3.54453	0.238186	[0.0064,0.278]
ENSG00000105053_1	ENSG00000105053	VRK3	4.5848	0.247372	[0.0064,0.278]
ENSG00000083844_3	ENSG00000083844	ZNF264	4.60047	0.373713	(0.344,0.402]
ENSG00000139289_1	ENSG00000139289	PHLDA1	5.12939	0.413617	(0.402,0.474]
ENSG00000165916_2	ENSG00000165916	PSMC3	5.8251	0.226376	[0.0064,0.278]
ENSG00000170035_1	ENSG00000170035	UBE2E3	3.80969	0.532725	(0.474,1.1]
ENSG00000170545_3	ENSG00000170545	SMAGP	3.69533	0.494714	(0.474,1.1]
ENSG00000112679_1	ENSG00000112679	DUSP22	3.08305	0.528612	(0.474,1.1]
ENSG00000002549_2	ENSG00000002549	LAP3	5.4398	0.419159	(0.402,0.474]
ENSG00000002549_3	ENSG00000002549	LAP3	5.65809	0.32074	(0.278,0.344]
ENSG00000002549_4	ENSG00000002549	LAP3	5.93789	0.169447	[0.0064,0.278]
ENSG00000178607_1	ENSG00000178607	ERN1	3.52001	0.297385	(0.278,0.344]
ENSG00000178607_3	ENSG00000178607	ERN1	3.4779	0.504881	(0.474,1.1]
ENSG00000097021_2	ENSG00000097021	ACOT7	6.3855	0.285437	(0.278,0.344]
ENSG00000097021_3	ENSG00000097021	ACOT7	6.45068	0.286673	(0.278,0.344]
ENSG00000128944_1	ENSG00000128944	KNSTRN	5.14737	0.280056	(0.278,0.344]
ENSG00000204389_1	ENSG00000204389	HSPA1A	4.344	0.263588	[0.0064,0.278]
ENSG00000011007_1	ENSG00000011007	ELOA	3.09526	0.3837	(0.344,0.402]
ENSG00000011007_2	ENSG00000011007	ELOA	2.90158	0.382265	(0.344,0.402]
ENSG00000145860_1	ENSG00000145860	RNF145	3.50547	0.47627	(0.474,1.1]
ENSG00000177106_2	ENSG00000177106	EPS8L2	4.69532	0.4569	(0.402,0.474]
ENSG00000177106_3	ENSG00000177106	EPS8L2	4.34397	0.409539	(0.402,0.474]
ENSG00000132128_2	ENSG00000132128	LRRC41	4.48845	0.361455	(0.344,0.402]
ENSG00000146112_4	ENSG00000146112	PPP1R18	3.29235	0.302981	(0.278,0.344]
ENSG00000146112_5	ENSG00000146112	PPP1R18	2.93306	0.160368	[0.0064,0.278]
ENSG00000187634_7	ENSG00000187634	SAMD11	3.84551	0.296523	(0.278,0.344]
ENSG00000187634_9	ENSG00000187634	SAMD11	3.9715	0.341511	(0.278,0.344]
ENSG00000124228_1	ENSG00000124228	DDX27	4.64243	0.302189	(0.278,0.344]
ENSG00000149547_2	ENSG00000149547	EI24	3.0392	0.546749	(0.474,1.1]
ENSG00000168275_2	ENSG00000168275	COA6	3.51513	0.372432	(0.344,0.402]
ENSG00000277639_1	ENSG00000277639	AC007906.2	3.01486	0.318761	(0.278,0.344]
ENSG00000277639_4	ENSG00000277639	AC007906.2	2.96124	0.326889	(0.278,0.344]
ENSG00000273611_1	ENSG00000273611	ZNHIT3	3.91049	0.400036	(0.344,0.402]
ENSG00000138835_4	ENSG00000138835	RGS3	5.05849	0.35541	(0.344,0.402]
ENSG00000102471_1	ENSG00000102471	NDFIP2	5.06801	0.523088	(0.474,1.1]
ENSG00000102471_2	ENSG00000102471	NDFIP2	5.82438	0.402082	(0.344,0.402]
ENSG00000102471_4	ENSG00000102471	NDFIP2	5.50679	0.513217	(0.474,1.1]
ENSG00000102471_5	ENSG00000102471	NDFIP2	5.16476	0.584914	(0.474,1.1]
ENSG00000102471_6	ENSG00000102471	NDFIP2	5.22204	0.414439	(0.402,0.474]
ENSG00000102471_7	ENSG00000102471	NDFIP2	4.60406	0.37037	(0.344,0.402]
ENSG00000171303_2	ENSG00000171303	KCNK3	3.05203	0.295492	(0.278,0.344]
ENSG00000119673_2	ENSG00000119673	ACOT2	4.93826	0.169664	[0.0064,0.278]
ENSG00000104946_4	ENSG00000104946	TBC1D17	2.96716	0.309595	(0.278,0.344]
ENSG00000100429_1	ENSG00000100429	HDAC10	5.14004	0.34941	(0.344,0.402]
ENSG00000285043_1	ENSG00000285043	AC093512.2	3.26072	0.320975	(0.278,0.344]
ENSG00000169057_1	ENSG00000169057	MECP2	3.63708	0.456058	(0.402,0.474]
ENSG00000124140_1	ENSG00000124140	SLC12A5	2.99222	0.3002	(0.278,0.344]
ENSG00000171843_5	ENSG00000171843	MLLT3	4.51995	0.140272	[0.0064,0.278]
ENSG00000171843_6	ENSG00000171843	MLLT3	4.15092	0.202939	[0.0064,0.278]
ENSG00000049656_1	ENSG00000049656	CLPTM1L	3.85394	0.430667	(0.402,0.474]
ENSG00000152795_1	ENSG00000152795	HNRNPDL	5.64153	0.195148	[0.0064,0.278]
ENSG00000148337_1	ENSG00000148337	CIZ1	2.52235	0.367073	(0.344,0.402]
ENSG00000182372_3	ENSG00000182372	CLN8	4.46193	0.455077	(0.402,0.474]
ENSG00000168724_4	ENSG00000168724	DNAJC21	3.23251	0.272224	[0.0064,0.278]
ENSG00000143376_3	ENSG00000143376	SNX27	5.56968	0.46428	(0.402,0.474]
ENSG00000136104_4	ENSG00000136104	RNASEH2B	4.03777	0.353406	(0.344,0.402]
ENSG00000164077_1	ENSG00000164077	MON1A	3.89639	0.452796	(0.402,0.474]
ENSG00000021574_4	ENSG00000021574	SPAST	4.84498	0.237146	[0.0064,0.278]
ENSG00000171634_3	ENSG00000171634	BPTF	2.98697	0.608927	(0.474,1.1]
ENSG00000253352_1	ENSG00000253352	TUG1	4.79194	0.313647	(0.278,0.344]
ENSG00000284976_1	ENSG00000284976	BX255925.3	3.08955	0.30155	(0.278,0.344]
ENSG00000108021_1	ENSG00000108021	TASOR2	3.89609	0.292466	(0.278,0.344]
ENSG00000165699_1	ENSG00000165699	TSC1	3.30183	0.234836	[0.0064,0.278]
ENSG00000168036_2	ENSG00000168036	CTNNB1	4.1602	0.353714	(0.344,0.402]
ENSG00000141543_1	ENSG00000141543	EIF4A3	6.26811	0.311819	(0.278,0.344]
ENSG00000141543_2	ENSG00000141543	EIF4A3	5.82686	0.367838	(0.344,0.402]
ENSG00000198825_2	ENSG00000198825	INPP5F	3.87005	0.421145	(0.402,0.474]
ENSG00000122390_1	ENSG00000122390	NAA60	3.14259	0.322867	(0.278,0.344]
ENSG00000167779_3	ENSG00000167779	IGFBP6	2.29769	0.426254	(0.402,0.474]
ENSG00000167779_4	ENSG00000167779	IGFBP6	2.23134	0.287475	(0.278,0.344]
ENSG00000143363_1	ENSG00000143363	PRUNE1	4.30155	0.445522	(0.402,0.474]
ENSG00000134897_1	ENSG00000134897	BIVM	3.49064	0.151333	[0.0064,0.278]
ENSG00000185129_1	ENSG00000185129	PURA	4.7576	0.681458	(0.474,1.1]
ENSG00000124795_2	ENSG00000124795	DEK	3.91019	0.611625	(0.474,1.1]
ENSG00000186409_1	ENSG00000186409	CCDC30	3.21331	0.384824	(0.344,0.402]
ENSG00000198914_1	ENSG00000198914	POU3F3	4.15021	0.457664	(0.402,0.474]
ENSG00000244754_1	ENSG00000244754	N4BP2L2	4.84301	0.241211	[0.0064,0.278]
ENSG00000122971_1	ENSG00000122971	ACADS	6.28374	0.402326	(0.344,0.402]
ENSG00000072778_1	ENSG00000072778	ACADVL	5.37829	0.395918	(0.344,0.402]
ENSG00000075239_1	ENSG00000075239	ACAT1	5.83886	0.331315	(0.278,0.344]
ENSG00000169252_1	ENSG00000169252	ADRB2	4.63837	0.267143	[0.0064,0.278]
ENSG00000038002_2	ENSG00000038002	AGA	6.30717	0.413134	(0.402,0.474]
ENSG00000038002_3	ENSG00000038002	AGA	6.02173	0.354672	(0.344,0.402]
ENSG00000148218_1	ENSG00000148218	ALAD	5.63379	0.325886	(0.278,0.344]
ENSG00000101986_1	ENSG00000101986	ABCD1	6.02707	0.488209	(0.474,1.1]
ENSG00000026103_1	ENSG00000026103	FAS	4.97814	0.250667	[0.0064,0.278]
ENSG00000026103_2	ENSG00000026103	FAS	5.98417	0.275421	[0.0064,0.278]
ENSG00000026103_4	ENSG00000026103	FAS	5.97201	0.379602	(0.344,0.402]
ENSG00000026103_6	ENSG00000026103	FAS	5.31405	0.217903	[0.0064,0.278]
ENSG00000169083_4	ENSG00000169083	AR	5.13053	0.746415	(0.474,1.1]
ENSG00000113273_1	ENSG00000113273	ARSB	4.60917	0.705284	(0.474,1.1]
ENSG00000113273_2	ENSG00000113273	ARSB	4.38531	0.568474	(0.474,1.1]
ENSG00000113273_3	ENSG00000113273	ARSB	6.0688	0.444	(0.402,0.474]
ENSG00000157399_1	ENSG00000157399	ARSL	4.46413	0.266211	[0.0064,0.278]
ENSG00000126522_1	ENSG00000126522	ASL	5.67635	0.353235	(0.344,0.402]
ENSG00000149311_1	ENSG00000149311	ATM	3.07905	0.34224	(0.278,0.344]
ENSG00000083123_1	ENSG00000083123	BCKDHB	5.78352	0.436646	(0.402,0.474]
ENSG00000197299_1	ENSG00000197299	BLM	3.30008	0.401954	(0.344,0.402]
ENSG00000139618_1	ENSG00000139618	BRCA2	3.3312	0.485451	(0.474,1.1]
ENSG00000149131_2	ENSG00000149131	SERPING1	3.54598	0.426724	(0.402,0.474]
ENSG00000104267_1	ENSG00000104267	CA2	5.8761	0.282054	(0.278,0.344]
ENSG00000135446_1	ENSG00000135446	CDK4	4.25882	0.405953	(0.402,0.474]
ENSG00000135446_2	ENSG00000135446	CDK4	4.45173	0.369789	(0.344,0.402]
ENSG00000135446_3	ENSG00000135446	CDK4	4.29869	0.366185	(0.344,0.402]
ENSG00000135446_4	ENSG00000135446	CDK4	4.42467	0.381231	(0.344,0.402]
ENSG00000143669_3	ENSG00000143669	LYST	2.61382	0.624665	(0.474,1.1]
ENSG00000143669_4	ENSG00000143669	LYST	2.5128	0.332051	(0.278,0.344]
ENSG00000080819_3	ENSG00000080819	CPOX	5.78342	0.351201	(0.344,0.402]
ENSG00000157184_1	ENSG00000157184	CPT2	4.4132	0.495843	(0.474,1.1]
ENSG00000160213_1	ENSG00000160213	CSTB	2.63094	0.273856	[0.0064,0.278]
ENSG00000051523_1	ENSG00000051523	CYBA	4.61679	0.479097	(0.474,1.1]
ENSG00000138061_1	ENSG00000138061	CYP1B1	4.18312	0.347573	(0.344,0.402]
ENSG00000134574_2	ENSG00000134574	DDB2	5.25012	0.273701	[0.0064,0.278]
ENSG00000155850_1	ENSG00000155850	SLC26A2	4.85206	0.39488	(0.344,0.402]
ENSG00000155850_2	ENSG00000155850	SLC26A2	4.49089	0.40133	(0.344,0.402]
ENSG00000155850_3	ENSG00000155850	SLC26A2	4.08739	0.388	(0.344,0.402]
ENSG00000155850_4	ENSG00000155850	SLC26A2	3.8059	0.353482	(0.344,0.402]
ENSG00000102119_1	ENSG00000102119	EMD	3.73604	0.407262	(0.402,0.474]
ENSG00000102119_2	ENSG00000102119	EMD	3.95001	0.357848	(0.344,0.402]
ENSG00000102119_3	ENSG00000102119	EMD	3.99416	0.413374	(0.402,0.474]
ENSG00000187266_2	ENSG00000187266	EPOR	4.29545	0.416116	(0.402,0.474]
ENSG00000187266_3	ENSG00000187266	EPOR	4.38462	0.394778	(0.344,0.402]
ENSG00000134899_1	ENSG00000134899	ERCC5	4.71016	0.400103	(0.344,0.402]
ENSG00000134899_2	ENSG00000134899	ERCC5	4.31573	0.254765	[0.0064,0.278]
ENSG00000134899_3	ENSG00000134899	ERCC5	4.50388	0.377483	(0.344,0.402]
ENSG00000225830_1	ENSG00000225830	ERCC6	4.26134	0.421411	(0.402,0.474]
ENSG00000140374_1	ENSG00000140374	ETFA	5.97898	0.388916	(0.344,0.402]
ENSG00000182197_1	ENSG00000182197	EXT1	4.32913	0.477094	(0.474,1.1]
ENSG00000066926_2	ENSG00000066926	FECH	6.23994	0.466147	(0.402,0.474]
ENSG00000066926_3	ENSG00000066926	FECH	5.77975	0.458881	(0.402,0.474]
ENSG00000066926_4	ENSG00000066926	FECH	5.52906	0.407268	(0.402,0.474]
ENSG00000087086_1	ENSG00000087086	FTL	3.24035	0.443439	(0.402,0.474]
ENSG00000054983_1	ENSG00000054983	GALC	4.72396	0.326692	(0.278,0.344]
ENSG00000102393_2	ENSG00000102393	GLA	2.9551	0.306964	(0.278,0.344]
ENSG00000102393_3	ENSG00000102393	GLA	3.49524	0.310943	(0.278,0.344]
ENSG00000178445_2	ENSG00000178445	GLDC	4.66723	0.22743	[0.0064,0.278]
ENSG00000100983_1	ENSG00000100983	GSS	6.24096	0.335119	(0.278,0.344]
ENSG00000116062_1	ENSG00000116062	MSH6	3.71214	0.34727	(0.344,0.402]
ENSG00000084754_1	ENSG00000084754	HADHA	3.53658	0.267382	[0.0064,0.278]
ENSG00000138029_1	ENSG00000138029	HADHB	4.96086	0.296022	(0.278,0.344]
ENSG00000138029_2	ENSG00000138029	HADHB	6.05946	0.187164	[0.0064,0.278]
ENSG00000000971_1	ENSG00000000971	CFH	5.41937	0.220585	[0.0064,0.278]
ENSG00000113924_1	ENSG00000113924	HGD	4.75203	0.202954	[0.0064,0.278]
ENSG00000156515_1	ENSG00000156515	HK1	4.28132	0.385371	(0.344,0.402]
ENSG00000256269_1	ENSG00000256269	HMBS	4.87648	0.370218	(0.344,0.402]
ENSG00000165704_1	ENSG00000165704	HPRT1	5.72508	0.388284	(0.344,0.402]
ENSG00000165704_2	ENSG00000165704	HPRT1	5.49889	0.266137	[0.0064,0.278]
ENSG00000165704_3	ENSG00000165704	HPRT1	5.34258	0.243064	[0.0064,0.278]
ENSG00000181523_1	ENSG00000181523	SGSH	5.39356	0.301889	(0.278,0.344]
ENSG00000181523_2	ENSG00000181523	SGSH	5.79056	0.30689	(0.278,0.344]
ENSG00000090339_1	ENSG00000090339	ICAM1	4.74043	0.27538	[0.0064,0.278]
ENSG00000010404_1	ENSG00000010404	IDS	2.26924	0.601048	(0.474,1.1]
ENSG00000010404_2	ENSG00000010404	IDS	4.86843	0.423627	(0.402,0.474]
ENSG00000259207_2	ENSG00000259207	ITGB3	4.12139	0.386578	(0.344,0.402]
ENSG00000101384_2	ENSG00000101384	JAG1	4.43898	0.474574	(0.474,1.1]
ENSG00000138030_1	ENSG00000138030	KHK	5.25726	0.43899	(0.402,0.474]
ENSG00000138030_2	ENSG00000138030	KHK	4.89085	0.359662	(0.344,0.402]
ENSG00000105486_1	ENSG00000105486	LIG1	4.49596	0.404541	(0.402,0.474]
ENSG00000107798_1	ENSG00000107798	LIPA	5.8295	0.31304	(0.278,0.344]
ENSG00000107798_2	ENSG00000107798	LIPA	5.97414	0.288004	(0.278,0.344]
ENSG00000107798_3	ENSG00000107798	LIPA	5.99841	0.307255	(0.278,0.344]
ENSG00000107798_4	ENSG00000107798	LIPA	5.78738	0.300863	(0.278,0.344]
ENSG00000166035_2	ENSG00000166035	LIPC	3.80821	0.213505	[0.0064,0.278]
ENSG00000166035_3	ENSG00000166035	LIPC	4.99382	0.283736	(0.278,0.344]
ENSG00000166035_4	ENSG00000166035	LIPC	5.15904	0.284366	(0.278,0.344]
ENSG00000076242_1	ENSG00000076242	MLH1	3.55681	0.277901	(0.278,0.344]
ENSG00000198951_2	ENSG00000198951	NAGA	5.16972	0.38539	(0.344,0.402]
ENSG00000198951_3	ENSG00000198951	NAGA	4.0394	0.434667	(0.402,0.474]
ENSG00000198951_4	ENSG00000198951	NAGA	5.19523	0.234802	[0.0064,0.278]
ENSG00000186575_1	ENSG00000186575	NF2	4.63373	0.376727	(0.344,0.402]
ENSG00000186575_2	ENSG00000186575	NF2	4.39244	0.437369	(0.402,0.474]
ENSG00000239672_1	ENSG00000239672	NME1	4.64935	0.314183	(0.278,0.344]
ENSG00000141458_1	ENSG00000141458	NPC1	3.66822	0.36036	(0.344,0.402]
ENSG00000065154_1	ENSG00000065154	OAT	5.46191	0.245659	[0.0064,0.278]
ENSG00000124587_2	ENSG00000124587	PEX6	5.10078	0.293822	(0.278,0.344]
ENSG00000102144_1	ENSG00000102144	PGK1	5.9666	0.276759	[0.0064,0.278]
ENSG00000156873_1	ENSG00000156873	PHKG2	4.58119	0.356191	(0.344,0.402]
ENSG00000118762_1	ENSG00000118762	PKD2	4.75106	0.505894	(0.474,1.1]
ENSG00000109099_3	ENSG00000109099	PMP22	5.0973	0.317183	(0.278,0.344]
ENSG00000105854_1	ENSG00000105854	PON2	4.94456	0.489707	(0.474,1.1]
ENSG00000064601_1	ENSG00000064601	CTSA	6.38913	0.33779	(0.278,0.344]
ENSG00000171867_1	ENSG00000171867	PRNP	6.41813	0.344714	(0.344,0.402]
ENSG00000184500_4	ENSG00000184500	PROS1	5.25266	0.436668	(0.402,0.474]
ENSG00000151552_1	ENSG00000151552	QDPR	3.65034	0.572587	(0.474,1.1]
ENSG00000151552_2	ENSG00000151552	QDPR	4.68432	0.581696	(0.474,1.1]
ENSG00000151552_3	ENSG00000151552	QDPR	4.52784	0.644562	(0.474,1.1]
ENSG00000139687_1	ENSG00000139687	RB1	4.52093	0.443426	(0.402,0.474]
ENSG00000139687_2	ENSG00000139687	RB1	4.60019	0.328756	(0.278,0.344]
ENSG00000139687_3	ENSG00000139687	RB1	5.52797	0.567281	(0.474,1.1]
ENSG00000139687_4	ENSG00000139687	RB1	4.2974	0.346184	(0.344,0.402]
ENSG00000163581_1	ENSG00000163581	SLC2A2	4.1473	0.16914	[0.0064,0.278]
ENSG00000138079_10	ENSG00000138079	SLC3A1	3.86196	0.252565	[0.0064,0.278]
ENSG00000138079_2	ENSG00000138079	SLC3A1	4.49299	0.194151	[0.0064,0.278]
ENSG00000138079_6	ENSG00000138079	SLC3A1	3.54004	0.19781	[0.0064,0.278]
ENSG00000138079_7	ENSG00000138079	SLC3A1	3.17095	0.20196	[0.0064,0.278]
ENSG00000138079_8	ENSG00000138079	SLC3A1	2.94976	0.219265	[0.0064,0.278]
ENSG00000185339_1	ENSG00000185339	TCN2	6.09589	0.27688	[0.0064,0.278]
ENSG00000185339_4	ENSG00000185339	TCN2	6.27136	0.311065	(0.278,0.344]
ENSG00000185339_5	ENSG00000185339	TCN2	6.09069	0.251255	[0.0064,0.278]
ENSG00000120708_1	ENSG00000120708	TGFBI	4.8422	0.31483	(0.278,0.344]
ENSG00000178726_1	ENSG00000178726	THBD	4.30778	0.370232	(0.344,0.402]
ENSG00000137364_1	ENSG00000137364	TPMT	4.39046	0.392466	(0.344,0.402]
ENSG00000126088_1	ENSG00000126088	UROD	4.10788	0.249527	[0.0064,0.278]
ENSG00000126088_2	ENSG00000126088	UROD	5.03105	0.229615	[0.0064,0.278]
ENSG00000136936_1	ENSG00000136936	XPA	4.86965	0.4519	(0.402,0.474]
ENSG00000101871_1	ENSG00000101871	MID1	4.31797	0.224189	[0.0064,0.278]
ENSG00000101871_2	ENSG00000101871	MID1	4.1951	0.22579	[0.0064,0.278]
ENSG00000101871_3	ENSG00000101871	MID1	3.9833	0.23703	[0.0064,0.278]
ENSG00000108578_3	ENSG00000108578	BLMH	5.04671	0.340646	(0.278,0.344]
ENSG00000178537_1	ENSG00000178537	SLC25A20	5.48928	0.367415	(0.344,0.402]
ENSG00000023839_1	ENSG00000023839	ABCC2	3.74933	0.188124	[0.0064,0.278]
ENSG00000023839_2	ENSG00000023839	ABCC2	3.98073	0.188394	[0.0064,0.278]
ENSG00000023839_3	ENSG00000023839	ABCC2	3.86083	0.0790684	[0.0064,0.278]
ENSG00000117308_2	ENSG00000117308	GALE	6.08508	0.273903	[0.0064,0.278]
ENSG00000170266_1	ENSG00000170266	GLB1	5.03771	0.45253	(0.402,0.474]
ENSG00000170266_2	ENSG00000170266	GLB1	5.635	0.407178	(0.402,0.474]
ENSG00000196743_2	ENSG00000196743	GM2A	5.93812	0.19563	[0.0064,0.278]
ENSG00000196743_3	ENSG00000196743	GM2A	5.14139	0.166279	[0.0064,0.278]
ENSG00000133835_2	ENSG00000133835	HSD17B4	4.86827	0.266429	[0.0064,0.278]
ENSG00000027697_1	ENSG00000027697	IFNGR1	5.40035	0.39811	(0.344,0.402]
ENSG00000027697_2	ENSG00000027697	IFNGR1	5.75401	0.331749	(0.278,0.344]
ENSG00000077238_1	ENSG00000077238	IL4R	4.3337	0.435516	(0.402,0.474]
ENSG00000007168_1	ENSG00000007168	PAFAH1B1	5.43233	0.534802	(0.474,1.1]
ENSG00000007168_2	ENSG00000007168	PAFAH1B1	4.68197	0.429816	(0.402,0.474]
ENSG00000110921_1	ENSG00000110921	MVK	5.42297	0.627	(0.474,1.1]
ENSG00000110921_2	ENSG00000110921	MVK	2.65083	0.210228	[0.0064,0.278]
ENSG00000110921_3	ENSG00000110921	MVK	2.59481	0.234732	[0.0064,0.278]
ENSG00000204386_1	ENSG00000204386	NEU1	6.31908	0.40474	(0.402,0.474]
ENSG00000204386_2	ENSG00000204386	NEU1	5.78731	0.412788	(0.402,0.474]
ENSG00000083720_2	ENSG00000083720	OXCT1	4.92571	0.256653	[0.0064,0.278]
ENSG00000083720_4	ENSG00000083720	OXCT1	5.64056	0.229856	[0.0064,0.278]
ENSG00000158006_2	ENSG00000158006	PAFAH2	5.53889	0.275548	[0.0064,0.278]
ENSG00000132915_1	ENSG00000132915	PDE6A	3.15538	0.219038	[0.0064,0.278]
ENSG00000102174_3	ENSG00000102174	PHEX	3.61692	0.2014	[0.0064,0.278]
ENSG00000143801_1	ENSG00000143801	PSEN2	3.73603	0.557926	(0.474,1.1]
ENSG00000143801_2	ENSG00000143801	PSEN2	4.74619	0.302125	(0.278,0.344]
ENSG00000142168_1	ENSG00000142168	SOD1	4.79249	0.325589	(0.278,0.344]
ENSG00000118046_1	ENSG00000118046	STK11	3.53704	0.634864	(0.474,1.1]
ENSG00000275410_1	ENSG00000275410	HNF1B	5.11527	0.365375	(0.344,0.402]
ENSG00000138376_1	ENSG00000138376	BARD1	3.48015	0.39313	(0.344,0.402]
ENSG00000127980_1	ENSG00000127980	PEX1	3.81939	0.428049	(0.402,0.474]
ENSG00000106992_1	ENSG00000106992	AK1	4.75808	0.322697	(0.278,0.344]
ENSG00000106992_2	ENSG00000106992	AK1	4.46689	0.323215	(0.278,0.344]
ENSG00000106992_3	ENSG00000106992	AK1	4.20598	0.366953	(0.344,0.402]
ENSG00000100299_1	ENSG00000100299	ARSA	6.39953	0.306228	(0.278,0.344]
ENSG00000131187_1	ENSG00000131187	F12	4.50709	0.522548	(0.474,1.1]
ENSG00000131187_2	ENSG00000131187	F12	4.14833	0.413714	(0.402,0.474]
ENSG00000131187_3	ENSG00000131187	F12	4.88791	0.367695	(0.344,0.402]
ENSG00000131187_4	ENSG00000131187	F12	5.5088	0.409733	(0.402,0.474]
ENSG00000131187_5	ENSG00000131187	F12	5.55694	0.376444	(0.344,0.402]
ENSG00000141012_1	ENSG00000141012	GALNS	5.79016	0.511495	(0.474,1.1]
ENSG00000104774_1	ENSG00000104774	MAN2B1	4.00544	0.403842	(0.402,0.474]
ENSG00000064933_2	ENSG00000064933	PMS1	4.06262	0.447303	(0.402,0.474]
ENSG00000133111_1	ENSG00000133111	RFXAP	4.88553	0.295371	(0.278,0.344]
ENSG00000166311_2	ENSG00000166311	SMPD1	6.03818	0.437575	(0.402,0.474]
ENSG00000141510_1	ENSG00000141510	TP53	5.99376	0.340259	(0.278,0.344]
ENSG00000134086_1	ENSG00000134086	VHL	3.68765	0.457962	(0.402,0.474]
ENSG00000165392_1	ENSG00000165392	WRN	4.25698	0.349208	(0.344,0.402]
ENSG00000233276_1	ENSG00000233276	GPX1	2.3103	0.36408	(0.344,0.402]
ENSG00000233276_2	ENSG00000233276	GPX1	2.21498	0.388677	(0.344,0.402]
ENSG00000164136_1	ENSG00000164136	IL15	2.93153	0.434844	(0.402,0.474]
ENSG00000164136_2	ENSG00000164136	IL15	2.26172	0.411581	(0.402,0.474]
ENSG00000168394_1	ENSG00000168394	TAP1	5.42859	0.45756	(0.402,0.474]
ENSG00000146674_1	ENSG00000146674	IGFBP3	6.18358	0.324581	(0.278,0.344]
ENSG00000136244_1	ENSG00000136244	IL6	3.87425	0.223934	[0.0064,0.278]
ENSG00000106366_1	ENSG00000106366	SERPINE1	5.56489	0.271313	[0.0064,0.278]
ENSG00000085063_1	ENSG00000085063	CD59	4.45087	0.282931	(0.278,0.344]
ENSG00000171791_2	ENSG00000171791	BCL2	4.7534	0.316755	(0.278,0.344]
ENSG00000171791_5	ENSG00000171791	BCL2	4.86328	0.296536	(0.278,0.344]
ENSG00000112096_2	ENSG00000112096	SOD2	5.06425	0.502914	(0.474,1.1]
ENSG00000112096_3	ENSG00000112096	SOD2	5.77052	0.425048	(0.402,0.474]
ENSG00000112096_4	ENSG00000112096	SOD2	6.27721	0.294139	(0.278,0.344]
ENSG00000104687_2	ENSG00000104687	GSR	5.5039	0.38817	(0.344,0.402]
ENSG00000105329_1	ENSG00000105329	TGFB1	4.98662	0.295972	(0.278,0.344]
ENSG00000105329_2	ENSG00000105329	TGFB1	2.56471	0.542684	(0.474,1.1]
ENSG00000105329_3	ENSG00000105329	TGFB1	6.19465	0.432186	(0.402,0.474]
ENSG00000171428_1	ENSG00000171428	NAT1	4.47653	0.244742	[0.0064,0.278]
ENSG00000171428_2	ENSG00000171428	NAT1	4.42551	0.248098	[0.0064,0.278]
ENSG00000243989_2	ENSG00000243989	ACY1	5.98701	0.369515	(0.344,0.402]
ENSG00000163485_4	ENSG00000163485	ADORA1	4.30671	0.394167	(0.344,0.402]
ENSG00000170425_1	ENSG00000170425	ADORA2B	2.79145	0.436776	(0.402,0.474]
ENSG00000170425_2	ENSG00000170425	ADORA2B	3.33043	0.496244	(0.474,1.1]
ENSG00000170425_4	ENSG00000170425	ADORA2B	5.18653	0.420039	(0.402,0.474]
ENSG00000170214_2	ENSG00000170214	ADRA1B	4.30417	0.514928	(0.474,1.1]
ENSG00000170214_3	ENSG00000170214	ADRA1B	4.764	0.327216	(0.278,0.344]
ENSG00000170214_4	ENSG00000170214	ADRA1B	4.14393	0.417773	(0.402,0.474]
ENSG00000101444_1	ENSG00000101444	AHCY	4.98924	0.246118	[0.0064,0.278]
ENSG00000165092_1	ENSG00000165092	ALDH1A1	5.05832	0.146703	[0.0064,0.278]
ENSG00000137124_1	ENSG00000137124	ALDH1B1	5.46349	0.32336	(0.278,0.344]
ENSG00000184254_1	ENSG00000184254	ALDH1A3	5.51962	0.459786	(0.402,0.474]
ENSG00000006534_1	ENSG00000006534	ALDH3B1	6.08242	0.298148	(0.278,0.344]
ENSG00000006534_2	ENSG00000006534	ALDH3B1	6.43961	0.365554	(0.344,0.402]
ENSG00000135046_1	ENSG00000135046	ANXA1	5.1095	0.207814	[0.0064,0.278]
ENSG00000135046_2	ENSG00000135046	ANXA1	5.48739	0.213741	[0.0064,0.278]
ENSG00000163399_1	ENSG00000163399	ATP1A1	4.5929	0.597104	(0.474,1.1]
ENSG00000163399_2	ENSG00000163399	ATP1A1	5.07832	0.470867	(0.402,0.474]
ENSG00000106605_1	ENSG00000106605	BLVRA	5.91052	0.253741	[0.0064,0.278]
ENSG00000090013_1	ENSG00000090013	BLVRB	5.74924	0.3033	(0.278,0.344]
ENSG00000090013_2	ENSG00000090013	BLVRB	5.57336	0.236302	[0.0064,0.278]
ENSG00000100300_1	ENSG00000100300	TSPO	3.98204	0.396896	(0.344,0.402]
ENSG00000167535_2	ENSG00000167535	CACNB3	4.6668	0.313778	(0.278,0.344]
ENSG00000169684_1	ENSG00000169684	CHRNA5	5.4492	0.430215	(0.402,0.474]
ENSG00000093010_2	ENSG00000093010	COMT	5.11539	0.343828	(0.344,0.402]
ENSG00000184371_1	ENSG00000184371	CSF1	5.11155	0.376696	(0.344,0.402]
ENSG00000106258_1	ENSG00000106258	CYP3A5	4.46922	0.259406	[0.0064,0.278]
ENSG00000135929_1	ENSG00000135929	CYP27A1	6.29428	0.423845	(0.402,0.474]
ENSG00000135929_2	ENSG00000135929	CYP27A1	6.16712	0.374622	(0.344,0.402]
ENSG00000001630_1	ENSG00000001630	CYP51A1	5.96835	0.367748	(0.344,0.402]
ENSG00000156136_1	ENSG00000156136	DCK	4.91355	0.474548	(0.474,1.1]
ENSG00000156136_2	ENSG00000156136	DCK	3.91549	0.372779	(0.344,0.402]
ENSG00000156136_7	ENSG00000156136	DCK	5.82651	0.291819	(0.278,0.344]
ENSG00000156136_8	ENSG00000156136	DCK	5.66114	0.224173	[0.0064,0.278]
ENSG00000228716_3	ENSG00000228716	DHFR	5.49782	0.279289	(0.278,0.344]
ENSG00000088832_2	ENSG00000088832	FKBP1A	3.02399	0.337952	(0.278,0.344]
ENSG00000159131_1	ENSG00000159131	GART	5.35703	0.288145	(0.278,0.344]
ENSG00000183087_1	ENSG00000183087	GAS6	3.58305	0.332025	(0.278,0.344]
ENSG00000183087_2	ENSG00000183087	GAS6	4.06395	0.393647	(0.344,0.402]
ENSG00000115486_1	ENSG00000115486	GGCX	3.49757	0.42913	(0.402,0.474]
ENSG00000115486_2	ENSG00000115486	GGCX	3.52178	0.295534	(0.278,0.344]
ENSG00000109738_1	ENSG00000109738	GLRB	5.42406	0.486177	(0.474,1.1]
ENSG00000178719_2	ENSG00000178719	GRINA	5.29838	0.55228	(0.474,1.1]
ENSG00000168765_1	ENSG00000168765	GSTM4	6.35593	0.442842	(0.402,0.474]
ENSG00000168765_3	ENSG00000168765	GSTM4	5.88977	0.285097	(0.278,0.344]
ENSG00000168765_4	ENSG00000168765	GSTM4	5.96841	0.246815	[0.0064,0.278]
ENSG00000061918_1	ENSG00000061918	GUCY1B1	4.91727	0.354358	(0.344,0.402]
ENSG00000113161_1	ENSG00000113161	HMGCR	3.69427	0.366291	(0.344,0.402]
ENSG00000115594_6	ENSG00000115594	IL1R1	2.42471	0.675476	(0.474,1.1]
ENSG00000104432_5	ENSG00000104432	IL7	2.80902	0.264	[0.0064,0.278]
ENSG00000111144_2	ENSG00000111144	LTA4H	3.6869	0.277491	[0.0064,0.278]
ENSG00000049130_1	ENSG00000049130	KITLG	4.31801	0.35931	(0.344,0.402]
ENSG00000181019_1	ENSG00000181019	NQO1	6.2949	0.376861	(0.344,0.402]
ENSG00000124588_1	ENSG00000124588	NQO2	4.94715	0.442434	(0.402,0.474]
ENSG00000124588_2	ENSG00000124588	NQO2	4.53134	0.381734	(0.344,0.402]
ENSG00000122884_1	ENSG00000122884	P4HA1	5.15225	0.435872	(0.402,0.474]
ENSG00000185624_1	ENSG00000185624	P4HB	6.17503	0.34091	(0.278,0.344]
ENSG00000085563_1	ENSG00000085563	ABCB1	4.09032	0.306225	(0.278,0.344]
ENSG00000047315_2	ENSG00000047315	POLR2B	3.89334	0.298721	(0.278,0.344]
ENSG00000127948_1	ENSG00000127948	POR	5.0519	0.346676	(0.344,0.402]
ENSG00000168938_1	ENSG00000168938	PPIC	4.8739	0.385166	(0.344,0.402]
ENSG00000138814_3	ENSG00000138814	PPP3CA	5.39932	0.416748	(0.402,0.474]
ENSG00000221823_2	ENSG00000221823	PPP3R1	5.95609	0.356885	(0.344,0.402]
ENSG00000198056_1	ENSG00000198056	PRIM1	5.85815	0.374515	(0.344,0.402]
ENSG00000198056_2	ENSG00000198056	PRIM1	5.30776	0.248067	[0.0064,0.278]
ENSG00000146143_1	ENSG00000146143	PRIM2	5.44836	0.20464	[0.0064,0.278]
ENSG00000125384_2	ENSG00000125384	PTGER2	3.84898	0.501013	(0.474,1.1]
ENSG00000172819_1	ENSG00000172819	RARG	4.29883	0.313713	(0.278,0.344]
ENSG00000100316_1	ENSG00000100316	RPL3	4.50231	0.24614	[0.0064,0.278]
ENSG00000174444_1	ENSG00000174444	RPL4	4.02514	0.442158	(0.402,0.474]
ENSG00000122406_1	ENSG00000122406	RPL5	4.46215	0.342889	(0.278,0.344]
ENSG00000122406_2	ENSG00000122406	RPL5	6.16085	0.290416	(0.278,0.344]
ENSG00000167526_1	ENSG00000167526	RPL13	5.0102	0.377975	(0.344,0.402]
ENSG00000114391_1	ENSG00000114391	RPL24	4.28768	0.232195	[0.0064,0.278]
ENSG00000131469_1	ENSG00000131469	RPL27	4.70594	0.259958	[0.0064,0.278]
ENSG00000156482_1	ENSG00000156482	RPL30	3.01798	0.39039	(0.344,0.402]
ENSG00000144713_1	ENSG00000144713	RPL32	3.51008	0.294961	(0.278,0.344]
ENSG00000197756_1	ENSG00000197756	RPL37A	2.85207	0.234639	[0.0064,0.278]
ENSG00000172809_1	ENSG00000172809	RPL38	3.13923	0.262242	[0.0064,0.278]
ENSG00000165502_1	ENSG00000165502	RPL36AL	4.10968	0.285863	(0.278,0.344]
ENSG00000165476_1	ENSG00000165476	REEP3	4.30305	0.491402	(0.474,1.1]
ENSG00000026508_1	ENSG00000026508	CD44	5.70607	0.267049	[0.0064,0.278]
ENSG00000155330_1	ENSG00000155330	C16orf87	3.95468	0.333041	(0.278,0.344]
ENSG00000100036_1	ENSG00000100036	SLC35E4	5.77555	0.374174	(0.344,0.402]
ENSG00000165983_3	ENSG00000165983	PTER	3.99384	0.322346	(0.278,0.344]
ENSG00000017260_2	ENSG00000017260	ATP2C1	5.59246	0.330229	(0.278,0.344]
ENSG00000167674_1	ENSG00000167674	HDGFL2	5.15491	0.364321	(0.344,0.402]
ENSG00000169764_1	ENSG00000169764	UGP2	5.12517	0.356865	(0.344,0.402]
ENSG00000169764_2	ENSG00000169764	UGP2	5.44648	0.298431	(0.278,0.344]
ENSG00000148057_1	ENSG00000148057	IDNK	3.24613	0.446576	(0.402,0.474]
ENSG00000106070_1	ENSG00000106070	GRB10	5.05586	0.379667	(0.344,0.402]
ENSG00000105197_2	ENSG00000105197	TIMM50	2.99164	0.429981	(0.402,0.474]
ENSG00000205707_3	ENSG00000205707	ETFRF1	2.81392	0.324614	(0.278,0.344]
ENSG00000144228_1	ENSG00000144228	SPOPL	4.4431	0.571095	(0.474,1.1]
ENSG00000144228_2	ENSG00000144228	SPOPL	3.87024	0.523602	(0.474,1.1]
ENSG00000161920_1	ENSG00000161920	MED11	3.90007	0.232414	[0.0064,0.278]
ENSG00000161920_2	ENSG00000161920	MED11	3.53936	0.218282	[0.0064,0.278]
ENSG00000164096_1	ENSG00000164096	C4orf3	2.35059	0.281902	(0.278,0.344]
ENSG00000213563_1	ENSG00000213563	C8orf82	4.23934	0.503036	(0.474,1.1]
ENSG00000198355_1	ENSG00000198355	PIM3	4.77887	0.523321	(0.474,1.1]
ENSG00000089157_1	ENSG00000089157	RPLP0	3.20319	0.210746	[0.0064,0.278]
ENSG00000100938_7	ENSG00000100938	GMPR2	4.206	0.29584	(0.278,0.344]
ENSG00000122643_4	ENSG00000122643	NT5C3A	4.32759	0.132088	[0.0064,0.278]
ENSG00000122643_1	ENSG00000122643	NT5C3A	4.92502	0.283455	(0.278,0.344]
ENSG00000122643_2	ENSG00000122643	NT5C3A	4.28942	0.363228	(0.344,0.402]
ENSG00000177192_2	ENSG00000177192	PUS1	4.65407	0.47874	(0.474,1.1]
ENSG00000093144_1	ENSG00000093144	ECHDC1	4.77184	0.371572	(0.344,0.402]
ENSG00000093144_2	ENSG00000093144	ECHDC1	4.74157	0.253012	[0.0064,0.278]
ENSG00000093144_3	ENSG00000093144	ECHDC1	4.87327	0.121521	[0.0064,0.278]
ENSG00000093144_4	ENSG00000093144	ECHDC1	5.81845	0.272222	[0.0064,0.278]
ENSG00000141552_1	ENSG00000141552	ANAPC11	3.01093	0.357157	(0.344,0.402]
ENSG00000172954_1	ENSG00000172954	LCLAT1	5.4537	0.314158	(0.278,0.344]
ENSG00000133106_1	ENSG00000133106	EPSTI1	6.07851	0.285333	(0.278,0.344]
ENSG00000169599_1	ENSG00000169599	NFU1	5.1123	0.330865	(0.278,0.344]
ENSG00000169599_2	ENSG00000169599	NFU1	4.7831	0.481507	(0.474,1.1]
ENSG00000175471_1	ENSG00000175471	MCTP1	4.60148	0.351601	(0.344,0.402]
ENSG00000156675_1	ENSG00000156675	RAB11FIP1	5.15435	0.425304	(0.402,0.474]
ENSG00000156675_2	ENSG00000156675	RAB11FIP1	4.55162	0.315241	(0.278,0.344]
ENSG00000156675_3	ENSG00000156675	RAB11FIP1	4.65599	0.148019	[0.0064,0.278]
ENSG00000142409_1	ENSG00000142409	ZNF787	3.73235	0.364542	(0.344,0.402]
ENSG00000011114_1	ENSG00000011114	BTBD7	3.55602	0.351503	(0.344,0.402]
ENSG00000099958_2	ENSG00000099958	DERL3	4.2772	0.394758	(0.344,0.402]
ENSG00000186566_1	ENSG00000186566	GPATCH8	2.7925	0.246384	[0.0064,0.278]
ENSG00000137818_1	ENSG00000137818	RPLP1	2.89527	0.431556	(0.402,0.474]
ENSG00000111907_2	ENSG00000111907	TPD52L1	2.86428	0.306696	(0.278,0.344]
ENSG00000111907_3	ENSG00000111907	TPD52L1	4.24593	0.354939	(0.344,0.402]
ENSG00000175387_3	ENSG00000175387	SMAD2	2.79374	0.588295	(0.474,1.1]
ENSG00000253304_1	ENSG00000253304	TMEM200B	4.03939	0.536477	(0.474,1.1]
ENSG00000213214_1	ENSG00000213214	ARHGEF35	4.69017	0.580462	(0.474,1.1]
ENSG00000213214_2	ENSG00000213214	ARHGEF35	5.32805	0.354724	(0.344,0.402]
ENSG00000154723_2	ENSG00000154723	ATP5PF	3.63505	0.487056	(0.474,1.1]
ENSG00000119392_1	ENSG00000119392	GLE1	3.34542	0.351246	(0.344,0.402]
ENSG00000266173_1	ENSG00000266173	STRADA	4.67793	0.275483	[0.0064,0.278]
ENSG00000144642_2	ENSG00000144642	RBMS3	3.85262	0.181122	[0.0064,0.278]
ENSG00000074416_1	ENSG00000074416	MGLL	5.11181	0.428585	(0.402,0.474]
ENSG00000074416_2	ENSG00000074416	MGLL	5.86306	0.372802	(0.344,0.402]
ENSG00000174428_1	ENSG00000174428	GTF2IRD2B	3.98802	0.141189	[0.0064,0.278]
ENSG00000174428_2	ENSG00000174428	GTF2IRD2B	3.08457	0.325878	(0.278,0.344]
ENSG00000100138_1	ENSG00000100138	SNU13	3.45358	0.335212	(0.278,0.344]
ENSG00000100138_2	ENSG00000100138	SNU13	3.13057	0.290999	(0.278,0.344]
ENSG00000185963_1	ENSG00000185963	BICD2	5.55121	0.606486	(0.474,1.1]
ENSG00000121236_1	ENSG00000121236	TRIM6	4.71558	0.493395	(0.474,1.1]
ENSG00000041880_1	ENSG00000041880	PARP3	3.19097	0.350164	(0.344,0.402]
ENSG00000177600_1	ENSG00000177600	RPLP2	3.38711	0.277383	[0.0064,0.278]
ENSG00000198680_1	ENSG00000198680	TUSC1	3.06932	0.461258	(0.402,0.474]
ENSG00000139651_2	ENSG00000139651	ZNF740	3.39401	0.536759	(0.474,1.1]
ENSG00000219200_1	ENSG00000219200	RNASEK	2.9012	0.290722	(0.278,0.344]
ENSG00000197769_1	ENSG00000197769	MAP1LC3C	4.19309	0.229071	[0.0064,0.278]
ENSG00000163738_1	ENSG00000163738	MTHFD2L	2.58719	0.514051	(0.474,1.1]
ENSG00000079263_2	ENSG00000079263	SP140	4.03478	0.185282	[0.0064,0.278]
ENSG00000079263_3	ENSG00000079263	SP140	3.81934	0.301291	(0.278,0.344]
ENSG00000179222_1	ENSG00000179222	MAGED1	4.11634	0.268865	[0.0064,0.278]
ENSG00000148908_1	ENSG00000148908	RGS10	3.57617	0.327074	(0.278,0.344]
ENSG00000162433_3	ENSG00000162433	AK4	3.54968	0.404296	(0.402,0.474]
ENSG00000162433_4	ENSG00000162433	AK4	5.55984	0.448866	(0.402,0.474]
ENSG00000162433_5	ENSG00000162433	AK4	5.5901	0.369104	(0.344,0.402]
ENSG00000162433_6	ENSG00000162433	AK4	5.13519	0.339275	(0.278,0.344]
ENSG00000079805_1	ENSG00000079805	DNM2	4.6395	0.41005	(0.402,0.474]
ENSG00000079805_2	ENSG00000079805	DNM2	5.12306	0.446789	(0.402,0.474]
ENSG00000169740_3	ENSG00000169740	ZNF32	2.69518	0.440732	(0.402,0.474]
ENSG00000175155_2	ENSG00000175155	YPEL2	4.61573	0.597457	(0.474,1.1]
ENSG00000129667_1	ENSG00000129667	RHBDF2	5.08917	0.38427	(0.344,0.402]
ENSG00000143952_1	ENSG00000143952	VPS54	4.0176	0.530204	(0.474,1.1]
ENSG00000177628_1	ENSG00000177628	GBA	5.21178	0.343505	(0.278,0.344]
ENSG00000177628_2	ENSG00000177628	GBA	5.56063	0.380578	(0.344,0.402]
ENSG00000177628_3	ENSG00000177628	GBA	6.22859	0.245893	[0.0064,0.278]
ENSG00000133961_1	ENSG00000133961	NUMB	4.78403	0.387718	(0.344,0.402]
ENSG00000099290_2	ENSG00000099290	WASHC2A	3.38324	0.466329	(0.402,0.474]
ENSG00000099290_3	ENSG00000099290	WASHC2A	3.65231	0.321888	(0.278,0.344]
ENSG00000163785_1	ENSG00000163785	RYK	2.63658	0.622476	(0.474,1.1]
ENSG00000163785_2	ENSG00000163785	RYK	2.59512	0.520965	(0.474,1.1]
ENSG00000183624_2	ENSG00000183624	HMCES	5.58071	0.328803	(0.278,0.344]
ENSG00000048140_1	ENSG00000048140	TSPAN17	2.39109	0.570045	(0.474,1.1]
ENSG00000128654_1	ENSG00000128654	MTX2	5.32454	0.388887	(0.344,0.402]
ENSG00000172465_3	ENSG00000172465	TCEAL1	4.76254	0.259924	[0.0064,0.278]
ENSG00000172465_1	ENSG00000172465	TCEAL1	5.12485	0.204179	[0.0064,0.278]
ENSG00000172465_4	ENSG00000172465	TCEAL1	5.05971	0.371989	(0.344,0.402]
ENSG00000172465_5	ENSG00000172465	TCEAL1	4.52726	0.228935	[0.0064,0.278]
ENSG00000172465_6	ENSG00000172465	TCEAL1	4.3541	0.311098	(0.278,0.344]
ENSG00000128394_4	ENSG00000128394	APOBEC3F	3.50615	0.221333	[0.0064,0.278]
ENSG00000186787_1	ENSG00000186787	SPIN2B	5.18865	0.47813	(0.474,1.1]
ENSG00000196507_2	ENSG00000196507	TCEAL3	4.30456	0.385615	(0.344,0.402]
ENSG00000196507_3	ENSG00000196507	TCEAL3	5.09004	0.453443	(0.402,0.474]
ENSG00000133142_1	ENSG00000133142	TCEAL4	5.78416	0.387081	(0.344,0.402]
ENSG00000121931_1	ENSG00000121931	LRIF1	4.12025	0.472798	(0.402,0.474]
ENSG00000115884_1	ENSG00000115884	SDC1	6.55336	0.29891	(0.278,0.344]
ENSG00000115884_2	ENSG00000115884	SDC1	6.62216	0.379832	(0.344,0.402]
ENSG00000115884_3	ENSG00000115884	SDC1	6.54851	0.349787	(0.344,0.402]
ENSG00000115884_4	ENSG00000115884	SDC1	6.33561	0.371118	(0.344,0.402]
ENSG00000198034_1	ENSG00000198034	RPS4X	6.05731	0.234265	[0.0064,0.278]
ENSG00000198034_2	ENSG00000198034	RPS4X	3.93217	0.220575	[0.0064,0.278]
ENSG00000147118_1	ENSG00000147118	ZNF182	4.49194	0.280505	(0.278,0.344]
ENSG00000164743_1	ENSG00000164743	C8orf48	4.29789	0.288325	(0.278,0.344]
ENSG00000106443_1	ENSG00000106443	PHF14	4.79446	0.231879	[0.0064,0.278]
ENSG00000121067_1	ENSG00000121067	SPOP	5.33321	0.27976	(0.278,0.344]
ENSG00000121067_2	ENSG00000121067	SPOP	5.11785	0.284621	(0.278,0.344]
ENSG00000006652_1	ENSG00000006652	IFRD1	3.9998	0.244304	[0.0064,0.278]
ENSG00000153896_1	ENSG00000153896	ZNF599	3.9002	0.288233	(0.278,0.344]
ENSG00000162755_2	ENSG00000162755	KLHDC9	3.73268	0.450865	(0.402,0.474]
ENSG00000116731_4	ENSG00000116731	PRDM2	3.48046	0.237339	[0.0064,0.278]
ENSG00000198089_4	ENSG00000198089	SFI1	4.40945	0.33516	(0.278,0.344]
ENSG00000099956_1	ENSG00000099956	SMARCB1	5.95625	0.574703	(0.474,1.1]
ENSG00000180730_1	ENSG00000180730	SHISA2	5.44002	0.504064	(0.474,1.1]
ENSG00000183513_1	ENSG00000183513	COA5	2.86299	0.351181	(0.344,0.402]
ENSG00000117308_1	ENSG00000117308	GALE	6.15349	0.352542	(0.344,0.402]
ENSG00000183891_2	ENSG00000183891	TTC32	4.77292	0.348685	(0.344,0.402]
ENSG00000145354_1	ENSG00000145354	CISD2	3.44127	0.538253	(0.474,1.1]
ENSG00000205208_1	ENSG00000205208	C4orf46	3.37279	0.329701	(0.278,0.344]
ENSG00000075790_1	ENSG00000075790	BCAP29	5.07284	0.42823	(0.402,0.474]
ENSG00000115107_1	ENSG00000115107	STEAP3	5.79128	0.332207	(0.278,0.344]
ENSG00000114544_3	ENSG00000114544	SLC41A3	4.8222	0.590757	(0.474,1.1]
ENSG00000154380_1	ENSG00000154380	ENAH	5.20825	0.516622	(0.474,1.1]
ENSG00000180694_1	ENSG00000180694	TMEM64	3.45277	0.402578	(0.402,0.474]
ENSG00000180694_2	ENSG00000180694	TMEM64	3.47652	0.234167	[0.0064,0.278]
ENSG00000180694_3	ENSG00000180694	TMEM64	3.71353	0.59044	(0.474,1.1]
ENSG00000137944_3	ENSG00000137944	KYAT3	4.68092	0.129096	[0.0064,0.278]
ENSG00000184436_1	ENSG00000184436	THAP7	3.20947	0.39454	(0.344,0.402]
ENSG00000186577_1	ENSG00000186577	SMIM29	2.30454	0.468867	(0.402,0.474]
ENSG00000143942_1	ENSG00000143942	CHAC2	4.7763	0.396257	(0.344,0.402]
ENSG00000157110_1	ENSG00000157110	RBPMS	5.87006	0.414354	(0.402,0.474]
ENSG00000197961_1	ENSG00000197961	ZNF121	4.07672	0.385819	(0.344,0.402]
ENSG00000197961_2	ENSG00000197961	ZNF121	3.54759	0.277438	[0.0064,0.278]
ENSG00000217128_1	ENSG00000217128	FNIP1	3.49854	0.515193	(0.474,1.1]
ENSG00000204604_1	ENSG00000204604	ZNF468	3.70599	0.315835	(0.278,0.344]
ENSG00000115661_1	ENSG00000115661	STK16	2.71982	0.368645	(0.344,0.402]
ENSG00000178719_1	ENSG00000178719	GRINA	5.76992	0.42978	(0.402,0.474]
ENSG00000178719_3	ENSG00000178719	GRINA	5.24421	0.55132	(0.474,1.1]
ENSG00000178719_4	ENSG00000178719	GRINA	5.02987	0.508928	(0.474,1.1]
ENSG00000104695_1	ENSG00000104695	PPP2CB	5.12308	0.302742	(0.278,0.344]
ENSG00000171603_1	ENSG00000171603	CLSTN1	4.43685	0.444455	(0.402,0.474]
ENSG00000149346_1	ENSG00000149346	SLX4IP	4.09217	0.246722	[0.0064,0.278]
ENSG00000134744_2	ENSG00000134744	TUT4	4.33288	0.275526	[0.0064,0.278]
ENSG00000134744_3	ENSG00000134744	TUT4	3.98878	0.392929	(0.344,0.402]
ENSG00000133641_1	ENSG00000133641	C12orf29	4.4328	0.446464	(0.402,0.474]
ENSG00000133641_2	ENSG00000133641	C12orf29	4.0707	0.412085	(0.402,0.474]
ENSG00000176542_1	ENSG00000176542	USF3	3.71731	0.568987	(0.474,1.1]
ENSG00000175711_2	ENSG00000175711	B3GNTL1	2.61383	0.24361	[0.0064,0.278]
ENSG00000089063_1	ENSG00000089063	TMEM230	2.66624	0.413061	(0.402,0.474]
ENSG00000013563_2	ENSG00000013563	DNASE1L1	3.61838	0.462053	(0.402,0.474]
ENSG00000013563_3	ENSG00000013563	DNASE1L1	4.78069	0.296643	(0.278,0.344]
ENSG00000013563_4	ENSG00000013563	DNASE1L1	5.25188	0.224267	[0.0064,0.278]
ENSG00000184702_2	ENSG00000184702	SEPTIN5	2.95078	0.445559	(0.402,0.474]
ENSG00000134461_1	ENSG00000134461	ANKRD16	5.51307	0.463355	(0.402,0.474]
ENSG00000197343_4	ENSG00000197343	ZNF655	3.98761	0.344256	(0.344,0.402]
ENSG00000152102_1	ENSG00000152102	FAM168B	5.25747	0.520698	(0.474,1.1]
ENSG00000178149_2	ENSG00000178149	DALRD3	5.3172	0.461679	(0.402,0.474]
ENSG00000146243_1	ENSG00000146243	IRAK1BP1	3.59558	0.205098	[0.0064,0.278]
ENSG00000146281_2	ENSG00000146281	PM20D2	5.57868	0.420952	(0.402,0.474]
ENSG00000168159_1	ENSG00000168159	RNF187	4.74655	0.316055	(0.278,0.344]
ENSG00000100583_2	ENSG00000100583	SAMD15	5.38375	0.258893	[0.0064,0.278]
ENSG00000204271_1	ENSG00000204271	SPIN3	3.9786	0.358282	(0.344,0.402]
ENSG00000181873_1	ENSG00000181873	IBA57	5.59579	0.450078	(0.402,0.474]
ENSG00000174032_2	ENSG00000174032	SLC25A30	4.90898	0.4084	(0.402,0.474]
ENSG00000174032_3	ENSG00000174032	SLC25A30	4.51901	0.396952	(0.344,0.402]
ENSG00000197935_1	ENSG00000197935	ZNF311	3.50504	0.145319	[0.0064,0.278]
ENSG00000155265_1	ENSG00000155265	GOLGA7B	3.60704	0.546006	(0.474,1.1]
ENSG00000016864_2	ENSG00000016864	GLT8D1	5.2648	0.493436	(0.474,1.1]
ENSG00000171863_1	ENSG00000171863	RPS7	5.35895	0.278633	(0.278,0.344]
ENSG00000171155_1	ENSG00000171155	C1GALT1C1	5.81558	0.242342	[0.0064,0.278]
ENSG00000171155_2	ENSG00000171155	C1GALT1C1	6.24966	0.244804	[0.0064,0.278]
ENSG00000156374_1	ENSG00000156374	PCGF6	5.38405	0.399651	(0.344,0.402]
ENSG00000156374_2	ENSG00000156374	PCGF6	5.27015	0.434677	(0.402,0.474]
ENSG00000156374_3	ENSG00000156374	PCGF6	5.73421	0.472438	(0.402,0.474]
ENSG00000156374_4	ENSG00000156374	PCGF6	3.38276	0.590876	(0.474,1.1]
ENSG00000170791_1	ENSG00000170791	CHCHD7	2.92795	0.247981	[0.0064,0.278]
ENSG00000139977_1	ENSG00000139977	NAA30	4.99268	0.66997	(0.474,1.1]
ENSG00000221947_1	ENSG00000221947	XKR9	3.6534	0.379143	(0.344,0.402]
ENSG00000139675_1	ENSG00000139675	HNRNPA1L2	4.00032	0.324037	(0.278,0.344]
ENSG00000139675_2	ENSG00000139675	HNRNPA1L2	4.1846	0.225014	[0.0064,0.278]
ENSG00000188312_2	ENSG00000188312	CENPP	4.74222	0.409872	(0.402,0.474]
ENSG00000089685_1	ENSG00000089685	BIRC5	3.59997	0.547048	(0.474,1.1]
ENSG00000214338_2	ENSG00000255330	AL096711.2	4.4009	0.492013	(0.474,1.1]
ENSG00000178585_1	ENSG00000178585	CTNNBIP1	3.38255	0.563315	(0.474,1.1]
ENSG00000178585_3	ENSG00000178585	CTNNBIP1	2.22932	0.537562	(0.474,1.1]
ENSG00000183439_1	ENSG00000183439	TRIM61	2.96692	0.374097	(0.344,0.402]
ENSG00000203760_2	ENSG00000203760	CENPW	4.14371	0.262796	[0.0064,0.278]
ENSG00000008517_4	ENSG00000008517	IL32	5.72893	0.334728	(0.278,0.344]
ENSG00000176182_1	ENSG00000176182	MYPOP	2.51382	0.438328	(0.402,0.474]
ENSG00000176912_1	ENSG00000176912	TYMSOS	3.34376	0.312734	(0.278,0.344]
ENSG00000129187_1	ENSG00000129187	DCTD	2.87937	0.501712	(0.474,1.1]
ENSG00000129187_2	ENSG00000129187	DCTD	3.94127	0.531428	(0.474,1.1]
ENSG00000136754_1	ENSG00000136754	ABI1	5.80793	0.399687	(0.344,0.402]
ENSG00000136754_2	ENSG00000136754	ABI1	6.02986	0.365025	(0.344,0.402]
ENSG00000136754_3	ENSG00000136754	ABI1	5.36407	0.210472	[0.0064,0.278]
ENSG00000188811_3	ENSG00000188811	NHLRC3	5.50678	0.325398	(0.278,0.344]
ENSG00000159761_1	ENSG00000159761	C16orf86	4.60583	0.382179	(0.344,0.402]
ENSG00000168275_3	ENSG00000168275	COA6	2.32011	0.386675	(0.344,0.402]
ENSG00000170889_1	ENSG00000170889	RPS9	4.38427	0.302508	(0.278,0.344]
ENSG00000168003_3	ENSG00000168003	SLC3A2	4.66959	0.297431	(0.278,0.344]
ENSG00000085415_1	ENSG00000085415	SEH1L	5.66496	0.543614	(0.474,1.1]
ENSG00000085415_2	ENSG00000085415	SEH1L	5.70046	0.398354	(0.344,0.402]
ENSG00000188266_1	ENSG00000188266	HYKK	3.97995	0.420366	(0.402,0.474]
ENSG00000253368_1	ENSG00000253368	TRNP1	3.78002	0.371956	(0.344,0.402]
ENSG00000184924_1	ENSG00000184924	PTRHD1	3.56823	0.416647	(0.402,0.474]
ENSG00000002822_1	ENSG00000002822	MAD1L1	4.15634	0.401885	(0.344,0.402]
ENSG00000159753_1	ENSG00000159753	CARMIL2	4.50751	0.433597	(0.402,0.474]
ENSG00000241852_1	ENSG00000241852	C8orf58	4.90383	0.533792	(0.474,1.1]
ENSG00000241852_2	ENSG00000241852	C8orf58	4.47905	0.518075	(0.474,1.1]
ENSG00000137776_1	ENSG00000137776	SLTM	4.64346	0.558514	(0.474,1.1]
ENSG00000197021_1	ENSG00000197021	EOLA2	3.67984	0.251441	[0.0064,0.278]
ENSG00000150401_1	ENSG00000150401	DCUN1D2	3.35535	0.326425	(0.278,0.344]
ENSG00000142208_3	ENSG00000142208	AKT1	3.48292	0.573126	(0.474,1.1]
ENSG00000112514_1	ENSG00000112514	CUTA	4.55587	0.2222	[0.0064,0.278]
ENSG00000112514_2	ENSG00000112514	CUTA	4.45821	0.202178	[0.0064,0.278]
ENSG00000177989_1	ENSG00000177989	ODF3B	4.09091	0.331679	(0.278,0.344]
ENSG00000205861_1	ENSG00000205861	PCOTH	2.93518	0.237236	[0.0064,0.278]
ENSG00000143258_1	ENSG00000143258	USP21	2.33468	0.443855	(0.402,0.474]
ENSG00000145247_1	ENSG00000145247	OCIAD2	4.66814	0.254447	[0.0064,0.278]
ENSG00000145247_2	ENSG00000145247	OCIAD2	4.47097	0.357877	(0.344,0.402]
ENSG00000166333_1	ENSG00000166333	ILK	6.05336	0.449426	(0.402,0.474]
ENSG00000020129_1	ENSG00000020129	NCDN	4.96301	0.41233	(0.402,0.474]
ENSG00000112514_3	ENSG00000112514	CUTA	4.49864	0.331859	(0.278,0.344]
ENSG00000112514_4	ENSG00000112514	CUTA	4.1462	0.307132	(0.278,0.344]
ENSG00000075292_2	ENSG00000075292	ZNF638	4.02497	0.322113	(0.278,0.344]
ENSG00000196118_1	ENSG00000196118	CCDC189	5.6565	0.310119	(0.278,0.344]
ENSG00000142534_1	ENSG00000142534	RPS11	3.55991	0.211765	[0.0064,0.278]
ENSG00000166170_1	ENSG00000166170	BAG5	4.98859	0.647456	(0.474,1.1]
ENSG00000166170_2	ENSG00000166170	BAG5	5.30023	0.47007	(0.402,0.474]
ENSG00000166170_3	ENSG00000166170	BAG5	5.03097	0.29048	(0.278,0.344]
ENSG00000103152_1	ENSG00000103152	MPG	4.16744	0.476183	(0.474,1.1]
ENSG00000114993_1	ENSG00000114993	RTKN	4.60192	0.267005	[0.0064,0.278]
ENSG00000114993_2	ENSG00000114993	RTKN	5.6211	0.316996	(0.278,0.344]
ENSG00000059769_1	ENSG00000059769	DNAJC25	4.68474	0.472349	(0.402,0.474]
ENSG00000112306_1	ENSG00000112306	RPS12	2.38363	0.399014	(0.344,0.402]
ENSG00000064607_1	ENSG00000064607	SUGP2	4.04964	0.754554	(0.474,1.1]
ENSG00000171320_2	ENSG00000171320	ESCO2	4.17835	0.331699	(0.278,0.344]
ENSG00000171320_3	ENSG00000171320	ESCO2	4.0674	0.262722	[0.0064,0.278]
ENSG00000059573_1	ENSG00000059573	ALDH18A1	3.99843	0.379338	(0.344,0.402]
ENSG00000187860_2	ENSG00000187860	CCDC157	3.5482	0.514992	(0.474,1.1]
ENSG00000008283_2	ENSG00000008283	CYB561	4.74635	0.461696	(0.402,0.474]
ENSG00000166965_1	ENSG00000166965	RCCD1	5.59782	0.372323	(0.344,0.402]
ENSG00000164010_1	ENSG00000164010	ERMAP	3.36797	0.342261	(0.278,0.344]
ENSG00000179476_1	ENSG00000179476	C14orf28	2.15949	0.436139	(0.402,0.474]
ENSG00000165156_5	ENSG00000165156	ZHX1	3.24347	0.424287	(0.402,0.474]
ENSG00000160124_2	ENSG00000160124	CCDC58	3.2499	0.187249	[0.0064,0.278]
ENSG00000157869_1	ENSG00000157869	RAB28	3.04593	0.399067	(0.344,0.402]
ENSG00000160131_1	ENSG00000160131	VMA21	2.86945	0.386963	(0.344,0.402]
ENSG00000160131_2	ENSG00000160131	VMA21	2.54057	0.405691	(0.402,0.474]
ENSG00000242616_1	ENSG00000242616	GNG10	2.17495	0.422582	(0.402,0.474]
ENSG00000189337_5	ENSG00000189337	KAZN	3.64087	0.551958	(0.474,1.1]
ENSG00000120896_3	ENSG00000120896	SORBS3	4.2597	0.377168	(0.344,0.402]
ENSG00000120896_4	ENSG00000120896	SORBS3	3.57359	0.549749	(0.474,1.1]
ENSG00000120896_5	ENSG00000120896	SORBS3	3.75682	0.530301	(0.474,1.1]
ENSG00000120896_7	ENSG00000120896	SORBS3	4.56427	0.386683	(0.344,0.402]
ENSG00000140416_1	ENSG00000140416	TPM1	5.82718	0.237617	[0.0064,0.278]
ENSG00000182712_2	ENSG00000182712	CMC4	3.39539	0.63786	(0.474,1.1]
ENSG00000182712_3	ENSG00000182712	CMC4	3.29085	0.381351	(0.344,0.402]
ENSG00000100413_1	ENSG00000100413	POLR3H	3.5547	0.454193	(0.402,0.474]
ENSG00000100413_2	ENSG00000100413	POLR3H	2.67449	0.446569	(0.402,0.474]
ENSG00000185515_1	ENSG00000185515	BRCC3	5.16614	0.450578	(0.402,0.474]
ENSG00000172725_1	ENSG00000172725	CORO1B	6.09246	0.348238	(0.344,0.402]
ENSG00000151136_1	ENSG00000151136	BTBD11	5.60859	0.504496	(0.474,1.1]
ENSG00000113580_1	ENSG00000113580	NR3C1	5.45823	0.480628	(0.474,1.1]
ENSG00000136877_2	ENSG00000136877	FPGS	5.37925	0.341547	(0.278,0.344]
ENSG00000087842_1	ENSG00000087842	PIR	5.76697	0.22892	[0.0064,0.278]
ENSG00000087842_2	ENSG00000087842	PIR	6.03576	0.231777	[0.0064,0.278]
ENSG00000181544_1	ENSG00000181544	FANCB	3.40798	0.304569	(0.278,0.344]
ENSG00000243678_3	ENSG00000243678	NME2	3.56206	0.323327	(0.278,0.344]
ENSG00000179820_4	ENSG00000179820	MYADM	5.57831	0.272206	[0.0064,0.278]
ENSG00000197062_2	ENSG00000197062	ZSCAN26	4.28423	0.289347	(0.278,0.344]
ENSG00000173226_1	ENSG00000173226	IQCB1	4.12722	0.388316	(0.344,0.402]
ENSG00000173226_2	ENSG00000173226	IQCB1	4.0466	0.225358	[0.0064,0.278]
ENSG00000114770_2	ENSG00000114770	ABCC5	3.14577	0.330582	(0.278,0.344]
ENSG00000171858_1	ENSG00000171858	RPS21	2.52192	0.347204	(0.344,0.402]
ENSG00000113580_2	ENSG00000113580	NR3C1	4.92508	0.312253	(0.278,0.344]
ENSG00000189171_4	ENSG00000189171	S100A13	3.23647	0.256395	[0.0064,0.278]
ENSG00000189171_5	ENSG00000189171	S100A13	3.54734	0.417839	(0.402,0.474]
ENSG00000189171_6	ENSG00000189171	S100A13	3.48497	0.442062	(0.402,0.474]
ENSG00000189171_7	ENSG00000189171	S100A13	3.36356	0.403586	(0.402,0.474]
ENSG00000189171_8	ENSG00000189171	S100A13	3.45929	0.408219	(0.402,0.474]
ENSG00000067798_2	ENSG00000067798	NAV3	2.90187	0.0566056	[0.0064,0.278]
ENSG00000067798_3	ENSG00000067798	NAV3	3.13419	0.152324	[0.0064,0.278]
ENSG00000203724_1	ENSG00000203724	C1orf53	2.68872	0.526131	(0.474,1.1]
ENSG00000203814_1	ENSG00000203814	H2BC18	3.35914	0.153633	[0.0064,0.278]
ENSG00000182584_1	ENSG00000182584	ACTL10	6.21791	0.30472	(0.278,0.344]
ENSG00000103855_1	ENSG00000103855	CD276	6.104	0.454347	(0.402,0.474]
ENSG00000103855_2	ENSG00000103855	CD276	3.91018	0.516654	(0.474,1.1]
ENSG00000103855_3	ENSG00000103855	CD276	6.12041	0.495172	(0.474,1.1]
ENSG00000103855_4	ENSG00000103855	CD276	5.58074	0.42047	(0.402,0.474]
ENSG00000105290_2	ENSG00000105290	APLP1	6.42993	0.785258	(0.474,1.1]
ENSG00000110987_1	ENSG00000110987	BCL7A	4.85103	0.269241	[0.0064,0.278]
ENSG00000110987_2	ENSG00000110987	BCL7A	4.51272	0.346492	(0.344,0.402]
ENSG00000163513_1	ENSG00000163513	TGFBR2	5.12094	0.425969	(0.402,0.474]
ENSG00000163513_2	ENSG00000163513	TGFBR2	3.76153	0.528479	(0.474,1.1]
ENSG00000090989_1	ENSG00000090989	EXOC1	4.13363	0.345286	(0.344,0.402]
ENSG00000112290_2	ENSG00000112290	WASF1	5.15585	0.589867	(0.474,1.1]
ENSG00000112290_3	ENSG00000112290	WASF1	4.56658	0.464508	(0.402,0.474]
ENSG00000133460_6	ENSG00000133460	SLC2A11	2.72637	0.290779	(0.278,0.344]
ENSG00000126522_3	ENSG00000126522	ASL	6.26807	0.428858	(0.402,0.474]
ENSG00000126522_4	ENSG00000126522	ASL	5.64544	0.435023	(0.402,0.474]
ENSG00000186468_1	ENSG00000186468	RPS23	3.48342	0.283429	(0.278,0.344]
ENSG00000197971_1	ENSG00000197971	MBP	5.28895	0.426645	(0.402,0.474]
ENSG00000197971_2	ENSG00000197971	MBP	5.02543	0.440922	(0.402,0.474]
ENSG00000160710_1	ENSG00000160710	ADAR	4.0507	0.497183	(0.474,1.1]
ENSG00000160710_2	ENSG00000160710	ADAR	4.3076	0.415698	(0.402,0.474]
ENSG00000161203_1	ENSG00000161203	AP2M1	4.68886	0.359286	(0.344,0.402]
ENSG00000214063_4	ENSG00000214063	TSPAN4	5.99627	0.398125	(0.344,0.402]
ENSG00000214063_5	ENSG00000214063	TSPAN4	5.94135	0.359577	(0.344,0.402]
ENSG00000214063_2	ENSG00000214063	TSPAN4	5.69578	0.498365	(0.474,1.1]
ENSG00000214063_3	ENSG00000214063	TSPAN4	5.93967	0.452793	(0.402,0.474]
ENSG00000128951_1	ENSG00000128951	DUT	4.46793	0.349307	(0.344,0.402]
ENSG00000206418_1	ENSG00000206418	RAB12	4.89677	0.598182	(0.474,1.1]
ENSG00000112715_1	ENSG00000112715	VEGFA	5.12489	0.390109	(0.344,0.402]
ENSG00000105643_1	ENSG00000105643	ARRDC2	4.37366	0.451602	(0.402,0.474]
ENSG00000138326_1	ENSG00000138326	RPS24	3.48163	0.157466	[0.0064,0.278]
ENSG00000138326_2	ENSG00000138326	RPS24	3.84593	0.144928	[0.0064,0.278]
ENSG00000118181_1	ENSG00000118181	RPS25	3.42005	0.253835	[0.0064,0.278]
ENSG00000197728_1	ENSG00000197728	RPS26	3.19139	0.229118	[0.0064,0.278]
ENSG00000179152_3	ENSG00000179152	TCAIM	2.88117	0.31543	(0.278,0.344]
ENSG00000179152_4	ENSG00000179152	TCAIM	2.64781	0.141187	[0.0064,0.278]
ENSG00000179152_1	ENSG00000179152	TCAIM	2.97403	0.242674	[0.0064,0.278]
ENSG00000156509_1	ENSG00000156509	FBXO43	4.87373	0.481241	(0.474,1.1]
ENSG00000185127_2	ENSG00000185127	C6orf120	4.39403	0.385019	(0.344,0.402]
ENSG00000185127_3	ENSG00000185127	C6orf120	4.63942	0.492886	(0.474,1.1]
ENSG00000224051_1	ENSG00000224051	CPTP	4.26025	0.41576	(0.402,0.474]
ENSG00000196998_1	ENSG00000196998	WDR45	4.444	0.465312	(0.402,0.474]
ENSG00000196998_2	ENSG00000196998	WDR45	5.0368	0.403348	(0.402,0.474]
ENSG00000197841_2	ENSG00000197841	ZNF181	4.35189	0.421146	(0.402,0.474]
ENSG00000006125_2	ENSG00000006125	AP2B1	4.08517	0.221642	[0.0064,0.278]
ENSG00000100852_2	ENSG00000100852	ARHGAP5	4.07083	0.702707	(0.474,1.1]
ENSG00000203805_3	ENSG00000203805	PLPP4	3.36477	0.703346	(0.474,1.1]
ENSG00000203805_4	ENSG00000203805	PLPP4	3.87	0.458828	(0.402,0.474]
ENSG00000203805_5	ENSG00000203805	PLPP4	3.82128	0.476415	(0.474,1.1]
ENSG00000240230_1	ENSG00000240230	COX19	3.1032	0.401083	(0.344,0.402]
ENSG00000170545_1	ENSG00000170545	SMAGP	3.552	0.368641	(0.344,0.402]
ENSG00000170545_2	ENSG00000170545	SMAGP	3.26756	0.169384	[0.0064,0.278]
ENSG00000215883_1	ENSG00000215883	CYB5RL	2.56317	0.313309	(0.278,0.344]
ENSG00000119917_7	ENSG00000119917	IFIT3	4.48482	0.0939441	[0.0064,0.278]
ENSG00000115875_1	ENSG00000115875	SRSF7	6.0371	0.431124	(0.402,0.474]
ENSG00000143514_1	ENSG00000143514	TP53BP2	4.31205	0.359712	(0.344,0.402]
ENSG00000143514_2	ENSG00000143514	TP53BP2	4.34768	0.46219	(0.402,0.474]
ENSG00000137055_1	ENSG00000137055	PLAA	4.07278	0.279801	(0.278,0.344]
ENSG00000137055_2	ENSG00000137055	PLAA	4.5799	0.323159	(0.278,0.344]
ENSG00000163832_1	ENSG00000163832	ELP6	5.17551	0.33306	(0.278,0.344]
ENSG00000184719_2	ENSG00000184719	RNLS	5.60279	0.36749	(0.344,0.402]
ENSG00000184719_3	ENSG00000184719	RNLS	5.87875	0.339298	(0.278,0.344]
ENSG00000184719_4	ENSG00000184719	RNLS	5.40343	0.359633	(0.344,0.402]
ENSG00000184719_5	ENSG00000184719	RNLS	6.1492	0.352542	(0.344,0.402]
ENSG00000184719_6	ENSG00000184719	RNLS	3.20101	0.212638	[0.0064,0.278]
ENSG00000184719_7	ENSG00000184719	RNLS	3.17655	0.134672	[0.0064,0.278]
ENSG00000122550_1	ENSG00000122550	KLHL7	4.60615	0.438635	(0.402,0.474]
ENSG00000113719_1	ENSG00000113719	ERGIC1	3.91765	0.485047	(0.474,1.1]
ENSG00000066651_1	ENSG00000066651	TRMT11	5.277	0.384538	(0.344,0.402]
ENSG00000066651_3	ENSG00000066651	TRMT11	5.71854	0.345429	(0.344,0.402]
ENSG00000050393_1	ENSG00000050393	MCUR1	4.13582	0.410989	(0.402,0.474]
ENSG00000050393_2	ENSG00000050393	MCUR1	2.31291	0.491372	(0.474,1.1]
ENSG00000173559_1	ENSG00000173559	NABP1	4.49401	0.302067	(0.278,0.344]
ENSG00000102796_2	ENSG00000102796	DHRS12	3.94768	0.360349	(0.344,0.402]
ENSG00000164031_2	ENSG00000164031	DNAJB14	4.52904	0.197685	[0.0064,0.278]
ENSG00000118197_1	ENSG00000118197	DDX59	4.79604	0.412909	(0.402,0.474]
ENSG00000118197_2	ENSG00000118197	DDX59	5.00307	0.387085	(0.344,0.402]
ENSG00000131943_4	ENSG00000131943	C19orf12	3.01375	0.558706	(0.474,1.1]
ENSG00000037757_1	ENSG00000037757	MRI1	6.2013	0.31595	(0.278,0.344]
ENSG00000168890_2	ENSG00000168890	TMEM150A	3.74316	0.538213	(0.474,1.1]
ENSG00000168890_3	ENSG00000168890	TMEM150A	3.85675	0.302205	(0.278,0.344]
ENSG00000102048_2	ENSG00000102048	ASB9	4.96769	0.24571	[0.0064,0.278]
ENSG00000102048_3	ENSG00000102048	ASB9	5.3222	0.258549	[0.0064,0.278]
ENSG00000165633_1	ENSG00000165633	VSTM4	4.35139	0.717578	(0.474,1.1]
ENSG00000072210_2	ENSG00000072210	ALDH3A2	6.42652	0.347311	(0.344,0.402]
ENSG00000072210_3	ENSG00000072210	ALDH3A2	6.11319	0.366298	(0.344,0.402]
ENSG00000137203_5	ENSG00000137203	TFAP2A	3.48495	0.0950986	[0.0064,0.278]
ENSG00000244687_1	ENSG00000244687	UBE2V1	3.83565	0.277695	[0.0064,0.278]
ENSG00000134222_2	ENSG00000134222	PSRC1	4.68247	0.285563	(0.278,0.344]
ENSG00000010244_1	ENSG00000010244	ZNF207	6.11141	0.258389	[0.0064,0.278]
ENSG00000102572_1	ENSG00000102572	STK24	5.1218	0.405524	(0.402,0.474]
ENSG00000167380_1	ENSG00000167380	ZNF226	3.7375	0.195133	[0.0064,0.278]
ENSG00000102103_1	ENSG00000102103	PQBP1	6.01546	0.255323	[0.0064,0.278]
ENSG00000139531_1	ENSG00000139531	SUOX	5.01275	0.25034	[0.0064,0.278]
ENSG00000181191_1	ENSG00000181191	PJA1	5.85537	0.477904	(0.474,1.1]
ENSG00000089127_1	ENSG00000089127	OAS1	5.48243	0.244366	[0.0064,0.278]
ENSG00000078699_1	ENSG00000078699	CBFA2T2	3.93521	0.502298	(0.474,1.1]
ENSG00000167325_1	ENSG00000167325	RRM1	4.42875	0.324957	(0.278,0.344]
ENSG00000167325_2	ENSG00000167325	RRM1	4.63582	0.262581	[0.0064,0.278]
ENSG00000129197_1	ENSG00000129197	RPAIN	3.69731	0.378418	(0.344,0.402]
ENSG00000162694_2	ENSG00000162694	EXTL2	4.79964	0.279021	(0.278,0.344]
ENSG00000182087_1	ENSG00000182087	TMEM259	3.99403	0.552574	(0.474,1.1]
ENSG00000158234_1	ENSG00000158234	FAIM	4.50124	0.517636	(0.474,1.1]
ENSG00000158234_2	ENSG00000158234	FAIM	5.0948	0.383181	(0.344,0.402]
ENSG00000135821_1	ENSG00000135821	GLUL	4.7588	0.449629	(0.402,0.474]
ENSG00000178927_1	ENSG00000178927	CYBC1	4.55314	0.375597	(0.344,0.402]
ENSG00000120832_1	ENSG00000120832	MTERF2	4.1345	0.345251	(0.344,0.402]
ENSG00000120832_2	ENSG00000120832	MTERF2	4.53465	0.375821	(0.344,0.402]
ENSG00000116990_1	ENSG00000116990	MYCL	4.83606	0.552176	(0.474,1.1]
ENSG00000182768_1	ENSG00000182768	NGRN	3.22145	0.339523	(0.278,0.344]
ENSG00000101138_1	ENSG00000101138	CSTF1	4.59699	0.307834	(0.278,0.344]
ENSG00000105393_1	ENSG00000105393	BABAM1	3.62573	0.312398	(0.278,0.344]
ENSG00000128487_1	ENSG00000128487	SPECC1	3.67534	0.421407	(0.402,0.474]
ENSG00000128487_2	ENSG00000128487	SPECC1	3.4341	0.333902	(0.278,0.344]
ENSG00000203778_1	ENSG00000203778	FAM229B	3.92305	0.301145	(0.278,0.344]
ENSG00000126858_1	ENSG00000126858	RHOT1	4.09703	0.56043	(0.474,1.1]
ENSG00000126858_2	ENSG00000126858	RHOT1	4.09501	0.550056	(0.474,1.1]
ENSG00000104205_2	ENSG00000104205	SGK3	3.79062	0.428496	(0.402,0.474]
ENSG00000149743_1	ENSG00000149743	TRPT1	3.63063	0.427863	(0.402,0.474]
ENSG00000151923_2	ENSG00000151923	TIAL1	5.21833	0.167748	[0.0064,0.278]
ENSG00000151923_4	ENSG00000151923	TIAL1	4.717	0.473962	(0.402,0.474]
ENSG00000171848_1	ENSG00000171848	RRM2	5.7283	0.186918	[0.0064,0.278]
ENSG00000205730_1	ENSG00000205730	ITPRIPL2	4.78072	0.34143	(0.278,0.344]
ENSG00000205730_2	ENSG00000205730	ITPRIPL2	4.70315	0.358275	(0.344,0.402]
ENSG00000154153_1	ENSG00000154153	RETREG1	5.40028	0.418912	(0.402,0.474]
ENSG00000177576_2	ENSG00000177576	C18orf32	2.98574	0.663919	(0.474,1.1]
ENSG00000177576_3	ENSG00000177576	C18orf32	3.48053	0.453613	(0.402,0.474]
ENSG00000167106_1	ENSG00000167106	FAM102A	4.58065	0.504559	(0.474,1.1]
ENSG00000167106_2	ENSG00000167106	FAM102A	4.90583	0.48561	(0.474,1.1]
ENSG00000167106_3	ENSG00000167106	FAM102A	3.92862	0.45623	(0.402,0.474]
ENSG00000115207_3	ENSG00000115207	GTF3C2	4.47575	0.283804	(0.278,0.344]
ENSG00000059145_1	ENSG00000059145	UNKL	4.15159	0.384049	(0.344,0.402]
ENSG00000170037_1	ENSG00000170037	CNTROB	4.87991	0.301293	(0.278,0.344]
ENSG00000122644_1	ENSG00000122644	ARL4A	3.62259	0.48593	(0.474,1.1]
ENSG00000123130_1	ENSG00000123130	ACOT9	5.46649	0.322627	(0.278,0.344]
ENSG00000151500_1	ENSG00000151500	THYN1	5.43702	0.365045	(0.344,0.402]
ENSG00000117598_1	ENSG00000117598	PLPPR5	3.81217	0.432501	(0.402,0.474]
ENSG00000117598_2	ENSG00000117598	PLPPR5	4.82475	0.241536	[0.0064,0.278]
ENSG00000117598_3	ENSG00000117598	PLPPR5	4.17446	0.509103	(0.474,1.1]
ENSG00000047634_1	ENSG00000047634	SCML1	3.9133	0.446094	(0.402,0.474]
ENSG00000047634_2	ENSG00000047634	SCML1	3.69591	0.374778	(0.344,0.402]
ENSG00000145284_1	ENSG00000145284	SCD5	4.56067	0.299635	(0.278,0.344]
ENSG00000145284_2	ENSG00000145284	SCD5	5.3884	0.277017	[0.0064,0.278]
ENSG00000145741_1	ENSG00000145741	BTF3	4.94989	0.284248	(0.278,0.344]
ENSG00000114942_2	ENSG00000114942	EEF1B2	4.46259	0.212598	[0.0064,0.278]
ENSG00000239282_2	ENSG00000239282	CASTOR1	4.63916	0.399221	(0.344,0.402]
ENSG00000150764_3	ENSG00000150764	DIXDC1	5.09582	0.358449	(0.344,0.402]
ENSG00000157637_1	ENSG00000157637	SLC38A10	5.45328	0.453911	(0.402,0.474]
ENSG00000157637_2	ENSG00000157637	SLC38A10	5.02261	0.444551	(0.402,0.474]
ENSG00000152939_1	ENSG00000152939	MARVELD2	5.35893	0.328585	(0.278,0.344]
ENSG00000197119_2	ENSG00000197119	SLC25A29	5.72505	0.440048	(0.402,0.474]
ENSG00000171700_1	ENSG00000171700	RGS19	4.19672	0.482437	(0.474,1.1]
ENSG00000072518_1	ENSG00000072518	MARK2	4.37814	0.574007	(0.474,1.1]
ENSG00000103148_2	ENSG00000103148	NPRL3	4.06159	0.106667	[0.0064,0.278]
ENSG00000154839_2	ENSG00000154839	SKA1	4.26973	0.346098	(0.344,0.402]
ENSG00000154839_3	ENSG00000154839	SKA1	5.32331	0.307198	(0.278,0.344]
ENSG00000175066_1	ENSG00000175066	GK5	4.18184	0.468956	(0.402,0.474]
ENSG00000135924_1	ENSG00000135924	DNAJB2	4.82064	0.41032	(0.402,0.474]
ENSG00000152056_1	ENSG00000152056	AP1S3	4.02463	0.364553	(0.344,0.402]
ENSG00000129657_2	ENSG00000129657	SEC14L1	4.56723	0.18174	[0.0064,0.278]
ENSG00000129657_3	ENSG00000129657	SEC14L1	4.71208	0.404138	(0.402,0.474]
ENSG00000164114_4	ENSG00000164114	MAP9	3.8052	0.273481	[0.0064,0.278]
ENSG00000137504_1	ENSG00000137504	CREBZF	4.69815	0.388949	(0.344,0.402]
ENSG00000167645_3	ENSG00000167645	YIF1B	5.39515	0.339557	(0.278,0.344]
ENSG00000167645_1	ENSG00000167645	YIF1B	5.19028	0.699818	(0.474,1.1]
ENSG00000140553_1	ENSG00000140553	UNC45A	4.0717	0.32025	(0.278,0.344]
ENSG00000158796_5	ENSG00000158796	DEDD	5.5177	0.395703	(0.344,0.402]
ENSG00000284906_1	ENSG00000284906	ARHGAP11B	2.75064	0.396045	(0.344,0.402]
ENSG00000204237_1	ENSG00000204237	OXLD1	3.48465	0.486392	(0.474,1.1]
ENSG00000176244_1	ENSG00000176244	ACBD7	2.98769	0.259619	[0.0064,0.278]
ENSG00000138400_1	ENSG00000138400	MDH1B	4.089	0.263424	[0.0064,0.278]
ENSG00000198482_1	ENSG00000198482	ZNF808	3.37323	0.285216	(0.278,0.344]
ENSG00000175854_1	ENSG00000175854	SWI5	3.10207	0.378938	(0.344,0.402]
ENSG00000196937_1	ENSG00000196937	FAM3C	4.79109	0.536037	(0.474,1.1]
ENSG00000118785_1	ENSG00000118785	SPP1	6.31315	0.307706	(0.278,0.344]
ENSG00000106330_1	ENSG00000106330	MOSPD3	2.42425	0.15189	[0.0064,0.278]
ENSG00000119684_1	ENSG00000119684	MLH3	4.09449	0.31161	(0.278,0.344]
ENSG00000214510_2	ENSG00000214510	SPINK13	3.93213	0.269727	[0.0064,0.278]
ENSG00000286140_3	ENSG00000168802	CHTF8	4.31675	0.24699	[0.0064,0.278]
ENSG00000113648_2	ENSG00000113648	MACROH2A1	6.0739	0.613054	(0.474,1.1]
ENSG00000113648_4	ENSG00000113648	MACROH2A1	5.67394	0.339897	(0.278,0.344]
ENSG00000080822_1	ENSG00000080822	CLDND1	3.70664	0.252978	[0.0064,0.278]
ENSG00000163291_1	ENSG00000163291	PAQR3	3.72149	0.482931	(0.474,1.1]
ENSG00000143409_1	ENSG00000143409	MINDY1	5.59052	0.315319	(0.278,0.344]
ENSG00000156521_3	ENSG00000156521	TYSND1	4.64098	0.372659	(0.344,0.402]
ENSG00000109184_1	ENSG00000109184	DCUN1D4	5.27453	0.399785	(0.344,0.402]
ENSG00000063854_2	ENSG00000063854	HAGH	5.92523	0.454882	(0.402,0.474]
ENSG00000139131_1	ENSG00000139131	YARS2	5.97307	0.397933	(0.344,0.402]
ENSG00000139131_2	ENSG00000139131	YARS2	4.31577	0.479479	(0.474,1.1]
ENSG00000164221_1	ENSG00000164221	CCDC112	4.2476	0.388644	(0.344,0.402]
ENSG00000164221_2	ENSG00000164221	CCDC112	4.20648	0.38816	(0.344,0.402]
ENSG00000136147_1	ENSG00000136147	PHF11	5.67429	0.351851	(0.344,0.402]
ENSG00000065802_1	ENSG00000065802	ASB1	3.87405	0.386373	(0.344,0.402]
ENSG00000065802_2	ENSG00000065802	ASB1	3.72818	0.469477	(0.402,0.474]
ENSG00000065802_3	ENSG00000065802	ASB1	3.31355	0.534494	(0.474,1.1]
ENSG00000150712_1	ENSG00000150712	MTMR12	3.16584	0.48227	(0.474,1.1]
ENSG00000150712_2	ENSG00000150712	MTMR12	3.86828	0.461926	(0.402,0.474]
ENSG00000128923_1	ENSG00000128923	MINDY2	4.86122	0.359337	(0.344,0.402]
ENSG00000128923_2	ENSG00000128923	MINDY2	4.47088	0.400723	(0.344,0.402]
ENSG00000176783_3	ENSG00000176783	RUFY1	4.26528	0.388249	(0.344,0.402]
ENSG00000005486_1	ENSG00000005486	RHBDD2	3.43478	0.497966	(0.474,1.1]
ENSG00000005486_2	ENSG00000005486	RHBDD2	3.39458	0.509894	(0.474,1.1]
ENSG00000164638_1	ENSG00000164638	SLC29A4	3.64608	0.597468	(0.474,1.1]
ENSG00000149503_2	ENSG00000149503	INCENP	3.58361	0.523057	(0.474,1.1]
ENSG00000151116_2	ENSG00000151116	UEVLD	5.12226	0.427693	(0.402,0.474]
ENSG00000125898_1	ENSG00000125898	FAM110A	4.85612	0.449853	(0.402,0.474]
ENSG00000125898_2	ENSG00000125898	FAM110A	5.05792	0.465841	(0.402,0.474]
ENSG00000154845_1	ENSG00000154845	PPP4R1	4.43663	0.51992	(0.474,1.1]
ENSG00000173588_3	ENSG00000173588	CEP83	3.74766	0.320019	(0.278,0.344]
ENSG00000083799_3	ENSG00000083799	CYLD	3.37916	0.629843	(0.474,1.1]
ENSG00000172748_2	ENSG00000172748	ZNF596	3.63426	0.326544	(0.278,0.344]
ENSG00000109685_1	ENSG00000109685	NSD2	3.85911	0.428153	(0.402,0.474]
ENSG00000188603_1	ENSG00000188603	CLN3	4.62022	0.198816	[0.0064,0.278]
ENSG00000153113_5	ENSG00000153113	CAST	4.54489	0.32575	(0.278,0.344]
ENSG00000181029_1	ENSG00000181029	TRAPPC5	3.67068	0.565138	(0.474,1.1]
ENSG00000100997_1	ENSG00000100997	ABHD12	4.33477	0.637896	(0.474,1.1]
ENSG00000111860_3	ENSG00000111860	CEP85L	3.80726	0.423466	(0.402,0.474]
ENSG00000046647_1	ENSG00000046647	GEMIN8	5.89012	0.168844	[0.0064,0.278]
ENSG00000046647_2	ENSG00000046647	GEMIN8	5.63522	0.243759	[0.0064,0.278]
ENSG00000046647_3	ENSG00000046647	GEMIN8	5.77955	0.178817	[0.0064,0.278]
ENSG00000176046_4	ENSG00000176046	NUPR1	2.68927	0.24607	[0.0064,0.278]
ENSG00000080845_1	ENSG00000080845	DLGAP4	4.64951	0.288086	(0.278,0.344]
ENSG00000120963_1	ENSG00000120963	ZNF706	3.95474	0.464831	(0.402,0.474]
ENSG00000139734_1	ENSG00000139734	DIAPH3	3.75138	0.335899	(0.278,0.344]
ENSG00000068120_1	ENSG00000068120	COASY	3.85358	0.324399	(0.278,0.344]
ENSG00000103495_3	ENSG00000103495	MAZ	2.53213	0.54802	(0.474,1.1]
ENSG00000103495_6	ENSG00000103495	MAZ	4.98266	0.41228	(0.402,0.474]
ENSG00000171055_1	ENSG00000171055	FEZ2	5.37965	0.456925	(0.402,0.474]
ENSG00000128513_2	ENSG00000128513	POT1	4.5986	0.214132	[0.0064,0.278]
ENSG00000003249_2	ENSG00000003249	DBNDD1	2.94267	0.457765	(0.402,0.474]
ENSG00000205138_1	ENSG00000205138	SDHAF1	3.56146	0.399833	(0.344,0.402]
ENSG00000124104_1	ENSG00000124104	SNX21	3.47936	0.440288	(0.402,0.474]
ENSG00000124104_3	ENSG00000124104	SNX21	3.98538	0.39431	(0.344,0.402]
ENSG00000155366_1	ENSG00000155366	RHOC	4.78679	0.487594	(0.474,1.1]
ENSG00000214941_1	ENSG00000214941	ZSWIM7	2.90808	0.40784	(0.402,0.474]
ENSG00000130202_1	ENSG00000130202	NECTIN2	6.28777	0.405378	(0.402,0.474]
ENSG00000130202_2	ENSG00000130202	NECTIN2	5.54162	0.377917	(0.344,0.402]
ENSG00000112305_1	ENSG00000112305	SMAP1	4.50215	0.322109	(0.278,0.344]
ENSG00000112305_2	ENSG00000112305	SMAP1	5.3626	0.426239	(0.402,0.474]
ENSG00000155755_1	ENSG00000155755	TMEM237	4.67521	0.515165	(0.474,1.1]
ENSG00000145545_1	ENSG00000145545	SRD5A1	4.01411	0.331054	(0.278,0.344]
ENSG00000145545_2	ENSG00000145545	SRD5A1	3.72011	0.363288	(0.344,0.402]
ENSG00000145545_3	ENSG00000145545	SRD5A1	3.40097	0.548903	(0.474,1.1]
ENSG00000173848_1	ENSG00000173848	NET1	5.04227	0.582667	(0.474,1.1]
ENSG00000123473_2	ENSG00000123473	STIL	3.57697	0.416433	(0.402,0.474]
ENSG00000132781_1	ENSG00000132781	MUTYH	3.28685	0.304217	(0.278,0.344]
ENSG00000132781_3	ENSG00000132781	MUTYH	4.44875	0.404444	(0.402,0.474]
ENSG00000132781_4	ENSG00000132781	MUTYH	4.90572	0.324398	(0.278,0.344]
ENSG00000132781_5	ENSG00000132781	MUTYH	3.89415	0.407895	(0.402,0.474]
ENSG00000276043_1	ENSG00000276043	UHRF1	4.1889	0.427786	(0.402,0.474]
ENSG00000244274_1	ENSG00000244274	DBNDD2	3.75392	0.26542	[0.0064,0.278]
ENSG00000244274_2	ENSG00000244274	DBNDD2	3.37242	0.459348	(0.402,0.474]
ENSG00000244274_3	ENSG00000244274	DBNDD2	3.71849	0.424882	(0.402,0.474]
ENSG00000244274_4	ENSG00000244274	DBNDD2	3.72159	0.385688	(0.344,0.402]
ENSG00000163485_1	ENSG00000163485	ADORA1	5.39673	0.429323	(0.402,0.474]
ENSG00000163485_2	ENSG00000163485	ADORA1	5.24056	0.408124	(0.402,0.474]
ENSG00000198258_1	ENSG00000198258	UBL5	2.90593	0.376911	(0.344,0.402]
ENSG00000198258_2	ENSG00000198258	UBL5	2.63305	0.332089	(0.278,0.344]
ENSG00000188725_1	ENSG00000188725	SMIM15	4.28857	0.363895	(0.344,0.402]
ENSG00000196502_1	ENSG00000196502	SULT1A1	5.84712	0.138651	[0.0064,0.278]
ENSG00000196502_2	ENSG00000196502	SULT1A1	5.93359	0.125706	[0.0064,0.278]
ENSG00000196502_3	ENSG00000196502	SULT1A1	5.99146	0.189607	[0.0064,0.278]
ENSG00000198203_3	ENSG00000198203	SULT1C2	5.72993	0.205946	[0.0064,0.278]
ENSG00000198203_7	ENSG00000198203	SULT1C2	5.27995	0.249709	[0.0064,0.278]
ENSG00000067182_1	ENSG00000067182	TNFRSF1A	5.2508	0.0844144	[0.0064,0.278]
ENSG00000067182_2	ENSG00000067182	TNFRSF1A	5.24125	0.282841	(0.278,0.344]
ENSG00000067182_3	ENSG00000067182	TNFRSF1A	5.10099	0.290891	(0.278,0.344]
ENSG00000176890_1	ENSG00000176890	TYMS	5.31962	0.529118	(0.474,1.1]
ENSG00000176890_2	ENSG00000176890	TYMS	6.01312	0.369634	(0.344,0.402]
ENSG00000176890_3	ENSG00000176890	TYMS	6.11304	0.205034	[0.0064,0.278]
ENSG00000176890_4	ENSG00000176890	TYMS	5.25405	0.279924	(0.278,0.344]
ENSG00000167165_4	ENSG00000167165	UGT1A6	4.36477	0.248541	[0.0064,0.278]
ENSG00000131069_2	ENSG00000131069	ACSS2	4.58517	0.388105	(0.344,0.402]
ENSG00000188171_1	ENSG00000188171	ZNF626	3.59727	0.286545	(0.278,0.344]
ENSG00000232859_1	ENSG00000232859	LYRM9	2.60127	0.414601	(0.402,0.474]
ENSG00000232859_2	ENSG00000232859	LYRM9	3.45876	0.322515	(0.278,0.344]
ENSG00000232859_3	ENSG00000232859	LYRM9	3.07031	0.247894	[0.0064,0.278]
ENSG00000108312_10	ENSG00000108312	UBTF	3.73809	0.437215	(0.402,0.474]
ENSG00000103064_1	ENSG00000103064	SLC7A6	4.47357	0.401448	(0.344,0.402]
ENSG00000060749_1	ENSG00000060749	QSER1	3.33797	0.454551	(0.402,0.474]
ENSG00000153914_1	ENSG00000153914	SREK1	5.1462	0.443179	(0.402,0.474]
ENSG00000153914_2	ENSG00000153914	SREK1	3.84243	0.281034	(0.278,0.344]
ENSG00000138674_3	ENSG00000138674	SEC31A	4.0187	0.342678	(0.278,0.344]
ENSG00000138674_4	ENSG00000138674	SEC31A	3.74355	0.251961	[0.0064,0.278]
ENSG00000100461_1	ENSG00000100461	RBM23	5.61835	0.333182	(0.278,0.344]
ENSG00000130714_1	ENSG00000130714	POMT1	5.22983	0.439635	(0.402,0.474]
ENSG00000083828_1	ENSG00000083828	ZNF586	3.67313	0.36929	(0.344,0.402]
ENSG00000150551_1	ENSG00000150551	LYPD1	2.97262	0.19043	[0.0064,0.278]
ENSG00000150551_2	ENSG00000150551	LYPD1	2.55696	0.212722	[0.0064,0.278]
ENSG00000150551_3	ENSG00000150551	LYPD1	3.69004	0.329324	(0.278,0.344]
ENSG00000111371_1	ENSG00000111371	SLC38A1	3.47495	0.324657	(0.278,0.344]
ENSG00000111371_2	ENSG00000111371	SLC38A1	4.46152	0.339841	(0.278,0.344]
ENSG00000204576_3	ENSG00000204576	PRR3	3.50485	0.11451	[0.0064,0.278]
ENSG00000204576_4	ENSG00000204576	PRR3	3.57664	0.112601	[0.0064,0.278]
ENSG00000204576_5	ENSG00000204576	PRR3	3.23738	0.100715	[0.0064,0.278]
ENSG00000173065_1	ENSG00000173065	FAM222B	4.44116	0.541208	(0.474,1.1]
ENSG00000163719_1	ENSG00000163719	MTMR14	4.72323	0.343822	(0.344,0.402]
ENSG00000117362_1	ENSG00000117362	APH1A	3.83249	0.4072	(0.402,0.474]
ENSG00000145779_2	ENSG00000145779	TNFAIP8	4.37238	0.314094	(0.278,0.344]
ENSG00000106608_2	ENSG00000106608	URGCP	4.03012	0.315622	(0.278,0.344]
ENSG00000106608_1	ENSG00000106608	URGCP	3.26591	0.440188	(0.402,0.474]
ENSG00000198160_1	ENSG00000198160	MIER1	4.05847	0.467218	(0.402,0.474]
ENSG00000198160_3	ENSG00000198160	MIER1	4.01509	0.287438	(0.278,0.344]
ENSG00000198160_4	ENSG00000198160	MIER1	4.22534	0.486145	(0.474,1.1]
ENSG00000198160_5	ENSG00000198160	MIER1	4.13027	0.390667	(0.344,0.402]
ENSG00000198160_7	ENSG00000198160	MIER1	4.48061	0.28682	(0.278,0.344]
ENSG00000134590_1	ENSG00000134590	RTL8C	3.69515	0.352047	(0.344,0.402]
ENSG00000134590_2	ENSG00000134590	RTL8C	3.45949	0.373229	(0.344,0.402]
ENSG00000212747_1	ENSG00000212747	RTL8B	3.54497	0.346802	(0.344,0.402]
ENSG00000118900_2	ENSG00000118900	UBN1	4.63995	0.468896	(0.402,0.474]
ENSG00000008838_1	ENSG00000008838	MED24	4.77232	0.17892	[0.0064,0.278]
ENSG00000126777_1	ENSG00000126777	KTN1	5.28997	0.742585	(0.474,1.1]
ENSG00000182400_1	ENSG00000182400	TRAPPC6B	4.10695	0.246488	[0.0064,0.278]
ENSG00000214753_1	ENSG00000214753	HNRNPUL2	5.56202	0.364155	(0.344,0.402]
ENSG00000214753_2	ENSG00000214753	HNRNPUL2	5.86651	0.345381	(0.344,0.402]
ENSG00000214753_3	ENSG00000214753	HNRNPUL2	5.16689	0.814009	(0.474,1.1]
ENSG00000214753_4	ENSG00000214753	HNRNPUL2	5.62009	0.539791	(0.474,1.1]
ENSG00000102547_2	ENSG00000102547	CAB39L	3.01334	0.213132	[0.0064,0.278]
ENSG00000102531_1	ENSG00000102531	FNDC3A	4.25418	0.459266	(0.402,0.474]
ENSG00000106692_1	ENSG00000106692	FKTN	4.49704	0.139694	[0.0064,0.278]
ENSG00000171298_2	ENSG00000171298	GAA	3.48124	0.452488	(0.402,0.474]
ENSG00000170266_3	ENSG00000170266	GLB1	4.66553	0.326225	(0.278,0.344]
ENSG00000091409_3	ENSG00000091409	ITGA6	5.34971	0.4395	(0.402,0.474]
ENSG00000109180_1	ENSG00000109180	OCIAD1	5.58569	0.207351	[0.0064,0.278]
ENSG00000109180_2	ENSG00000109180	OCIAD1	5.12316	0.196	[0.0064,0.278]
ENSG00000109180_8	ENSG00000109180	OCIAD1	5.89384	0.365261	(0.344,0.402]
ENSG00000164751_1	ENSG00000164751	PEX2	3.77141	0.189698	[0.0064,0.278]
ENSG00000134215_1	ENSG00000134215	VAV3	4.41015	0.143699	[0.0064,0.278]
ENSG00000105287_4	ENSG00000105287	PRKD2	4.13456	0.173816	[0.0064,0.278]
ENSG00000067066_1	ENSG00000067066	SP100	5.68987	0.493845	(0.474,1.1]
ENSG00000177311_1	ENSG00000177311	ZBTB38	4.23223	0.293668	(0.278,0.344]
ENSG00000177311_2	ENSG00000177311	ZBTB38	3.90743	0.383633	(0.344,0.402]
ENSG00000177311_4	ENSG00000177311	ZBTB38	4.41015	0.172373	[0.0064,0.278]
ENSG00000185697_2	ENSG00000185697	MYBL1	5.29747	0.387821	(0.344,0.402]
ENSG00000185697_3	ENSG00000185697	MYBL1	4.75071	0.581355	(0.474,1.1]
ENSG00000102870_1	ENSG00000102870	ZNF629	3.85432	0.266818	[0.0064,0.278]
ENSG00000102409_2	ENSG00000102409	BEX4	4.73464	0.3573	(0.344,0.402]
ENSG00000156232_1	ENSG00000156232	WHAMM	3.97657	0.282479	(0.278,0.344]
ENSG00000156232_2	ENSG00000156232	WHAMM	3.87413	0.396343	(0.344,0.402]
ENSG00000080224_2	ENSG00000080224	EPHA6	4.42271	0.341194	(0.278,0.344]
ENSG00000138346_1	ENSG00000138346	DNA2	3.7396	0.171735	[0.0064,0.278]
ENSG00000125734_2	ENSG00000125734	GPR108	3.07147	0.501146	(0.474,1.1]
ENSG00000177051_1	ENSG00000177051	FBXO46	3.89391	0.348369	(0.344,0.402]
ENSG00000214944_1	ENSG00000214944	ARHGEF28	3.37911	0.56391	(0.474,1.1]
ENSG00000214944_5	ENSG00000214944	ARHGEF28	4.2351	0.252494	[0.0064,0.278]
ENSG00000172197_2	ENSG00000172197	MBOAT1	4.73902	0.341451	(0.278,0.344]
ENSG00000197933_1	ENSG00000197933	ZNF823	3.71943	0.327398	(0.278,0.344]
ENSG00000106780_1	ENSG00000106780	MEGF9	3.66159	0.640745	(0.474,1.1]
ENSG00000183401_1	ENSG00000183401	CCDC159	3.00159	0.331871	(0.278,0.344]
ENSG00000112837_2	ENSG00000112837	TBX18	4.90733	0.323641	(0.278,0.344]
ENSG00000122870_1	ENSG00000122870	BICC1	4.3011	0.531001	(0.474,1.1]
ENSG00000122870_2	ENSG00000122870	BICC1	3.63648	0.617474	(0.474,1.1]
ENSG00000122870_3	ENSG00000122870	BICC1	3.56015	0.465498	(0.402,0.474]
ENSG00000122870_4	ENSG00000122870	BICC1	3.18341	0.434313	(0.402,0.474]
ENSG00000150433_3	ENSG00000150433	TMEM218	3.2757	0.271536	[0.0064,0.278]
ENSG00000128891_1	ENSG00000128891	CCDC32	4.39819	0.250532	[0.0064,0.278]
ENSG00000188735_1	ENSG00000188735	TMEM120B	4.6819	0.495845	(0.474,1.1]
ENSG00000275342_1	ENSG00000275342	PRAG1	4.2859	0.541801	(0.474,1.1]
ENSG00000213221_1	ENSG00000213221	DNLZ	2.95146	0.514018	(0.474,1.1]
ENSG00000197879_3	ENSG00000197879	MYO1C	4.60061	0.487235	(0.474,1.1]
ENSG00000170619_1	ENSG00000170619	COMMD5	3.84072	0.379727	(0.344,0.402]
ENSG00000070495_1	ENSG00000070495	JMJD6	5.92669	0.334805	(0.278,0.344]
ENSG00000070495_2	ENSG00000070495	JMJD6	5.88531	0.343095	(0.278,0.344]
ENSG00000100320_1	ENSG00000100320	RBFOX2	5.47824	0.420964	(0.402,0.474]
ENSG00000100320_2	ENSG00000100320	RBFOX2	5.1167	0.708472	(0.474,1.1]
ENSG00000122390_4	ENSG00000122390	NAA60	3.59336	0.219518	[0.0064,0.278]
ENSG00000196792_1	ENSG00000196792	STRN3	4.50427	0.338665	(0.278,0.344]
ENSG00000196792_2	ENSG00000196792	STRN3	5.33822	0.422217	(0.402,0.474]
ENSG00000162174_1	ENSG00000162174	ASRGL1	4.50806	0.445418	(0.402,0.474]
ENSG00000197343_3	ENSG00000197343	ZNF655	3.05819	0.456672	(0.402,0.474]
ENSG00000075702_1	ENSG00000075702	WDR62	4.76075	0.547882	(0.474,1.1]
ENSG00000196628_1	ENSG00000196628	TCF4	5.24462	0.657506	(0.474,1.1]
ENSG00000182134_1	ENSG00000182134	TDRKH	4.66179	0.580647	(0.474,1.1]
ENSG00000106397_1	ENSG00000106397	PLOD3	5.44544	0.294302	(0.278,0.344]
ENSG00000158186_1	ENSG00000158186	MRAS	3.71533	0.447121	(0.402,0.474]
ENSG00000158186_3	ENSG00000158186	MRAS	3.0791	0.581033	(0.474,1.1]
ENSG00000160404_1	ENSG00000160404	TOR2A	4.08452	0.504633	(0.474,1.1]
ENSG00000160404_2	ENSG00000160404	TOR2A	3.42153	0.534576	(0.474,1.1]
ENSG00000197343_1	ENSG00000197343	ZNF655	2.67562	0.534461	(0.474,1.1]
ENSG00000197343_5	ENSG00000197343	ZNF655	3.65001	0.408706	(0.402,0.474]
ENSG00000204922_1	ENSG00000204922	UQCC3	2.8283	0.498528	(0.474,1.1]
ENSG00000204922_2	ENSG00000204922	UQCC3	2.83505	0.408452	(0.402,0.474]
ENSG00000181826_1	ENSG00000181826	RELL1	3.92696	0.573016	(0.474,1.1]
ENSG00000181826_2	ENSG00000181826	RELL1	3.94915	0.621756	(0.474,1.1]
ENSG00000152620_2	ENSG00000152620	NADK2	5.52537	0.4768	(0.474,1.1]
ENSG00000214226_1	ENSG00000214226	C17orf67	3.18262	0.226565	[0.0064,0.278]
ENSG00000214226_2	ENSG00000214226	C17orf67	2.66427	0.464077	(0.402,0.474]
ENSG00000206535_1	ENSG00000206535	LNP1	2.36096	0.211316	[0.0064,0.278]
ENSG00000198561_1	ENSG00000198561	CTNND1	4.39978	0.181707	[0.0064,0.278]
ENSG00000198561_2	ENSG00000198561	CTNND1	4.253	0.196541	[0.0064,0.278]
ENSG00000167972_2	ENSG00000167972	ABCA3	3.82197	0.447934	(0.402,0.474]
ENSG00000215217_2	ENSG00000215217	C5orf49	2.82319	0.463856	(0.402,0.474]
ENSG00000159842_4	ENSG00000159842	ABR	5.21552	0.35844	(0.344,0.402]
ENSG00000131473_1	ENSG00000131473	ACLY	4.32692	0.403874	(0.402,0.474]
ENSG00000131473_2	ENSG00000131473	ACLY	4.18719	0.40039	(0.344,0.402]
ENSG00000168917_2	ENSG00000168917	SLC35G2	4.97911	0.350497	(0.344,0.402]
ENSG00000117262_1	ENSG00000117262	GPR89A	5.61098	0.36538	(0.344,0.402]
ENSG00000117262_2	ENSG00000117262	GPR89A	5.60999	0.447085	(0.402,0.474]
ENSG00000100412_1	ENSG00000100412	ACO2	3.57963	0.202778	[0.0064,0.278]
ENSG00000100412_2	ENSG00000100412	ACO2	4.24869	0.286866	(0.278,0.344]
ENSG00000169813_1	ENSG00000169813	HNRNPF	5.49777	0.253953	[0.0064,0.278]
ENSG00000169813_2	ENSG00000169813	HNRNPF	5.4261	0.24454	[0.0064,0.278]
ENSG00000169813_3	ENSG00000169813	HNRNPF	5.46619	0.314617	(0.278,0.344]
ENSG00000169813_4	ENSG00000169813	HNRNPF	5.81414	0.405205	(0.402,0.474]
ENSG00000169813_5	ENSG00000169813	HNRNPF	5.53247	0.452417	(0.402,0.474]
ENSG00000122218_1	ENSG00000122218	COPA	4.1068	0.310562	(0.278,0.344]
ENSG00000108604_3	ENSG00000108604	SMARCD2	6.49365	0.38769	(0.344,0.402]
ENSG00000204642_1	ENSG00000204642	HLA-F	5.3859	0.315444	(0.278,0.344]
ENSG00000204642_2	ENSG00000204642	HLA-F	4.98884	0.366705	(0.344,0.402]
ENSG00000148803_1	ENSG00000148803	FUOM	3.28646	0.34744	(0.344,0.402]
ENSG00000163528_1	ENSG00000163528	CHCHD4	4.10467	0.666173	(0.474,1.1]
ENSG00000163528_2	ENSG00000163528	CHCHD4	3.97345	0.476458	(0.474,1.1]
ENSG00000100201_1	ENSG00000100201	DDX17	4.43593	0.368288	(0.344,0.402]
ENSG00000100201_2	ENSG00000100201	DDX17	4.40955	0.36065	(0.344,0.402]
ENSG00000068796_3	ENSG00000068796	KIF2A	4.42854	0.321291	(0.278,0.344]
ENSG00000109854_1	ENSG00000109854	HTATIP2	3.81369	0.406841	(0.402,0.474]
ENSG00000109854_2	ENSG00000109854	HTATIP2	5.28643	0.236635	[0.0064,0.278]
ENSG00000079337_1	ENSG00000079337	RAPGEF3	5.22424	0.446453	(0.402,0.474]
ENSG00000079337_2	ENSG00000079337	RAPGEF3	5.0575	0.454459	(0.402,0.474]
ENSG00000111667_1	ENSG00000111667	USP5	4.80093	0.326221	(0.278,0.344]
ENSG00000071082_1	ENSG00000071082	RPL31	3.39529	0.323048	(0.278,0.344]
ENSG00000143612_1	ENSG00000143612	C1orf43	2.77098	0.35207	(0.344,0.402]
ENSG00000204673_1	ENSG00000204673	AKT1S1	3.32095	0.334087	(0.278,0.344]
ENSG00000166439_1	ENSG00000166439	RNF169	3.46913	0.407757	(0.402,0.474]
ENSG00000168243_4	ENSG00000168243	GNG4	2.36247	0.428588	(0.402,0.474]
ENSG00000163684_2	ENSG00000163684	RPP14	4.37861	0.487637	(0.474,1.1]
ENSG00000177951_1	ENSG00000177951	BET1L	3.01366	0.473528	(0.402,0.474]
ENSG00000177150_1	ENSG00000177150	FAM210A	5.234	0.486068	(0.474,1.1]
ENSG00000148019_1	ENSG00000148019	CEP78	4.83142	0.415345	(0.402,0.474]
ENSG00000164402_1	ENSG00000164402	SEPTIN8	4.32919	0.599333	(0.474,1.1]
ENSG00000164402_2	ENSG00000164402	SEPTIN8	4.60395	0.646427	(0.474,1.1]
ENSG00000164402_3	ENSG00000164402	SEPTIN8	6.00131	0.379859	(0.344,0.402]
ENSG00000164402_4	ENSG00000164402	SEPTIN8	5.89799	0.4397	(0.402,0.474]
ENSG00000106479_1	ENSG00000106479	ZNF862	3.52773	0.330136	(0.278,0.344]
ENSG00000081665_2	ENSG00000081665	ZNF506	4.03294	0.334846	(0.278,0.344]
ENSG00000092330_1	ENSG00000092330	TINF2	4.74554	0.323496	(0.278,0.344]
ENSG00000135469_4	ENSG00000135469	COQ10A	2.93213	0.364457	(0.344,0.402]
ENSG00000090061_1	ENSG00000090061	CCNK	4.15442	0.292137	(0.278,0.344]
ENSG00000173442_1	ENSG00000173442	EHBP1L1	5.77152	0.316567	(0.278,0.344]
ENSG00000272391_2	ENSG00000272391	POM121C	4.95728	0.271995	[0.0064,0.278]
ENSG00000272391_3	ENSG00000272391	POM121C	4.86017	0.331303	(0.278,0.344]
ENSG00000140474_1	ENSG00000140474	ULK3	3.21846	0.566896	(0.474,1.1]
ENSG00000117640_1	ENSG00000117640	MTFR1L	3.47218	0.377285	(0.344,0.402]
ENSG00000151233_2	ENSG00000151233	GXYLT1	5.55383	0.618675	(0.474,1.1]
ENSG00000176731_1	ENSG00000176731	RBIS	3.11399	0.239479	[0.0064,0.278]
ENSG00000176731_2	ENSG00000176731	RBIS	3.37867	0.230531	[0.0064,0.278]
ENSG00000163428_1	ENSG00000163428	LRRC58	5.58359	0.417471	(0.402,0.474]
ENSG00000163428_2	ENSG00000163428	LRRC58	5.33321	0.525811	(0.474,1.1]
ENSG00000163428_3	ENSG00000163428	LRRC58	4.59798	0.520091	(0.474,1.1]
ENSG00000163235_1	ENSG00000163235	TGFA	3.90648	0.427326	(0.402,0.474]
ENSG00000214022_1	ENSG00000214022	REPIN1	3.60131	0.496391	(0.474,1.1]
ENSG00000123154_2	ENSG00000123154	WDR83	5.20615	0.249319	[0.0064,0.278]
ENSG00000123154_3	ENSG00000123154	WDR83	5.42673	0.33027	(0.278,0.344]
ENSG00000269335_5	ENSG00000269335	IKBKG	4.39351	0.454937	(0.402,0.474]
ENSG00000269335_6	ENSG00000269335	IKBKG	6.01465	0.387264	(0.344,0.402]
ENSG00000112419_2	ENSG00000112419	PHACTR2	3.64889	0.506783	(0.474,1.1]
ENSG00000132305_1	ENSG00000132305	IMMT	5.08747	0.367821	(0.344,0.402]
ENSG00000132305_2	ENSG00000132305	IMMT	4.61663	0.315483	(0.278,0.344]
ENSG00000170088_1	ENSG00000170088	TMEM192	4.77924	0.376344	(0.344,0.402]
ENSG00000170088_2	ENSG00000170088	TMEM192	4.23036	0.416733	(0.402,0.474]
ENSG00000121892_3	ENSG00000121892	PDS5A	4.30393	0.734658	(0.474,1.1]
ENSG00000006015_1	ENSG00000006015	REX1BD	3.71943	0.377268	(0.344,0.402]
ENSG00000154642_3	ENSG00000154642	C21orf91	4.17537	0.471336	(0.402,0.474]
ENSG00000196141_4	ENSG00000196141	SPATS2L	5.69409	0.509654	(0.474,1.1]
ENSG00000196141_5	ENSG00000196141	SPATS2L	4.30378	0.513207	(0.474,1.1]
ENSG00000196141_6	ENSG00000196141	SPATS2L	3.15146	0.555826	(0.474,1.1]
ENSG00000196141_7	ENSG00000196141	SPATS2L	3.27961	0.595904	(0.474,1.1]
ENSG00000196141_8	ENSG00000196141	SPATS2L	3.25677	0.433564	(0.402,0.474]
ENSG00000196141_3	ENSG00000196141	SPATS2L	4.86275	0.337724	(0.278,0.344]
ENSG00000138698_1	ENSG00000138698	RAP1GDS1	4.79399	0.466606	(0.402,0.474]
ENSG00000138698_2	ENSG00000138698	RAP1GDS1	4.69739	0.339281	(0.278,0.344]
ENSG00000056586_1	ENSG00000056586	RC3H2	3.03569	0.997479	(0.474,1.1]
ENSG00000056586_2	ENSG00000056586	RC3H2	2.78672	0.61125	(0.474,1.1]
ENSG00000170871_1	ENSG00000170871	KIAA0232	3.58007	0.435562	(0.402,0.474]
ENSG00000115762_2	ENSG00000115762	PLEKHB2	5.86713	0.359709	(0.344,0.402]
ENSG00000166451_2	ENSG00000166451	CENPN	2.81596	0.269961	[0.0064,0.278]
ENSG00000107566_1	ENSG00000107566	ERLIN1	5.41953	0.4133	(0.402,0.474]
ENSG00000155868_2	ENSG00000155868	MED7	3.09861	0.369546	(0.344,0.402]
ENSG00000188610_2	ENSG00000188610	FAM72B	4.22999	0.213647	[0.0064,0.278]
ENSG00000188610_3	ENSG00000188610	FAM72B	4.02832	0.188868	[0.0064,0.278]
ENSG00000075624_1	ENSG00000075624	ACTB	6.36868	0.173697	[0.0064,0.278]
ENSG00000285447_1	ENSG00000285447	ZNF883	2.36185	0.204616	[0.0064,0.278]
ENSG00000154832_1	ENSG00000154832	CXXC1	4.57927	0.320797	(0.278,0.344]
ENSG00000078618_2	ENSG00000078618	NRDC	4.68946	0.522566	(0.474,1.1]
ENSG00000100350_1	ENSG00000100350	FOXRED2	5.85378	0.397603	(0.344,0.402]
ENSG00000100350_2	ENSG00000100350	FOXRED2	5.6583	0.553782	(0.474,1.1]
ENSG00000052723_1	ENSG00000052723	SIKE1	3.4119	0.397424	(0.344,0.402]
ENSG00000125944_1	ENSG00000125944	HNRNPR	5.82894	0.374526	(0.344,0.402]
ENSG00000129696_1	ENSG00000129696	TTI2	4.80626	0.250241	[0.0064,0.278]
ENSG00000107372_1	ENSG00000107372	ZFAND5	5.75148	0.447881	(0.402,0.474]
ENSG00000107372_2	ENSG00000107372	ZFAND5	6.01194	0.444996	(0.402,0.474]
ENSG00000107372_3	ENSG00000107372	ZFAND5	5.53288	0.425576	(0.402,0.474]
ENSG00000091073_2	ENSG00000091073	DTX2	5.5422	0.359355	(0.344,0.402]
ENSG00000170949_1	ENSG00000170949	ZNF160	3.34071	0.24235	[0.0064,0.278]
ENSG00000133818_3	ENSG00000133818	RRAS2	3.88462	0.453444	(0.402,0.474]
ENSG00000204120_1	ENSG00000204120	GIGYF2	3.52034	0.311276	(0.278,0.344]
ENSG00000189410_1	ENSG00000189410	SH2D5	4.85644	0.706121	(0.474,1.1]
ENSG00000148688_1	ENSG00000148688	RPP30	4.11959	0.31916	(0.278,0.344]
ENSG00000154274_1	ENSG00000154274	C4orf19	2.61637	0.516439	(0.474,1.1]
ENSG00000114120_1	ENSG00000114120	SLC25A36	4.66663	0.532634	(0.474,1.1]
ENSG00000203880_2	ENSG00000203880	PCMTD2	5.658	0.449747	(0.402,0.474]
ENSG00000156860_4	ENSG00000156860	FBRS	2.47627	0.406531	(0.402,0.474]
ENSG00000144120_2	ENSG00000144120	TMEM177	4.8929	0.547792	(0.474,1.1]
ENSG00000144120_1	ENSG00000144120	TMEM177	4.12093	0.413486	(0.402,0.474]
ENSG00000173482_1	ENSG00000173482	PTPRM	5.23325	0.513149	(0.474,1.1]
ENSG00000256806_1	ENSG00000256806	C17orf100	2.79844	0.288111	(0.278,0.344]
ENSG00000132382_1	ENSG00000132382	MYBBP1A	4.65538	0.355342	(0.344,0.402]
ENSG00000167766_3	ENSG00000167766	ZNF83	3.88024	0.205067	[0.0064,0.278]
ENSG00000130939_1	ENSG00000130939	UBE4B	3.6784	0.276908	[0.0064,0.278]
ENSG00000213965_1	ENSG00000213965	NUDT19	5.65712	0.460957	(0.402,0.474]
ENSG00000187808_2	ENSG00000187808	SOWAHD	5.21467	0.39379	(0.344,0.402]
ENSG00000162620_1	ENSG00000162620	LRRIQ3	2.83486	0.263851	[0.0064,0.278]
ENSG00000162620_2	ENSG00000162620	LRRIQ3	2.92296	0.316759	(0.278,0.344]
ENSG00000119640_1	ENSG00000119640	ACYP1	3.01217	0.31083	(0.278,0.344]
ENSG00000196150_2	ENSG00000196150	ZNF250	3.71064	0.372692	(0.344,0.402]
ENSG00000196150_3	ENSG00000196150	ZNF250	3.94615	0.350661	(0.344,0.402]
ENSG00000135119_2	ENSG00000135119	RNFT2	5.29986	0.269221	[0.0064,0.278]
ENSG00000204564_1	ENSG00000204564	C6orf136	4.25985	0.172428	[0.0064,0.278]
ENSG00000137845_1	ENSG00000137845	ADAM10	4.87697	0.324932	(0.278,0.344]
ENSG00000137845_3	ENSG00000137845	ADAM10	4.91383	0.415588	(0.402,0.474]
ENSG00000196924_1	ENSG00000196924	FLNA	4.52682	0.474377	(0.474,1.1]
ENSG00000196924_2	ENSG00000196924	FLNA	4.16404	0.444724	(0.402,0.474]
ENSG00000160710_3	ENSG00000160710	ADAR	5.24362	0.392407	(0.344,0.402]
ENSG00000196235_1	ENSG00000196235	SUPT5H	4.63147	0.437072	(0.402,0.474]
ENSG00000092820_1	ENSG00000092820	EZR	4.96247	0.395795	(0.344,0.402]
ENSG00000092820_2	ENSG00000092820	EZR	4.21444	0.350572	(0.344,0.402]
ENSG00000092820_3	ENSG00000092820	EZR	4.65904	0.287974	(0.278,0.344]
ENSG00000254087_1	ENSG00000254087	LYN	5.62554	0.44019	(0.402,0.474]
ENSG00000065989_1	ENSG00000065989	PDE4A	3.32274	0.59792	(0.474,1.1]
ENSG00000196531_1	ENSG00000196531	NACA	5.18988	0.22236	[0.0064,0.278]
ENSG00000215845_1	ENSG00000215845	TSTD1	3.06614	0.35678	(0.344,0.402]
ENSG00000257949_1	ENSG00000257949	TEN1	2.61328	0.4614	(0.402,0.474]
ENSG00000132405_3	ENSG00000132405	TBC1D14	2.60339	0.703407	(0.474,1.1]
ENSG00000151743_4	ENSG00000151743	AMN1	3.43841	0.262	[0.0064,0.278]
ENSG00000198728_1	ENSG00000198728	LDB1	5.85552	0.228533	[0.0064,0.278]
ENSG00000172456_3	ENSG00000172456	FGGY	5.31374	0.253053	[0.0064,0.278]
ENSG00000185090_1	ENSG00000185090	MANEAL	3.89728	0.503979	(0.474,1.1]
ENSG00000184640_1	ENSG00000184640	SEPTIN9	5.61704	0.375757	(0.344,0.402]
ENSG00000184640_2	ENSG00000184640	SEPTIN9	5.24453	0.292679	(0.278,0.344]
ENSG00000169519_2	ENSG00000169519	METTL15	5.40796	0.372738	(0.344,0.402]
ENSG00000050405_1	ENSG00000050405	LIMA1	3.61709	0.395815	(0.344,0.402]
ENSG00000006837_2	ENSG00000006837	CDKL3	2.76164	0.302982	(0.278,0.344]
ENSG00000025708_2	ENSG00000025708	TYMP	2.81896	0.352243	(0.344,0.402]
ENSG00000284194_1	ENSG00000025708	TYMP	3.18449	0.476122	(0.474,1.1]
ENSG00000121281_2	ENSG00000121281	ADCY7	4.49309	0.424333	(0.402,0.474]
ENSG00000257103_1	ENSG00000257103	LSM14A	2.87268	0.562433	(0.474,1.1]
ENSG00000257103_2	ENSG00000257103	LSM14A	4.71096	0.45841	(0.402,0.474]
ENSG00000257103_3	ENSG00000257103	LSM14A	5.32786	0.433459	(0.402,0.474]
ENSG00000143036_2	ENSG00000143036	SLC44A3	2.45749	0.234775	[0.0064,0.278]
ENSG00000149554_1	ENSG00000149554	CHEK1	3.50565	0.338414	(0.278,0.344]
ENSG00000149554_2	ENSG00000149554	CHEK1	3.80117	0.352265	(0.344,0.402]
ENSG00000131446_1	ENSG00000131446	MGAT1	3.70373	0.517257	(0.474,1.1]
ENSG00000188176_1	ENSG00000188176	SMTNL2	5.91214	0.370291	(0.344,0.402]
ENSG00000173221_2	ENSG00000173221	GLRX	3.50324	0.300518	(0.278,0.344]
ENSG00000147872_1	ENSG00000147872	PLIN2	5.23414	0.318744	(0.278,0.344]
ENSG00000087266_1	ENSG00000087266	SH3BP2	3.86811	0.675509	(0.474,1.1]
ENSG00000185278_1	ENSG00000185278	ZBTB37	4.05065	0.225723	[0.0064,0.278]
ENSG00000148308_2	ENSG00000148308	GTF3C5	5.75877	0.606561	(0.474,1.1]
ENSG00000148308_3	ENSG00000148308	GTF3C5	5.85667	0.604602	(0.474,1.1]
ENSG00000147526_1	ENSG00000147526	TACC1	5.50488	0.585318	(0.474,1.1]
ENSG00000275052_1	ENSG00000275052	PPP4R3B	4.33992	0.329886	(0.278,0.344]
ENSG00000275052_2	ENSG00000275052	PPP4R3B	3.993	0.233356	[0.0064,0.278]
ENSG00000156110_2	ENSG00000156110	ADK	6.17153	0.35768	(0.344,0.402]
ENSG00000156110_3	ENSG00000156110	ADK	6.32282	0.392242	(0.344,0.402]
ENSG00000148926_1	ENSG00000148926	ADM	4.83835	0.246543	[0.0064,0.278]
ENSG00000183018_2	ENSG00000183018	SPNS2	3.00278	0.420553	(0.402,0.474]
ENSG00000168273_3	ENSG00000168273	SMIM4	3.06958	0.386961	(0.344,0.402]
ENSG00000168273_4	ENSG00000168273	SMIM4	2.79311	0.356406	(0.344,0.402]
ENSG00000168273_5	ENSG00000168273	SMIM4	2.6016	0.280667	(0.278,0.344]
ENSG00000168273_7	ENSG00000168273	SMIM4	2.7147	0.279713	(0.278,0.344]
ENSG00000035687_1	ENSG00000035687	ADSS2	5.62283	0.357182	(0.344,0.402]
ENSG00000035687_2	ENSG00000035687	ADSS2	4.84799	0.245487	[0.0064,0.278]
ENSG00000164823_1	ENSG00000164823	OSGIN2	4.048	0.45553	(0.402,0.474]
ENSG00000164823_2	ENSG00000164823	OSGIN2	3.58146	0.489028	(0.474,1.1]
ENSG00000181938_2	ENSG00000181938	GINS3	5.49836	0.0716744	[0.0064,0.278]
ENSG00000140521_1	ENSG00000140521	POLG	6.02345	0.397036	(0.344,0.402]
ENSG00000154146_2	ENSG00000154146	NRGN	3.38008	0.383496	(0.344,0.402]
ENSG00000072201_1	ENSG00000072201	LNX1	2.19963	0.329465	(0.278,0.344]
ENSG00000259431_1	ENSG00000259431	THTPA	1.99147	0.375413	(0.344,0.402]
ENSG00000259431_2	ENSG00000259431	THTPA	4.21704	0.368947	(0.344,0.402]
ENSG00000160991_1	ENSG00000160991	ORAI2	3.15098	0.552081	(0.474,1.1]
ENSG00000100280_1	ENSG00000100280	AP1B1	4.73741	0.445172	(0.402,0.474]
ENSG00000174227_1	ENSG00000174227	PIGG	4.62983	0.450467	(0.402,0.474]
ENSG00000003402_5	ENSG00000003402	CFLAR	4.37928	0.354499	(0.344,0.402]
ENSG00000003402_9	ENSG00000003402	CFLAR	4.42627	0.333306	(0.278,0.344]
ENSG00000003402_2	ENSG00000003402	CFLAR	4.98975	0.227526	[0.0064,0.278]
ENSG00000003402_3	ENSG00000003402	CFLAR	4.9527	0.211648	[0.0064,0.278]
ENSG00000169714_2	ENSG00000169714	CNBP	4.76475	0.301829	(0.278,0.344]
ENSG00000138375_3	ENSG00000138375	SMARCAL1	5.45335	0.280815	(0.278,0.344]
ENSG00000168769_1	ENSG00000168769	TET2	3.95599	0.525862	(0.474,1.1]
ENSG00000168769_2	ENSG00000168769	TET2	3.33214	0.18685	[0.0064,0.278]
ENSG00000187164_1	ENSG00000187164	SHTN1	4.09545	0.479947	(0.474,1.1]
ENSG00000187164_2	ENSG00000187164	SHTN1	4.07672	0.220366	[0.0064,0.278]
ENSG00000120693_1	ENSG00000120693	SMAD9	6.1715	0.468913	(0.402,0.474]
ENSG00000120693_2	ENSG00000120693	SMAD9	5.80213	0.403763	(0.402,0.474]
ENSG00000120693_3	ENSG00000120693	SMAD9	4.95608	0.350619	(0.344,0.402]
ENSG00000108468_1	ENSG00000108468	CBX1	5.41564	0.432674	(0.402,0.474]
ENSG00000105327_1	ENSG00000105327	BBC3	3.37645	0.0953294	[0.0064,0.278]
ENSG00000105327_2	ENSG00000105327	BBC3	3.2182	0.0247863	[0.0064,0.278]
ENSG00000105327_3	ENSG00000105327	BBC3	3.42635	0.206914	[0.0064,0.278]
ENSG00000168936_2	ENSG00000168936	TMEM129	3.19744	0.4846	(0.474,1.1]
ENSG00000168936_4	ENSG00000168936	TMEM129	3.66393	0.537686	(0.474,1.1]
ENSG00000168936_5	ENSG00000168936	TMEM129	3.84986	0.444362	(0.402,0.474]
ENSG00000168936_6	ENSG00000168936	TMEM129	3.51086	0.532454	(0.474,1.1]
ENSG00000094916_2	ENSG00000094916	CBX5	4.88017	0.371035	(0.344,0.402]
ENSG00000116670_1	ENSG00000116670	MAD2L2	4.01317	0.44531	(0.402,0.474]
ENSG00000006576_1	ENSG00000006576	PHTF2	4.62691	0.421597	(0.402,0.474]
ENSG00000006576_2	ENSG00000006576	PHTF2	4.6214	0.3876	(0.344,0.402]
ENSG00000198040_2	ENSG00000198040	ZNF84	3.549	0.294447	(0.278,0.344]
ENSG00000124920_1	ENSG00000124920	MYRF	3.86737	0.52707	(0.474,1.1]
ENSG00000144401_4	ENSG00000144401	METTL21A	3.5301	0.467355	(0.402,0.474]
ENSG00000105928_1	ENSG00000105928	GSDME	6.06212	0.315757	(0.278,0.344]
ENSG00000160255_1	ENSG00000160255	ITGB2	5.38845	0.187973	[0.0064,0.278]
ENSG00000105976_1	ENSG00000105976	MET	4.80808	0.443274	(0.402,0.474]
ENSG00000136881_1	ENSG00000136881	BAAT	3.96228	0.206963	[0.0064,0.278]
ENSG00000136881_3	ENSG00000136881	BAAT	4.19311	0.197532	[0.0064,0.278]
ENSG00000149925_3	ENSG00000149925	ALDOA	5.48909	0.231189	[0.0064,0.278]
ENSG00000215193_2	ENSG00000215193	PEX26	3.49824	0.386244	(0.344,0.402]
ENSG00000113594_1	ENSG00000113594	LIFR	5.10752	0.608822	(0.474,1.1]
ENSG00000064601_2	ENSG00000064601	CTSA	4.92469	0.469234	(0.402,0.474]
ENSG00000100478_1	ENSG00000100478	AP4S1	3.55979	0.269173	[0.0064,0.278]
ENSG00000198814_2	ENSG00000198814	GK	4.94278	0.369111	(0.344,0.402]
ENSG00000072274_2	ENSG00000072274	TFRC	4.15365	0.312111	(0.278,0.344]
ENSG00000141252_1	ENSG00000141252	VPS53	3.6362	0.448983	(0.402,0.474]
ENSG00000141252_2	ENSG00000141252	VPS53	3.40408	0.582619	(0.474,1.1]
ENSG00000153560_1	ENSG00000153560	UBP1	3.99187	0.483259	(0.474,1.1]
ENSG00000124788_1	ENSG00000124788	ATXN1	4.46489	0.280067	(0.278,0.344]
ENSG00000077264_1	ENSG00000077264	PAK3	4.76579	0.415774	(0.402,0.474]
ENSG00000077264_2	ENSG00000077264	PAK3	4.62287	0.41824	(0.402,0.474]
ENSG00000176485_1	ENSG00000176485	PLAAT3	4.27783	0.514541	(0.474,1.1]
ENSG00000176485_2	ENSG00000176485	PLAAT3	4.32828	0.351922	(0.344,0.402]
ENSG00000176485_3	ENSG00000176485	PLAAT3	4.8337	0.309302	(0.278,0.344]
ENSG00000176485_4	ENSG00000176485	PLAAT3	4.72975	0.289641	(0.278,0.344]
ENSG00000196151_2	ENSG00000196151	WDSUB1	4.3103	0.367052	(0.344,0.402]
ENSG00000168301_2	ENSG00000168301	KCTD6	3.76208	0.374714	(0.344,0.402]
ENSG00000164985_1	ENSG00000164985	PSIP1	4.61731	0.493566	(0.474,1.1]
ENSG00000164985_2	ENSG00000164985	PSIP1	4.70676	0.492966	(0.474,1.1]
ENSG00000144560_4	ENSG00000144560	VGLL4	4.93757	0.353577	(0.344,0.402]
ENSG00000144560_5	ENSG00000144560	VGLL4	2.86769	0.360571	(0.344,0.402]
ENSG00000102897_4	ENSG00000102897	LYRM1	3.01263	0.460083	(0.402,0.474]
ENSG00000102897_5	ENSG00000102897	LYRM1	3.21553	0.35147	(0.344,0.402]
ENSG00000102897_6	ENSG00000102897	LYRM1	2.97335	0.188039	[0.0064,0.278]
ENSG00000134278_1	ENSG00000134278	SPIRE1	4.81607	0.390933	(0.344,0.402]
ENSG00000134278_2	ENSG00000134278	SPIRE1	4.34879	0.583477	(0.474,1.1]
ENSG00000134278_3	ENSG00000134278	SPIRE1	4.67368	0.442039	(0.402,0.474]
ENSG00000127616_1	ENSG00000127616	SMARCA4	3.9774	0.713988	(0.474,1.1]
ENSG00000127616_2	ENSG00000127616	SMARCA4	3.92059	0.513681	(0.474,1.1]
ENSG00000197111_2	ENSG00000197111	PCBP2	5.24375	0.108043	[0.0064,0.278]
ENSG00000130204_1	ENSG00000130204	TOMM40	5.13297	0.466158	(0.402,0.474]
ENSG00000075413_1	ENSG00000075413	MARK3	5.03744	0.455601	(0.402,0.474]
ENSG00000187954_1	ENSG00000187954	CYHR1	3.69657	0.131157	[0.0064,0.278]
ENSG00000147121_2	ENSG00000147121	KRBOX4	4.59604	0.373816	(0.344,0.402]
ENSG00000147121_3	ENSG00000147121	KRBOX4	4.4012	0.290297	(0.278,0.344]
ENSG00000205078_1	ENSG00000205078	SYCE1L	3.21688	0.325763	(0.278,0.344]
ENSG00000162929_2	ENSG00000162929	KIAA1841	4.06631	0.413469	(0.402,0.474]
ENSG00000153885_1	ENSG00000153885	KCTD15	4.4533	0.507219	(0.474,1.1]
ENSG00000104964_4	ENSG00000104964	TLE5	2.92417	0.622106	(0.474,1.1]
ENSG00000072110_1	ENSG00000072110	ACTN1	4.17118	0.343919	(0.344,0.402]
ENSG00000072110_2	ENSG00000072110	ACTN1	4.33336	0.400139	(0.344,0.402]
ENSG00000178295_3	ENSG00000178295	GEN1	3.68655	0.416004	(0.402,0.474]
ENSG00000065054_1	ENSG00000065054	SLC9A3R2	3.76951	0.322773	(0.278,0.344]
ENSG00000164620_2	ENSG00000164620	RELL2	3.83526	0.41837	(0.402,0.474]
ENSG00000171466_1	ENSG00000171466	ZNF562	3.7372	0.292641	(0.278,0.344]
ENSG00000160691_4	ENSG00000160691	SHC1	3.46462	0.299391	(0.278,0.344]
ENSG00000160691_5	ENSG00000160691	SHC1	2.61194	0.324605	(0.278,0.344]
ENSG00000160691_6	ENSG00000160691	SHC1	2.50585	0.4301	(0.402,0.474]
ENSG00000160691_2	ENSG00000160691	SHC1	5.58203	0.257732	[0.0064,0.278]
ENSG00000063245_1	ENSG00000063245	EPN1	4.39249	0.351134	(0.344,0.402]
ENSG00000063245_2	ENSG00000063245	EPN1	3.18622	0.509616	(0.474,1.1]
ENSG00000025434_1	ENSG00000025434	NR1H3	4.46	0.341394	(0.278,0.344]
ENSG00000133265_1	ENSG00000133265	HSPBP1	6.18877	0.290136	(0.278,0.344]
ENSG00000126214_1	ENSG00000126214	KLC1	5.82574	0.536621	(0.474,1.1]
ENSG00000129968_1	ENSG00000129968	ABHD17A	2.79418	0.592217	(0.474,1.1]
ENSG00000129968_2	ENSG00000129968	ABHD17A	2.59513	0.506509	(0.474,1.1]
ENSG00000168056_1	ENSG00000168056	LTBP3	5.94893	0.565686	(0.474,1.1]
ENSG00000128641_1	ENSG00000128641	MYO1B	4.23047	0.409816	(0.402,0.474]
ENSG00000138434_3	ENSG00000138434	ITPRID2	3.32059	0.516386	(0.474,1.1]
ENSG00000138434_4	ENSG00000138434	ITPRID2	3.90477	0.459652	(0.402,0.474]
ENSG00000177683_1	ENSG00000177683	THAP5	4.40856	0.374379	(0.344,0.402]
ENSG00000005801_1	ENSG00000005801	ZNF195	3.43589	0.330866	(0.278,0.344]
ENSG00000008294_1	ENSG00000008294	SPAG9	4.42609	0.397477	(0.344,0.402]
ENSG00000273604_1	ENSG00000273604	EPOP	4.29431	0.389407	(0.344,0.402]
ENSG00000273604_2	ENSG00000273604	EPOP	2.80288	0.570989	(0.474,1.1]
ENSG00000164116_2	ENSG00000164116	GUCY1A1	4.69024	0.34698	(0.344,0.402]
ENSG00000164116_5	ENSG00000164116	GUCY1A1	4.95434	0.477159	(0.474,1.1]
ENSG00000100802_1	ENSG00000100802	C14orf93	4.28388	0.128542	[0.0064,0.278]
ENSG00000018189_1	ENSG00000018189	RUFY3	4.8629	0.609076	(0.474,1.1]
ENSG00000170522_1	ENSG00000170522	ELOVL6	4.13683	0.365292	(0.344,0.402]
ENSG00000170234_1	ENSG00000170234	PWWP2A	4.82817	0.307294	(0.278,0.344]
ENSG00000165416_2	ENSG00000165416	SUGT1	5.40143	0.450973	(0.402,0.474]
ENSG00000165416_3	ENSG00000165416	SUGT1	4.77459	0.373797	(0.344,0.402]
ENSG00000079974_1	ENSG00000079974	RABL2B	4.64392	0.467213	(0.402,0.474]
ENSG00000188807_1	ENSG00000188807	TMEM201	5.74057	0.448836	(0.402,0.474]
ENSG00000161642_1	ENSG00000161642	ZNF385A	3.37021	0.470201	(0.402,0.474]
ENSG00000165802_1	ENSG00000165802	NSMF	2.58252	0.519961	(0.474,1.1]
ENSG00000135636_1	ENSG00000135636	DYSF	3.49773	0.429005	(0.402,0.474]
ENSG00000262919_2	ENSG00000262919	CCNQ	2.92145	0.47054	(0.402,0.474]
ENSG00000148337_2	ENSG00000148337	CIZ1	4.13885	0.540071	(0.474,1.1]
ENSG00000152348_1	ENSG00000152348	ATG10	3.94841	0.407074	(0.402,0.474]
ENSG00000131732_1	ENSG00000131732	ZCCHC9	3.90378	0.378652	(0.344,0.402]
ENSG00000175449_1	ENSG00000175449	RFESD	3.9802	0.220774	[0.0064,0.278]
ENSG00000040933_1	ENSG00000040933	INPP4A	4.11932	0.480285	(0.474,1.1]
ENSG00000106460_1	ENSG00000106460	TMEM106B	5.13183	0.281541	(0.278,0.344]
ENSG00000106460_2	ENSG00000106460	TMEM106B	5.8455	0.394552	(0.344,0.402]
ENSG00000101236_1	ENSG00000101236	RNF24	4.53668	0.39356	(0.344,0.402]
ENSG00000157778_1	ENSG00000157778	PSMG3	2.71122	0.354348	(0.344,0.402]
ENSG00000107443_1	ENSG00000107443	CCNJ	2.78368	0.488435	(0.474,1.1]
ENSG00000136247_2	ENSG00000136247	ZDHHC4	3.11518	0.322779	(0.278,0.344]
ENSG00000146540_1	ENSG00000146540	C7orf50	4.20913	0.368274	(0.344,0.402]
ENSG00000144824_1	ENSG00000144824	PHLDB2	2.77344	0.251059	[0.0064,0.278]
ENSG00000144824_3	ENSG00000144824	PHLDB2	3.3258	0.323587	(0.278,0.344]
ENSG00000144824_4	ENSG00000144824	PHLDB2	3.60966	0.218751	[0.0064,0.278]
ENSG00000171492_1	ENSG00000171492	LRRC8D	3.93306	0.229714	[0.0064,0.278]
ENSG00000171492_2	ENSG00000171492	LRRC8D	4.0249	0.252528	[0.0064,0.278]
ENSG00000171492_5	ENSG00000171492	LRRC8D	3.5659	0.488589	(0.474,1.1]
ENSG00000196526_1	ENSG00000196526	AFAP1	4.59815	0.501196	(0.474,1.1]
ENSG00000162599_2	ENSG00000162599	NFIA	4.69219	0.214379	[0.0064,0.278]
ENSG00000080493_1	ENSG00000080493	SLC4A4	3.81997	0.455549	(0.402,0.474]
ENSG00000198331_1	ENSG00000198331	HYLS1	5.40126	0.369265	(0.344,0.402]
ENSG00000135541_1	ENSG00000135541	AHI1	4.31549	0.426678	(0.402,0.474]
ENSG00000135541_3	ENSG00000135541	AHI1	3.95748	0.351785	(0.344,0.402]
ENSG00000146112_1	ENSG00000146112	PPP1R18	3.51316	0.127374	[0.0064,0.278]
ENSG00000146112_2	ENSG00000146112	PPP1R18	2.93532	0.302443	(0.278,0.344]
ENSG00000088727_3	ENSG00000088727	KIF9	3.26822	0.397425	(0.344,0.402]
ENSG00000073712_1	ENSG00000073712	FERMT2	4.01032	0.372019	(0.344,0.402]
ENSG00000115459_1	ENSG00000115459	ELMOD3	3.46857	0.2769	[0.0064,0.278]
ENSG00000115363_2	ENSG00000115363	EVA1A	4.58835	0.383743	(0.344,0.402]
ENSG00000163931_1	ENSG00000163931	TKT	4.67841	0.337218	(0.278,0.344]
ENSG00000075420_2	ENSG00000075420	FNDC3B	3.06859	0.407893	(0.402,0.474]
ENSG00000075420_3	ENSG00000075420	FNDC3B	2.87028	0.379867	(0.344,0.402]
ENSG00000163812_1	ENSG00000163812	ZDHHC3	2.86592	0.473783	(0.402,0.474]
ENSG00000173744_1	ENSG00000173744	AGFG1	5.84243	0.586188	(0.474,1.1]
ENSG00000173744_2	ENSG00000173744	AGFG1	3.48685	0.595354	(0.474,1.1]
ENSG00000151693_10	ENSG00000151693	ASAP2	2.97354	0.305705	(0.278,0.344]
ENSG00000151693_11	ENSG00000151693	ASAP2	2.92345	0.27097	[0.0064,0.278]
ENSG00000204954_2	ENSG00000204954	C12orf73	3.24806	0.225262	[0.0064,0.278]
ENSG00000224531_1	ENSG00000224531	SMIM13	3.10922	0.361789	(0.344,0.402]
ENSG00000224531_2	ENSG00000224531	SMIM13	3.18242	0.390192	(0.344,0.402]
ENSG00000181904_1	ENSG00000181904	C5orf24	5.01625	0.429178	(0.402,0.474]
ENSG00000181904_2	ENSG00000181904	C5orf24	4.19411	0.672662	(0.474,1.1]
ENSG00000181904_3	ENSG00000181904	C5orf24	4.90109	0.328645	(0.278,0.344]
ENSG00000181904_4	ENSG00000181904	C5orf24	4.70377	0.467362	(0.402,0.474]
ENSG00000116731_1	ENSG00000116731	PRDM2	3.5204	0.656846	(0.474,1.1]
ENSG00000055332_1	ENSG00000055332	EIF2AK2	4.34328	0.62245	(0.474,1.1]
ENSG00000090621_1	ENSG00000090621	PABPC4	3.43034	0.487618	(0.474,1.1]
ENSG00000117280_1	ENSG00000117280	RAB29	4.56974	0.308399	(0.278,0.344]
ENSG00000176209_1	ENSG00000176209	SMIM19	2.55139	0.387741	(0.344,0.402]
ENSG00000164924_1	ENSG00000164924	YWHAZ	5.67577	0.240549	[0.0064,0.278]
ENSG00000154328_1	ENSG00000154328	NEIL2	3.04442	0.501714	(0.474,1.1]
ENSG00000154328_2	ENSG00000154328	NEIL2	4.50523	0.392953	(0.344,0.402]
ENSG00000122882_2	ENSG00000122882	ECD	4.20235	0.453126	(0.402,0.474]
ENSG00000139146_1	ENSG00000139146	SINHCAF	5.73197	0.254537	[0.0064,0.278]
ENSG00000139146_2	ENSG00000139146	SINHCAF	5.6962	0.237955	[0.0064,0.278]
ENSG00000139146_3	ENSG00000139146	SINHCAF	5.36719	0.319232	(0.278,0.344]
ENSG00000123096_1	ENSG00000123096	SSPN	4.1079	0.415732	(0.402,0.474]
ENSG00000143819_1	ENSG00000143819	EPHX1	5.73473	0.270975	[0.0064,0.278]
ENSG00000143819_2	ENSG00000143819	EPHX1	5.42273	0.279885	(0.278,0.344]
ENSG00000104907_1	ENSG00000104907	TRMT1	4.88037	0.200089	[0.0064,0.278]
ENSG00000104907_3	ENSG00000104907	TRMT1	4.53976	0.360829	(0.344,0.402]
ENSG00000196290_1	ENSG00000196290	NIF3L1	5.39321	0.186173	[0.0064,0.278]
ENSG00000164897_1	ENSG00000164897	TMUB1	2.83412	0.44229	(0.402,0.474]
ENSG00000164897_2	ENSG00000164897	TMUB1	2.97221	0.454409	(0.402,0.474]
ENSG00000157379_1	ENSG00000157379	DHRS1	6.36302	0.180624	[0.0064,0.278]
ENSG00000163870_1	ENSG00000163870	TPRA1	5.0902	0.29507	(0.278,0.344]
ENSG00000163870_2	ENSG00000163870	TPRA1	3.47205	0.575479	(0.474,1.1]
ENSG00000104679_1	ENSG00000104679	R3HCC1	3.85675	0.432851	(0.402,0.474]
ENSG00000119906_1	ENSG00000119906	SLF2	4.31488	0.253025	[0.0064,0.278]
ENSG00000168813_1	ENSG00000168813	ZNF507	3.21471	0.242235	[0.0064,0.278]
ENSG00000226742_1	ENSG00000226742	HSBP1L1	2.53921	0.382923	(0.344,0.402]
ENSG00000226742_2	ENSG00000226742	HSBP1L1	2.32133	0.341283	(0.278,0.344]
ENSG00000007080_1	ENSG00000007080	CCDC124	4.16641	0.29579	(0.278,0.344]
ENSG00000134504_1	ENSG00000134504	KCTD1	2.83529	0.388401	(0.344,0.402]
ENSG00000134504_2	ENSG00000134504	KCTD1	2.54558	0.362151	(0.344,0.402]
ENSG00000134504_3	ENSG00000134504	KCTD1	3.14967	0.406583	(0.402,0.474]
ENSG00000134504_6	ENSG00000134504	KCTD1	2.68251	0.444392	(0.402,0.474]
ENSG00000171729_1	ENSG00000171729	TMEM51	5.12524	0.31969	(0.278,0.344]
ENSG00000117625_1	ENSG00000117625	RCOR3	3.69715	0.358608	(0.344,0.402]
ENSG00000253719_1	ENSG00000253719	ATXN7L3B	4.65282	0.352185	(0.344,0.402]
ENSG00000189067_2	ENSG00000189067	LITAF	3.39837	0.371978	(0.344,0.402]
ENSG00000189067_3	ENSG00000189067	LITAF	4.08699	0.306171	(0.278,0.344]
ENSG00000134717_1	ENSG00000134717	BTF3L4	4.96267	0.242386	[0.0064,0.278]
ENSG00000197608_1	ENSG00000197608	ZNF841	3.7242	0.201516	[0.0064,0.278]
ENSG00000157654_2	ENSG00000157654	PALM2AKAP2	4.02151	0.313207	(0.278,0.344]
ENSG00000124831_3	ENSG00000124831	LRRFIP1	5.71742	0.402469	(0.402,0.474]
ENSG00000124831_4	ENSG00000124831	LRRFIP1	5.70323	0.456612	(0.402,0.474]
ENSG00000118412_2	ENSG00000118412	CASP8AP2	3.04421	0.52019	(0.474,1.1]
ENSG00000197385_1	ENSG00000197385	ZNF860	3.66893	0.193722	[0.0064,0.278]
ENSG00000175764_2	ENSG00000175764	TTLL11	2.82161	0.443526	(0.402,0.474]
ENSG00000101849_1	ENSG00000101849	TBL1X	4.39318	0.264477	[0.0064,0.278]
ENSG00000101849_6	ENSG00000101849	TBL1X	4.15565	0.575515	(0.474,1.1]
ENSG00000107796_1	ENSG00000107796	ACTA2	5.23236	0.271947	[0.0064,0.278]
ENSG00000204209_1	ENSG00000204209	DAXX	4.24378	0.388702	(0.344,0.402]
ENSG00000159363_2	ENSG00000159363	ATP13A2	5.61828	0.369038	(0.344,0.402]
ENSG00000133104_1	ENSG00000133104	SPART	4.58938	0.429927	(0.402,0.474]
ENSG00000133104_2	ENSG00000133104	SPART	4.07706	0.244515	[0.0064,0.278]
ENSG00000161011_2	ENSG00000161011	SQSTM1	3.1342	0.605185	(0.474,1.1]
ENSG00000161011_3	ENSG00000161011	SQSTM1	3.17323	0.434078	(0.402,0.474]
ENSG00000179965_1	ENSG00000179965	ZNF771	2.99397	0.378374	(0.344,0.402]
ENSG00000110768_1	ENSG00000110768	GTF2H1	3.20331	0.417406	(0.402,0.474]
ENSG00000163449_1	ENSG00000163449	TMEM169	3.999	0.361376	(0.344,0.402]
ENSG00000107758_1	ENSG00000107758	PPP3CB	4.54815	0.390592	(0.344,0.402]
ENSG00000067992_1	ENSG00000067992	PDK3	5.82214	0.563878	(0.474,1.1]
ENSG00000130962_1	ENSG00000130962	PRRG1	4.61526	0.317021	(0.278,0.344]
ENSG00000141391_1	ENSG00000141391	PRELID3A	3.04705	0.42434	(0.402,0.474]
ENSG00000164022_1	ENSG00000164022	AIMP1	5.87038	0.355635	(0.344,0.402]
ENSG00000123562_1	ENSG00000123562	MORF4L2	5.68804	0.209692	[0.0064,0.278]
ENSG00000123562_2	ENSG00000123562	MORF4L2	5.54826	0.382819	(0.344,0.402]
ENSG00000138785_1	ENSG00000138785	INTS12	3.654	0.257225	[0.0064,0.278]
ENSG00000134986_4	ENSG00000134986	NREP	3.39492	0.175275	[0.0064,0.278]
ENSG00000134986_5	ENSG00000134986	NREP	3.23574	0.224707	[0.0064,0.278]
ENSG00000134986_6	ENSG00000134986	NREP	3.70971	0.26306	[0.0064,0.278]
ENSG00000134986_1	ENSG00000134986	NREP	3.78274	0.575008	(0.474,1.1]
ENSG00000134986_2	ENSG00000134986	NREP	3.50607	0.599852	(0.474,1.1]
ENSG00000162076_1	ENSG00000162076	FLYWCH2	4.68565	0.446628	(0.402,0.474]
ENSG00000166801_1	ENSG00000166801	FAM111A	4.30209	0.264837	[0.0064,0.278]
ENSG00000112029_1	ENSG00000112029	FBXO5	3.64927	0.371532	(0.344,0.402]
ENSG00000112029_2	ENSG00000112029	FBXO5	3.57154	0.319902	(0.278,0.344]
ENSG00000169641_3	ENSG00000169641	LUZP1	3.43973	0.39852	(0.344,0.402]
ENSG00000072571_1	ENSG00000072571	HMMR	3.34574	0.260317	[0.0064,0.278]
ENSG00000114439_1	ENSG00000114439	BBX	4.93442	0.310513	(0.278,0.344]
ENSG00000188295_1	ENSG00000188295	ZNF669	3.3055	0.33413	(0.278,0.344]
ENSG00000188295_2	ENSG00000188295	ZNF669	3.51776	0.330348	(0.278,0.344]
ENSG00000106348_3	ENSG00000106348	IMPDH1	4.44693	0.471335	(0.402,0.474]
ENSG00000197782_1	ENSG00000197782	ZNF780A	3.41186	0.269154	[0.0064,0.278]
ENSG00000066136_1	ENSG00000066136	NFYC	4.91736	0.342442	(0.278,0.344]
ENSG00000066136_3	ENSG00000066136	NFYC	5.95243	0.217091	[0.0064,0.278]
ENSG00000176170_2	ENSG00000176170	SPHK1	4.54942	0.422131	(0.402,0.474]
ENSG00000115504_1	ENSG00000115504	EHBP1	3.50813	0.326689	(0.278,0.344]
ENSG00000135966_1	ENSG00000135966	TGFBRAP1	5.37365	0.527036	(0.474,1.1]
ENSG00000112787_1	ENSG00000112787	FBRSL1	4.04093	0.460877	(0.402,0.474]
ENSG00000112787_2	ENSG00000112787	FBRSL1	4.31831	0.494729	(0.474,1.1]
ENSG00000189362_1	ENSG00000189362	NEMP2	4.64517	0.414627	(0.402,0.474]
ENSG00000177119_3	ENSG00000177119	ANO6	4.83346	0.483845	(0.474,1.1]
ENSG00000177119_4	ENSG00000177119	ANO6	4.88851	0.48668	(0.474,1.1]
ENSG00000132950_1	ENSG00000132950	ZMYM5	4.97128	0.326961	(0.278,0.344]
ENSG00000132950_3	ENSG00000132950	ZMYM5	4.23345	0.675462	(0.474,1.1]
ENSG00000197982_3	ENSG00000197982	C1orf122	4.84269	0.407017	(0.402,0.474]
ENSG00000197982_4	ENSG00000197982	C1orf122	3.29185	0.251833	[0.0064,0.278]
ENSG00000197982_6	ENSG00000197982	C1orf122	2.83437	0.467362	(0.402,0.474]
ENSG00000197982_7	ENSG00000197982	C1orf122	2.28999	0.417999	(0.402,0.474]
ENSG00000081026_1	ENSG00000081026	MAGI3	4.62085	0.514148	(0.474,1.1]
ENSG00000081026_2	ENSG00000081026	MAGI3	5.02183	0.353417	(0.344,0.402]
ENSG00000258315_1	ENSG00000258315	C17orf49	4.30102	0.456951	(0.402,0.474]
ENSG00000258315_2	ENSG00000258315	C17orf49	3.92278	0.621009	(0.474,1.1]
ENSG00000127399_3	ENSG00000127399	LRRC61	4.4713	0.453988	(0.402,0.474]
ENSG00000166181_1	ENSG00000166181	API5	5.3162	0.39074	(0.344,0.402]
ENSG00000236287_1	ENSG00000236287	ZBED5	4.03344	0.277856	(0.278,0.344]
ENSG00000143158_1	ENSG00000143158	MPC2	3.74182	0.306845	(0.278,0.344]
ENSG00000132507_3	ENSG00000132507	EIF5A	2.86891	0.518924	(0.474,1.1]
ENSG00000183621_1	ENSG00000183621	ZNF438	3.42833	0.467056	(0.402,0.474]
ENSG00000122970_1	ENSG00000122970	IFT81	4.54147	0.290982	(0.278,0.344]
ENSG00000052126_2	ENSG00000052126	PLEKHA5	3.39946	0.359148	(0.344,0.402]
ENSG00000052126_3	ENSG00000052126	PLEKHA5	3.0861	0.481594	(0.474,1.1]
ENSG00000166974_1	ENSG00000166974	MAPRE2	5.7509	0.25682	[0.0064,0.278]
ENSG00000139437_1	ENSG00000139437	TCHP	5.45646	0.307233	(0.278,0.344]
ENSG00000009780_1	ENSG00000009780	FAM76A	4.96797	0.374703	(0.344,0.402]
ENSG00000189227_1	ENSG00000189227	C15orf61	2.85604	0.560611	(0.474,1.1]
ENSG00000203666_3	ENSG00000203666	EFCAB2	3.27844	0.28497	(0.278,0.344]
ENSG00000203666_4	ENSG00000203666	EFCAB2	2.82941	0.143368	[0.0064,0.278]
ENSG00000237651_1	ENSG00000237651	C2orf74	2.84998	0.306624	(0.278,0.344]
ENSG00000237651_2	ENSG00000237651	C2orf74	2.86796	0.237463	[0.0064,0.278]
ENSG00000175334_1	ENSG00000175334	BANF1	3.98534	0.267731	[0.0064,0.278]
ENSG00000104953_1	ENSG00000104953	TLE6	2.64314	0.316459	(0.278,0.344]
ENSG00000141499_2	ENSG00000141499	WRAP53	5.13508	0.401217	(0.344,0.402]
ENSG00000141499_3	ENSG00000141499	WRAP53	5.32912	0.281207	(0.278,0.344]
ENSG00000188566_1	ENSG00000188566	NDOR1	4.64636	0.31688	(0.278,0.344]
ENSG00000129083_1	ENSG00000129083	COPB1	3.84576	0.414489	(0.402,0.474]
ENSG00000129083_2	ENSG00000129083	COPB1	4.085	0.300951	(0.278,0.344]
ENSG00000134882_1	ENSG00000134882	UBAC2	5.41537	0.404056	(0.402,0.474]
ENSG00000134882_2	ENSG00000134882	UBAC2	4.91805	0.321602	(0.278,0.344]
ENSG00000140543_1	ENSG00000140543	DET1	3.95958	0.539062	(0.474,1.1]
ENSG00000166922_4	ENSG00000166922	SCG5	2.45237	0.165593	[0.0064,0.278]
ENSG00000166922_5	ENSG00000166922	SCG5	2.24288	0.104843	[0.0064,0.278]
ENSG00000019144_4	ENSG00000019144	PHLDB1	3.70571	0.278905	(0.278,0.344]
ENSG00000263002_1	ENSG00000263002	ZNF234	3.71321	0.304549	(0.278,0.344]
ENSG00000108309_1	ENSG00000108309	RUNDC3A	3.5719	0.511072	(0.474,1.1]
ENSG00000108309_2	ENSG00000108309	RUNDC3A	4.65669	0.399364	(0.344,0.402]
ENSG00000215021_1	ENSG00000215021	PHB2	5.37736	0.324382	(0.278,0.344]
ENSG00000215021_2	ENSG00000215021	PHB2	5.24824	0.386491	(0.344,0.402]
ENSG00000113578_1	ENSG00000113578	FGF1	2.68821	0.232207	[0.0064,0.278]
ENSG00000168256_1	ENSG00000168256	NKIRAS2	3.97287	0.389061	(0.344,0.402]
ENSG00000104047_1	ENSG00000104047	DTWD1	4.29674	0.370446	(0.344,0.402]
ENSG00000204498_2	ENSG00000204498	NFKBIL1	4.43042	0.267105	[0.0064,0.278]
ENSG00000049759_1	ENSG00000049759	NEDD4L	4.00017	0.541625	(0.474,1.1]
ENSG00000129353_1	ENSG00000129353	SLC44A2	3.9446	0.499611	(0.474,1.1]
ENSG00000177873_1	ENSG00000177873	ZNF619	3.96477	0.353507	(0.344,0.402]
ENSG00000166949_3	ENSG00000166949	SMAD3	4.87349	0.242945	[0.0064,0.278]
ENSG00000130720_1	ENSG00000130720	FIBCD1	2.69446	0.418638	(0.402,0.474]
ENSG00000130720_2	ENSG00000130720	FIBCD1	2.66343	0.549186	(0.474,1.1]
ENSG00000185551_1	ENSG00000185551	NR2F2	5.7705	0.278602	(0.278,0.344]
ENSG00000185551_11	ENSG00000185551	NR2F2	4.8671	0.217684	[0.0064,0.278]
ENSG00000185551_7	ENSG00000185551	NR2F2	4.91636	0.149053	[0.0064,0.278]
ENSG00000185551_13	ENSG00000185551	NR2F2	3.99316	0.274495	[0.0064,0.278]
ENSG00000185551_15	ENSG00000185551	NR2F2	3.94929	0.492211	(0.474,1.1]
ENSG00000129932_1	ENSG00000129932	DOHH	5.62032	0.419465	(0.402,0.474]
ENSG00000237765_1	ENSG00000237765	FAM200B	2.12449	0.331518	(0.278,0.344]
ENSG00000235162_1	ENSG00000235162	C12orf75	2.5384	0.629542	(0.474,1.1]
ENSG00000235162_2	ENSG00000235162	C12orf75	2.2112	0.477555	(0.474,1.1]
ENSG00000237515_1	ENSG00000237515	SHISA9	5.85531	0.355559	(0.344,0.402]
ENSG00000237515_2	ENSG00000237515	SHISA9	5.80226	0.349623	(0.344,0.402]
ENSG00000237515_3	ENSG00000237515	SHISA9	4.91025	0.443197	(0.402,0.474]
ENSG00000266412_1	ENSG00000266412	NCOA4	4.34913	0.301425	(0.278,0.344]
ENSG00000266412_2	ENSG00000266412	NCOA4	4.32924	0.2582	[0.0064,0.278]
ENSG00000181830_1	ENSG00000181830	SLC35C1	4.0184	0.510963	(0.474,1.1]
ENSG00000181830_2	ENSG00000181830	SLC35C1	5.39131	0.42013	(0.402,0.474]
ENSG00000222011_1	ENSG00000222011	FAM185A	4.80558	0.224922	[0.0064,0.278]
ENSG00000131759_2	ENSG00000131759	RARA	4.58745	0.326851	(0.278,0.344]
ENSG00000105810_1	ENSG00000105810	CDK6	5.37207	0.3224	(0.278,0.344]
ENSG00000117036_2	ENSG00000117036	ETV3	3.68382	0.351199	(0.344,0.402]
ENSG00000164118_3	ENSG00000164118	CEP44	5.1736	0.235468	[0.0064,0.278]
ENSG00000149636_1	ENSG00000149636	DSN1	5.26187	0.356648	(0.344,0.402]
ENSG00000120756_1	ENSG00000120756	PLS1	4.18146	0.348467	(0.344,0.402]
ENSG00000124444_1	ENSG00000124444	ZNF576	2.94529	0.402781	(0.402,0.474]
ENSG00000172785_2	ENSG00000172785	CBWD1	3.03303	0.358715	(0.344,0.402]
ENSG00000172785_3	ENSG00000172785	CBWD1	3.08603	0.270612	[0.0064,0.278]
ENSG00000169375_2	ENSG00000169375	SIN3A	3.81866	0.328999	(0.278,0.344]
ENSG00000198740_3	ENSG00000198740	ZNF652	4.44052	0.480265	(0.474,1.1]
ENSG00000189046_1	ENSG00000189046	ALKBH2	4.64902	0.257379	[0.0064,0.278]
ENSG00000189046_2	ENSG00000189046	ALKBH2	4.77939	0.240654	[0.0064,0.278]
ENSG00000105518_1	ENSG00000105518	TMEM205	4.67933	0.403734	(0.402,0.474]
ENSG00000105518_2	ENSG00000105518	TMEM205	4.67328	0.349458	(0.344,0.402]
ENSG00000250317_1	ENSG00000250317	SMIM20	3.1254	0.285003	(0.278,0.344]
ENSG00000250317_2	ENSG00000250317	SMIM20	2.78238	0.465555	(0.402,0.474]
ENSG00000188010_1	ENSG00000188010	MORN2	2.86641	0.310245	(0.278,0.344]
ENSG00000151892_10	ENSG00000151892	GFRA1	6.44467	0.56669	(0.474,1.1]
ENSG00000151892_11	ENSG00000151892	GFRA1	6.60481	0.389958	(0.344,0.402]
ENSG00000151892_7	ENSG00000151892	GFRA1	6.31134	0.351268	(0.344,0.402]
ENSG00000151892_8	ENSG00000151892	GFRA1	6.35258	0.22224	[0.0064,0.278]
ENSG00000151892_9	ENSG00000151892	GFRA1	6.13483	0.311048	(0.278,0.344]
ENSG00000090238_1	ENSG00000090238	YPEL3	3.51923	0.462006	(0.402,0.474]
ENSG00000121413_1	ENSG00000121413	ZSCAN18	5.12848	0.45325	(0.402,0.474]
ENSG00000197261_1	ENSG00000197261	C6orf141	4.16183	0.337149	(0.278,0.344]
ENSG00000219626_2	ENSG00000219626	FAM228B	3.74561	0.455651	(0.402,0.474]
ENSG00000205336_1	ENSG00000205336	ADGRG1	5.15007	0.418246	(0.402,0.474]
ENSG00000205336_2	ENSG00000205336	ADGRG1	5.09565	0.503718	(0.474,1.1]
ENSG00000205336_3	ENSG00000205336	ADGRG1	5.50183	0.429657	(0.402,0.474]
ENSG00000205336_4	ENSG00000205336	ADGRG1	4.86636	0.387051	(0.344,0.402]
ENSG00000178188_4	ENSG00000178188	SH2B1	4.04303	0.511715	(0.474,1.1]
ENSG00000162066_1	ENSG00000162066	AMDHD2	5.51772	0.438936	(0.402,0.474]
ENSG00000162066_2	ENSG00000162066	AMDHD2	5.45502	0.396752	(0.344,0.402]
ENSG00000066855_1	ENSG00000066855	MTFR1	3.89885	0.29973	(0.278,0.344]
ENSG00000104356_1	ENSG00000104356	POP1	3.90286	0.298747	(0.278,0.344]
ENSG00000014914_1	ENSG00000014914	MTMR11	4.01171	0.223772	[0.0064,0.278]
ENSG00000079462_1	ENSG00000079462	PAFAH1B3	3.10216	0.323893	(0.278,0.344]
ENSG00000079462_2	ENSG00000079462	PAFAH1B3	4.99442	0.450645	(0.402,0.474]
ENSG00000079462_3	ENSG00000079462	PAFAH1B3	5.59473	0.362042	(0.344,0.402]
ENSG00000079462_4	ENSG00000079462	PAFAH1B3	4.83368	0.464918	(0.402,0.474]
ENSG00000079462_5	ENSG00000079462	PAFAH1B3	5.17057	0.351198	(0.344,0.402]
ENSG00000148773_1	ENSG00000148773	MKI67	3.77582	0.590097	(0.474,1.1]
ENSG00000160439_1	ENSG00000160439	RDH13	5.09702	0.383355	(0.344,0.402]
ENSG00000137221_1	ENSG00000137221	TJAP1	4.8	0.344195	(0.344,0.402]
ENSG00000109736_1	ENSG00000109736	MFSD10	4.97605	0.439131	(0.402,0.474]
ENSG00000083544_5	ENSG00000083544	TDRD3	2.75138	0.328762	(0.278,0.344]
ENSG00000198690_2	ENSG00000198690	FAN1	4.86191	0.320386	(0.278,0.344]
ENSG00000138496_1	ENSG00000138496	PARP9	4.70968	0.284631	(0.278,0.344]
ENSG00000106853_1	ENSG00000106853	PTGR1	4.89217	0.257434	[0.0064,0.278]
ENSG00000140043_1	ENSG00000140043	PTGR2	4.87345	0.348503	(0.344,0.402]
ENSG00000133250_1	ENSG00000133250	ZNF414	4.30078	0.347806	(0.344,0.402]
ENSG00000066185_1	ENSG00000066185	ZMYND12	3.52702	0.263263	[0.0064,0.278]
ENSG00000182093_5	ENSG00000182093	GET1	2.55075	0.342414	(0.278,0.344]
ENSG00000008988_1	ENSG00000008988	RPS20	2.61965	0.304386	(0.278,0.344]
ENSG00000114779_1	ENSG00000114779	ABHD14B	5.12537	0.231727	[0.0064,0.278]
ENSG00000232070_2	ENSG00000232070	TMEM253	2.15166	0.261527	[0.0064,0.278]
ENSG00000122965_1	ENSG00000122965	RBM19	4.45585	0.296073	(0.278,0.344]
ENSG00000005022_1	ENSG00000005022	SLC25A5	5.53705	0.281507	(0.278,0.344]
ENSG00000196975_1	ENSG00000196975	ANXA4	6.13604	0.340787	(0.278,0.344]
ENSG00000196975_2	ENSG00000196975	ANXA4	6.25204	0.340475	(0.278,0.344]
ENSG00000164111_1	ENSG00000164111	ANXA5	6.54277	0.370997	(0.344,0.402]
ENSG00000197043_2	ENSG00000197043	ANXA6	4.16915	0.378985	(0.344,0.402]
ENSG00000167080_2	ENSG00000167080	B4GALNT2	5.09495	0.341433	(0.278,0.344]
ENSG00000022267_1	ENSG00000022267	FHL1	5.58885	0.216889	[0.0064,0.278]
ENSG00000022267_2	ENSG00000022267	FHL1	5.34197	0.435079	(0.402,0.474]
ENSG00000171302_1	ENSG00000171302	CANT1	4.65003	0.296683	(0.278,0.344]
ENSG00000142459_1	ENSG00000142459	EVI5L	3.96495	0.484258	(0.474,1.1]
ENSG00000197008_3	ENSG00000197008	ZNF138	3.38354	0.270214	[0.0064,0.278]
ENSG00000120925_2	ENSG00000120925	RNF170	4.64098	0.435817	(0.402,0.474]
ENSG00000120925_5	ENSG00000120925	RNF170	3.45765	0.426667	(0.402,0.474]
ENSG00000185324_1	ENSG00000185324	CDK10	3.57311	0.364011	(0.344,0.402]
ENSG00000078246_1	ENSG00000078246	TULP3	3.92222	0.357519	(0.344,0.402]
ENSG00000078246_2	ENSG00000078246	TULP3	3.92299	0.440494	(0.402,0.474]
ENSG00000072609_2	ENSG00000072609	CHFR	4.11012	0.416638	(0.402,0.474]
ENSG00000156113_1	ENSG00000156113	KCNMA1	2.5484	0.608675	(0.474,1.1]
ENSG00000130475_3	ENSG00000130475	FCHO1	4.15119	0.414746	(0.402,0.474]
ENSG00000204564_2	ENSG00000204564	C6orf136	5.34181	0.36688	(0.344,0.402]
ENSG00000204564_3	ENSG00000204564	C6orf136	4.8942	0.493493	(0.474,1.1]
ENSG00000162144_3	ENSG00000162144	CYB561A3	5.27057	0.33323	(0.278,0.344]
ENSG00000176473_1	ENSG00000176473	WDR25	4.27818	0.366822	(0.344,0.402]
ENSG00000213020_1	ENSG00000213020	ZNF611	3.39298	0.222627	[0.0064,0.278]
ENSG00000130045_2	ENSG00000130045	NXNL2	4.18684	0.379833	(0.344,0.402]
ENSG00000113645_1	ENSG00000113645	WWC1	4.98287	0.345137	(0.344,0.402]
ENSG00000113645_2	ENSG00000113645	WWC1	3.95966	0.605561	(0.474,1.1]
ENSG00000113645_3	ENSG00000113645	WWC1	4.40332	0.499334	(0.474,1.1]
ENSG00000196562_4	ENSG00000196562	SULF2	5.0826	0.69205	(0.474,1.1]
ENSG00000286190_1	ENSG00000286190	AC055839.2	4.05399	0.233903	[0.0064,0.278]
ENSG00000100354_3	ENSG00000100354	TNRC6B	3.82802	0.0970596	[0.0064,0.278]
ENSG00000102241_1	ENSG00000102241	HTATSF1	5.88476	0.364475	(0.344,0.402]
ENSG00000102241_2	ENSG00000102241	HTATSF1	4.865	0.578311	(0.474,1.1]
ENSG00000184785_1	ENSG00000184785	SMIM10	3.07729	0.219833	[0.0064,0.278]
ENSG00000184785_2	ENSG00000184785	SMIM10	2.9229	0.350956	(0.344,0.402]
ENSG00000184785_3	ENSG00000184785	SMIM10	2.66369	0.373467	(0.344,0.402]
ENSG00000100897_1	ENSG00000100897	DCAF11	4.48509	0.336748	(0.278,0.344]
ENSG00000278259_1	ENSG00000278259	MYO19	4.05151	0.330201	(0.278,0.344]
ENSG00000278259_2	ENSG00000278259	MYO19	4.2147	0.108737	[0.0064,0.278]
ENSG00000278259_3	ENSG00000278259	MYO19	3.79022	0.407182	(0.402,0.474]
ENSG00000278259_4	ENSG00000278259	MYO19	4.15316	0.414167	(0.402,0.474]
ENSG00000107815_1	ENSG00000107815	TWNK	4.09204	0.233766	[0.0064,0.278]
ENSG00000166313_2	ENSG00000166313	APBB1	5.21116	0.355224	(0.344,0.402]
ENSG00000111652_4	ENSG00000111652	COPS7A	3.22817	0.336876	(0.278,0.344]
ENSG00000111652_2	ENSG00000111652	COPS7A	5.5333	0.402262	(0.344,0.402]
ENSG00000111652_3	ENSG00000111652	COPS7A	5.98558	0.337026	(0.278,0.344]
ENSG00000038427_3	ENSG00000038427	VCAN	4.01182	0.301848	(0.278,0.344]
ENSG00000136141_4	ENSG00000136141	LRCH1	4.86961	0.390963	(0.344,0.402]
ENSG00000136068_1	ENSG00000136068	FLNB	4.03132	0.324821	(0.278,0.344]
ENSG00000181722_4	ENSG00000181722	ZBTB20	4.66444	0.22701	[0.0064,0.278]
ENSG00000181722_5	ENSG00000181722	ZBTB20	4.75793	0.244475	[0.0064,0.278]
ENSG00000040341_1	ENSG00000040341	STAU2	4.44335	0.238531	[0.0064,0.278]
ENSG00000158987_1	ENSG00000158987	RAPGEF6	3.77846	0.316161	(0.278,0.344]
ENSG00000185561_1	ENSG00000185561	TLCD2	3.87955	0.489541	(0.474,1.1]
ENSG00000164236_1	ENSG00000164236	ANKRD33B	3.95703	0.388201	(0.344,0.402]
ENSG00000106526_2	ENSG00000106526	ACTR3C	4.0096	0.479769	(0.474,1.1]
ENSG00000106526_4	ENSG00000106526	ACTR3C	4.91232	0.301697	(0.278,0.344]
ENSG00000137942_1	ENSG00000137942	FNBP1L	3.2268	0.666953	(0.474,1.1]
ENSG00000137942_2	ENSG00000137942	FNBP1L	4.35535	0.65925	(0.474,1.1]
ENSG00000137942_3	ENSG00000137942	FNBP1L	4.42643	0.498674	(0.474,1.1]
ENSG00000185716_1	ENSG00000185716	MOSMO	2.72313	0.551195	(0.474,1.1]
ENSG00000163395_1	ENSG00000163395	IGFN1	4.23728	0.221434	[0.0064,0.278]
ENSG00000171456_4	ENSG00000171456	ASXL1	3.15191	0.227176	[0.0064,0.278]
ENSG00000171456_5	ENSG00000171456	ASXL1	2.92372	0.286899	(0.278,0.344]
ENSG00000072609_1	ENSG00000196458	ZNF605	2.86464	0.41221	(0.402,0.474]
ENSG00000089820_2	ENSG00000089820	ARHGAP4	5.81213	0.538707	(0.474,1.1]
ENSG00000089820_3	ENSG00000089820	ARHGAP4	5.70085	0.454145	(0.402,0.474]
ENSG00000123094_6	ENSG00000123094	RASSF8	3.42028	0.155145	[0.0064,0.278]
ENSG00000123094_3	ENSG00000123094	RASSF8	3.92781	0.572549	(0.474,1.1]
ENSG00000123094_4	ENSG00000123094	RASSF8	4.48178	0.472424	(0.402,0.474]
ENSG00000188191_1	ENSG00000188191	PRKAR1B	5.03684	0.240867	[0.0064,0.278]
ENSG00000188191_2	ENSG00000188191	PRKAR1B	3.99001	0.47873	(0.474,1.1]
ENSG00000188191_3	ENSG00000188191	PRKAR1B	4.17488	0.351799	(0.344,0.402]
ENSG00000100813_2	ENSG00000100813	ACIN1	4.66568	0.257598	[0.0064,0.278]
ENSG00000023445_2	ENSG00000023445	BIRC3	2.79369	0.222215	[0.0064,0.278]
ENSG00000180537_2	ENSG00000180537	RNF182	4.26703	0.219836	[0.0064,0.278]
ENSG00000130675_3	ENSG00000130675	MNX1	2.562	0.321597	(0.278,0.344]
ENSG00000130675_4	ENSG00000130675	MNX1	2.35256	0.342361	(0.278,0.344]
ENSG00000179111_1	ENSG00000179111	HES7	5.01013	0.269436	[0.0064,0.278]
ENSG00000254004_1	ENSG00000254004	ZNF260	4.23573	0.301003	(0.278,0.344]
ENSG00000276234_1	ENSG00000276234	TADA2A	4.23747	0.328853	(0.278,0.344]
ENSG00000129116_1	ENSG00000129116	PALLD	4.55683	0.406794	(0.402,0.474]
ENSG00000129116_2	ENSG00000129116	PALLD	4.49655	0.513498	(0.474,1.1]
ENSG00000032444_3	ENSG00000032444	PNPLA6	4.88166	0.350122	(0.344,0.402]
ENSG00000158528_2	ENSG00000158528	PPP1R9A	3.27333	0.193625	[0.0064,0.278]
ENSG00000119408_3	ENSG00000119408	NEK6	4.51915	0.42853	(0.402,0.474]
ENSG00000104518_1	ENSG00000104518	GSDMD	6.31827	0.367587	(0.344,0.402]
ENSG00000122033_2	ENSG00000122033	MTIF3	4.41247	0.375458	(0.344,0.402]
ENSG00000092036_1	ENSG00000092036	HAUS4	5.76296	0.207765	[0.0064,0.278]
ENSG00000117155_1	ENSG00000117155	SSX2IP	4.60848	0.510748	(0.474,1.1]
ENSG00000117155_2	ENSG00000117155	SSX2IP	4.74807	0.532459	(0.474,1.1]
ENSG00000145014_3	ENSG00000145014	TMEM44	4.78822	0.476042	(0.474,1.1]
ENSG00000135272_3	ENSG00000135272	MDFIC	3.14084	0.529248	(0.474,1.1]
ENSG00000135272_4	ENSG00000135272	MDFIC	3.01985	0.457136	(0.402,0.474]
ENSG00000135272_5	ENSG00000135272	MDFIC	3.18671	0.41198	(0.402,0.474]
ENSG00000146242_5	ENSG00000146242	TPBG	6.04005	0.233376	[0.0064,0.278]
ENSG00000156504_1	ENSG00000156504	FAM122B	4.42698	0.351285	(0.344,0.402]
ENSG00000172493_2	ENSG00000172493	AFF1	3.20975	0.517674	(0.474,1.1]
ENSG00000172493_3	ENSG00000172493	AFF1	3.31209	0.422693	(0.402,0.474]
ENSG00000182518_2	ENSG00000182518	FAM104B	2.5035	0.299969	(0.278,0.344]
ENSG00000101966_4	ENSG00000101966	XIAP	4.60647	0.382053	(0.344,0.402]
ENSG00000242110_1	ENSG00000242110	AMACR	6.26182	0.377266	(0.344,0.402]
ENSG00000185420_1	ENSG00000185420	SMYD3	6.11511	0.398821	(0.344,0.402]
ENSG00000022267_4	ENSG00000022267	FHL1	5.07342	0.164069	[0.0064,0.278]
ENSG00000139697_1	ENSG00000139697	SBNO1	4.37382	0.554025	(0.474,1.1]
ENSG00000197415_2	ENSG00000197415	VEPH1	2.17167	0.398074	(0.344,0.402]
ENSG00000197415_3	ENSG00000197415	VEPH1	2.82912	0.20268	[0.0064,0.278]
ENSG00000196083_1	ENSG00000196083	IL1RAP	5.44317	0.31279	(0.278,0.344]
ENSG00000188917_1	ENSG00000188917	TRMT2B	3.47499	0.316266	(0.278,0.344]
ENSG00000167105_1	ENSG00000167105	TMEM92	4.11071	0.329333	(0.278,0.344]
ENSG00000167105_2	ENSG00000167105	TMEM92	4.0566	0.328952	(0.278,0.344]
ENSG00000155754_1	ENSG00000155754	C2CD6	4.30416	0.191012	[0.0064,0.278]
ENSG00000130305_1	ENSG00000130305	NSUN5	6.04779	0.384316	(0.344,0.402]
ENSG00000130305_2	ENSG00000130305	NSUN5	5.3377	0.371268	(0.344,0.402]
ENSG00000125962_1	ENSG00000125962	ARMCX5	4.08758	0.292324	(0.278,0.344]
ENSG00000102048_1	ENSG00000102048	ASB9	4.51856	0.295134	(0.278,0.344]
[truncated: 10,267 more rows]

## Sheet: Extended Data Fig. 3d
tss_name	gene_id	gene_name	MRL	Kozak consensus	group
ENSG00000017797_1	ENSG00000017797	RALBP1	4.98586	0.726491	(0.712,0.785]
ENSG00000085831_1	ENSG00000085831	TTC39A	3.73905	0.679421	(0.642,0.712]
ENSG00000105676_2	ENSG00000105676	ARMC6	5.15799	0.722508	(0.712,0.785]
ENSG00000124006_3	ENSG00000124006	OBSL1	5.02909	0.598545	(0.56,0.642]
ENSG00000163472_1	ENSG00000163472	TMEM79	3.07866	0.715262	(0.712,0.785]
ENSG00000169981_1	ENSG00000169981	ZNF35	3.778	0.713424	(0.712,0.785]
ENSG00000164136_4	ENSG00000164136	IL15	4.25156	0.390943	[0.164,0.56]
ENSG00000244005_1	ENSG00000244005	NFS1	6.32965	0.727243	(0.712,0.785]
ENSG00000108187_1	ENSG00000108187	PBLD	5.21789	0.6871	(0.642,0.712]
ENSG00000055483_1	ENSG00000055483	USP36	3.83486	0.655618	(0.642,0.712]
ENSG00000173928_2	ENSG00000173928	SWSAP1	5.00612	0.703508	(0.642,0.712]
ENSG00000126070_1	ENSG00000126070	AGO3	4.52302	0.495209	[0.164,0.56]
ENSG00000197183_2	ENSG00000197183	NOL4L	2.87008	0.361542	[0.164,0.56]
ENSG00000132716_2	ENSG00000132716	DCAF8	4.74668	0.600789	(0.56,0.642]
ENSG00000089737_1	ENSG00000089737	DDX24	4.16573	0.803685	(0.785,0.989]
ENSG00000156508_3	ENSG00000156508	EEF1A1	4.24619	0.647707	(0.642,0.712]
ENSG00000183479_1	ENSG00000183479	TREX2	5.81196	0.655324	(0.642,0.712]
ENSG00000163565_3	ENSG00000163565	IFI16	4.63824	0.435045	[0.164,0.56]
ENSG00000146278_2	ENSG00000146278	PNRC1	2.89989	0.572439	(0.56,0.642]
ENSG00000188112_1	ENSG00000188112	C6orf132	2.2452	0.710512	(0.642,0.712]
ENSG00000188112_2	ENSG00000188112	C6orf132	2.08016	0.710512	(0.642,0.712]
ENSG00000108669_1	ENSG00000108669	CYTH1	4.76601	0.867453	(0.785,0.989]
ENSG00000054392_2	ENSG00000054392	HHAT	3.5725	0.428749	[0.164,0.56]
ENSG00000112419_1	ENSG00000112419	PHACTR2	4.24633	0.685355	(0.642,0.712]
ENSG00000117523_1	ENSG00000117523	PRRC2C	3.36889	0.675841	(0.642,0.712]
ENSG00000117523_2	ENSG00000117523	PRRC2C	3.4129	0.675841	(0.642,0.712]
ENSG00000132716_1	ENSG00000132716	DCAF8	5.07228	0.600789	(0.56,0.642]
ENSG00000173207_1	ENSG00000173207	CKS1B	3.11268	0.37119	[0.164,0.56]
ENSG00000173207_2	ENSG00000173207	CKS1B	2.94067	0.37119	[0.164,0.56]
ENSG00000188015_3	ENSG00000188015	S100A3	3.63532	0.727696	(0.712,0.785]
ENSG00000164494_1	ENSG00000164494	PDSS2	4.78667	0.660043	(0.642,0.712]
ENSG00000119950_6	ENSG00000119950	MXI1	2.36489	0.563707	(0.56,0.642]
ENSG00000196924_4	ENSG00000196924	FLNA	3.97337	0.779147	(0.712,0.785]
ENSG00000198910_1	ENSG00000198910	L1CAM	4.32336	0.752188	(0.712,0.785]
ENSG00000135297_1	ENSG00000135297	MTO1	4.52285	0.374411	[0.164,0.56]
ENSG00000137251_1	ENSG00000137251	TINAG	4.66124	0.551252	[0.164,0.56]
ENSG00000171940_4	ENSG00000171940	ZNF217	3.14556	0.241466	[0.164,0.56]
ENSG00000162366_1	ENSG00000162366	PDZK1IP1	2.25036	0.795619	(0.785,0.989]
ENSG00000126106_1	ENSG00000126106	TMEM53	3.62574	0.857916	(0.785,0.989]
ENSG00000126878_3	ENSG00000126878	AIF1L	3.02775	0.614132	(0.56,0.642]
ENSG00000126878_4	ENSG00000126878	AIF1L	2.98428	0.614132	(0.56,0.642]
ENSG00000126878_5	ENSG00000126878	AIF1L	3.02645	0.614132	(0.56,0.642]
ENSG00000198198_1	ENSG00000198198	SZT2	3.53413	0.642242	(0.56,0.642]
ENSG00000117010_2	ENSG00000117010	ZNF684	3.73981	0.527092	[0.164,0.56]
ENSG00000147202_1	ENSG00000147202	DIAPH2	4.07177	0.771102	(0.712,0.785]
ENSG00000221988_4	ENSG00000221988	PPT2	5.29657	0.720369	(0.712,0.785]
ENSG00000126217_1	ENSG00000126217	MCF2L	3.70929	0.484941	[0.164,0.56]
ENSG00000171456_7	ENSG00000171456	ASXL1	2.97151	0.549293	[0.164,0.56]
ENSG00000147121_1	ENSG00000147121	KRBOX4	4.46535	0.707739	(0.642,0.712]
ENSG00000136997_2	ENSG00000136997	MYC	4.93043	0.778869	(0.712,0.785]
ENSG00000147044_5	ENSG00000147044	CASK	4.68697	0.350614	[0.164,0.56]
ENSG00000124535_3	ENSG00000124535	WRNIP1	3.80512	0.847658	(0.785,0.989]
ENSG00000112290_1	ENSG00000112290	WASF1	3.78014	0.619773	(0.56,0.642]
ENSG00000115590_1	ENSG00000115590	IL1R2	5.42467	0.591639	(0.56,0.642]
ENSG00000185633_1	ENSG00000185633	NDUFA4L2	3.37929	0.562669	(0.56,0.642]
ENSG00000239779_2	ENSG00000239779	WBP1	2.66199	0.639801	(0.56,0.642]
ENSG00000103852_2	ENSG00000103852	TTC23	4.08914	0.363994	[0.164,0.56]
ENSG00000153130_1	ENSG00000153130	SCOC	3.15855	0.606244	(0.56,0.642]
ENSG00000153130_2	ENSG00000153130	SCOC	3.13817	0.606244	(0.56,0.642]
ENSG00000138738_1	ENSG00000138738	PRDM5	3.65604	0.668505	(0.642,0.712]
ENSG00000138738_2	ENSG00000138738	PRDM5	3.72693	0.668505	(0.642,0.712]
ENSG00000101898_1	ENSG00000101898	MCTS2P	3.63974	0.56943	(0.56,0.642]
ENSG00000213585_1	ENSG00000213585	VDAC1	5.81984	0.718453	(0.712,0.785]
ENSG00000253293_1	ENSG00000253293	HOXA10	2.85548	0.429738	[0.164,0.56]
ENSG00000253293_2	ENSG00000253293	HOXA10	4.17533	0.429738	[0.164,0.56]
ENSG00000213889_1	ENSG00000213889	PPM1N	2.27623	0.754356	(0.712,0.785]
ENSG00000083168_1	ENSG00000083168	KAT6A	4.23675	0.682577	(0.642,0.712]
ENSG00000241878_3	ENSG00000241878	PISD	4.83684	0.613133	(0.56,0.642]
ENSG00000162927_2	ENSG00000162927	PUS10	3.10125	0.367132	[0.164,0.56]
ENSG00000162927_3	ENSG00000162927	PUS10	2.96404	0.367132	[0.164,0.56]
ENSG00000132640_2	ENSG00000132640	BTBD3	4.36755	0.664228	(0.642,0.712]
ENSG00000060749_4	ENSG00000060749	QSER1	3.70161	0.504718	[0.164,0.56]
ENSG00000132670_1	ENSG00000132670	PTPRA	4.20159	0.630852	(0.56,0.642]
ENSG00000072756_1	ENSG00000072756	TRNT1	4.2657	0.480111	[0.164,0.56]
ENSG00000100065_3	ENSG00000100065	CARD10	5.68206	0.758046	(0.712,0.785]
ENSG00000164818_5	ENSG00000164818	DNAAF5	4.28486	0.469253	[0.164,0.56]
ENSG00000164818_6	ENSG00000164818	DNAAF5	5.26332	0.469253	[0.164,0.56]
ENSG00000168000_1	ENSG00000168000	BSCL2	4.34434	0.646939	(0.642,0.712]
ENSG00000136560_4	ENSG00000136560	TANK	3.64499	0.618446	(0.56,0.642]
ENSG00000130723_1	ENSG00000130723	PRRC2B	4.31817	0.575042	(0.56,0.642]
ENSG00000197872_4	ENSG00000197872	CYRIA	4.3989	0.50917	[0.164,0.56]
ENSG00000197872_5	ENSG00000197872	CYRIA	4.92798	0.50917	[0.164,0.56]
ENSG00000197872_6	ENSG00000197872	CYRIA	5.3291	0.50917	[0.164,0.56]
ENSG00000144218_2	ENSG00000144218	AFF3	4.03103	0.833695	(0.785,0.989]
ENSG00000146592_3	ENSG00000146592	CREB5	4.33555	0.325538	[0.164,0.56]
ENSG00000168958_1	ENSG00000168958	MFF	4.12265	0.710471	(0.642,0.712]
ENSG00000198925_3	ENSG00000198925	ATG9A	5.54192	0.766643	(0.712,0.785]
ENSG00000153250_3	ENSG00000153250	RBMS1	5.30998	0.756219	(0.712,0.785]
ENSG00000153250_4	ENSG00000153250	RBMS1	5.34723	0.756219	(0.712,0.785]
ENSG00000153250_5	ENSG00000153250	RBMS1	5.12852	0.756219	(0.712,0.785]
ENSG00000153250_6	ENSG00000153250	RBMS1	5.32798	0.756219	(0.712,0.785]
ENSG00000153250_7	ENSG00000153250	RBMS1	5.43285	0.756219	(0.712,0.785]
ENSG00000153250_8	ENSG00000153250	RBMS1	5.77883	0.756219	(0.712,0.785]
ENSG00000142396_1	ENSG00000142396	ERVK3-1	4.35412	0.595083	(0.56,0.642]
ENSG00000142396_2	ENSG00000142396	ERVK3-1	4.20487	0.595083	(0.56,0.642]
ENSG00000119383_7	ENSG00000119383	PTPA	3.79526	0.539432	[0.164,0.56]
ENSG00000119383_8	ENSG00000119383	PTPA	2.49624	0.532783	[0.164,0.56]
ENSG00000112812_1	ENSG00000112812	PRSS16	3.46768	0.426632	[0.164,0.56]
ENSG00000119383_5	ENSG00000119383	PTPA	4.7975	0.454621	[0.164,0.56]
ENSG00000119383_6	ENSG00000119383	PTPA	4.79736	0.454621	[0.164,0.56]
ENSG00000152475_1	ENSG00000152475	ZNF837	3.63391	0.802614	(0.785,0.989]
ENSG00000119383_9	ENSG00000119383	PTPA	4.09039	0.543713	[0.164,0.56]
ENSG00000213689_1	ENSG00000213689	TREX1	3.90161	0.488222	[0.164,0.56]
ENSG00000118007_2	ENSG00000118007	STAG1	4.37325	0.708096	(0.642,0.712]
ENSG00000143337_2	ENSG00000143337	TOR1AIP1	5.51964	0.670945	(0.642,0.712]
ENSG00000214706_1	ENSG00000214706	IFRD2	2.83615	0.64435	(0.642,0.712]
ENSG00000011566_1	ENSG00000011566	MAP4K3	4.30673	0.35332	[0.164,0.56]
ENSG00000088832_1	ENSG00000088832	FKBP1A	3.51483	0.847511	(0.785,0.989]
ENSG00000174013_1	ENSG00000174013	FBXO45	3.67623	0.703231	(0.642,0.712]
ENSG00000178149_3	ENSG00000178149	DALRD3	4.07225	0.511433	[0.164,0.56]
ENSG00000136205_3	ENSG00000136205	TNS3	3.50045	0.827375	(0.785,0.989]
ENSG00000181896_1	ENSG00000181896	ZNF101	3.83409	0.654837	(0.642,0.712]
ENSG00000115042_1	ENSG00000115042	FAHD2A	5.82901	0.395678	[0.164,0.56]
ENSG00000114503_2	ENSG00000114503	NCBP2	3.59376	0.437248	[0.164,0.56]
ENSG00000073803_1	ENSG00000073803	MAP3K13	2.08325	0.510135	[0.164,0.56]
ENSG00000185347_3	ENSG00000185347	TEDC1	4.46927	0.535928	[0.164,0.56]
ENSG00000139146_4	ENSG00000139146	SINHCAF	3.44189	0.547944	[0.164,0.56]
ENSG00000176597_4	ENSG00000176597	B3GNT5	3.9959	0.438384	[0.164,0.56]
ENSG00000099810_1	ENSG00000099810	MTAP	5.53619	0.719318	(0.712,0.785]
ENSG00000120913_1	ENSG00000120913	PDLIM2	2.72071	0.776674	(0.712,0.785]
ENSG00000148985_1	ENSG00000148985	PGAP2	3.00265	0.633987	(0.56,0.642]
ENSG00000187609_1	ENSG00000187609	EXD3	2.99466	0.730493	(0.712,0.785]
ENSG00000049769_3	ENSG00000049769	PPP1R3F	2.82415	0.717939	(0.712,0.785]
ENSG00000228300_2	ENSG00000228300	FAM174C	3.58137	0.755323	(0.712,0.785]
ENSG00000228300_3	ENSG00000228300	FAM174C	2.28934	0.755323	(0.712,0.785]
ENSG00000114209_1	ENSG00000114209	PDCD10	5.57239	0.367992	[0.164,0.56]
ENSG00000185619_1	ENSG00000185619	PCGF3	2.86334	0.571854	(0.56,0.642]
ENSG00000127325_2	ENSG00000127325	BEST3	2.83656	0.283553	[0.164,0.56]
ENSG00000148824_1	ENSG00000148824	MTG1	5.39548	0.601358	(0.56,0.642]
ENSG00000162623_3	ENSG00000162623	TYW3	4.18635	0.507575	[0.164,0.56]
ENSG00000075785_1	ENSG00000075785	RAB7A	6.14925	0.603624	(0.56,0.642]
ENSG00000185621_1	ENSG00000185621	LMLN	4.65905	0.667085	(0.642,0.712]
ENSG00000121578_2	ENSG00000121578	B4GALT4	4.48016	0.617824	(0.56,0.642]
ENSG00000174939_2	ENSG00000174939	ASPHD1	3.12191	0.308388	[0.164,0.56]
ENSG00000184470_3	ENSG00000184470	TXNRD2	3.09339	0.624675	(0.56,0.642]
ENSG00000184470_4	ENSG00000184470	TXNRD2	2.85067	0.624675	(0.56,0.642]
ENSG00000180953_1	ENSG00000180953	ST20	2.3952	0.679643	(0.642,0.712]
ENSG00000198843_1	ENSG00000198843	SELENOT	3.07052	0.530331	[0.164,0.56]
ENSG00000158796_3	ENSG00000158796	DEDD	3.70434	0.902398	(0.785,0.989]
ENSG00000267673_1	ENSG00000267673	FDX2	3.56818	0.590867	(0.56,0.642]
ENSG00000267673_2	ENSG00000267673	FDX2	2.75334	0.590867	(0.56,0.642]
ENSG00000267673_3	ENSG00000267673	FDX2	2.33144	0.590867	(0.56,0.642]
ENSG00000197956_1	ENSG00000197956	S100A6	3.16944	0.782746	(0.712,0.785]
ENSG00000171456_8	ENSG00000171456	ASXL1	2.56854	0.553402	[0.164,0.56]
ENSG00000124313_1	ENSG00000124313	IQSEC2	2.3848	0.694705	(0.642,0.712]
ENSG00000284691_1	ENSG00000284691	AC073111.4	3.16408	0.624881	(0.56,0.642]
ENSG00000189308_2	ENSG00000189308	LIN54	3.83577	0.707209	(0.642,0.712]
ENSG00000182903_2	ENSG00000182903	ZNF721	3.64837	0.619387	(0.56,0.642]
ENSG00000173821_1	ENSG00000173821	RNF213	4.25071	0.766645	(0.712,0.785]
ENSG00000171421_1	ENSG00000171421	MRPL36	3.55013	0.756693	(0.712,0.785]
ENSG00000083720_5	ENSG00000083720	OXCT1	3.11152	0.475645	[0.164,0.56]
ENSG00000164040_2	ENSG00000164040	PGRMC2	4.91454	0.634088	(0.56,0.642]
ENSG00000164040_3	ENSG00000164040	PGRMC2	3.63246	0.634088	(0.56,0.642]
ENSG00000164040_4	ENSG00000164040	PGRMC2	2.7717	0.634088	(0.56,0.642]
ENSG00000213347_1	ENSG00000213347	MXD3	3.02515	0.811217	(0.785,0.989]
ENSG00000109133_1	ENSG00000109133	TMEM33	6.0384	0.702053	(0.642,0.712]
ENSG00000134987_2	ENSG00000134987	WDR36	3.5092	0.769517	(0.712,0.785]
ENSG00000176055_3	ENSG00000176055	MBLAC2	5.83148	0.714717	(0.712,0.785]
ENSG00000155508_1	ENSG00000155508	CNOT8	4.74042	0.542383	[0.164,0.56]
ENSG00000147536_1	ENSG00000147536	GINS4	5.81985	0.675802	(0.642,0.712]
ENSG00000147536_2	ENSG00000147536	GINS4	6.01222	0.675802	(0.642,0.712]
ENSG00000175324_2	ENSG00000175324	LSM1	3.50949	0.594297	(0.56,0.642]
ENSG00000173818_2	ENSG00000173818	ENDOV	4.22851	0.657183	(0.642,0.712]
ENSG00000186918_3	ENSG00000186918	ZNF395	4.92394	0.878651	(0.785,0.989]
ENSG00000186918_6	ENSG00000186918	ZNF395	4.54102	0.878651	(0.785,0.989]
ENSG00000023445_1	ENSG00000023445	BIRC3	3.10394	0.424049	[0.164,0.56]
ENSG00000023697_3	ENSG00000023697	DERA	3.3257	0.466165	[0.164,0.56]
ENSG00000137720_1	ENSG00000137720	C11orf1	2.59199	0.432087	[0.164,0.56]
ENSG00000137494_1	ENSG00000137494	ANKRD42	5.0697	0.470271	[0.164,0.56]
ENSG00000168056_4	ENSG00000168056	LTBP3	4.81272	0.489703	[0.164,0.56]
ENSG00000147535_2	ENSG00000147535	PLPP5	4.63814	0.642795	(0.642,0.712]
ENSG00000168522_3	ENSG00000168522	FNTA	4.34847	0.581308	(0.56,0.642]
ENSG00000158555_3	ENSG00000158555	GDPD5	5.29712	0.629534	(0.56,0.642]
ENSG00000254469_3	ENSG00000254469	AP002495.1	4.11079	0.886751	(0.785,0.989]
ENSG00000110756_2	ENSG00000110756	HPS5	4.64609	0.484766	[0.164,0.56]
ENSG00000119703_2	ENSG00000119703	ZC2HC1C	4.62144	0.558666	[0.164,0.56]
ENSG00000129158_3	ENSG00000129158	SERGEF	2.35304	0.327167	[0.164,0.56]
ENSG00000186104_2	ENSG00000186104	CYP2R1	3.76622	0.476104	[0.164,0.56]
ENSG00000175334_4	ENSG00000175334	BANF1	3.82132	0.622697	(0.56,0.642]
ENSG00000148950_2	ENSG00000148950	IMMP1L	2.92625	0.561547	(0.56,0.642]
ENSG00000149489_1	ENSG00000149489	ROM1	3.62496	0.52025	[0.164,0.56]
ENSG00000177239_2	ENSG00000177239	MAN1B1	4.17816	0.55917	[0.164,0.56]
ENSG00000168003_1	ENSG00000168003	SLC3A2	4.85871	0.760949	(0.712,0.785]
ENSG00000168003_2	ENSG00000168003	SLC3A2	4.93557	0.760949	(0.712,0.785]
ENSG00000170315_1	ENSG00000170315	UBB	6.22569	0.661156	(0.642,0.712]
ENSG00000170175_3	ENSG00000170175	CHRNB1	3.2717	0.591813	(0.56,0.642]
ENSG00000213853_4	ENSG00000213853	EMP2	2.80576	0.581325	(0.56,0.642]
ENSG00000213853_5	ENSG00000213853	EMP2	4.93959	0.581325	(0.56,0.642]
ENSG00000213853_6	ENSG00000213853	EMP2	5.5462	0.581325	(0.56,0.642]
ENSG00000167595_1	ENSG00000167595	PROSER3	4.092	0.724565	(0.712,0.785]
ENSG00000100852_1	ENSG00000100852	ARHGAP5	3.86394	0.407935	[0.164,0.56]
ENSG00000111711_2	ENSG00000111711	GOLT1B	4.23755	0.434269	[0.164,0.56]
ENSG00000135677_1	ENSG00000135677	GNS	6.04684	0.522913	[0.164,0.56]
ENSG00000149485_1	ENSG00000149485	FADS1	6.03778	0.327895	[0.164,0.56]
ENSG00000149485_2	ENSG00000149485	FADS1	5.87216	0.327895	[0.164,0.56]
ENSG00000149485_3	ENSG00000149485	FADS1	5.42653	0.327895	[0.164,0.56]
ENSG00000149485_4	ENSG00000149485	FADS1	5.86858	0.327895	[0.164,0.56]
ENSG00000149485_5	ENSG00000149485	FADS1	5.35437	0.327895	[0.164,0.56]
ENSG00000149485_6	ENSG00000149485	FADS1	4.67566	0.327895	[0.164,0.56]
ENSG00000089094_4	ENSG00000089094	KDM2B	4.23626	0.671696	(0.642,0.712]
ENSG00000089094_5	ENSG00000089094	KDM2B	4.25623	0.671696	(0.642,0.712]
ENSG00000111639_1	ENSG00000111639	MRPL51	4.22941	0.556159	[0.164,0.56]
ENSG00000140563_1	ENSG00000140563	MCTP2	3.49526	0.761674	(0.712,0.785]
ENSG00000173068_8	ENSG00000173068	BNC2	3.86167	0.422129	[0.164,0.56]
ENSG00000135441_1	ENSG00000135441	BLOC1S1	2.89768	0.622895	(0.56,0.642]
ENSG00000135441_2	ENSG00000135441	BLOC1S1	2.78136	0.622895	(0.56,0.642]
ENSG00000116539_1	ENSG00000116539	ASH1L	3.14891	0.554633	[0.164,0.56]
ENSG00000135454_2	ENSG00000135454	B4GALNT1	4.81422	0.650315	(0.642,0.712]
ENSG00000135454_3	ENSG00000135454	B4GALNT1	4.24553	0.650315	(0.642,0.712]
ENSG00000258315_3	ENSG00000258315	C17orf49	3.63001	0.661925	(0.642,0.712]
ENSG00000258315_4	ENSG00000258315	C17orf49	3.81552	0.661925	(0.642,0.712]
ENSG00000050405_2	ENSG00000050405	LIMA1	4.46023	0.573681	(0.56,0.642]
ENSG00000050405_3	ENSG00000050405	LIMA1	3.97294	0.573681	(0.56,0.642]
ENSG00000100445_2	ENSG00000100445	SDR39U1	3.17733	0.732435	(0.712,0.785]
ENSG00000100445_3	ENSG00000100445	SDR39U1	3.6372	0.732435	(0.712,0.785]
ENSG00000087299_2	ENSG00000087299	L2HGDH	5.22099	0.653578	(0.642,0.712]
ENSG00000259120_2	ENSG00000259120	SMIM6	3.57932	0.461358	[0.164,0.56]
ENSG00000259120_3	ENSG00000259120	SMIM6	3.26062	0.461358	[0.164,0.56]
ENSG00000092199_1	ENSG00000092199	HNRNPC	6.03496	0.745299	(0.712,0.785]
ENSG00000205707_1	ENSG00000205707	ETFRF1	2.9676	0.390437	[0.164,0.56]
ENSG00000205707_2	ENSG00000205707	ETFRF1	2.90819	0.390437	[0.164,0.56]
ENSG00000100938_6	ENSG00000100938	GMPR2	4.30751	0.671574	(0.642,0.712]
ENSG00000140297_3	ENSG00000140297	GCNT3	4.74492	0.659584	(0.642,0.712]
ENSG00000169957_1	ENSG00000169957	ZNF768	4.83736	0.716612	(0.712,0.785]
ENSG00000204991_1	ENSG00000204991	SPIRE2	3.73273	0.897467	(0.785,0.989]
ENSG00000103253_2	ENSG00000103253	HAGHL	4.36082	0.774922	(0.712,0.785]
ENSG00000169371_3	ENSG00000169371	SNUPN	4.61925	0.734607	(0.712,0.785]
ENSG00000104164_1	ENSG00000104164	BLOC1S6	3.58813	0.223875	[0.164,0.56]
ENSG00000103495_7	ENSG00000103495	MAZ	3.01125	0.644517	(0.642,0.712]
ENSG00000103495_8	ENSG00000103495	MAZ	2.72204	0.644517	(0.642,0.712]
ENSG00000129235_1	ENSG00000129235	TXNDC17	3.13259	0.646179	(0.642,0.712]
ENSG00000182108_1	ENSG00000182108	DEXI	2.63402	0.486694	[0.164,0.56]
ENSG00000182108_2	ENSG00000182108	DEXI	3.57206	0.486694	[0.164,0.56]
ENSG00000189067_1	ENSG00000189067	LITAF	4.14585	0.677951	(0.642,0.712]
ENSG00000129195_2	ENSG00000129195	PIMREG	6.08459	0.674988	(0.642,0.712]
ENSG00000183011_3	ENSG00000183011	NAA38	3.00873	0.449015	[0.164,0.56]
ENSG00000170175_5	ENSG00000170175	CHRNB1	2.61447	0.607952	(0.56,0.642]
ENSG00000170175_6	ENSG00000170175	CHRNB1	2.5861	0.607952	(0.56,0.642]
ENSG00000124813_10	ENSG00000124813	RUNX2	4.54387	0.663114	(0.642,0.712]
ENSG00000124813_11	ENSG00000124813	RUNX2	5.05745	0.663114	(0.642,0.712]
ENSG00000120068_1	ENSG00000120068	HOXB8	5.34852	0.408303	[0.164,0.56]
ENSG00000108433_1	ENSG00000108433	GOSR2	4.2257	0.878897	(0.785,0.989]
ENSG00000167733_1	ENSG00000130255	RPL36	3.32654	0.878861	(0.785,0.989]
ENSG00000153976_4	ENSG00000153976	HS3ST3A1	4.17288	0.495401	[0.164,0.56]
ENSG00000002919_1	ENSG00000002919	SNX11	3.72565	0.513216	[0.164,0.56]
ENSG00000105048_1	ENSG00000105048	TNNT1	3.47168	0.632757	(0.56,0.642]
ENSG00000186812_1	ENSG00000186812	ZNF397	4.80782	0.670313	(0.642,0.712]
ENSG00000105185_2	ENSG00000105185	PDCD5	2.28946	0.570915	(0.56,0.642]
ENSG00000198453_2	ENSG00000198453	ZNF568	3.26844	0.672281	(0.642,0.712]
ENSG00000104964_5	ENSG00000104964	TLE5	2.85718	0.586115	(0.56,0.642]
ENSG00000167642_2	ENSG00000167642	SPINT2	6.51012	0.654523	(0.642,0.712]
ENSG00000167642_3	ENSG00000167642	SPINT2	6.23492	0.654523	(0.642,0.712]
ENSG00000099866_1	ENSG00000099866	MADCAM1	3.3069	0.549591	[0.164,0.56]
ENSG00000183077_1	ENSG00000183077	AFMID	3.2895	0.70631	(0.642,0.712]
ENSG00000115268_1	ENSG00000115268	RPS15	4.07611	0.807154	(0.785,0.989]
ENSG00000141298_1	ENSG00000141298	SSH2	2.2083	0.67712	(0.642,0.712]
ENSG00000184451_1	ENSG00000184451	CCR10	3.03732	0.654478	(0.642,0.712]
ENSG00000153443_1	ENSG00000153443	UBALD1	2.03646	0.513598	[0.164,0.56]
ENSG00000099864_2	ENSG00000099864	PALM	3.94661	0.573468	(0.56,0.642]
ENSG00000167306_1	ENSG00000167306	MYO5B	4.43559	0.436456	[0.164,0.56]
ENSG00000167306_2	ENSG00000167306	MYO5B	4.31564	0.436456	[0.164,0.56]
ENSG00000167306_3	ENSG00000167306	MYO5B	3.82243	0.436456	[0.164,0.56]
ENSG00000167306_4	ENSG00000167306	MYO5B	3.94706	0.436456	[0.164,0.56]
ENSG00000167645_2	ENSG00000167645	YIF1B	4.09254	0.748491	(0.712,0.785]
ENSG00000083807_1	ENSG00000083807	SLC27A5	2.21545	0.70636	(0.642,0.712]
ENSG00000125656_4	ENSG00000125656	CLPP	3.51195	0.662426	(0.642,0.712]
ENSG00000196268_1	ENSG00000196268	ZNF493	3.36501	0.541189	[0.164,0.56]
ENSG00000104976_2	ENSG00000104976	SNAPC2	3.54453	0.448823	[0.164,0.56]
ENSG00000105053_1	ENSG00000105053	VRK3	4.5848	0.529069	[0.164,0.56]
ENSG00000083844_3	ENSG00000083844	ZNF264	4.60047	0.755257	(0.712,0.785]
ENSG00000139289_1	ENSG00000139289	PHLDA1	5.12939	0.648075	(0.642,0.712]
ENSG00000165916_2	ENSG00000165916	PSMC3	5.8251	0.788103	(0.785,0.989]
ENSG00000170035_1	ENSG00000170035	UBE2E3	3.80969	0.646392	(0.642,0.712]
ENSG00000170545_3	ENSG00000170545	SMAGP	3.69533	0.649347	(0.642,0.712]
ENSG00000112679_1	ENSG00000112679	DUSP22	3.08305	0.666701	(0.642,0.712]
ENSG00000002549_2	ENSG00000002549	LAP3	5.4398	0.80732	(0.785,0.989]
ENSG00000002549_3	ENSG00000002549	LAP3	5.65809	0.80732	(0.785,0.989]
ENSG00000002549_4	ENSG00000002549	LAP3	5.93789	0.80732	(0.785,0.989]
ENSG00000178607_1	ENSG00000178607	ERN1	3.52001	0.745121	(0.712,0.785]
ENSG00000178607_3	ENSG00000178607	ERN1	3.4779	0.745121	(0.712,0.785]
ENSG00000097021_2	ENSG00000097021	ACOT7	6.3855	0.798019	(0.785,0.989]
ENSG00000097021_3	ENSG00000097021	ACOT7	6.45068	0.798019	(0.785,0.989]
ENSG00000128944_1	ENSG00000128944	KNSTRN	5.14737	0.652596	(0.642,0.712]
ENSG00000204389_1	ENSG00000204389	HSPA1A	4.344	0.801257	(0.785,0.989]
ENSG00000011007_1	ENSG00000011007	ELOA	3.09526	0.790497	(0.785,0.989]
ENSG00000011007_2	ENSG00000011007	ELOA	2.90158	0.790497	(0.785,0.989]
ENSG00000145860_1	ENSG00000145860	RNF145	3.50547	0.711601	(0.642,0.712]
ENSG00000177106_2	ENSG00000177106	EPS8L2	4.69532	0.697269	(0.642,0.712]
ENSG00000177106_3	ENSG00000177106	EPS8L2	4.34397	0.697269	(0.642,0.712]
ENSG00000132128_2	ENSG00000132128	LRRC41	4.48845	0.85388	(0.785,0.989]
ENSG00000146112_4	ENSG00000146112	PPP1R18	3.29235	0.493923	[0.164,0.56]
ENSG00000146112_5	ENSG00000146112	PPP1R18	2.93306	0.493923	[0.164,0.56]
ENSG00000187634_7	ENSG00000187634	SAMD11	3.84551	0.503972	[0.164,0.56]
ENSG00000187634_9	ENSG00000187634	SAMD11	3.9715	0.503972	[0.164,0.56]
ENSG00000124228_1	ENSG00000124228	DDX27	4.64243	0.642315	(0.642,0.712]
ENSG00000149547_2	ENSG00000149547	EI24	3.0392	0.515102	[0.164,0.56]
ENSG00000168275_2	ENSG00000168275	COA6	3.51513	0.669601	(0.642,0.712]
ENSG00000277639_1	ENSG00000277639	AC007906.2	3.01486	0.668407	(0.642,0.712]
ENSG00000277639_4	ENSG00000277639	AC007906.2	2.96124	0.668407	(0.642,0.712]
ENSG00000273611_1	ENSG00000273611	ZNHIT3	3.91049	0.418351	[0.164,0.56]
ENSG00000138835_4	ENSG00000138835	RGS3	5.05849	0.556763	[0.164,0.56]
ENSG00000102471_1	ENSG00000102471	NDFIP2	5.06801	0.793699	(0.785,0.989]
ENSG00000102471_2	ENSG00000102471	NDFIP2	5.82438	0.793699	(0.785,0.989]
ENSG00000102471_4	ENSG00000102471	NDFIP2	5.50679	0.793699	(0.785,0.989]
ENSG00000102471_5	ENSG00000102471	NDFIP2	5.16476	0.793699	(0.785,0.989]
ENSG00000102471_6	ENSG00000102471	NDFIP2	5.22204	0.793699	(0.785,0.989]
ENSG00000102471_7	ENSG00000102471	NDFIP2	4.60406	0.793699	(0.785,0.989]
ENSG00000171303_2	ENSG00000171303	KCNK3	3.05203	0.533849	[0.164,0.56]
ENSG00000119673_2	ENSG00000119673	ACOT2	4.93826	0.61907	(0.56,0.642]
ENSG00000104946_4	ENSG00000104946	TBC1D17	2.96716	0.471894	[0.164,0.56]
ENSG00000100429_1	ENSG00000100429	HDAC10	5.14004	0.450629	[0.164,0.56]
ENSG00000285043_1	ENSG00000285043	AC093512.2	3.26072	0.768186	(0.712,0.785]
ENSG00000169057_1	ENSG00000169057	MECP2	3.63708	0.480833	[0.164,0.56]
ENSG00000124140_1	ENSG00000124140	SLC12A5	2.99222	0.66564	(0.642,0.712]
ENSG00000171843_5	ENSG00000171843	MLLT3	4.51995	0.440842	[0.164,0.56]
ENSG00000171843_6	ENSG00000171843	MLLT3	4.15092	0.440842	[0.164,0.56]
ENSG00000049656_1	ENSG00000049656	CLPTM1L	3.85394	0.614132	(0.56,0.642]
ENSG00000152795_1	ENSG00000152795	HNRNPDL	5.64153	0.730234	(0.712,0.785]
ENSG00000148337_1	ENSG00000148337	CIZ1	2.52235	0.694042	(0.642,0.712]
ENSG00000182372_3	ENSG00000182372	CLN8	4.46193	0.596694	(0.56,0.642]
ENSG00000168724_4	ENSG00000168724	DNAJC21	3.23251	0.391203	[0.164,0.56]
ENSG00000143376_3	ENSG00000143376	SNX27	5.56968	0.844877	(0.785,0.989]
ENSG00000136104_4	ENSG00000136104	RNASEH2B	4.03777	0.556115	[0.164,0.56]
ENSG00000164077_1	ENSG00000164077	MON1A	3.89639	0.690287	(0.642,0.712]
ENSG00000021574_4	ENSG00000021574	SPAST	4.84498	0.681677	(0.642,0.712]
ENSG00000171634_3	ENSG00000171634	BPTF	2.98697	0.72218	(0.712,0.785]
ENSG00000253352_1	ENSG00000253352	TUG1	4.79194	0.823149	(0.785,0.989]
ENSG00000284976_1	ENSG00000284976	BX255925.3	3.08955	0.820676	(0.785,0.989]
ENSG00000108021_1	ENSG00000108021	TASOR2	3.89609	0.554661	[0.164,0.56]
ENSG00000165699_1	ENSG00000165699	TSC1	3.30183	0.712518	(0.712,0.785]
ENSG00000168036_2	ENSG00000168036	CTNNB1	4.1602	0.763404	(0.712,0.785]
ENSG00000141543_1	ENSG00000141543	EIF4A3	6.26811	0.725674	(0.712,0.785]
ENSG00000141543_2	ENSG00000141543	EIF4A3	5.82686	0.725674	(0.712,0.785]
ENSG00000198825_2	ENSG00000198825	INPP5F	3.87005	0.896859	(0.785,0.989]
ENSG00000122390_1	ENSG00000122390	NAA60	3.14259	0.414203	[0.164,0.56]
ENSG00000167779_3	ENSG00000167779	IGFBP6	2.29769	0.63643	(0.56,0.642]
ENSG00000167779_4	ENSG00000167779	IGFBP6	2.23134	0.63643	(0.56,0.642]
ENSG00000143363_1	ENSG00000143363	PRUNE1	4.30155	0.759678	(0.712,0.785]
ENSG00000134897_1	ENSG00000134897	BIVM	3.49064	0.639612	(0.56,0.642]
ENSG00000185129_1	ENSG00000185129	PURA	4.7576	0.821286	(0.785,0.989]
ENSG00000124795_2	ENSG00000124795	DEK	3.91019	0.63121	(0.56,0.642]
ENSG00000186409_1	ENSG00000186409	CCDC30	3.21331	0.618077	(0.56,0.642]
ENSG00000198914_1	ENSG00000198914	POU3F3	4.15021	0.798168	(0.785,0.989]
ENSG00000244754_1	ENSG00000244754	N4BP2L2	4.84301	0.524992	[0.164,0.56]
ENSG00000122971_1	ENSG00000122971	ACADS	6.28374	0.659538	(0.642,0.712]
ENSG00000072778_1	ENSG00000072778	ACADVL	5.37829	0.607154	(0.56,0.642]
ENSG00000075239_1	ENSG00000075239	ACAT1	5.83886	0.822234	(0.785,0.989]
ENSG00000169252_1	ENSG00000169252	ADRB2	4.63837	0.784569	(0.712,0.785]
ENSG00000038002_2	ENSG00000038002	AGA	6.30717	0.703712	(0.642,0.712]
ENSG00000038002_3	ENSG00000038002	AGA	6.02173	0.703712	(0.642,0.712]
ENSG00000148218_1	ENSG00000148218	ALAD	5.63379	0.767932	(0.712,0.785]
ENSG00000101986_1	ENSG00000101986	ABCD1	6.02707	0.702538	(0.642,0.712]
ENSG00000026103_1	ENSG00000026103	FAS	4.97814	0.641242	(0.56,0.642]
ENSG00000026103_2	ENSG00000026103	FAS	5.98417	0.641242	(0.56,0.642]
ENSG00000026103_4	ENSG00000026103	FAS	5.97201	0.641242	(0.56,0.642]
ENSG00000026103_6	ENSG00000026103	FAS	5.31405	0.641242	(0.56,0.642]
ENSG00000169083_4	ENSG00000169083	AR	5.13053	0.778204	(0.712,0.785]
ENSG00000113273_1	ENSG00000113273	ARSB	4.60917	0.661524	(0.642,0.712]
ENSG00000113273_2	ENSG00000113273	ARSB	4.38531	0.661524	(0.642,0.712]
ENSG00000113273_3	ENSG00000113273	ARSB	6.0688	0.661524	(0.642,0.712]
ENSG00000157399_1	ENSG00000157399	ARSL	4.46413	0.587669	(0.56,0.642]
ENSG00000126522_1	ENSG00000126522	ASL	5.67635	0.87108	(0.785,0.989]
ENSG00000149311_1	ENSG00000149311	ATM	3.07905	0.591444	(0.56,0.642]
ENSG00000083123_1	ENSG00000083123	BCKDHB	5.78352	0.755613	(0.712,0.785]
ENSG00000197299_1	ENSG00000197299	BLM	3.30008	0.620414	(0.56,0.642]
ENSG00000139618_1	ENSG00000139618	BRCA2	3.3312	0.569494	(0.56,0.642]
ENSG00000149131_2	ENSG00000149131	SERPING1	3.54598	0.781492	(0.712,0.785]
ENSG00000104267_1	ENSG00000104267	CA2	5.8761	0.777035	(0.712,0.785]
ENSG00000135446_1	ENSG00000135446	CDK4	4.25882	0.622934	(0.56,0.642]
ENSG00000135446_2	ENSG00000135446	CDK4	4.45173	0.622934	(0.56,0.642]
ENSG00000135446_3	ENSG00000135446	CDK4	4.29869	0.622934	(0.56,0.642]
ENSG00000135446_4	ENSG00000135446	CDK4	4.42467	0.622934	(0.56,0.642]
ENSG00000143669_3	ENSG00000143669	LYST	2.61382	0.564693	(0.56,0.642]
ENSG00000143669_4	ENSG00000143669	LYST	2.5128	0.564693	(0.56,0.642]
ENSG00000080819_3	ENSG00000080819	CPOX	5.78342	0.844694	(0.785,0.989]
ENSG00000157184_1	ENSG00000157184	CPT2	4.4132	0.822039	(0.785,0.989]
ENSG00000160213_1	ENSG00000160213	CSTB	2.63094	0.791325	(0.785,0.989]
ENSG00000051523_1	ENSG00000051523	CYBA	4.61679	0.798018	(0.785,0.989]
ENSG00000138061_1	ENSG00000138061	CYP1B1	4.18312	0.781433	(0.712,0.785]
ENSG00000134574_2	ENSG00000134574	DDB2	5.25012	0.798578	(0.785,0.989]
ENSG00000155850_1	ENSG00000155850	SLC26A2	4.85206	0.554382	[0.164,0.56]
ENSG00000155850_2	ENSG00000155850	SLC26A2	4.49089	0.554382	[0.164,0.56]
ENSG00000155850_3	ENSG00000155850	SLC26A2	4.08739	0.554382	[0.164,0.56]
ENSG00000155850_4	ENSG00000155850	SLC26A2	3.8059	0.554382	[0.164,0.56]
ENSG00000102119_1	ENSG00000102119	EMD	3.73604	0.845466	(0.785,0.989]
ENSG00000102119_2	ENSG00000102119	EMD	3.95001	0.845466	(0.785,0.989]
ENSG00000102119_3	ENSG00000102119	EMD	3.99416	0.845466	(0.785,0.989]
ENSG00000187266_2	ENSG00000187266	EPOR	4.29545	0.565018	(0.56,0.642]
ENSG00000187266_3	ENSG00000187266	EPOR	4.38462	0.719583	(0.712,0.785]
ENSG00000134899_1	ENSG00000134899	ERCC5	4.71016	0.612593	(0.56,0.642]
ENSG00000134899_2	ENSG00000134899	ERCC5	4.31573	0.612593	(0.56,0.642]
ENSG00000134899_3	ENSG00000134899	ERCC5	4.50388	0.612593	(0.56,0.642]
ENSG00000225830_1	ENSG00000225830	ERCC6	4.26134	0.478428	[0.164,0.56]
ENSG00000140374_1	ENSG00000140374	ETFA	5.97898	0.700333	(0.642,0.712]
ENSG00000182197_1	ENSG00000182197	EXT1	4.32913	0.645395	(0.642,0.712]
ENSG00000066926_2	ENSG00000066926	FECH	6.23994	0.580293	(0.56,0.642]
ENSG00000066926_3	ENSG00000066926	FECH	5.77975	0.580293	(0.56,0.642]
ENSG00000066926_4	ENSG00000066926	FECH	5.52906	0.580293	(0.56,0.642]
ENSG00000087086_1	ENSG00000087086	FTL	3.24035	0.658269	(0.642,0.712]
ENSG00000054983_1	ENSG00000054983	GALC	4.72396	0.746664	(0.712,0.785]
ENSG00000102393_2	ENSG00000102393	GLA	2.9551	0.708383	(0.642,0.712]
ENSG00000102393_3	ENSG00000102393	GLA	3.49524	0.708383	(0.642,0.712]
ENSG00000178445_2	ENSG00000178445	GLDC	4.66723	0.823749	(0.785,0.989]
ENSG00000100983_1	ENSG00000100983	GSS	6.24096	0.619012	(0.56,0.642]
ENSG00000116062_1	ENSG00000116062	MSH6	3.71214	0.593767	(0.56,0.642]
ENSG00000084754_1	ENSG00000084754	HADHA	3.53658	0.696148	(0.642,0.712]
ENSG00000138029_1	ENSG00000138029	HADHB	4.96086	0.606052	(0.56,0.642]
ENSG00000138029_2	ENSG00000138029	HADHB	6.05946	0.606052	(0.56,0.642]
ENSG00000000971_1	ENSG00000000971	CFH	5.41937	0.481329	[0.164,0.56]
ENSG00000113924_1	ENSG00000113924	HGD	4.75203	0.690573	(0.642,0.712]
ENSG00000156515_1	ENSG00000156515	HK1	4.28132	0.723916	(0.712,0.785]
ENSG00000256269_1	ENSG00000256269	HMBS	4.87648	0.728977	(0.712,0.785]
ENSG00000165704_1	ENSG00000165704	HPRT1	5.72508	0.669322	(0.642,0.712]
ENSG00000165704_2	ENSG00000165704	HPRT1	5.49889	0.669322	(0.642,0.712]
ENSG00000165704_3	ENSG00000165704	HPRT1	5.34258	0.669322	(0.642,0.712]
ENSG00000181523_1	ENSG00000181523	SGSH	5.39356	0.820999	(0.785,0.989]
ENSG00000181523_2	ENSG00000181523	SGSH	5.79056	0.820999	(0.785,0.989]
ENSG00000090339_1	ENSG00000090339	ICAM1	4.74043	0.646347	(0.642,0.712]
ENSG00000010404_1	ENSG00000010404	IDS	2.26924	0.711751	(0.642,0.712]
ENSG00000010404_2	ENSG00000010404	IDS	4.86843	0.711751	(0.642,0.712]
ENSG00000259207_2	ENSG00000259207	ITGB3	4.12139	0.538436	[0.164,0.56]
ENSG00000101384_2	ENSG00000101384	JAG1	4.43898	0.682623	(0.642,0.712]
ENSG00000138030_1	ENSG00000138030	KHK	5.25726	0.528546	[0.164,0.56]
ENSG00000138030_2	ENSG00000138030	KHK	4.89085	0.528546	[0.164,0.56]
ENSG00000105486_1	ENSG00000105486	LIG1	4.49596	0.809334	(0.785,0.989]
ENSG00000107798_1	ENSG00000107798	LIPA	5.8295	0.583521	(0.56,0.642]
ENSG00000107798_2	ENSG00000107798	LIPA	5.97414	0.583521	(0.56,0.642]
ENSG00000107798_3	ENSG00000107798	LIPA	5.99841	0.583521	(0.56,0.642]
ENSG00000107798_4	ENSG00000107798	LIPA	5.78738	0.583521	(0.56,0.642]
ENSG00000166035_2	ENSG00000166035	LIPC	3.80821	0.697997	(0.642,0.712]
ENSG00000166035_3	ENSG00000166035	LIPC	4.99382	0.697997	(0.642,0.712]
ENSG00000166035_4	ENSG00000166035	LIPC	5.15904	0.558362	[0.164,0.56]
ENSG00000076242_1	ENSG00000076242	MLH1	3.55681	0.790318	(0.785,0.989]
ENSG00000198951_2	ENSG00000198951	NAGA	5.16972	0.613099	(0.56,0.642]
ENSG00000198951_3	ENSG00000198951	NAGA	4.0394	0.613099	(0.56,0.642]
ENSG00000198951_4	ENSG00000198951	NAGA	5.19523	0.613099	(0.56,0.642]
ENSG00000186575_1	ENSG00000186575	NF2	4.63373	0.881201	(0.785,0.989]
ENSG00000186575_2	ENSG00000186575	NF2	4.39244	0.881201	(0.785,0.989]
ENSG00000239672_1	ENSG00000239672	NME1	4.64935	0.849949	(0.785,0.989]
ENSG00000141458_1	ENSG00000141458	NPC1	3.66822	0.751847	(0.712,0.785]
ENSG00000065154_1	ENSG00000065154	OAT	5.46191	0.553906	[0.164,0.56]
ENSG00000124587_2	ENSG00000124587	PEX6	5.10078	0.891474	(0.785,0.989]
ENSG00000102144_1	ENSG00000102144	PGK1	5.9666	0.591334	(0.56,0.642]
ENSG00000156873_1	ENSG00000156873	PHKG2	4.58119	0.67191	(0.642,0.712]
ENSG00000118762_1	ENSG00000118762	PKD2	4.75106	0.749285	(0.712,0.785]
ENSG00000109099_3	ENSG00000109099	PMP22	5.0973	0.666839	(0.642,0.712]
ENSG00000105854_1	ENSG00000105854	PON2	4.94456	0.812464	(0.785,0.989]
ENSG00000064601_1	ENSG00000064601	CTSA	6.38913	0.659398	(0.642,0.712]
ENSG00000171867_1	ENSG00000171867	PRNP	6.41813	0.68898	(0.642,0.712]
ENSG00000184500_4	ENSG00000184500	PROS1	5.25266	0.610861	(0.56,0.642]
ENSG00000151552_1	ENSG00000151552	QDPR	3.65034	0.781199	(0.712,0.785]
ENSG00000151552_2	ENSG00000151552	QDPR	4.68432	0.781199	(0.712,0.785]
ENSG00000151552_3	ENSG00000151552	QDPR	4.52784	0.781199	(0.712,0.785]
ENSG00000139687_1	ENSG00000139687	RB1	4.52093	0.664995	(0.642,0.712]
ENSG00000139687_2	ENSG00000139687	RB1	4.60019	0.664995	(0.642,0.712]
ENSG00000139687_3	ENSG00000139687	RB1	5.52797	0.664995	(0.642,0.712]
ENSG00000139687_4	ENSG00000139687	RB1	4.2974	0.664995	(0.642,0.712]
ENSG00000163581_1	ENSG00000163581	SLC2A2	4.1473	0.548417	[0.164,0.56]
ENSG00000138079_10	ENSG00000138079	SLC3A1	3.86196	0.550848	[0.164,0.56]
ENSG00000138079_2	ENSG00000138079	SLC3A1	4.49299	0.755424	(0.712,0.785]
ENSG00000138079_6	ENSG00000138079	SLC3A1	3.54004	0.550848	[0.164,0.56]
ENSG00000138079_7	ENSG00000138079	SLC3A1	3.17095	0.550848	[0.164,0.56]
ENSG00000138079_8	ENSG00000138079	SLC3A1	2.94976	0.550848	[0.164,0.56]
ENSG00000185339_1	ENSG00000185339	TCN2	6.09589	0.711193	(0.642,0.712]
ENSG00000185339_4	ENSG00000185339	TCN2	6.27136	0.711193	(0.642,0.712]
ENSG00000185339_5	ENSG00000185339	TCN2	6.09069	0.711193	(0.642,0.712]
ENSG00000120708_1	ENSG00000120708	TGFBI	4.8422	0.739166	(0.712,0.785]
ENSG00000178726_1	ENSG00000178726	THBD	4.30778	0.567417	(0.56,0.642]
ENSG00000137364_1	ENSG00000137364	TPMT	4.39046	0.601205	(0.56,0.642]
ENSG00000126088_1	ENSG00000126088	UROD	4.10788	0.708761	(0.642,0.712]
ENSG00000126088_2	ENSG00000126088	UROD	5.03105	0.708761	(0.642,0.712]
ENSG00000136936_1	ENSG00000136936	XPA	4.86965	0.815191	(0.785,0.989]
ENSG00000101871_1	ENSG00000101871	MID1	4.31797	0.654885	(0.642,0.712]
ENSG00000101871_2	ENSG00000101871	MID1	4.1951	0.654885	(0.642,0.712]
ENSG00000101871_3	ENSG00000101871	MID1	3.9833	0.654885	(0.642,0.712]
ENSG00000108578_3	ENSG00000108578	BLMH	5.04671	0.753975	(0.712,0.785]
ENSG00000178537_1	ENSG00000178537	SLC25A20	5.48928	0.805454	(0.785,0.989]
ENSG00000023839_1	ENSG00000023839	ABCC2	3.74933	0.632011	(0.56,0.642]
ENSG00000023839_2	ENSG00000023839	ABCC2	3.98073	0.632011	(0.56,0.642]
ENSG00000023839_3	ENSG00000023839	ABCC2	3.86083	0.632011	(0.56,0.642]
ENSG00000117308_2	ENSG00000117308	GALE	6.08508	0.712229	(0.712,0.785]
ENSG00000170266_1	ENSG00000170266	GLB1	5.03771	0.635468	(0.56,0.642]
ENSG00000170266_2	ENSG00000170266	GLB1	5.635	0.635468	(0.56,0.642]
ENSG00000196743_2	ENSG00000196743	GM2A	5.93812	0.572886	(0.56,0.642]
ENSG00000196743_3	ENSG00000196743	GM2A	5.14139	0.572886	(0.56,0.642]
ENSG00000133835_2	ENSG00000133835	HSD17B4	4.86827	0.509912	[0.164,0.56]
ENSG00000027697_1	ENSG00000027697	IFNGR1	5.40035	0.787978	(0.785,0.989]
ENSG00000027697_2	ENSG00000027697	IFNGR1	5.75401	0.787978	(0.785,0.989]
ENSG00000077238_1	ENSG00000077238	IL4R	4.3337	0.542452	[0.164,0.56]
ENSG00000007168_1	ENSG00000007168	PAFAH1B1	5.43233	0.776436	(0.712,0.785]
ENSG00000007168_2	ENSG00000007168	PAFAH1B1	4.68197	0.776436	(0.712,0.785]
ENSG00000110921_1	ENSG00000110921	MVK	5.42297	0.697316	(0.642,0.712]
ENSG00000110921_2	ENSG00000110921	MVK	2.65083	0.572132	(0.56,0.642]
ENSG00000110921_3	ENSG00000110921	MVK	2.59481	0.572132	(0.56,0.642]
ENSG00000204386_1	ENSG00000204386	NEU1	6.31908	0.718093	(0.712,0.785]
ENSG00000204386_2	ENSG00000204386	NEU1	5.78731	0.718093	(0.712,0.785]
ENSG00000083720_2	ENSG00000083720	OXCT1	4.92571	0.829556	(0.785,0.989]
ENSG00000083720_4	ENSG00000083720	OXCT1	5.64056	0.829556	(0.785,0.989]
ENSG00000158006_2	ENSG00000158006	PAFAH2	5.53889	0.629335	(0.56,0.642]
ENSG00000132915_1	ENSG00000132915	PDE6A	3.15538	0.728447	(0.712,0.785]
ENSG00000102174_3	ENSG00000102174	PHEX	3.61692	0.435695	[0.164,0.56]
ENSG00000143801_1	ENSG00000143801	PSEN2	3.73603	0.531332	[0.164,0.56]
ENSG00000143801_2	ENSG00000143801	PSEN2	4.74619	0.531332	[0.164,0.56]
ENSG00000142168_1	ENSG00000142168	SOD1	4.79249	0.553198	[0.164,0.56]
ENSG00000118046_1	ENSG00000118046	STK11	3.53704	0.827662	(0.785,0.989]
ENSG00000275410_1	ENSG00000275410	HNF1B	5.11527	0.654549	(0.642,0.712]
ENSG00000138376_1	ENSG00000138376	BARD1	3.48015	0.813815	(0.785,0.989]
ENSG00000127980_1	ENSG00000127980	PEX1	3.81939	0.699034	(0.642,0.712]
ENSG00000106992_1	ENSG00000106992	AK1	4.75808	0.731776	(0.712,0.785]
ENSG00000106992_2	ENSG00000106992	AK1	4.46689	0.731776	(0.712,0.785]
ENSG00000106992_3	ENSG00000106992	AK1	4.20598	0.731776	(0.712,0.785]
ENSG00000100299_1	ENSG00000100299	ARSA	6.39953	0.565966	(0.56,0.642]
ENSG00000131187_1	ENSG00000131187	F12	4.50709	0.522903	[0.164,0.56]
ENSG00000131187_2	ENSG00000131187	F12	4.14833	0.522903	[0.164,0.56]
ENSG00000131187_3	ENSG00000131187	F12	4.88791	0.522903	[0.164,0.56]
ENSG00000131187_4	ENSG00000131187	F12	5.5088	0.459719	[0.164,0.56]
ENSG00000131187_5	ENSG00000131187	F12	5.55694	0.459719	[0.164,0.56]
ENSG00000141012_1	ENSG00000141012	GALNS	5.79016	0.780886	(0.712,0.785]
ENSG00000104774_1	ENSG00000104774	MAN2B1	4.00544	0.708739	(0.642,0.712]
ENSG00000064933_2	ENSG00000064933	PMS1	4.06262	0.58592	(0.56,0.642]
ENSG00000133111_1	ENSG00000133111	RFXAP	4.88553	0.746174	(0.712,0.785]
ENSG00000166311_2	ENSG00000166311	SMPD1	6.03818	0.710807	(0.642,0.712]
ENSG00000141510_1	ENSG00000141510	TP53	5.99376	0.756139	(0.712,0.785]
ENSG00000134086_1	ENSG00000134086	VHL	3.68765	0.64193	(0.56,0.642]
ENSG00000165392_1	ENSG00000165392	WRN	4.25698	0.51107	[0.164,0.56]
ENSG00000233276_1	ENSG00000233276	GPX1	2.3103	0.559303	[0.164,0.56]
ENSG00000233276_2	ENSG00000233276	GPX1	2.21498	0.559303	[0.164,0.56]
ENSG00000164136_1	ENSG00000164136	IL15	2.93153	0.390943	[0.164,0.56]
ENSG00000164136_2	ENSG00000164136	IL15	2.26172	0.390943	[0.164,0.56]
ENSG00000168394_1	ENSG00000168394	TAP1	5.42859	0.61132	(0.56,0.642]
ENSG00000146674_1	ENSG00000146674	IGFBP3	6.18358	0.725708	(0.712,0.785]
ENSG00000136244_1	ENSG00000136244	IL6	3.87425	0.574651	(0.56,0.642]
ENSG00000106366_1	ENSG00000106366	SERPINE1	5.56489	0.579451	(0.56,0.642]
ENSG00000085063_1	ENSG00000085063	CD59	4.45087	0.61695	(0.56,0.642]
ENSG00000171791_2	ENSG00000171791	BCL2	4.7534	0.779773	(0.712,0.785]
ENSG00000171791_5	ENSG00000171791	BCL2	4.86328	0.779773	(0.712,0.785]
ENSG00000112096_2	ENSG00000112096	SOD2	5.06425	0.615407	(0.56,0.642]
ENSG00000112096_3	ENSG00000112096	SOD2	5.77052	0.615407	(0.56,0.642]
ENSG00000112096_4	ENSG00000112096	SOD2	6.27721	0.615407	(0.56,0.642]
ENSG00000104687_2	ENSG00000104687	GSR	5.5039	0.751627	(0.712,0.785]
ENSG00000105329_1	ENSG00000105329	TGFB1	4.98662	0.705312	(0.642,0.712]
ENSG00000105329_2	ENSG00000105329	TGFB1	2.56471	0.705312	(0.642,0.712]
ENSG00000105329_3	ENSG00000105329	TGFB1	6.19465	0.705312	(0.642,0.712]
ENSG00000171428_1	ENSG00000171428	NAT1	4.47653	0.717022	(0.712,0.785]
ENSG00000171428_2	ENSG00000171428	NAT1	4.42551	0.717022	(0.712,0.785]
ENSG00000243989_2	ENSG00000243989	ACY1	5.98701	0.795967	(0.785,0.989]
ENSG00000163485_4	ENSG00000163485	ADORA1	4.30671	0.777405	(0.712,0.785]
ENSG00000170425_1	ENSG00000170425	ADORA2B	2.79145	0.716998	(0.712,0.785]
ENSG00000170425_2	ENSG00000170425	ADORA2B	3.33043	0.716998	(0.712,0.785]
ENSG00000170425_4	ENSG00000170425	ADORA2B	5.18653	0.607327	(0.56,0.642]
ENSG00000170214_2	ENSG00000170214	ADRA1B	4.30417	0.589205	(0.56,0.642]
ENSG00000170214_3	ENSG00000170214	ADRA1B	4.764	0.589205	(0.56,0.642]
ENSG00000170214_4	ENSG00000170214	ADRA1B	4.14393	0.589205	(0.56,0.642]
ENSG00000101444_1	ENSG00000101444	AHCY	4.98924	0.79485	(0.785,0.989]
ENSG00000165092_1	ENSG00000165092	ALDH1A1	5.05832	0.528668	[0.164,0.56]
ENSG00000137124_1	ENSG00000137124	ALDH1B1	5.46349	0.623929	(0.56,0.642]
ENSG00000184254_1	ENSG00000184254	ALDH1A3	5.51962	0.862684	(0.785,0.989]
ENSG00000006534_1	ENSG00000006534	ALDH3B1	6.08242	0.704738	(0.642,0.712]
ENSG00000006534_2	ENSG00000006534	ALDH3B1	6.43961	0.704738	(0.642,0.712]
ENSG00000135046_1	ENSG00000135046	ANXA1	5.1095	0.578783	(0.56,0.642]
ENSG00000135046_2	ENSG00000135046	ANXA1	5.48739	0.578783	(0.56,0.642]
ENSG00000163399_1	ENSG00000163399	ATP1A1	4.5929	0.888892	(0.785,0.989]
ENSG00000163399_2	ENSG00000163399	ATP1A1	5.07832	0.888892	(0.785,0.989]
ENSG00000106605_1	ENSG00000106605	BLVRA	5.91052	0.691445	(0.642,0.712]
ENSG00000090013_1	ENSG00000090013	BLVRB	5.74924	0.73019	(0.712,0.785]
ENSG00000090013_2	ENSG00000090013	BLVRB	5.57336	0.73019	(0.712,0.785]
ENSG00000100300_1	ENSG00000100300	TSPO	3.98204	0.878861	(0.785,0.989]
ENSG00000167535_2	ENSG00000167535	CACNB3	4.6668	0.582945	(0.56,0.642]
ENSG00000169684_1	ENSG00000169684	CHRNA5	5.4492	0.872605	(0.785,0.989]
ENSG00000093010_2	ENSG00000093010	COMT	5.11539	0.651355	(0.642,0.712]
ENSG00000184371_1	ENSG00000184371	CSF1	5.11155	0.536637	[0.164,0.56]
ENSG00000106258_1	ENSG00000106258	CYP3A5	4.46922	0.686378	(0.642,0.712]
ENSG00000135929_1	ENSG00000135929	CYP27A1	6.29428	0.664966	(0.642,0.712]
ENSG00000135929_2	ENSG00000135929	CYP27A1	6.16712	0.664966	(0.642,0.712]
ENSG00000001630_1	ENSG00000001630	CYP51A1	5.96835	0.585653	(0.56,0.642]
ENSG00000156136_1	ENSG00000156136	DCK	4.91355	0.634142	(0.56,0.642]
ENSG00000156136_2	ENSG00000156136	DCK	3.91549	0.634142	(0.56,0.642]
ENSG00000156136_7	ENSG00000156136	DCK	5.82651	0.634142	(0.56,0.642]
ENSG00000156136_8	ENSG00000156136	DCK	5.66114	0.634142	(0.56,0.642]
ENSG00000228716_3	ENSG00000228716	DHFR	5.49782	0.626483	(0.56,0.642]
ENSG00000088832_2	ENSG00000088832	FKBP1A	3.02399	0.847511	(0.785,0.989]
ENSG00000159131_1	ENSG00000159131	GART	5.35703	0.721115	(0.712,0.785]
ENSG00000183087_1	ENSG00000183087	GAS6	3.58305	0.864656	(0.785,0.989]
ENSG00000183087_2	ENSG00000183087	GAS6	4.06395	0.864656	(0.785,0.989]
ENSG00000115486_1	ENSG00000115486	GGCX	3.49757	0.782007	(0.712,0.785]
ENSG00000115486_2	ENSG00000115486	GGCX	3.52178	0.782007	(0.712,0.785]
ENSG00000109738_1	ENSG00000109738	GLRB	5.42406	0.636667	(0.56,0.642]
ENSG00000178719_2	ENSG00000178719	GRINA	5.29838	0.751167	(0.712,0.785]
ENSG00000168765_1	ENSG00000168765	GSTM4	6.35593	0.673249	(0.642,0.712]
ENSG00000168765_3	ENSG00000168765	GSTM4	5.88977	0.673249	(0.642,0.712]
ENSG00000168765_4	ENSG00000168765	GSTM4	5.96841	0.673249	(0.642,0.712]
ENSG00000061918_1	ENSG00000061918	GUCY1B1	4.91727	0.759944	(0.712,0.785]
ENSG00000113161_1	ENSG00000113161	HMGCR	3.69427	0.562682	(0.56,0.642]
ENSG00000115594_6	ENSG00000115594	IL1R1	2.42471	0.443496	[0.164,0.56]
ENSG00000104432_5	ENSG00000104432	IL7	2.80902	0.634594	(0.56,0.642]
ENSG00000111144_2	ENSG00000111144	LTA4H	3.6869	0.736603	(0.712,0.785]
ENSG00000049130_1	ENSG00000049130	KITLG	4.31801	0.368424	[0.164,0.56]
ENSG00000181019_1	ENSG00000181019	NQO1	6.2949	0.730717	(0.712,0.785]
ENSG00000124588_1	ENSG00000124588	NQO2	4.94715	0.557251	[0.164,0.56]
ENSG00000124588_2	ENSG00000124588	NQO2	4.53134	0.557251	[0.164,0.56]
ENSG00000122884_1	ENSG00000122884	P4HA1	5.15225	0.593835	(0.56,0.642]
ENSG00000185624_1	ENSG00000185624	P4HB	6.17503	0.650135	(0.642,0.712]
ENSG00000085563_1	ENSG00000085563	ABCB1	4.09032	0.685086	(0.642,0.712]
ENSG00000047315_2	ENSG00000047315	POLR2B	3.89334	0.51794	[0.164,0.56]
ENSG00000127948_1	ENSG00000127948	POR	5.0519	0.359061	[0.164,0.56]
ENSG00000168938_1	ENSG00000168938	PPIC	4.8739	0.785775	(0.785,0.989]
ENSG00000138814_3	ENSG00000138814	PPP3CA	5.39932	0.59198	(0.56,0.642]
ENSG00000221823_2	ENSG00000221823	PPP3R1	5.95609	0.681367	(0.642,0.712]
ENSG00000198056_1	ENSG00000198056	PRIM1	5.85815	0.662147	(0.642,0.712]
ENSG00000198056_2	ENSG00000198056	PRIM1	5.30776	0.662147	(0.642,0.712]
ENSG00000146143_1	ENSG00000146143	PRIM2	5.44836	0.796811	(0.785,0.989]
ENSG00000125384_2	ENSG00000125384	PTGER2	3.84898	0.798613	(0.785,0.989]
ENSG00000172819_1	ENSG00000172819	RARG	4.29883	0.821384	(0.785,0.989]
ENSG00000100316_1	ENSG00000100316	RPL3	4.50231	0.610727	(0.56,0.642]
ENSG00000174444_1	ENSG00000174444	RPL4	4.02514	0.840433	(0.785,0.989]
ENSG00000122406_1	ENSG00000122406	RPL5	4.46215	0.687007	(0.642,0.712]
ENSG00000122406_2	ENSG00000122406	RPL5	6.16085	0.687007	(0.642,0.712]
ENSG00000167526_1	ENSG00000167526	RPL13	5.0102	0.835138	(0.785,0.989]
ENSG00000114391_1	ENSG00000114391	RPL24	4.28768	0.80037	(0.785,0.989]
ENSG00000131469_1	ENSG00000131469	RPL27	4.70594	0.74993	(0.712,0.785]
ENSG00000156482_1	ENSG00000156482	RPL30	3.01798	0.758694	(0.712,0.785]
ENSG00000144713_1	ENSG00000144713	RPL32	3.51008	0.80377	(0.785,0.989]
ENSG00000197756_1	ENSG00000197756	RPL37A	2.85207	0.891908	(0.785,0.989]
ENSG00000172809_1	ENSG00000172809	RPL38	3.13923	0.720287	(0.712,0.785]
ENSG00000165502_1	ENSG00000165502	RPL36AL	4.10968	0.746957	(0.712,0.785]
ENSG00000165476_1	ENSG00000165476	REEP3	4.30305	0.761419	(0.712,0.785]
ENSG00000026508_1	ENSG00000026508	CD44	5.70607	0.866623	(0.785,0.989]
ENSG00000155330_1	ENSG00000155330	C16orf87	3.95468	0.653247	(0.642,0.712]
ENSG00000100036_1	ENSG00000100036	SLC35E4	5.77555	0.423291	[0.164,0.56]
ENSG00000165983_3	ENSG00000165983	PTER	3.99384	0.57132	(0.56,0.642]
ENSG00000017260_2	ENSG00000017260	ATP2C1	5.59246	0.637094	(0.56,0.642]
ENSG00000167674_1	ENSG00000167674	HDGFL2	5.15491	0.734549	(0.712,0.785]
ENSG00000169764_1	ENSG00000169764	UGP2	5.12517	0.567355	(0.56,0.642]
ENSG00000169764_2	ENSG00000169764	UGP2	5.44648	0.567355	(0.56,0.642]
ENSG00000148057_1	ENSG00000148057	IDNK	3.24613	0.599605	(0.56,0.642]
ENSG00000106070_1	ENSG00000106070	GRB10	5.05586	0.517449	[0.164,0.56]
ENSG00000105197_2	ENSG00000105197	TIMM50	2.99164	0.399084	[0.164,0.56]
ENSG00000205707_3	ENSG00000205707	ETFRF1	2.81392	0.390437	[0.164,0.56]
ENSG00000144228_1	ENSG00000144228	SPOPL	4.4431	0.502664	[0.164,0.56]
ENSG00000144228_2	ENSG00000144228	SPOPL	3.87024	0.502664	[0.164,0.56]
ENSG00000161920_1	ENSG00000161920	MED11	3.90007	0.623923	(0.56,0.642]
ENSG00000161920_2	ENSG00000161920	MED11	3.53936	0.623923	(0.56,0.642]
ENSG00000164096_1	ENSG00000164096	C4orf3	2.35059	0.766256	(0.712,0.785]
ENSG00000213563_1	ENSG00000213563	C8orf82	4.23934	0.59505	(0.56,0.642]
ENSG00000198355_1	ENSG00000198355	PIM3	4.77887	0.653269	(0.642,0.712]
ENSG00000089157_1	ENSG00000089157	RPLP0	3.20319	0.678124	(0.642,0.712]
ENSG00000100938_7	ENSG00000100938	GMPR2	4.206	0.671574	(0.642,0.712]
ENSG00000122643_4	ENSG00000122643	NT5C3A	4.32759	0.5589	[0.164,0.56]
ENSG00000122643_1	ENSG00000122643	NT5C3A	4.92502	0.711139	(0.642,0.712]
ENSG00000122643_2	ENSG00000122643	NT5C3A	4.28942	0.711139	(0.642,0.712]
ENSG00000177192_2	ENSG00000177192	PUS1	4.65407	0.647881	(0.642,0.712]
ENSG00000093144_1	ENSG00000093144	ECHDC1	4.77184	0.777645	(0.712,0.785]
ENSG00000093144_2	ENSG00000093144	ECHDC1	4.74157	0.777645	(0.712,0.785]
ENSG00000093144_3	ENSG00000093144	ECHDC1	4.87327	0.777645	(0.712,0.785]
ENSG00000093144_4	ENSG00000093144	ECHDC1	5.81845	0.777645	(0.712,0.785]
ENSG00000141552_1	ENSG00000141552	ANAPC11	3.01093	0.692561	(0.642,0.712]
ENSG00000172954_1	ENSG00000172954	LCLAT1	5.4537	0.67241	(0.642,0.712]
ENSG00000133106_1	ENSG00000133106	EPSTI1	6.07851	0.679745	(0.642,0.712]
ENSG00000169599_1	ENSG00000169599	NFU1	5.1123	0.746693	(0.712,0.785]
ENSG00000169599_2	ENSG00000169599	NFU1	4.7831	0.746693	(0.712,0.785]
ENSG00000175471_1	ENSG00000175471	MCTP1	4.60148	0.368881	[0.164,0.56]
ENSG00000156675_1	ENSG00000156675	RAB11FIP1	5.15435	0.725589	(0.712,0.785]
ENSG00000156675_2	ENSG00000156675	RAB11FIP1	4.55162	0.725589	(0.712,0.785]
ENSG00000156675_3	ENSG00000156675	RAB11FIP1	4.65599	0.471049	[0.164,0.56]
ENSG00000142409_1	ENSG00000142409	ZNF787	3.73235	0.80736	(0.785,0.989]
ENSG00000011114_1	ENSG00000011114	BTBD7	3.55602	0.583727	(0.56,0.642]
ENSG00000099958_2	ENSG00000099958	DERL3	4.2772	0.594028	(0.56,0.642]
ENSG00000186566_1	ENSG00000186566	GPATCH8	2.7925	0.889308	(0.785,0.989]
ENSG00000137818_1	ENSG00000137818	RPLP1	2.89527	0.902867	(0.785,0.989]
ENSG00000111907_2	ENSG00000111907	TPD52L1	2.86428	0.467848	[0.164,0.56]
ENSG00000111907_3	ENSG00000111907	TPD52L1	4.24593	0.881804	(0.785,0.989]
ENSG00000175387_3	ENSG00000175387	SMAD2	2.79374	0.692063	(0.642,0.712]
ENSG00000253304_1	ENSG00000253304	TMEM200B	4.03939	0.805553	(0.785,0.989]
ENSG00000213214_1	ENSG00000213214	ARHGEF35	4.69017	0.626103	(0.56,0.642]
ENSG00000213214_2	ENSG00000213214	ARHGEF35	5.32805	0.626103	(0.56,0.642]
ENSG00000154723_2	ENSG00000154723	ATP5PF	3.63505	0.565157	(0.56,0.642]
ENSG00000119392_1	ENSG00000119392	GLE1	3.34542	0.710609	(0.642,0.712]
ENSG00000266173_1	ENSG00000266173	STRADA	4.67793	0.564319	(0.56,0.642]
ENSG00000144642_2	ENSG00000144642	RBMS3	3.85262	0.615106	(0.56,0.642]
ENSG00000074416_1	ENSG00000074416	MGLL	5.11181	0.643687	(0.642,0.712]
ENSG00000074416_2	ENSG00000074416	MGLL	5.86306	0.643687	(0.642,0.712]
ENSG00000174428_1	ENSG00000174428	GTF2IRD2B	3.98802	0.753722	(0.712,0.785]
ENSG00000174428_2	ENSG00000174428	GTF2IRD2B	3.08457	0.753722	(0.712,0.785]
ENSG00000100138_1	ENSG00000100138	SNU13	3.45358	0.782657	(0.712,0.785]
ENSG00000100138_2	ENSG00000100138	SNU13	3.13057	0.782657	(0.712,0.785]
ENSG00000185963_1	ENSG00000185963	BICD2	5.55121	0.829069	(0.785,0.989]
ENSG00000121236_1	ENSG00000121236	TRIM6	4.71558	0.428011	[0.164,0.56]
ENSG00000041880_1	ENSG00000041880	PARP3	3.19097	0.52766	[0.164,0.56]
ENSG00000177600_1	ENSG00000177600	RPLP2	3.38711	0.749553	(0.712,0.785]
ENSG00000198680_1	ENSG00000198680	TUSC1	3.06932	0.603922	(0.56,0.642]
ENSG00000139651_2	ENSG00000139651	ZNF740	3.39401	0.727306	(0.712,0.785]
ENSG00000219200_1	ENSG00000219200	RNASEK	2.9012	0.477264	[0.164,0.56]
ENSG00000197769_1	ENSG00000197769	MAP1LC3C	4.19309	0.575011	(0.56,0.642]
ENSG00000163738_1	ENSG00000163738	MTHFD2L	2.58719	0.760271	(0.712,0.785]
ENSG00000079263_2	ENSG00000079263	SP140	4.03478	0.622273	(0.56,0.642]
ENSG00000079263_3	ENSG00000079263	SP140	3.81934	0.622273	(0.56,0.642]
ENSG00000179222_1	ENSG00000179222	MAGED1	4.11634	0.809033	(0.785,0.989]
ENSG00000148908_1	ENSG00000148908	RGS10	3.57617	0.675377	(0.642,0.712]
ENSG00000162433_3	ENSG00000162433	AK4	3.54968	0.7247	(0.712,0.785]
ENSG00000162433_4	ENSG00000162433	AK4	5.55984	0.7247	(0.712,0.785]
ENSG00000162433_5	ENSG00000162433	AK4	5.5901	0.7247	(0.712,0.785]
ENSG00000162433_6	ENSG00000162433	AK4	5.13519	0.7247	(0.712,0.785]
ENSG00000079805_1	ENSG00000079805	DNM2	4.6395	0.882487	(0.785,0.989]
ENSG00000079805_2	ENSG00000079805	DNM2	5.12306	0.882487	(0.785,0.989]
ENSG00000169740_3	ENSG00000169740	ZNF32	2.69518	0.607001	(0.56,0.642]
ENSG00000175155_2	ENSG00000175155	YPEL2	4.61573	0.648207	(0.642,0.712]
ENSG00000129667_1	ENSG00000129667	RHBDF2	5.08917	0.771232	(0.712,0.785]
ENSG00000143952_1	ENSG00000143952	VPS54	4.0176	0.50482	[0.164,0.56]
ENSG00000177628_1	ENSG00000177628	GBA	5.21178	0.720714	(0.712,0.785]
ENSG00000177628_2	ENSG00000177628	GBA	5.56063	0.720714	(0.712,0.785]
ENSG00000177628_3	ENSG00000177628	GBA	6.22859	0.720714	(0.712,0.785]
ENSG00000133961_1	ENSG00000133961	NUMB	4.78403	0.467063	[0.164,0.56]
ENSG00000099290_2	ENSG00000099290	WASHC2A	3.38324	0.653396	(0.642,0.712]
ENSG00000099290_3	ENSG00000099290	WASHC2A	3.65231	0.653396	(0.642,0.712]
ENSG00000163785_1	ENSG00000163785	RYK	2.63658	0.728587	(0.712,0.785]
ENSG00000163785_2	ENSG00000163785	RYK	2.59512	0.728587	(0.712,0.785]
ENSG00000183624_2	ENSG00000183624	HMCES	5.58071	0.435893	[0.164,0.56]
ENSG00000048140_1	ENSG00000048140	TSPAN17	2.39109	0.751557	(0.712,0.785]
ENSG00000128654_1	ENSG00000128654	MTX2	5.32454	0.370293	[0.164,0.56]
ENSG00000172465_3	ENSG00000172465	TCEAL1	4.76254	0.735637	(0.712,0.785]
ENSG00000172465_1	ENSG00000172465	TCEAL1	5.12485	0.735637	(0.712,0.785]
ENSG00000172465_4	ENSG00000172465	TCEAL1	5.05971	0.735637	(0.712,0.785]
ENSG00000172465_5	ENSG00000172465	TCEAL1	4.52726	0.735637	(0.712,0.785]
ENSG00000172465_6	ENSG00000172465	TCEAL1	4.3541	0.735637	(0.712,0.785]
ENSG00000128394_4	ENSG00000128394	APOBEC3F	3.50615	0.686236	(0.642,0.712]
ENSG00000186787_1	ENSG00000186787	SPIN2B	5.18865	0.645924	(0.642,0.712]
ENSG00000196507_2	ENSG00000196507	TCEAL3	4.30456	0.642381	(0.642,0.712]
ENSG00000196507_3	ENSG00000196507	TCEAL3	5.09004	0.642381	(0.642,0.712]
ENSG00000133142_1	ENSG00000133142	TCEAL4	5.78416	0.642381	(0.642,0.712]
ENSG00000121931_1	ENSG00000121931	LRIF1	4.12025	0.551993	[0.164,0.56]
ENSG00000115884_1	ENSG00000115884	SDC1	6.55336	0.776942	(0.712,0.785]
ENSG00000115884_2	ENSG00000115884	SDC1	6.62216	0.776942	(0.712,0.785]
ENSG00000115884_3	ENSG00000115884	SDC1	6.54851	0.776942	(0.712,0.785]
ENSG00000115884_4	ENSG00000115884	SDC1	6.33561	0.776942	(0.712,0.785]
ENSG00000198034_1	ENSG00000198034	RPS4X	6.05731	0.807794	(0.785,0.989]
ENSG00000198034_2	ENSG00000198034	RPS4X	3.93217	0.807794	(0.785,0.989]
ENSG00000147118_1	ENSG00000147118	ZNF182	4.49194	0.685739	(0.642,0.712]
ENSG00000164743_1	ENSG00000164743	C8orf48	4.29789	0.566346	(0.56,0.642]
ENSG00000106443_1	ENSG00000106443	PHF14	4.79446	0.407254	[0.164,0.56]
ENSG00000121067_1	ENSG00000121067	SPOP	5.33321	0.52524	[0.164,0.56]
ENSG00000121067_2	ENSG00000121067	SPOP	5.11785	0.52524	[0.164,0.56]
ENSG00000006652_1	ENSG00000006652	IFRD1	3.9998	0.741721	(0.712,0.785]
ENSG00000153896_1	ENSG00000153896	ZNF599	3.9002	0.771009	(0.712,0.785]
ENSG00000162755_2	ENSG00000162755	KLHDC9	3.73268	0.803293	(0.785,0.989]
ENSG00000116731_4	ENSG00000116731	PRDM2	3.48046	0.495827	[0.164,0.56]
ENSG00000198089_4	ENSG00000198089	SFI1	4.40945	0.431724	[0.164,0.56]
ENSG00000099956_1	ENSG00000099956	SMARCB1	5.95625	0.763405	(0.712,0.785]
ENSG00000180730_1	ENSG00000180730	SHISA2	5.44002	0.657513	(0.642,0.712]
ENSG00000183513_1	ENSG00000183513	COA5	2.86299	0.689202	(0.642,0.712]
ENSG00000117308_1	ENSG00000117308	GALE	6.15349	0.712229	(0.712,0.785]
ENSG00000183891_2	ENSG00000183891	TTC32	4.77292	0.52816	[0.164,0.56]
ENSG00000145354_1	ENSG00000145354	CISD2	3.44127	0.74395	(0.712,0.785]
ENSG00000205208_1	ENSG00000205208	C4orf46	3.37279	0.70943	(0.642,0.712]
ENSG00000075790_1	ENSG00000075790	BCAP29	5.07284	0.535819	[0.164,0.56]
ENSG00000115107_1	ENSG00000115107	STEAP3	5.79128	0.685349	(0.642,0.712]
ENSG00000114544_3	ENSG00000114544	SLC41A3	4.8222	0.626403	(0.56,0.642]
ENSG00000154380_1	ENSG00000154380	ENAH	5.20825	0.81604	(0.785,0.989]
ENSG00000180694_1	ENSG00000180694	TMEM64	3.45277	0.666526	(0.642,0.712]
ENSG00000180694_2	ENSG00000180694	TMEM64	3.47652	0.666526	(0.642,0.712]
ENSG00000180694_3	ENSG00000180694	TMEM64	3.71353	0.635735	(0.56,0.642]
ENSG00000137944_3	ENSG00000137944	KYAT3	4.68092	0.541073	[0.164,0.56]
ENSG00000184436_1	ENSG00000184436	THAP7	3.20947	0.717822	(0.712,0.785]
ENSG00000186577_1	ENSG00000186577	SMIM29	2.30454	0.531292	[0.164,0.56]
ENSG00000143942_1	ENSG00000143942	CHAC2	4.7763	0.661367	(0.642,0.712]
ENSG00000157110_1	ENSG00000157110	RBPMS	5.87006	0.730029	(0.712,0.785]
ENSG00000197961_1	ENSG00000197961	ZNF121	4.07672	0.564624	(0.56,0.642]
ENSG00000197961_2	ENSG00000197961	ZNF121	3.54759	0.564624	(0.56,0.642]
ENSG00000217128_1	ENSG00000217128	FNIP1	3.49854	0.759545	(0.712,0.785]
ENSG00000204604_1	ENSG00000204604	ZNF468	3.70599	0.680926	(0.642,0.712]
ENSG00000115661_1	ENSG00000115661	STK16	2.71982	0.528875	[0.164,0.56]
ENSG00000178719_1	ENSG00000178719	GRINA	5.76992	0.751167	(0.712,0.785]
ENSG00000178719_3	ENSG00000178719	GRINA	5.24421	0.751167	(0.712,0.785]
ENSG00000178719_4	ENSG00000178719	GRINA	5.02987	0.751167	(0.712,0.785]
ENSG00000104695_1	ENSG00000104695	PPP2CB	5.12308	0.881051	(0.785,0.989]
ENSG00000171603_1	ENSG00000171603	CLSTN1	4.43685	0.622771	(0.56,0.642]
ENSG00000149346_1	ENSG00000149346	SLX4IP	4.09217	0.662467	(0.642,0.712]
ENSG00000134744_2	ENSG00000134744	TUT4	4.33288	0.466147	[0.164,0.56]
ENSG00000134744_3	ENSG00000134744	TUT4	3.98878	0.466147	[0.164,0.56]
ENSG00000133641_1	ENSG00000133641	C12orf29	4.4328	0.706779	(0.642,0.712]
ENSG00000133641_2	ENSG00000133641	C12orf29	4.0707	0.706779	(0.642,0.712]
ENSG00000176542_1	ENSG00000176542	USF3	3.71731	0.659636	(0.642,0.712]
ENSG00000175711_2	ENSG00000175711	B3GNTL1	2.61383	0.617514	(0.56,0.642]
ENSG00000089063_1	ENSG00000089063	TMEM230	2.66624	0.383018	[0.164,0.56]
ENSG00000013563_2	ENSG00000013563	DNASE1L1	3.61838	0.672575	(0.642,0.712]
ENSG00000013563_3	ENSG00000013563	DNASE1L1	4.78069	0.672575	(0.642,0.712]
ENSG00000013563_4	ENSG00000013563	DNASE1L1	5.25188	0.672575	(0.642,0.712]
ENSG00000184702_2	ENSG00000184702	SEPTIN5	2.95078	0.834508	(0.785,0.989]
ENSG00000134461_1	ENSG00000134461	ANKRD16	5.51307	0.859325	(0.785,0.989]
ENSG00000197343_4	ENSG00000197343	ZNF655	3.98761	0.694317	(0.642,0.712]
ENSG00000152102_1	ENSG00000152102	FAM168B	5.25747	0.53786	[0.164,0.56]
ENSG00000178149_2	ENSG00000178149	DALRD3	5.3172	0.564363	(0.56,0.642]
ENSG00000146243_1	ENSG00000146243	IRAK1BP1	3.59558	0.59184	(0.56,0.642]
ENSG00000146281_2	ENSG00000146281	PM20D2	5.57868	0.692711	(0.642,0.712]
ENSG00000168159_1	ENSG00000168159	RNF187	4.74655	0.921763	(0.785,0.989]
ENSG00000100583_2	ENSG00000100583	SAMD15	5.38375	0.512694	[0.164,0.56]
ENSG00000204271_1	ENSG00000204271	SPIN3	3.9786	0.680602	(0.642,0.712]
ENSG00000181873_1	ENSG00000181873	IBA57	5.59579	0.75153	(0.712,0.785]
ENSG00000174032_2	ENSG00000174032	SLC25A30	4.90898	0.524345	[0.164,0.56]
ENSG00000174032_3	ENSG00000174032	SLC25A30	4.51901	0.524345	[0.164,0.56]
ENSG00000197935_1	ENSG00000197935	ZNF311	3.50504	0.577116	(0.56,0.642]
ENSG00000155265_1	ENSG00000155265	GOLGA7B	3.60704	0.7785	(0.712,0.785]
ENSG00000016864_2	ENSG00000016864	GLT8D1	5.2648	0.5306	[0.164,0.56]
ENSG00000171863_1	ENSG00000171863	RPS7	5.35895	0.582066	(0.56,0.642]
ENSG00000171155_1	ENSG00000171155	C1GALT1C1	5.81558	0.625113	(0.56,0.642]
ENSG00000171155_2	ENSG00000171155	C1GALT1C1	6.24966	0.625113	(0.56,0.642]
ENSG00000156374_1	ENSG00000156374	PCGF6	5.38405	0.824405	(0.785,0.989]
ENSG00000156374_2	ENSG00000156374	PCGF6	5.27015	0.824405	(0.785,0.989]
ENSG00000156374_3	ENSG00000156374	PCGF6	5.73421	0.824405	(0.785,0.989]
ENSG00000156374_4	ENSG00000156374	PCGF6	3.38276	0.652635	(0.642,0.712]
ENSG00000170791_1	ENSG00000170791	CHCHD7	2.92795	0.517059	[0.164,0.56]
ENSG00000139977_1	ENSG00000139977	NAA30	4.99268	0.781035	(0.712,0.785]
ENSG00000221947_1	ENSG00000221947	XKR9	3.6534	0.453101	[0.164,0.56]
ENSG00000139675_1	ENSG00000139675	HNRNPA1L2	4.00032	0.62535	(0.56,0.642]
ENSG00000139675_2	ENSG00000139675	HNRNPA1L2	4.1846	0.62535	(0.56,0.642]
ENSG00000188312_2	ENSG00000188312	CENPP	4.74222	0.776674	(0.712,0.785]
ENSG00000089685_1	ENSG00000089685	BIRC5	3.59997	0.800385	(0.785,0.989]
ENSG00000214338_2	ENSG00000255330	AL096711.2	4.4009	0.548164	[0.164,0.56]
ENSG00000178585_1	ENSG00000178585	CTNNBIP1	3.38255	0.665086	(0.642,0.712]
ENSG00000178585_3	ENSG00000178585	CTNNBIP1	2.22932	0.665086	(0.642,0.712]
ENSG00000183439_1	ENSG00000183439	TRIM61	2.96692	0.532654	[0.164,0.56]
ENSG00000203760_2	ENSG00000203760	CENPW	4.14371	0.749937	(0.712,0.785]
ENSG00000008517_4	ENSG00000008517	IL32	5.72893	0.666453	(0.642,0.712]
ENSG00000176182_1	ENSG00000176182	MYPOP	2.51382	0.925006	(0.785,0.989]
ENSG00000176912_1	ENSG00000176912	TYMSOS	3.34376	0.659614	(0.642,0.712]
ENSG00000129187_1	ENSG00000129187	DCTD	2.87937	0.569328	(0.56,0.642]
ENSG00000129187_2	ENSG00000129187	DCTD	3.94127	0.569328	(0.56,0.642]
ENSG00000136754_1	ENSG00000136754	ABI1	5.80793	0.707459	(0.642,0.712]
ENSG00000136754_2	ENSG00000136754	ABI1	6.02986	0.707459	(0.642,0.712]
ENSG00000136754_3	ENSG00000136754	ABI1	5.36407	0.707459	(0.642,0.712]
ENSG00000188811_3	ENSG00000188811	NHLRC3	5.50678	0.428319	[0.164,0.56]
ENSG00000159761_1	ENSG00000159761	C16orf86	4.60583	0.847777	(0.785,0.989]
ENSG00000168275_3	ENSG00000168275	COA6	2.32011	0.645422	(0.642,0.712]
ENSG00000170889_1	ENSG00000170889	RPS9	4.38427	0.763031	(0.712,0.785]
ENSG00000168003_3	ENSG00000168003	SLC3A2	4.66959	0.798714	(0.785,0.989]
ENSG00000085415_1	ENSG00000085415	SEH1L	5.66496	0.629223	(0.56,0.642]
ENSG00000085415_2	ENSG00000085415	SEH1L	5.70046	0.629223	(0.56,0.642]
ENSG00000188266_1	ENSG00000188266	HYKK	3.97995	0.621205	(0.56,0.642]
ENSG00000253368_1	ENSG00000253368	TRNP1	3.78002	0.686852	(0.642,0.712]
ENSG00000184924_1	ENSG00000184924	PTRHD1	3.56823	0.652721	(0.642,0.712]
ENSG00000002822_1	ENSG00000002822	MAD1L1	4.15634	0.74064	(0.712,0.785]
ENSG00000159753_1	ENSG00000159753	CARMIL2	4.50751	0.63514	(0.56,0.642]
ENSG00000241852_1	ENSG00000241852	C8orf58	4.90383	0.701309	(0.642,0.712]
ENSG00000241852_2	ENSG00000241852	C8orf58	4.47905	0.701309	(0.642,0.712]
ENSG00000137776_1	ENSG00000137776	SLTM	4.64346	0.626661	(0.56,0.642]
ENSG00000197021_1	ENSG00000197021	EOLA2	3.67984	0.695942	(0.642,0.712]
ENSG00000150401_1	ENSG00000150401	DCUN1D2	3.35535	0.697743	(0.642,0.712]
ENSG00000142208_3	ENSG00000142208	AKT1	3.48292	0.767273	(0.712,0.785]
ENSG00000112514_1	ENSG00000112514	CUTA	4.55587	0.363593	[0.164,0.56]
ENSG00000112514_2	ENSG00000112514	CUTA	4.45821	0.363593	[0.164,0.56]
ENSG00000177989_1	ENSG00000177989	ODF3B	4.09091	0.648509	(0.642,0.712]
ENSG00000205861_1	ENSG00000205861	PCOTH	2.93518	0.470569	[0.164,0.56]
ENSG00000143258_1	ENSG00000143258	USP21	2.33468	0.669103	(0.642,0.712]
ENSG00000145247_1	ENSG00000145247	OCIAD2	4.66814	0.696596	(0.642,0.712]
ENSG00000145247_2	ENSG00000145247	OCIAD2	4.47097	0.696596	(0.642,0.712]
ENSG00000166333_1	ENSG00000166333	ILK	6.05336	0.643828	(0.642,0.712]
ENSG00000020129_1	ENSG00000020129	NCDN	4.96301	0.470082	[0.164,0.56]
ENSG00000112514_3	ENSG00000112514	CUTA	4.49864	0.55009	[0.164,0.56]
ENSG00000112514_4	ENSG00000112514	CUTA	4.1462	0.55009	[0.164,0.56]
ENSG00000075292_2	ENSG00000075292	ZNF638	4.02497	0.620472	(0.56,0.642]
ENSG00000196118_1	ENSG00000196118	CCDC189	5.6565	0.649028	(0.642,0.712]
ENSG00000142534_1	ENSG00000142534	RPS11	3.55991	0.900694	(0.785,0.989]
ENSG00000166170_1	ENSG00000166170	BAG5	4.98859	0.506477	[0.164,0.56]
ENSG00000166170_2	ENSG00000166170	BAG5	5.30023	0.506477	[0.164,0.56]
ENSG00000166170_3	ENSG00000166170	BAG5	5.03097	0.506477	[0.164,0.56]
ENSG00000103152_1	ENSG00000103152	MPG	4.16744	0.544967	[0.164,0.56]
ENSG00000114993_1	ENSG00000114993	RTKN	4.60192	0.733067	(0.712,0.785]
ENSG00000114993_2	ENSG00000114993	RTKN	5.6211	0.733067	(0.712,0.785]
ENSG00000059769_1	ENSG00000059769	DNAJC25	4.68474	0.636373	(0.56,0.642]
ENSG00000112306_1	ENSG00000112306	RPS12	2.38363	0.879019	(0.785,0.989]
ENSG00000064607_1	ENSG00000064607	SUGP2	4.04964	0.618178	(0.56,0.642]
ENSG00000171320_2	ENSG00000171320	ESCO2	4.17835	0.576647	(0.56,0.642]
ENSG00000171320_3	ENSG00000171320	ESCO2	4.0674	0.576647	(0.56,0.642]
ENSG00000059573_1	ENSG00000059573	ALDH18A1	3.99843	0.606228	(0.56,0.642]
ENSG00000187860_2	ENSG00000187860	CCDC157	3.5482	0.732865	(0.712,0.785]
ENSG00000008283_2	ENSG00000008283	CYB561	4.74635	0.765094	(0.712,0.785]
ENSG00000166965_1	ENSG00000166965	RCCD1	5.59782	0.761179	(0.712,0.785]
ENSG00000164010_1	ENSG00000164010	ERMAP	3.36797	0.558838	[0.164,0.56]
ENSG00000179476_1	ENSG00000179476	C14orf28	2.15949	0.718414	(0.712,0.785]
ENSG00000165156_5	ENSG00000165156	ZHX1	3.24347	0.621247	(0.56,0.642]
ENSG00000160124_2	ENSG00000160124	CCDC58	3.2499	0.522659	[0.164,0.56]
ENSG00000157869_1	ENSG00000157869	RAB28	3.04593	0.808591	(0.785,0.989]
ENSG00000160131_1	ENSG00000160131	VMA21	2.86945	0.848906	(0.785,0.989]
ENSG00000160131_2	ENSG00000160131	VMA21	2.54057	0.848906	(0.785,0.989]
ENSG00000242616_1	ENSG00000242616	GNG10	2.17495	0.84795	(0.785,0.989]
ENSG00000189337_5	ENSG00000189337	KAZN	3.64087	0.685948	(0.642,0.712]
ENSG00000120896_3	ENSG00000120896	SORBS3	4.2597	0.749074	(0.712,0.785]
ENSG00000120896_4	ENSG00000120896	SORBS3	3.57359	0.749074	(0.712,0.785]
ENSG00000120896_5	ENSG00000120896	SORBS3	3.75682	0.749074	(0.712,0.785]
ENSG00000120896_7	ENSG00000120896	SORBS3	4.56427	0.749074	(0.712,0.785]
ENSG00000140416_1	ENSG00000140416	TPM1	5.82718	0.942864	(0.785,0.989]
ENSG00000182712_2	ENSG00000182712	CMC4	3.39539	0.448768	[0.164,0.56]
ENSG00000182712_3	ENSG00000182712	CMC4	3.29085	0.448768	[0.164,0.56]
ENSG00000100413_1	ENSG00000100413	POLR3H	3.5547	0.600652	(0.56,0.642]
ENSG00000100413_2	ENSG00000100413	POLR3H	2.67449	0.600652	(0.56,0.642]
ENSG00000185515_1	ENSG00000185515	BRCC3	5.16614	0.894171	(0.785,0.989]
ENSG00000172725_1	ENSG00000172725	CORO1B	6.09246	0.781297	(0.712,0.785]
ENSG00000151136_1	ENSG00000151136	BTBD11	5.60859	0.863532	(0.785,0.989]
ENSG00000113580_1	ENSG00000113580	NR3C1	5.45823	0.439035	[0.164,0.56]
ENSG00000136877_2	ENSG00000136877	FPGS	5.37925	0.536837	[0.164,0.56]
ENSG00000087842_1	ENSG00000087842	PIR	5.76697	0.640569	(0.56,0.642]
ENSG00000087842_2	ENSG00000087842	PIR	6.03576	0.640569	(0.56,0.642]
ENSG00000181544_1	ENSG00000181544	FANCB	3.40798	0.431209	[0.164,0.56]
ENSG00000243678_3	ENSG00000243678	NME2	3.56206	0.84937	(0.785,0.989]
ENSG00000179820_4	ENSG00000179820	MYADM	5.57831	0.670807	(0.642,0.712]
ENSG00000197062_2	ENSG00000197062	ZSCAN26	4.28423	0.600056	(0.56,0.642]
ENSG00000173226_1	ENSG00000173226	IQCB1	4.12722	0.565071	(0.56,0.642]
ENSG00000173226_2	ENSG00000173226	IQCB1	4.0466	0.565071	(0.56,0.642]
ENSG00000114770_2	ENSG00000114770	ABCC5	3.14577	0.67758	(0.642,0.712]
ENSG00000171858_1	ENSG00000171858	RPS21	2.52192	0.615975	(0.56,0.642]
ENSG00000113580_2	ENSG00000113580	NR3C1	4.92508	0.439035	[0.164,0.56]
ENSG00000189171_4	ENSG00000189171	S100A13	3.23647	0.530175	[0.164,0.56]
ENSG00000189171_5	ENSG00000189171	S100A13	3.54734	0.530175	[0.164,0.56]
ENSG00000189171_6	ENSG00000189171	S100A13	3.48497	0.530175	[0.164,0.56]
ENSG00000189171_7	ENSG00000189171	S100A13	3.36356	0.530175	[0.164,0.56]
ENSG00000189171_8	ENSG00000189171	S100A13	3.45929	0.530175	[0.164,0.56]
ENSG00000067798_2	ENSG00000067798	NAV3	2.90187	0.377684	[0.164,0.56]
ENSG00000067798_3	ENSG00000067798	NAV3	3.13419	0.377684	[0.164,0.56]
ENSG00000203724_1	ENSG00000203724	C1orf53	2.68872	0.91208	(0.785,0.989]
ENSG00000203814_1	ENSG00000203814	H2BC18	3.35914	0.736004	(0.712,0.785]
ENSG00000182584_1	ENSG00000182584	ACTL10	6.21791	0.717628	(0.712,0.785]
ENSG00000103855_1	ENSG00000103855	CD276	6.104	0.607408	(0.56,0.642]
ENSG00000103855_2	ENSG00000103855	CD276	3.91018	0.607408	(0.56,0.642]
ENSG00000103855_3	ENSG00000103855	CD276	6.12041	0.607408	(0.56,0.642]
ENSG00000103855_4	ENSG00000103855	CD276	5.58074	0.607408	(0.56,0.642]
ENSG00000105290_2	ENSG00000105290	APLP1	6.42993	0.802817	(0.785,0.989]
ENSG00000110987_1	ENSG00000110987	BCL7A	4.85103	0.851876	(0.785,0.989]
ENSG00000110987_2	ENSG00000110987	BCL7A	4.51272	0.851876	(0.785,0.989]
ENSG00000163513_1	ENSG00000163513	TGFBR2	5.12094	0.683127	(0.642,0.712]
ENSG00000163513_2	ENSG00000163513	TGFBR2	3.76153	0.683127	(0.642,0.712]
ENSG00000090989_1	ENSG00000090989	EXOC1	4.13363	0.61798	(0.56,0.642]
ENSG00000112290_2	ENSG00000112290	WASF1	5.15585	0.619773	(0.56,0.642]
ENSG00000112290_3	ENSG00000112290	WASF1	4.56658	0.619773	(0.56,0.642]
ENSG00000133460_6	ENSG00000133460	SLC2A11	2.72637	0.259402	[0.164,0.56]
ENSG00000126522_3	ENSG00000126522	ASL	6.26807	0.87108	(0.785,0.989]
ENSG00000126522_4	ENSG00000126522	ASL	5.64544	0.87108	(0.785,0.989]
ENSG00000186468_1	ENSG00000186468	RPS23	3.48342	0.769479	(0.712,0.785]
ENSG00000197971_1	ENSG00000197971	MBP	5.28895	0.603142	(0.56,0.642]
ENSG00000197971_2	ENSG00000197971	MBP	5.02543	0.603142	(0.56,0.642]
ENSG00000160710_1	ENSG00000160710	ADAR	4.0507	0.629439	(0.56,0.642]
ENSG00000160710_2	ENSG00000160710	ADAR	4.3076	0.629439	(0.56,0.642]
ENSG00000161203_1	ENSG00000161203	AP2M1	4.68886	0.689262	(0.642,0.712]
ENSG00000214063_4	ENSG00000214063	TSPAN4	5.99627	0.821218	(0.785,0.989]
ENSG00000214063_5	ENSG00000214063	TSPAN4	5.94135	0.821218	(0.785,0.989]
ENSG00000214063_2	ENSG00000214063	TSPAN4	5.69578	0.821218	(0.785,0.989]
ENSG00000214063_3	ENSG00000214063	TSPAN4	5.93967	0.821218	(0.785,0.989]
ENSG00000128951_1	ENSG00000128951	DUT	4.46793	0.652776	(0.642,0.712]
ENSG00000206418_1	ENSG00000206418	RAB12	4.89677	0.433814	[0.164,0.56]
ENSG00000112715_1	ENSG00000112715	VEGFA	5.12489	0.775052	(0.712,0.785]
ENSG00000105643_1	ENSG00000105643	ARRDC2	4.37366	0.706932	(0.642,0.712]
ENSG00000138326_1	ENSG00000138326	RPS24	3.48163	0.689615	(0.642,0.712]
ENSG00000138326_2	ENSG00000138326	RPS24	3.84593	0.689615	(0.642,0.712]
ENSG00000118181_1	ENSG00000118181	RPS25	3.42005	0.64111	(0.56,0.642]
ENSG00000197728_1	ENSG00000197728	RPS26	3.19139	0.731877	(0.712,0.785]
ENSG00000179152_3	ENSG00000179152	TCAIM	2.88117	0.407953	[0.164,0.56]
ENSG00000179152_4	ENSG00000179152	TCAIM	2.64781	0.407953	[0.164,0.56]
ENSG00000179152_1	ENSG00000179152	TCAIM	2.97403	0.407953	[0.164,0.56]
ENSG00000156509_1	ENSG00000156509	FBXO43	4.87373	0.548502	[0.164,0.56]
ENSG00000185127_2	ENSG00000185127	C6orf120	4.39403	0.837087	(0.785,0.989]
ENSG00000185127_3	ENSG00000185127	C6orf120	4.63942	0.837087	(0.785,0.989]
ENSG00000224051_1	ENSG00000224051	CPTP	4.26025	0.564128	(0.56,0.642]
ENSG00000196998_1	ENSG00000196998	WDR45	4.444	0.75589	(0.712,0.785]
ENSG00000196998_2	ENSG00000196998	WDR45	5.0368	0.75589	(0.712,0.785]
ENSG00000197841_2	ENSG00000197841	ZNF181	4.35189	0.513124	[0.164,0.56]
ENSG00000006125_2	ENSG00000006125	AP2B1	4.08517	0.589601	(0.56,0.642]
ENSG00000100852_2	ENSG00000100852	ARHGAP5	4.07083	0.407935	[0.164,0.56]
ENSG00000203805_3	ENSG00000203805	PLPP4	3.36477	0.776626	(0.712,0.785]
ENSG00000203805_4	ENSG00000203805	PLPP4	3.87	0.776626	(0.712,0.785]
ENSG00000203805_5	ENSG00000203805	PLPP4	3.82128	0.776626	(0.712,0.785]
ENSG00000240230_1	ENSG00000240230	COX19	3.1032	0.822552	(0.785,0.989]
ENSG00000170545_1	ENSG00000170545	SMAGP	3.552	0.649347	(0.642,0.712]
ENSG00000170545_2	ENSG00000170545	SMAGP	3.26756	0.649347	(0.642,0.712]
ENSG00000215883_1	ENSG00000215883	CYB5RL	2.56317	0.515425	[0.164,0.56]
ENSG00000119917_7	ENSG00000119917	IFIT3	4.48482	0.650435	(0.642,0.712]
ENSG00000115875_1	ENSG00000115875	SRSF7	6.0371	0.664125	(0.642,0.712]
ENSG00000143514_1	ENSG00000143514	TP53BP2	4.31205	0.563412	(0.56,0.642]
ENSG00000143514_2	ENSG00000143514	TP53BP2	4.34768	0.563412	(0.56,0.642]
ENSG00000137055_1	ENSG00000137055	PLAA	4.07278	0.713954	(0.712,0.785]
ENSG00000137055_2	ENSG00000137055	PLAA	4.5799	0.713954	(0.712,0.785]
ENSG00000163832_1	ENSG00000163832	ELP6	5.17551	0.502529	[0.164,0.56]
ENSG00000184719_2	ENSG00000184719	RNLS	5.60279	0.829186	(0.785,0.989]
ENSG00000184719_3	ENSG00000184719	RNLS	5.87875	0.829186	(0.785,0.989]
ENSG00000184719_4	ENSG00000184719	RNLS	5.40343	0.829186	(0.785,0.989]
ENSG00000184719_5	ENSG00000184719	RNLS	6.1492	0.829186	(0.785,0.989]
ENSG00000184719_6	ENSG00000184719	RNLS	3.20101	0.353403	[0.164,0.56]
ENSG00000184719_7	ENSG00000184719	RNLS	3.17655	0.592856	(0.56,0.642]
ENSG00000122550_1	ENSG00000122550	KLHL7	4.60615	0.698618	(0.642,0.712]
ENSG00000113719_1	ENSG00000113719	ERGIC1	3.91765	0.816044	(0.785,0.989]
ENSG00000066651_1	ENSG00000066651	TRMT11	5.277	0.778905	(0.712,0.785]
ENSG00000066651_3	ENSG00000066651	TRMT11	5.71854	0.778905	(0.712,0.785]
ENSG00000050393_1	ENSG00000050393	MCUR1	4.13582	0.664392	(0.642,0.712]
ENSG00000050393_2	ENSG00000050393	MCUR1	2.31291	0.867402	(0.785,0.989]
ENSG00000173559_1	ENSG00000173559	NABP1	4.49401	0.538676	[0.164,0.56]
ENSG00000102796_2	ENSG00000102796	DHRS12	3.94768	0.529068	[0.164,0.56]
ENSG00000164031_2	ENSG00000164031	DNAJB14	4.52904	0.632112	(0.56,0.642]
ENSG00000118197_1	ENSG00000118197	DDX59	4.79604	0.422113	[0.164,0.56]
ENSG00000118197_2	ENSG00000118197	DDX59	5.00307	0.422113	[0.164,0.56]
ENSG00000131943_4	ENSG00000131943	C19orf12	3.01375	0.699244	(0.642,0.712]
ENSG00000037757_1	ENSG00000037757	MRI1	6.2013	0.762888	(0.712,0.785]
ENSG00000168890_2	ENSG00000168890	TMEM150A	3.74316	0.596756	(0.56,0.642]
ENSG00000168890_3	ENSG00000168890	TMEM150A	3.85675	0.596756	(0.56,0.642]
ENSG00000102048_2	ENSG00000102048	ASB9	4.96769	0.725934	(0.712,0.785]
ENSG00000102048_3	ENSG00000102048	ASB9	5.3222	0.725934	(0.712,0.785]
ENSG00000165633_1	ENSG00000165633	VSTM4	4.35139	0.708568	(0.642,0.712]
ENSG00000072210_2	ENSG00000072210	ALDH3A2	6.42652	0.793178	(0.785,0.989]
ENSG00000072210_3	ENSG00000072210	ALDH3A2	6.11319	0.793178	(0.785,0.989]
ENSG00000137203_5	ENSG00000137203	TFAP2A	3.48495	0.357461	[0.164,0.56]
ENSG00000244687_1	ENSG00000244687	UBE2V1	3.83565	0.750923	(0.712,0.785]
ENSG00000134222_2	ENSG00000134222	PSRC1	4.68247	0.734997	(0.712,0.785]
ENSG00000010244_1	ENSG00000010244	ZNF207	6.11141	0.459218	[0.164,0.56]
ENSG00000102572_1	ENSG00000102572	STK24	5.1218	0.794209	(0.785,0.989]
ENSG00000167380_1	ENSG00000167380	ZNF226	3.7375	0.535856	[0.164,0.56]
ENSG00000102103_1	ENSG00000102103	PQBP1	6.01546	0.525045	[0.164,0.56]
ENSG00000139531_1	ENSG00000139531	SUOX	5.01275	0.555154	[0.164,0.56]
ENSG00000181191_1	ENSG00000181191	PJA1	5.85537	0.525158	[0.164,0.56]
ENSG00000089127_1	ENSG00000089127	OAS1	5.48243	0.434308	[0.164,0.56]
ENSG00000078699_1	ENSG00000078699	CBFA2T2	3.93521	0.659408	(0.642,0.712]
ENSG00000167325_1	ENSG00000167325	RRM1	4.42875	0.565442	(0.56,0.642]
ENSG00000167325_2	ENSG00000167325	RRM1	4.63582	0.565442	(0.56,0.642]
ENSG00000129197_1	ENSG00000129197	RPAIN	3.69731	0.767589	(0.712,0.785]
ENSG00000162694_2	ENSG00000162694	EXTL2	4.79964	0.595763	(0.56,0.642]
ENSG00000182087_1	ENSG00000182087	TMEM259	3.99403	0.696831	(0.642,0.712]
ENSG00000158234_1	ENSG00000158234	FAIM	4.50124	0.237333	[0.164,0.56]
ENSG00000158234_2	ENSG00000158234	FAIM	5.0948	0.237333	[0.164,0.56]
ENSG00000135821_1	ENSG00000135821	GLUL	4.7588	0.769375	(0.712,0.785]
ENSG00000178927_1	ENSG00000178927	CYBC1	4.55314	0.574491	(0.56,0.642]
ENSG00000120832_1	ENSG00000120832	MTERF2	4.1345	0.618906	(0.56,0.642]
ENSG00000120832_2	ENSG00000120832	MTERF2	4.53465	0.618906	(0.56,0.642]
ENSG00000116990_1	ENSG00000116990	MYCL	4.83606	0.663033	(0.642,0.712]
ENSG00000182768_1	ENSG00000182768	NGRN	3.22145	0.515066	[0.164,0.56]
ENSG00000101138_1	ENSG00000101138	CSTF1	4.59699	0.601161	(0.56,0.642]
ENSG00000105393_1	ENSG00000105393	BABAM1	3.62573	0.758775	(0.712,0.785]
ENSG00000128487_1	ENSG00000128487	SPECC1	3.67534	0.726531	(0.712,0.785]
ENSG00000128487_2	ENSG00000128487	SPECC1	3.4341	0.726531	(0.712,0.785]
ENSG00000203778_1	ENSG00000203778	FAM229B	3.92305	0.469817	[0.164,0.56]
ENSG00000126858_1	ENSG00000126858	RHOT1	4.09703	0.864652	(0.785,0.989]
ENSG00000126858_2	ENSG00000126858	RHOT1	4.09501	0.864652	(0.785,0.989]
ENSG00000104205_2	ENSG00000104205	SGK3	3.79062	0.345498	[0.164,0.56]
ENSG00000149743_1	ENSG00000149743	TRPT1	3.63063	0.674514	(0.642,0.712]
ENSG00000151923_2	ENSG00000151923	TIAL1	5.21833	0.774371	(0.712,0.785]
ENSG00000151923_4	ENSG00000151923	TIAL1	4.717	0.774371	(0.712,0.785]
ENSG00000171848_1	ENSG00000171848	RRM2	5.7283	0.579857	(0.56,0.642]
ENSG00000205730_1	ENSG00000205730	ITPRIPL2	4.78072	0.768659	(0.712,0.785]
ENSG00000205730_2	ENSG00000205730	ITPRIPL2	4.70315	0.768659	(0.712,0.785]
ENSG00000154153_1	ENSG00000154153	RETREG1	5.40028	0.74403	(0.712,0.785]
ENSG00000177576_2	ENSG00000177576	C18orf32	2.98574	0.673255	(0.642,0.712]
ENSG00000177576_3	ENSG00000177576	C18orf32	3.48053	0.673255	(0.642,0.712]
ENSG00000167106_1	ENSG00000167106	FAM102A	4.58065	0.547433	[0.164,0.56]
ENSG00000167106_2	ENSG00000167106	FAM102A	4.90583	0.547433	[0.164,0.56]
ENSG00000167106_3	ENSG00000167106	FAM102A	3.92862	0.547433	[0.164,0.56]
ENSG00000115207_3	ENSG00000115207	GTF3C2	4.47575	0.572328	(0.56,0.642]
ENSG00000059145_1	ENSG00000059145	UNKL	4.15159	0.586318	(0.56,0.642]
ENSG00000170037_1	ENSG00000170037	CNTROB	4.87991	0.538102	[0.164,0.56]
ENSG00000122644_1	ENSG00000122644	ARL4A	3.62259	0.640223	(0.56,0.642]
ENSG00000123130_1	ENSG00000123130	ACOT9	5.46649	0.656392	(0.642,0.712]
ENSG00000151500_1	ENSG00000151500	THYN1	5.43702	0.763062	(0.712,0.785]
ENSG00000117598_1	ENSG00000117598	PLPPR5	3.81217	0.577808	(0.56,0.642]
ENSG00000117598_2	ENSG00000117598	PLPPR5	4.82475	0.577808	(0.56,0.642]
ENSG00000117598_3	ENSG00000117598	PLPPR5	4.17446	0.577808	(0.56,0.642]
ENSG00000047634_1	ENSG00000047634	SCML1	3.9133	0.619584	(0.56,0.642]
ENSG00000047634_2	ENSG00000047634	SCML1	3.69591	0.602845	(0.56,0.642]
ENSG00000145284_1	ENSG00000145284	SCD5	4.56067	0.69841	(0.642,0.712]
ENSG00000145284_2	ENSG00000145284	SCD5	5.3884	0.69841	(0.642,0.712]
ENSG00000145741_1	ENSG00000145741	BTF3	4.94989	0.474981	[0.164,0.56]
ENSG00000114942_2	ENSG00000114942	EEF1B2	4.46259	0.844874	(0.785,0.989]
ENSG00000239282_2	ENSG00000239282	CASTOR1	4.63916	0.846891	(0.785,0.989]
ENSG00000150764_3	ENSG00000150764	DIXDC1	5.09582	0.601147	(0.56,0.642]
ENSG00000157637_1	ENSG00000157637	SLC38A10	5.45328	0.607817	(0.56,0.642]
ENSG00000157637_2	ENSG00000157637	SLC38A10	5.02261	0.607817	(0.56,0.642]
ENSG00000152939_1	ENSG00000152939	MARVELD2	5.35893	0.373408	[0.164,0.56]
ENSG00000197119_2	ENSG00000197119	SLC25A29	5.72505	0.864287	(0.785,0.989]
ENSG00000171700_1	ENSG00000171700	RGS19	4.19672	0.630168	(0.56,0.642]
ENSG00000072518_1	ENSG00000072518	MARK2	4.37814	0.795907	(0.785,0.989]
ENSG00000103148_2	ENSG00000103148	NPRL3	4.06159	0.803711	(0.785,0.989]
ENSG00000154839_2	ENSG00000154839	SKA1	4.26973	0.682949	(0.642,0.712]
ENSG00000154839_3	ENSG00000154839	SKA1	5.32331	0.682949	(0.642,0.712]
ENSG00000175066_1	ENSG00000175066	GK5	4.18184	0.667218	(0.642,0.712]
ENSG00000135924_1	ENSG00000135924	DNAJB2	4.82064	0.715925	(0.712,0.785]
ENSG00000152056_1	ENSG00000152056	AP1S3	4.02463	0.687307	(0.642,0.712]
ENSG00000129657_2	ENSG00000129657	SEC14L1	4.56723	0.652271	(0.642,0.712]
ENSG00000129657_3	ENSG00000129657	SEC14L1	4.71208	0.652271	(0.642,0.712]
ENSG00000164114_4	ENSG00000164114	MAP9	3.8052	0.468999	[0.164,0.56]
ENSG00000137504_1	ENSG00000137504	CREBZF	4.69815	0.56932	(0.56,0.642]
ENSG00000167645_3	ENSG00000167645	YIF1B	5.39515	0.566838	(0.56,0.642]
ENSG00000167645_1	ENSG00000167645	YIF1B	5.19028	0.619595	(0.56,0.642]
ENSG00000140553_1	ENSG00000140553	UNC45A	4.0717	0.686664	(0.642,0.712]
ENSG00000158796_5	ENSG00000158796	DEDD	5.5177	0.902398	(0.785,0.989]
ENSG00000284906_1	ENSG00000284906	ARHGAP11B	2.75064	0.53269	[0.164,0.56]
ENSG00000204237_1	ENSG00000204237	OXLD1	3.48465	0.516967	[0.164,0.56]
ENSG00000176244_1	ENSG00000176244	ACBD7	2.98769	0.970543	(0.785,0.989]
ENSG00000138400_1	ENSG00000138400	MDH1B	4.089	0.797504	(0.785,0.989]
ENSG00000198482_1	ENSG00000198482	ZNF808	3.37323	0.302538	[0.164,0.56]
ENSG00000175854_1	ENSG00000175854	SWI5	3.10207	0.75084	(0.712,0.785]
ENSG00000196937_1	ENSG00000196937	FAM3C	4.79109	0.640159	(0.56,0.642]
ENSG00000118785_1	ENSG00000118785	SPP1	6.31315	0.579217	(0.56,0.642]
ENSG00000106330_1	ENSG00000106330	MOSPD3	2.42425	0.505372	[0.164,0.56]
ENSG00000119684_1	ENSG00000119684	MLH3	4.09449	0.576925	(0.56,0.642]
ENSG00000214510_2	ENSG00000214510	SPINK13	3.93213	0.490853	[0.164,0.56]
ENSG00000286140_3	ENSG00000168802	CHTF8	4.31675	0.485068	[0.164,0.56]
ENSG00000113648_2	ENSG00000113648	MACROH2A1	6.0739	0.825763	(0.785,0.989]
ENSG00000113648_4	ENSG00000113648	MACROH2A1	5.67394	0.825763	(0.785,0.989]
ENSG00000080822_1	ENSG00000080822	CLDND1	3.70664	0.667791	(0.642,0.712]
ENSG00000163291_1	ENSG00000163291	PAQR3	3.72149	0.7102	(0.642,0.712]
ENSG00000143409_1	ENSG00000143409	MINDY1	5.59052	0.671174	(0.642,0.712]
ENSG00000156521_3	ENSG00000156521	TYSND1	4.64098	0.877422	(0.785,0.989]
ENSG00000109184_1	ENSG00000109184	DCUN1D4	5.27453	0.564293	(0.56,0.642]
ENSG00000063854_2	ENSG00000063854	HAGH	5.92523	0.847173	(0.785,0.989]
ENSG00000139131_1	ENSG00000139131	YARS2	5.97307	0.842695	(0.785,0.989]
ENSG00000139131_2	ENSG00000139131	YARS2	4.31577	0.579167	(0.56,0.642]
ENSG00000164221_1	ENSG00000164221	CCDC112	4.2476	0.822578	(0.785,0.989]
ENSG00000164221_2	ENSG00000164221	CCDC112	4.20648	0.822578	(0.785,0.989]
ENSG00000136147_1	ENSG00000136147	PHF11	5.67429	0.715657	(0.712,0.785]
ENSG00000065802_1	ENSG00000065802	ASB1	3.87405	0.728829	(0.712,0.785]
ENSG00000065802_2	ENSG00000065802	ASB1	3.72818	0.728829	(0.712,0.785]
ENSG00000065802_3	ENSG00000065802	ASB1	3.31355	0.728829	(0.712,0.785]
ENSG00000150712_1	ENSG00000150712	MTMR12	3.16584	0.590591	(0.56,0.642]
ENSG00000150712_2	ENSG00000150712	MTMR12	3.86828	0.590591	(0.56,0.642]
ENSG00000128923_1	ENSG00000128923	MINDY2	4.86122	0.669655	(0.642,0.712]
ENSG00000128923_2	ENSG00000128923	MINDY2	4.47088	0.669655	(0.642,0.712]
ENSG00000176783_3	ENSG00000176783	RUFY1	4.26528	0.490382	[0.164,0.56]
ENSG00000005486_1	ENSG00000005486	RHBDD2	3.43478	0.595086	(0.56,0.642]
ENSG00000005486_2	ENSG00000005486	RHBDD2	3.39458	0.595086	(0.56,0.642]
ENSG00000164638_1	ENSG00000164638	SLC29A4	3.64608	0.739158	(0.712,0.785]
ENSG00000149503_2	ENSG00000149503	INCENP	3.58361	0.842993	(0.785,0.989]
ENSG00000151116_2	ENSG00000151116	UEVLD	5.12226	0.761898	(0.712,0.785]
ENSG00000125898_1	ENSG00000125898	FAM110A	4.85612	0.762405	(0.712,0.785]
ENSG00000125898_2	ENSG00000125898	FAM110A	5.05792	0.762405	(0.712,0.785]
ENSG00000154845_1	ENSG00000154845	PPP4R1	4.43663	0.808528	(0.785,0.989]
ENSG00000173588_3	ENSG00000173588	CEP83	3.74766	0.34561	[0.164,0.56]
ENSG00000083799_3	ENSG00000083799	CYLD	3.37916	0.522595	[0.164,0.56]
ENSG00000172748_2	ENSG00000172748	ZNF596	3.63426	0.563276	(0.56,0.642]
ENSG00000109685_1	ENSG00000109685	NSD2	3.85911	0.564665	(0.56,0.642]
ENSG00000188603_1	ENSG00000188603	CLN3	4.62022	0.55301	[0.164,0.56]
ENSG00000153113_5	ENSG00000153113	CAST	4.54489	0.493391	[0.164,0.56]
ENSG00000181029_1	ENSG00000181029	TRAPPC5	3.67068	0.884402	(0.785,0.989]
ENSG00000100997_1	ENSG00000100997	ABHD12	4.33477	0.697026	(0.642,0.712]
ENSG00000111860_3	ENSG00000111860	CEP85L	3.80726	0.662676	(0.642,0.712]
ENSG00000046647_1	ENSG00000046647	GEMIN8	5.89012	0.643667	(0.642,0.712]
ENSG00000046647_2	ENSG00000046647	GEMIN8	5.63522	0.643667	(0.642,0.712]
ENSG00000046647_3	ENSG00000046647	GEMIN8	5.77955	0.643667	(0.642,0.712]
ENSG00000176046_4	ENSG00000176046	NUPR1	2.68927	0.868727	(0.785,0.989]
ENSG00000080845_1	ENSG00000080845	DLGAP4	4.64951	0.483044	[0.164,0.56]
ENSG00000120963_1	ENSG00000120963	ZNF706	3.95474	0.538139	[0.164,0.56]
ENSG00000139734_1	ENSG00000139734	DIAPH3	3.75138	0.752926	(0.712,0.785]
ENSG00000068120_1	ENSG00000068120	COASY	3.85358	0.592509	(0.56,0.642]
ENSG00000103495_3	ENSG00000103495	MAZ	2.53213	0.693264	(0.642,0.712]
ENSG00000103495_6	ENSG00000103495	MAZ	4.98266	0.576207	(0.56,0.642]
ENSG00000171055_1	ENSG00000171055	FEZ2	5.37965	0.866848	(0.785,0.989]
ENSG00000128513_2	ENSG00000128513	POT1	4.5986	0.626854	(0.56,0.642]
ENSG00000003249_2	ENSG00000003249	DBNDD1	2.94267	0.739929	(0.712,0.785]
ENSG00000205138_1	ENSG00000205138	SDHAF1	3.56146	0.700084	(0.642,0.712]
ENSG00000124104_1	ENSG00000124104	SNX21	3.47936	0.486236	[0.164,0.56]
ENSG00000124104_3	ENSG00000124104	SNX21	3.98538	0.776558	(0.712,0.785]
ENSG00000155366_1	ENSG00000155366	RHOC	4.78679	0.851242	(0.785,0.989]
ENSG00000214941_1	ENSG00000214941	ZSWIM7	2.90808	0.841094	(0.785,0.989]
ENSG00000130202_1	ENSG00000130202	NECTIN2	6.28777	0.748571	(0.712,0.785]
ENSG00000130202_2	ENSG00000130202	NECTIN2	5.54162	0.748571	(0.712,0.785]
ENSG00000112305_1	ENSG00000112305	SMAP1	4.50215	0.876125	(0.785,0.989]
ENSG00000112305_2	ENSG00000112305	SMAP1	5.3626	0.876125	(0.785,0.989]
ENSG00000155755_1	ENSG00000155755	TMEM237	4.67521	0.758755	(0.712,0.785]
ENSG00000145545_1	ENSG00000145545	SRD5A1	4.01411	0.753123	(0.712,0.785]
ENSG00000145545_2	ENSG00000145545	SRD5A1	3.72011	0.753123	(0.712,0.785]
ENSG00000145545_3	ENSG00000145545	SRD5A1	3.40097	0.753123	(0.712,0.785]
ENSG00000173848_1	ENSG00000173848	NET1	5.04227	0.736656	(0.712,0.785]
ENSG00000123473_2	ENSG00000123473	STIL	3.57697	0.782886	(0.712,0.785]
ENSG00000132781_1	ENSG00000132781	MUTYH	3.28685	0.702102	(0.642,0.712]
ENSG00000132781_3	ENSG00000132781	MUTYH	4.44875	0.726558	(0.712,0.785]
ENSG00000132781_4	ENSG00000132781	MUTYH	4.90572	0.726558	(0.712,0.785]
ENSG00000132781_5	ENSG00000132781	MUTYH	3.89415	0.735843	(0.712,0.785]
ENSG00000276043_1	ENSG00000276043	UHRF1	4.1889	0.787737	(0.785,0.989]
ENSG00000244274_1	ENSG00000244274	DBNDD2	3.75392	0.704932	(0.642,0.712]
ENSG00000244274_2	ENSG00000244274	DBNDD2	3.37242	0.760339	(0.712,0.785]
ENSG00000244274_3	ENSG00000244274	DBNDD2	3.71849	0.760339	(0.712,0.785]
ENSG00000244274_4	ENSG00000244274	DBNDD2	3.72159	0.760339	(0.712,0.785]
ENSG00000163485_1	ENSG00000163485	ADORA1	5.39673	0.777405	(0.712,0.785]
ENSG00000163485_2	ENSG00000163485	ADORA1	5.24056	0.777405	(0.712,0.785]
ENSG00000198258_1	ENSG00000198258	UBL5	2.90593	0.578309	(0.56,0.642]
ENSG00000198258_2	ENSG00000198258	UBL5	2.63305	0.578309	(0.56,0.642]
ENSG00000188725_1	ENSG00000188725	SMIM15	4.28857	0.588033	(0.56,0.642]
ENSG00000196502_1	ENSG00000196502	SULT1A1	5.84712	0.788867	(0.785,0.989]
ENSG00000196502_2	ENSG00000196502	SULT1A1	5.93359	0.788867	(0.785,0.989]
ENSG00000196502_3	ENSG00000196502	SULT1A1	5.99146	0.788867	(0.785,0.989]
ENSG00000198203_3	ENSG00000198203	SULT1C2	5.72993	0.682557	(0.642,0.712]
ENSG00000198203_7	ENSG00000198203	SULT1C2	5.27995	0.682557	(0.642,0.712]
ENSG00000067182_1	ENSG00000067182	TNFRSF1A	5.2508	0.586015	(0.56,0.642]
ENSG00000067182_2	ENSG00000067182	TNFRSF1A	5.24125	0.586015	(0.56,0.642]
ENSG00000067182_3	ENSG00000067182	TNFRSF1A	5.10099	0.586015	(0.56,0.642]
ENSG00000176890_1	ENSG00000176890	TYMS	5.31962	0.753958	(0.712,0.785]
ENSG00000176890_2	ENSG00000176890	TYMS	6.01312	0.753958	(0.712,0.785]
ENSG00000176890_3	ENSG00000176890	TYMS	6.11304	0.753958	(0.712,0.785]
ENSG00000176890_4	ENSG00000176890	TYMS	5.25405	0.753958	(0.712,0.785]
ENSG00000167165_4	ENSG00000167165	UGT1A6	4.36477	0.69258	(0.642,0.712]
ENSG00000131069_2	ENSG00000131069	ACSS2	4.58517	0.629435	(0.56,0.642]
ENSG00000188171_1	ENSG00000188171	ZNF626	3.59727	0.589242	(0.56,0.642]
ENSG00000232859_1	ENSG00000232859	LYRM9	2.60127	0.592498	(0.56,0.642]
ENSG00000232859_2	ENSG00000232859	LYRM9	3.45876	0.592498	(0.56,0.642]
ENSG00000232859_3	ENSG00000232859	LYRM9	3.07031	0.592498	(0.56,0.642]
ENSG00000108312_10	ENSG00000108312	UBTF	3.73809	0.619094	(0.56,0.642]
ENSG00000103064_1	ENSG00000103064	SLC7A6	4.47357	0.553786	[0.164,0.56]
ENSG00000060749_1	ENSG00000060749	QSER1	3.33797	0.812485	(0.785,0.989]
ENSG00000153914_1	ENSG00000153914	SREK1	5.1462	0.647586	(0.642,0.712]
ENSG00000153914_2	ENSG00000153914	SREK1	3.84243	0.647586	(0.642,0.712]
ENSG00000138674_3	ENSG00000138674	SEC31A	4.0187	0.755233	(0.712,0.785]
ENSG00000138674_4	ENSG00000138674	SEC31A	3.74355	0.755233	(0.712,0.785]
ENSG00000100461_1	ENSG00000100461	RBM23	5.61835	0.694731	(0.642,0.712]
ENSG00000130714_1	ENSG00000130714	POMT1	5.22983	0.550413	[0.164,0.56]
ENSG00000083828_1	ENSG00000083828	ZNF586	3.67313	0.775502	(0.712,0.785]
ENSG00000150551_1	ENSG00000150551	LYPD1	2.97262	0.523351	[0.164,0.56]
ENSG00000150551_2	ENSG00000150551	LYPD1	2.55696	0.523351	[0.164,0.56]
ENSG00000150551_3	ENSG00000150551	LYPD1	3.69004	0.523351	[0.164,0.56]
ENSG00000111371_1	ENSG00000111371	SLC38A1	3.47495	0.489139	[0.164,0.56]
ENSG00000111371_2	ENSG00000111371	SLC38A1	4.46152	0.489139	[0.164,0.56]
ENSG00000204576_3	ENSG00000204576	PRR3	3.50485	0.783137	(0.712,0.785]
ENSG00000204576_4	ENSG00000204576	PRR3	3.57664	0.783137	(0.712,0.785]
ENSG00000204576_5	ENSG00000204576	PRR3	3.23738	0.783137	(0.712,0.785]
ENSG00000173065_1	ENSG00000173065	FAM222B	4.44116	0.470182	[0.164,0.56]
ENSG00000163719_1	ENSG00000163719	MTMR14	4.72323	0.835269	(0.785,0.989]
ENSG00000117362_1	ENSG00000117362	APH1A	3.83249	0.733596	(0.712,0.785]
ENSG00000145779_2	ENSG00000145779	TNFAIP8	4.37238	0.57408	(0.56,0.642]
ENSG00000106608_2	ENSG00000106608	URGCP	4.03012	0.708834	(0.642,0.712]
ENSG00000106608_1	ENSG00000106608	URGCP	3.26591	0.617041	(0.56,0.642]
ENSG00000198160_1	ENSG00000198160	MIER1	4.05847	0.550164	[0.164,0.56]
ENSG00000198160_3	ENSG00000198160	MIER1	4.01509	0.477603	[0.164,0.56]
ENSG00000198160_4	ENSG00000198160	MIER1	4.22534	0.738014	(0.712,0.785]
ENSG00000198160_5	ENSG00000198160	MIER1	4.13027	0.738014	(0.712,0.785]
ENSG00000198160_7	ENSG00000198160	MIER1	4.48061	0.738014	(0.712,0.785]
ENSG00000134590_1	ENSG00000134590	RTL8C	3.69515	0.800743	(0.785,0.989]
ENSG00000134590_2	ENSG00000134590	RTL8C	3.45949	0.800743	(0.785,0.989]
ENSG00000212747_1	ENSG00000212747	RTL8B	3.54497	0.806792	(0.785,0.989]
ENSG00000118900_2	ENSG00000118900	UBN1	4.63995	0.678576	(0.642,0.712]
ENSG00000008838_1	ENSG00000008838	MED24	4.77232	0.561621	(0.56,0.642]
ENSG00000126777_1	ENSG00000126777	KTN1	5.28997	0.695952	(0.642,0.712]
ENSG00000182400_1	ENSG00000182400	TRAPPC6B	4.10695	0.65979	(0.642,0.712]
ENSG00000214753_1	ENSG00000214753	HNRNPUL2	5.56202	0.871623	(0.785,0.989]
ENSG00000214753_2	ENSG00000214753	HNRNPUL2	5.86651	0.871623	(0.785,0.989]
ENSG00000214753_3	ENSG00000214753	HNRNPUL2	5.16689	0.871623	(0.785,0.989]
ENSG00000214753_4	ENSG00000214753	HNRNPUL2	5.62009	0.871623	(0.785,0.989]
ENSG00000102547_2	ENSG00000102547	CAB39L	3.01334	0.411037	[0.164,0.56]
ENSG00000102531_1	ENSG00000102531	FNDC3A	4.25418	0.483693	[0.164,0.56]
ENSG00000106692_1	ENSG00000106692	FKTN	4.49704	0.374651	[0.164,0.56]
ENSG00000171298_2	ENSG00000171298	GAA	3.48124	0.684458	(0.642,0.712]
ENSG00000170266_3	ENSG00000170266	GLB1	4.66553	0.509785	[0.164,0.56]
ENSG00000091409_3	ENSG00000091409	ITGA6	5.34971	0.692079	(0.642,0.712]
ENSG00000109180_1	ENSG00000109180	OCIAD1	5.58569	0.64196	(0.56,0.642]
ENSG00000109180_2	ENSG00000109180	OCIAD1	5.12316	0.64196	(0.56,0.642]
ENSG00000109180_8	ENSG00000109180	OCIAD1	5.89384	0.717117	(0.712,0.785]
ENSG00000164751_1	ENSG00000164751	PEX2	3.77141	0.737624	(0.712,0.785]
ENSG00000134215_1	ENSG00000134215	VAV3	4.41015	0.558617	[0.164,0.56]
ENSG00000105287_4	ENSG00000105287	PRKD2	4.13456	0.608589	(0.56,0.642]
ENSG00000067066_1	ENSG00000067066	SP100	5.68987	0.776655	(0.712,0.785]
ENSG00000177311_1	ENSG00000177311	ZBTB38	4.23223	0.528115	[0.164,0.56]
ENSG00000177311_2	ENSG00000177311	ZBTB38	3.90743	0.528115	[0.164,0.56]
ENSG00000177311_4	ENSG00000177311	ZBTB38	4.41015	0.528115	[0.164,0.56]
ENSG00000185697_2	ENSG00000185697	MYBL1	5.29747	0.703793	(0.642,0.712]
ENSG00000185697_3	ENSG00000185697	MYBL1	4.75071	0.703793	(0.642,0.712]
ENSG00000102870_1	ENSG00000102870	ZNF629	3.85432	0.638455	(0.56,0.642]
ENSG00000102409_2	ENSG00000102409	BEX4	4.73464	0.69242	(0.642,0.712]
ENSG00000156232_1	ENSG00000156232	WHAMM	3.97657	0.831295	(0.785,0.989]
ENSG00000156232_2	ENSG00000156232	WHAMM	3.87413	0.831295	(0.785,0.989]
ENSG00000080224_2	ENSG00000080224	EPHA6	4.42271	0.365111	[0.164,0.56]
ENSG00000138346_1	ENSG00000138346	DNA2	3.7396	0.798799	(0.785,0.989]
ENSG00000125734_2	ENSG00000125734	GPR108	3.07147	0.496529	[0.164,0.56]
ENSG00000177051_1	ENSG00000177051	FBXO46	3.89391	0.789855	(0.785,0.989]
ENSG00000214944_1	ENSG00000214944	ARHGEF28	3.37911	0.80953	(0.785,0.989]
ENSG00000214944_5	ENSG00000214944	ARHGEF28	4.2351	0.63746	(0.56,0.642]
ENSG00000172197_2	ENSG00000172197	MBOAT1	4.73902	0.669861	(0.642,0.712]
ENSG00000197933_1	ENSG00000197933	ZNF823	3.71943	0.666421	(0.642,0.712]
ENSG00000106780_1	ENSG00000106780	MEGF9	3.66159	0.451555	[0.164,0.56]
ENSG00000183401_1	ENSG00000183401	CCDC159	3.00159	0.463488	[0.164,0.56]
ENSG00000112837_2	ENSG00000112837	TBX18	4.90733	0.585389	(0.56,0.642]
ENSG00000122870_1	ENSG00000122870	BICC1	4.3011	0.915324	(0.785,0.989]
ENSG00000122870_2	ENSG00000122870	BICC1	3.63648	0.915324	(0.785,0.989]
ENSG00000122870_3	ENSG00000122870	BICC1	3.56015	0.915324	(0.785,0.989]
ENSG00000122870_4	ENSG00000122870	BICC1	3.18341	0.915324	(0.785,0.989]
ENSG00000150433_3	ENSG00000150433	TMEM218	3.2757	0.770236	(0.712,0.785]
ENSG00000128891_1	ENSG00000128891	CCDC32	4.39819	0.409109	[0.164,0.56]
ENSG00000188735_1	ENSG00000188735	TMEM120B	4.6819	0.62064	(0.56,0.642]
ENSG00000275342_1	ENSG00000275342	PRAG1	4.2859	0.65086	(0.642,0.712]
ENSG00000213221_1	ENSG00000213221	DNLZ	2.95146	0.642188	(0.56,0.642]
ENSG00000197879_3	ENSG00000197879	MYO1C	4.60061	0.676039	(0.642,0.712]
ENSG00000170619_1	ENSG00000170619	COMMD5	3.84072	0.68476	(0.642,0.712]
ENSG00000070495_1	ENSG00000070495	JMJD6	5.92669	0.679396	(0.642,0.712]
ENSG00000070495_2	ENSG00000070495	JMJD6	5.88531	0.679396	(0.642,0.712]
ENSG00000100320_1	ENSG00000100320	RBFOX2	5.47824	0.710471	(0.642,0.712]
ENSG00000100320_2	ENSG00000100320	RBFOX2	5.1167	0.710471	(0.642,0.712]
ENSG00000122390_4	ENSG00000122390	NAA60	3.59336	0.453872	[0.164,0.56]
ENSG00000196792_1	ENSG00000196792	STRN3	4.50427	0.726648	(0.712,0.785]
ENSG00000196792_2	ENSG00000196792	STRN3	5.33822	0.726648	(0.712,0.785]
ENSG00000162174_1	ENSG00000162174	ASRGL1	4.50806	0.762003	(0.712,0.785]
ENSG00000197343_3	ENSG00000197343	ZNF655	3.05819	0.694317	(0.642,0.712]
ENSG00000075702_1	ENSG00000075702	WDR62	4.76075	0.874443	(0.785,0.989]
ENSG00000196628_1	ENSG00000196628	TCF4	5.24462	0.486733	[0.164,0.56]
ENSG00000182134_1	ENSG00000182134	TDRKH	4.66179	0.560124	(0.56,0.642]
ENSG00000106397_1	ENSG00000106397	PLOD3	5.44544	0.787438	(0.785,0.989]
ENSG00000158186_1	ENSG00000158186	MRAS	3.71533	0.754411	(0.712,0.785]
ENSG00000158186_3	ENSG00000158186	MRAS	3.0791	0.754411	(0.712,0.785]
ENSG00000160404_1	ENSG00000160404	TOR2A	4.08452	0.656199	(0.642,0.712]
ENSG00000160404_2	ENSG00000160404	TOR2A	3.42153	0.656199	(0.642,0.712]
ENSG00000197343_1	ENSG00000197343	ZNF655	2.67562	0.694317	(0.642,0.712]
ENSG00000197343_5	ENSG00000197343	ZNF655	3.65001	0.694317	(0.642,0.712]
ENSG00000204922_1	ENSG00000204922	UQCC3	2.8283	0.800629	(0.785,0.989]
ENSG00000204922_2	ENSG00000204922	UQCC3	2.83505	0.800629	(0.785,0.989]
ENSG00000181826_1	ENSG00000181826	RELL1	3.92696	0.821467	(0.785,0.989]
ENSG00000181826_2	ENSG00000181826	RELL1	3.94915	0.821467	(0.785,0.989]
ENSG00000152620_2	ENSG00000152620	NADK2	5.52537	0.758558	(0.712,0.785]
ENSG00000214226_1	ENSG00000214226	C17orf67	3.18262	0.708362	(0.642,0.712]
ENSG00000214226_2	ENSG00000214226	C17orf67	2.66427	0.708362	(0.642,0.712]
ENSG00000206535_1	ENSG00000206535	LNP1	2.36096	0.547037	[0.164,0.56]
ENSG00000198561_1	ENSG00000198561	CTNND1	4.39978	0.53044	[0.164,0.56]
ENSG00000198561_2	ENSG00000198561	CTNND1	4.253	0.53044	[0.164,0.56]
ENSG00000167972_2	ENSG00000167972	ABCA3	3.82197	0.728903	(0.712,0.785]
ENSG00000215217_2	ENSG00000215217	C5orf49	2.82319	0.840971	(0.785,0.989]
ENSG00000159842_4	ENSG00000159842	ABR	5.21552	0.825463	(0.785,0.989]
ENSG00000131473_1	ENSG00000131473	ACLY	4.32692	0.740213	(0.712,0.785]
ENSG00000131473_2	ENSG00000131473	ACLY	4.18719	0.740213	(0.712,0.785]
ENSG00000168917_2	ENSG00000168917	SLC35G2	4.97911	0.631725	(0.56,0.642]
ENSG00000117262_1	ENSG00000117262	GPR89A	5.61098	0.627184	(0.56,0.642]
ENSG00000117262_2	ENSG00000117262	GPR89A	5.60999	0.627184	(0.56,0.642]
ENSG00000100412_1	ENSG00000100412	ACO2	3.57963	0.756345	(0.712,0.785]
ENSG00000100412_2	ENSG00000100412	ACO2	4.24869	0.756345	(0.712,0.785]
ENSG00000169813_1	ENSG00000169813	HNRNPF	5.49777	0.523959	[0.164,0.56]
ENSG00000169813_2	ENSG00000169813	HNRNPF	5.4261	0.523959	[0.164,0.56]
ENSG00000169813_3	ENSG00000169813	HNRNPF	5.46619	0.523959	[0.164,0.56]
ENSG00000169813_4	ENSG00000169813	HNRNPF	5.81414	0.523959	[0.164,0.56]
ENSG00000169813_5	ENSG00000169813	HNRNPF	5.53247	0.523959	[0.164,0.56]
ENSG00000122218_1	ENSG00000122218	COPA	4.1068	0.506191	[0.164,0.56]
ENSG00000108604_3	ENSG00000108604	SMARCD2	6.49365	0.752272	(0.712,0.785]
ENSG00000204642_1	ENSG00000204642	HLA-F	5.3859	0.761561	(0.712,0.785]
ENSG00000204642_2	ENSG00000204642	HLA-F	4.98884	0.606295	(0.56,0.642]
ENSG00000148803_1	ENSG00000148803	FUOM	3.28646	0.754874	(0.712,0.785]
ENSG00000163528_1	ENSG00000163528	CHCHD4	4.10467	0.766162	(0.712,0.785]
ENSG00000163528_2	ENSG00000163528	CHCHD4	3.97345	0.766162	(0.712,0.785]
ENSG00000100201_1	ENSG00000100201	DDX17	4.43593	0.658573	(0.642,0.712]
ENSG00000100201_2	ENSG00000100201	DDX17	4.40955	0.658573	(0.642,0.712]
ENSG00000068796_3	ENSG00000068796	KIF2A	4.42854	0.622799	(0.56,0.642]
ENSG00000109854_1	ENSG00000109854	HTATIP2	3.81369	0.533841	[0.164,0.56]
ENSG00000109854_2	ENSG00000109854	HTATIP2	5.28643	0.767044	(0.712,0.785]
ENSG00000079337_1	ENSG00000079337	RAPGEF3	5.22424	0.663974	(0.642,0.712]
ENSG00000079337_2	ENSG00000079337	RAPGEF3	5.0575	0.663974	(0.642,0.712]
ENSG00000111667_1	ENSG00000111667	USP5	4.80093	0.791335	(0.785,0.989]
ENSG00000071082_1	ENSG00000071082	RPL31	3.39529	0.720254	(0.712,0.785]
ENSG00000143612_1	ENSG00000143612	C1orf43	2.77098	0.83808	(0.785,0.989]
ENSG00000204673_1	ENSG00000204673	AKT1S1	3.32095	0.679725	(0.642,0.712]
ENSG00000166439_1	ENSG00000166439	RNF169	3.46913	0.796796	(0.785,0.989]
ENSG00000168243_4	ENSG00000168243	GNG4	2.36247	0.546506	[0.164,0.56]
ENSG00000163684_2	ENSG00000163684	RPP14	4.37861	0.626768	(0.56,0.642]
ENSG00000177951_1	ENSG00000177951	BET1L	3.01366	0.880411	(0.785,0.989]
ENSG00000177150_1	ENSG00000177150	FAM210A	5.234	0.524532	[0.164,0.56]
ENSG00000148019_1	ENSG00000148019	CEP78	4.83142	0.65964	(0.642,0.712]
ENSG00000164402_1	ENSG00000164402	SEPTIN8	4.32919	0.841398	(0.785,0.989]
ENSG00000164402_2	ENSG00000164402	SEPTIN8	4.60395	0.841398	(0.785,0.989]
ENSG00000164402_3	ENSG00000164402	SEPTIN8	6.00131	0.841398	(0.785,0.989]
ENSG00000164402_4	ENSG00000164402	SEPTIN8	5.89799	0.841398	(0.785,0.989]
ENSG00000106479_1	ENSG00000106479	ZNF862	3.52773	0.859589	(0.785,0.989]
ENSG00000081665_2	ENSG00000081665	ZNF506	4.03294	0.569693	(0.56,0.642]
ENSG00000092330_1	ENSG00000092330	TINF2	4.74554	0.844187	(0.785,0.989]
ENSG00000135469_4	ENSG00000135469	COQ10A	2.93213	0.391496	[0.164,0.56]
ENSG00000090061_1	ENSG00000090061	CCNK	4.15442	0.413518	[0.164,0.56]
ENSG00000173442_1	ENSG00000173442	EHBP1L1	5.77152	0.837232	(0.785,0.989]
ENSG00000272391_2	ENSG00000272391	POM121C	4.95728	0.669662	(0.642,0.712]
ENSG00000272391_3	ENSG00000272391	POM121C	4.86017	0.669662	(0.642,0.712]
ENSG00000140474_1	ENSG00000140474	ULK3	3.21846	0.845175	(0.785,0.989]
ENSG00000117640_1	ENSG00000117640	MTFR1L	3.47218	0.381899	[0.164,0.56]
ENSG00000151233_2	ENSG00000151233	GXYLT1	5.55383	0.741935	(0.712,0.785]
ENSG00000176731_1	ENSG00000176731	RBIS	3.11399	0.697133	(0.642,0.712]
ENSG00000176731_2	ENSG00000176731	RBIS	3.37867	0.697133	(0.642,0.712]
ENSG00000163428_1	ENSG00000163428	LRRC58	5.58359	0.817505	(0.785,0.989]
ENSG00000163428_2	ENSG00000163428	LRRC58	5.33321	0.817505	(0.785,0.989]
ENSG00000163428_3	ENSG00000163428	LRRC58	4.59798	0.817505	(0.785,0.989]
ENSG00000163235_1	ENSG00000163235	TGFA	3.90648	0.651164	(0.642,0.712]
ENSG00000214022_1	ENSG00000214022	REPIN1	3.60131	0.496653	[0.164,0.56]
ENSG00000123154_2	ENSG00000123154	WDR83	5.20615	0.797058	(0.785,0.989]
ENSG00000123154_3	ENSG00000123154	WDR83	5.42673	0.797058	(0.785,0.989]
ENSG00000269335_5	ENSG00000269335	IKBKG	4.39351	0.416974	[0.164,0.56]
ENSG00000269335_6	ENSG00000269335	IKBKG	6.01465	0.416974	[0.164,0.56]
ENSG00000112419_2	ENSG00000112419	PHACTR2	3.64889	0.669562	(0.642,0.712]
ENSG00000132305_1	ENSG00000132305	IMMT	5.08747	0.572629	(0.56,0.642]
ENSG00000132305_2	ENSG00000132305	IMMT	4.61663	0.572629	(0.56,0.642]
ENSG00000170088_1	ENSG00000170088	TMEM192	4.77924	0.730238	(0.712,0.785]
ENSG00000170088_2	ENSG00000170088	TMEM192	4.23036	0.730238	(0.712,0.785]
ENSG00000121892_3	ENSG00000121892	PDS5A	4.30393	0.750204	(0.712,0.785]
ENSG00000006015_1	ENSG00000006015	REX1BD	3.71943	0.612104	(0.56,0.642]
ENSG00000154642_3	ENSG00000154642	C21orf91	4.17537	0.683751	(0.642,0.712]
ENSG00000196141_4	ENSG00000196141	SPATS2L	5.69409	0.740942	(0.712,0.785]
ENSG00000196141_5	ENSG00000196141	SPATS2L	4.30378	0.740942	(0.712,0.785]
ENSG00000196141_6	ENSG00000196141	SPATS2L	3.15146	0.740942	(0.712,0.785]
ENSG00000196141_7	ENSG00000196141	SPATS2L	3.27961	0.740942	(0.712,0.785]
ENSG00000196141_8	ENSG00000196141	SPATS2L	3.25677	0.740942	(0.712,0.785]
ENSG00000196141_3	ENSG00000196141	SPATS2L	4.86275	0.740942	(0.712,0.785]
ENSG00000138698_1	ENSG00000138698	RAP1GDS1	4.79399	0.823534	(0.785,0.989]
ENSG00000138698_2	ENSG00000138698	RAP1GDS1	4.69739	0.823534	(0.785,0.989]
ENSG00000056586_1	ENSG00000056586	RC3H2	3.03569	0.669524	(0.642,0.712]
ENSG00000056586_2	ENSG00000056586	RC3H2	2.78672	0.669524	(0.642,0.712]
ENSG00000170871_1	ENSG00000170871	KIAA0232	3.58007	0.394764	[0.164,0.56]
ENSG00000115762_2	ENSG00000115762	PLEKHB2	5.86713	0.78355	(0.712,0.785]
ENSG00000166451_2	ENSG00000166451	CENPN	2.81596	0.711203	(0.642,0.712]
ENSG00000107566_1	ENSG00000107566	ERLIN1	5.41953	0.603509	(0.56,0.642]
ENSG00000155868_2	ENSG00000155868	MED7	3.09861	0.638881	(0.56,0.642]
ENSG00000188610_2	ENSG00000188610	FAM72B	4.22999	0.720539	(0.712,0.785]
ENSG00000188610_3	ENSG00000188610	FAM72B	4.02832	0.720539	(0.712,0.785]
ENSG00000075624_1	ENSG00000075624	ACTB	6.36868	0.763026	(0.712,0.785]
ENSG00000285447_1	ENSG00000285447	ZNF883	2.36185	0.474495	[0.164,0.56]
ENSG00000154832_1	ENSG00000154832	CXXC1	4.57927	0.68709	(0.642,0.712]
ENSG00000078618_2	ENSG00000078618	NRDC	4.68946	0.356719	[0.164,0.56]
ENSG00000100350_1	ENSG00000100350	FOXRED2	5.85378	0.732404	(0.712,0.785]
ENSG00000100350_2	ENSG00000100350	FOXRED2	5.6583	0.732404	(0.712,0.785]
ENSG00000052723_1	ENSG00000052723	SIKE1	3.4119	0.489799	[0.164,0.56]
ENSG00000125944_1	ENSG00000125944	HNRNPR	5.82894	0.501382	[0.164,0.56]
ENSG00000129696_1	ENSG00000129696	TTI2	4.80626	0.646539	(0.642,0.712]
ENSG00000107372_1	ENSG00000107372	ZFAND5	5.75148	0.578949	(0.56,0.642]
ENSG00000107372_2	ENSG00000107372	ZFAND5	6.01194	0.578949	(0.56,0.642]
ENSG00000107372_3	ENSG00000107372	ZFAND5	5.53288	0.578949	(0.56,0.642]
ENSG00000091073_2	ENSG00000091073	DTX2	5.5422	0.755651	(0.712,0.785]
ENSG00000170949_1	ENSG00000170949	ZNF160	3.34071	0.698711	(0.642,0.712]
ENSG00000133818_3	ENSG00000133818	RRAS2	3.88462	0.587563	(0.56,0.642]
ENSG00000204120_1	ENSG00000204120	GIGYF2	3.52034	0.627684	(0.56,0.642]
ENSG00000189410_1	ENSG00000189410	SH2D5	4.85644	0.735059	(0.712,0.785]
ENSG00000148688_1	ENSG00000148688	RPP30	4.11959	0.792106	(0.785,0.989]
ENSG00000154274_1	ENSG00000154274	C4orf19	2.61637	0.569656	(0.56,0.642]
ENSG00000114120_1	ENSG00000114120	SLC25A36	4.66663	0.592733	(0.56,0.642]
ENSG00000203880_2	ENSG00000203880	PCMTD2	5.658	0.642052	(0.56,0.642]
ENSG00000156860_4	ENSG00000156860	FBRS	2.47627	0.56455	(0.56,0.642]
ENSG00000144120_2	ENSG00000144120	TMEM177	4.8929	0.534045	[0.164,0.56]
ENSG00000144120_1	ENSG00000144120	TMEM177	4.12093	0.534045	[0.164,0.56]
ENSG00000173482_1	ENSG00000173482	PTPRM	5.23325	0.739482	(0.712,0.785]
ENSG00000256806_1	ENSG00000256806	C17orf100	2.79844	0.839689	(0.785,0.989]
ENSG00000132382_1	ENSG00000132382	MYBBP1A	4.65538	0.798554	(0.785,0.989]
ENSG00000167766_3	ENSG00000167766	ZNF83	3.88024	0.597673	(0.56,0.642]
ENSG00000130939_1	ENSG00000130939	UBE4B	3.6784	0.712436	(0.712,0.785]
ENSG00000213965_1	ENSG00000213965	NUDT19	5.65712	0.688236	(0.642,0.712]
ENSG00000187808_2	ENSG00000187808	SOWAHD	5.21467	0.737885	(0.712,0.785]
ENSG00000162620_1	ENSG00000162620	LRRIQ3	2.83486	0.464987	[0.164,0.56]
ENSG00000162620_2	ENSG00000162620	LRRIQ3	2.92296	0.464987	[0.164,0.56]
ENSG00000119640_1	ENSG00000119640	ACYP1	3.01217	0.678118	(0.642,0.712]
ENSG00000196150_2	ENSG00000196150	ZNF250	3.71064	0.622156	(0.56,0.642]
ENSG00000196150_3	ENSG00000196150	ZNF250	3.94615	0.622156	(0.56,0.642]
ENSG00000135119_2	ENSG00000135119	RNFT2	5.29986	0.46514	[0.164,0.56]
ENSG00000204564_1	ENSG00000204564	C6orf136	4.25985	0.578896	(0.56,0.642]
ENSG00000137845_1	ENSG00000137845	ADAM10	4.87697	0.702503	(0.642,0.712]
ENSG00000137845_3	ENSG00000137845	ADAM10	4.91383	0.702503	(0.642,0.712]
ENSG00000196924_1	ENSG00000196924	FLNA	4.52682	0.606956	(0.56,0.642]
ENSG00000196924_2	ENSG00000196924	FLNA	4.16404	0.606956	(0.56,0.642]
ENSG00000160710_3	ENSG00000160710	ADAR	5.24362	0.751519	(0.712,0.785]
ENSG00000196235_1	ENSG00000196235	SUPT5H	4.63147	0.677693	(0.642,0.712]
ENSG00000092820_1	ENSG00000092820	EZR	4.96247	0.607551	(0.56,0.642]
ENSG00000092820_2	ENSG00000092820	EZR	4.21444	0.607551	(0.56,0.642]
ENSG00000092820_3	ENSG00000092820	EZR	4.65904	0.607551	(0.56,0.642]
ENSG00000254087_1	ENSG00000254087	LYN	5.62554	0.645006	(0.642,0.712]
ENSG00000065989_1	ENSG00000065989	PDE4A	3.32274	0.928433	(0.785,0.989]
ENSG00000196531_1	ENSG00000196531	NACA	5.18988	0.606552	(0.56,0.642]
ENSG00000215845_1	ENSG00000215845	TSTD1	3.06614	0.845496	(0.785,0.989]
ENSG00000257949_1	ENSG00000257949	TEN1	2.61328	0.577069	(0.56,0.642]
ENSG00000132405_3	ENSG00000132405	TBC1D14	2.60339	0.592809	(0.56,0.642]
ENSG00000151743_4	ENSG00000151743	AMN1	3.43841	0.714434	(0.712,0.785]
ENSG00000198728_1	ENSG00000198728	LDB1	5.85552	0.603284	(0.56,0.642]
ENSG00000172456_3	ENSG00000172456	FGGY	5.31374	0.564852	(0.56,0.642]
ENSG00000185090_1	ENSG00000185090	MANEAL	3.89728	0.776896	(0.712,0.785]
ENSG00000184640_1	ENSG00000184640	SEPTIN9	5.61704	0.854158	(0.785,0.989]
ENSG00000184640_2	ENSG00000184640	SEPTIN9	5.24453	0.854158	(0.785,0.989]
ENSG00000169519_2	ENSG00000169519	METTL15	5.40796	0.520723	[0.164,0.56]
ENSG00000050405_1	ENSG00000050405	LIMA1	3.61709	0.711238	(0.642,0.712]
ENSG00000006837_2	ENSG00000006837	CDKL3	2.76164	0.67605	(0.642,0.712]
ENSG00000025708_2	ENSG00000025708	TYMP	2.81896	0.789704	(0.785,0.989]
ENSG00000284194_1	ENSG00000025708	TYMP	3.18449	0.420746	[0.164,0.56]
ENSG00000121281_2	ENSG00000121281	ADCY7	4.49309	0.610123	(0.56,0.642]
ENSG00000257103_1	ENSG00000257103	LSM14A	2.87268	0.804823	(0.785,0.989]
ENSG00000257103_2	ENSG00000257103	LSM14A	4.71096	0.804823	(0.785,0.989]
ENSG00000257103_3	ENSG00000257103	LSM14A	5.32786	0.804823	(0.785,0.989]
ENSG00000143036_2	ENSG00000143036	SLC44A3	2.45749	0.44299	[0.164,0.56]
ENSG00000149554_1	ENSG00000149554	CHEK1	3.50565	0.724772	(0.712,0.785]
ENSG00000149554_2	ENSG00000149554	CHEK1	3.80117	0.724772	(0.712,0.785]
ENSG00000131446_1	ENSG00000131446	MGAT1	3.70373	0.706647	(0.642,0.712]
ENSG00000188176_1	ENSG00000188176	SMTNL2	5.91214	0.78164	(0.712,0.785]
ENSG00000173221_2	ENSG00000173221	GLRX	3.50324	0.764275	(0.712,0.785]
ENSG00000147872_1	ENSG00000147872	PLIN2	5.23414	0.694376	(0.642,0.712]
ENSG00000087266_1	ENSG00000087266	SH3BP2	3.86811	0.73863	(0.712,0.785]
ENSG00000185278_1	ENSG00000185278	ZBTB37	4.05065	0.878203	(0.785,0.989]
ENSG00000148308_2	ENSG00000148308	GTF3C5	5.75877	0.766151	(0.712,0.785]
ENSG00000148308_3	ENSG00000148308	GTF3C5	5.85667	0.766151	(0.712,0.785]
ENSG00000147526_1	ENSG00000147526	TACC1	5.50488	0.752264	(0.712,0.785]
ENSG00000275052_1	ENSG00000275052	PPP4R3B	4.33992	0.86051	(0.785,0.989]
ENSG00000275052_2	ENSG00000275052	PPP4R3B	3.993	0.86051	(0.785,0.989]
ENSG00000156110_2	ENSG00000156110	ADK	6.17153	0.822335	(0.785,0.989]
ENSG00000156110_3	ENSG00000156110	ADK	6.32282	0.822335	(0.785,0.989]
ENSG00000148926_1	ENSG00000148926	ADM	4.83835	0.75894	(0.712,0.785]
ENSG00000183018_2	ENSG00000183018	SPNS2	3.00278	0.738213	(0.712,0.785]
ENSG00000168273_3	ENSG00000168273	SMIM4	3.06958	0.588584	(0.56,0.642]
ENSG00000168273_4	ENSG00000168273	SMIM4	2.79311	0.588584	(0.56,0.642]
ENSG00000168273_5	ENSG00000168273	SMIM4	2.6016	0.588584	(0.56,0.642]
ENSG00000168273_7	ENSG00000168273	SMIM4	2.7147	0.588584	(0.56,0.642]
ENSG00000035687_1	ENSG00000035687	ADSS2	5.62283	0.847956	(0.785,0.989]
ENSG00000035687_2	ENSG00000035687	ADSS2	4.84799	0.847956	(0.785,0.989]
ENSG00000164823_1	ENSG00000164823	OSGIN2	4.048	0.591896	(0.56,0.642]
ENSG00000164823_2	ENSG00000164823	OSGIN2	3.58146	0.591896	(0.56,0.642]
ENSG00000181938_2	ENSG00000181938	GINS3	5.49836	0.745949	(0.712,0.785]
ENSG00000140521_1	ENSG00000140521	POLG	6.02345	0.721673	(0.712,0.785]
ENSG00000154146_2	ENSG00000154146	NRGN	3.38008	0.795953	(0.785,0.989]
ENSG00000072201_1	ENSG00000072201	LNX1	2.19963	0.379832	[0.164,0.56]
ENSG00000259431_1	ENSG00000259431	THTPA	1.99147	0.780682	(0.712,0.785]
ENSG00000259431_2	ENSG00000259431	THTPA	4.21704	0.780682	(0.712,0.785]
ENSG00000160991_1	ENSG00000160991	ORAI2	3.15098	0.733925	(0.712,0.785]
ENSG00000100280_1	ENSG00000100280	AP1B1	4.73741	0.717789	(0.712,0.785]
ENSG00000174227_1	ENSG00000174227	PIGG	4.62983	0.666392	(0.642,0.712]
ENSG00000003402_5	ENSG00000003402	CFLAR	4.37928	0.502795	[0.164,0.56]
ENSG00000003402_9	ENSG00000003402	CFLAR	4.42627	0.502795	[0.164,0.56]
ENSG00000003402_2	ENSG00000003402	CFLAR	4.98975	0.502795	[0.164,0.56]
ENSG00000003402_3	ENSG00000003402	CFLAR	4.9527	0.502795	[0.164,0.56]
ENSG00000169714_2	ENSG00000169714	CNBP	4.76475	0.692558	(0.642,0.712]
ENSG00000138375_3	ENSG00000138375	SMARCAL1	5.45335	0.597695	(0.56,0.642]
ENSG00000168769_1	ENSG00000168769	TET2	3.95599	0.554656	[0.164,0.56]
ENSG00000168769_2	ENSG00000168769	TET2	3.33214	0.554656	[0.164,0.56]
ENSG00000187164_1	ENSG00000187164	SHTN1	4.09545	0.759808	(0.712,0.785]
ENSG00000187164_2	ENSG00000187164	SHTN1	4.07672	0.759808	(0.712,0.785]
ENSG00000120693_1	ENSG00000120693	SMAD9	6.1715	0.267647	[0.164,0.56]
ENSG00000120693_2	ENSG00000120693	SMAD9	5.80213	0.267647	[0.164,0.56]
ENSG00000120693_3	ENSG00000120693	SMAD9	4.95608	0.267647	[0.164,0.56]
ENSG00000108468_1	ENSG00000108468	CBX1	5.41564	0.775762	(0.712,0.785]
ENSG00000105327_1	ENSG00000105327	BBC3	3.37645	0.597708	(0.56,0.642]
ENSG00000105327_2	ENSG00000105327	BBC3	3.2182	0.597708	(0.56,0.642]
ENSG00000105327_3	ENSG00000105327	BBC3	3.42635	0.597708	(0.56,0.642]
ENSG00000168936_2	ENSG00000168936	TMEM129	3.19744	0.799625	(0.785,0.989]
ENSG00000168936_4	ENSG00000168936	TMEM129	3.66393	0.799625	(0.785,0.989]
ENSG00000168936_5	ENSG00000168936	TMEM129	3.84986	0.799625	(0.785,0.989]
ENSG00000168936_6	ENSG00000168936	TMEM129	3.51086	0.799625	(0.785,0.989]
ENSG00000094916_2	ENSG00000094916	CBX5	4.88017	0.688711	(0.642,0.712]
ENSG00000116670_1	ENSG00000116670	MAD2L2	4.01317	0.755596	(0.712,0.785]
ENSG00000006576_1	ENSG00000006576	PHTF2	4.62691	0.606096	(0.56,0.642]
ENSG00000006576_2	ENSG00000006576	PHTF2	4.6214	0.606096	(0.56,0.642]
ENSG00000198040_2	ENSG00000198040	ZNF84	3.549	0.615413	(0.56,0.642]
ENSG00000124920_1	ENSG00000124920	MYRF	3.86737	0.781791	(0.712,0.785]
ENSG00000144401_4	ENSG00000144401	METTL21A	3.5301	0.786364	(0.785,0.989]
ENSG00000105928_1	ENSG00000105928	GSDME	6.06212	0.518238	[0.164,0.56]
ENSG00000160255_1	ENSG00000160255	ITGB2	5.38845	0.598328	(0.56,0.642]
ENSG00000105976_1	ENSG00000105976	MET	4.80808	0.591681	(0.56,0.642]
ENSG00000136881_1	ENSG00000136881	BAAT	3.96228	0.506068	[0.164,0.56]
ENSG00000136881_3	ENSG00000136881	BAAT	4.19311	0.506068	[0.164,0.56]
ENSG00000149925_3	ENSG00000149925	ALDOA	5.48909	0.768186	(0.712,0.785]
ENSG00000215193_2	ENSG00000215193	PEX26	3.49824	0.52135	[0.164,0.56]
ENSG00000113594_1	ENSG00000113594	LIFR	5.10752	0.485573	[0.164,0.56]
ENSG00000064601_2	ENSG00000064601	CTSA	4.92469	0.457987	[0.164,0.56]
ENSG00000100478_1	ENSG00000100478	AP4S1	3.55979	0.516982	[0.164,0.56]
ENSG00000198814_2	ENSG00000198814	GK	4.94278	0.540333	[0.164,0.56]
ENSG00000072274_2	ENSG00000072274	TFRC	4.15365	0.540915	[0.164,0.56]
ENSG00000141252_1	ENSG00000141252	VPS53	3.6362	0.650269	(0.642,0.712]
ENSG00000141252_2	ENSG00000141252	VPS53	3.40408	0.650269	(0.642,0.712]
ENSG00000153560_1	ENSG00000153560	UBP1	3.99187	0.816376	(0.785,0.989]
ENSG00000124788_1	ENSG00000124788	ATXN1	4.46489	0.609692	(0.56,0.642]
ENSG00000077264_1	ENSG00000077264	PAK3	4.76579	0.502418	[0.164,0.56]
ENSG00000077264_2	ENSG00000077264	PAK3	4.62287	0.502418	[0.164,0.56]
ENSG00000176485_1	ENSG00000176485	PLAAT3	4.27783	0.622764	(0.56,0.642]
ENSG00000176485_2	ENSG00000176485	PLAAT3	4.32828	0.622764	(0.56,0.642]
ENSG00000176485_3	ENSG00000176485	PLAAT3	4.8337	0.622764	(0.56,0.642]
ENSG00000176485_4	ENSG00000176485	PLAAT3	4.72975	0.622764	(0.56,0.642]
ENSG00000196151_2	ENSG00000196151	WDSUB1	4.3103	0.638836	(0.56,0.642]
ENSG00000168301_2	ENSG00000168301	KCTD6	3.76208	0.57761	(0.56,0.642]
ENSG00000164985_1	ENSG00000164985	PSIP1	4.61731	0.753819	(0.712,0.785]
ENSG00000164985_2	ENSG00000164985	PSIP1	4.70676	0.753819	(0.712,0.785]
ENSG00000144560_4	ENSG00000144560	VGLL4	4.93757	0.375599	[0.164,0.56]
ENSG00000144560_5	ENSG00000144560	VGLL4	2.86769	0.591185	(0.56,0.642]
ENSG00000102897_4	ENSG00000102897	LYRM1	3.01263	0.468794	[0.164,0.56]
ENSG00000102897_5	ENSG00000102897	LYRM1	3.21553	0.587071	(0.56,0.642]
ENSG00000102897_6	ENSG00000102897	LYRM1	2.97335	0.587071	(0.56,0.642]
ENSG00000134278_1	ENSG00000134278	SPIRE1	4.81607	0.745247	(0.712,0.785]
ENSG00000134278_2	ENSG00000134278	SPIRE1	4.34879	0.745247	(0.712,0.785]
ENSG00000134278_3	ENSG00000134278	SPIRE1	4.67368	0.745247	(0.712,0.785]
ENSG00000127616_1	ENSG00000127616	SMARCA4	3.9774	0.707151	(0.642,0.712]
ENSG00000127616_2	ENSG00000127616	SMARCA4	3.92059	0.707151	(0.642,0.712]
ENSG00000197111_2	ENSG00000197111	PCBP2	5.24375	0.731266	(0.712,0.785]
ENSG00000130204_1	ENSG00000130204	TOMM40	5.13297	0.829311	(0.785,0.989]
ENSG00000075413_1	ENSG00000075413	MARK3	5.03744	0.552588	[0.164,0.56]
ENSG00000187954_1	ENSG00000187954	CYHR1	3.69657	0.749801	(0.712,0.785]
ENSG00000147121_2	ENSG00000147121	KRBOX4	4.59604	0.707739	(0.642,0.712]
ENSG00000147121_3	ENSG00000147121	KRBOX4	4.4012	0.707739	(0.642,0.712]
ENSG00000205078_1	ENSG00000205078	SYCE1L	3.21688	0.47642	[0.164,0.56]
ENSG00000162929_2	ENSG00000162929	KIAA1841	4.06631	0.527441	[0.164,0.56]
ENSG00000153885_1	ENSG00000153885	KCTD15	4.4533	0.559043	[0.164,0.56]
ENSG00000104964_4	ENSG00000104964	TLE5	2.92417	0.610709	(0.56,0.642]
ENSG00000072110_1	ENSG00000072110	ACTN1	4.17118	0.769538	(0.712,0.785]
ENSG00000072110_2	ENSG00000072110	ACTN1	4.33336	0.769538	(0.712,0.785]
ENSG00000178295_3	ENSG00000178295	GEN1	3.68655	0.591472	(0.56,0.642]
ENSG00000065054_1	ENSG00000065054	SLC9A3R2	3.76951	0.935794	(0.785,0.989]
ENSG00000164620_2	ENSG00000164620	RELL2	3.83526	0.599634	(0.56,0.642]
ENSG00000171466_1	ENSG00000171466	ZNF562	3.7372	0.497843	[0.164,0.56]
ENSG00000160691_4	ENSG00000160691	SHC1	3.46462	0.627621	(0.56,0.642]
ENSG00000160691_5	ENSG00000160691	SHC1	2.61194	0.627621	(0.56,0.642]
ENSG00000160691_6	ENSG00000160691	SHC1	2.50585	0.627621	(0.56,0.642]
ENSG00000160691_2	ENSG00000160691	SHC1	5.58203	0.716005	(0.712,0.785]
ENSG00000063245_1	ENSG00000063245	EPN1	4.39249	0.857421	(0.785,0.989]
ENSG00000063245_2	ENSG00000063245	EPN1	3.18622	0.857421	(0.785,0.989]
ENSG00000025434_1	ENSG00000025434	NR1H3	4.46	0.701843	(0.642,0.712]
ENSG00000133265_1	ENSG00000133265	HSPBP1	6.18877	0.494328	[0.164,0.56]
ENSG00000126214_1	ENSG00000126214	KLC1	5.82574	0.444585	[0.164,0.56]
ENSG00000129968_1	ENSG00000129968	ABHD17A	2.79418	0.78477	(0.712,0.785]
ENSG00000129968_2	ENSG00000129968	ABHD17A	2.59513	0.78477	(0.712,0.785]
ENSG00000168056_1	ENSG00000168056	LTBP3	5.94893	0.564199	(0.56,0.642]
ENSG00000128641_1	ENSG00000128641	MYO1B	4.23047	0.812124	(0.785,0.989]
ENSG00000138434_3	ENSG00000138434	ITPRID2	3.32059	0.79209	(0.785,0.989]
ENSG00000138434_4	ENSG00000138434	ITPRID2	3.90477	0.79209	(0.785,0.989]
ENSG00000177683_1	ENSG00000177683	THAP5	4.40856	0.629956	(0.56,0.642]
ENSG00000005801_1	ENSG00000005801	ZNF195	3.43589	0.675459	(0.642,0.712]
ENSG00000008294_1	ENSG00000008294	SPAG9	4.42609	0.856735	(0.785,0.989]
ENSG00000273604_1	ENSG00000273604	EPOP	4.29431	0.730983	(0.712,0.785]
ENSG00000273604_2	ENSG00000273604	EPOP	2.80288	0.730983	(0.712,0.785]
ENSG00000164116_2	ENSG00000164116	GUCY1A1	4.69024	0.644867	(0.642,0.712]
ENSG00000164116_5	ENSG00000164116	GUCY1A1	4.95434	0.644867	(0.642,0.712]
ENSG00000100802_1	ENSG00000100802	C14orf93	4.28388	0.721977	(0.712,0.785]
ENSG00000018189_1	ENSG00000018189	RUFY3	4.8629	0.778213	(0.712,0.785]
ENSG00000170522_1	ENSG00000170522	ELOVL6	4.13683	0.586714	(0.56,0.642]
ENSG00000170234_1	ENSG00000170234	PWWP2A	4.82817	0.710136	(0.642,0.712]
ENSG00000165416_2	ENSG00000165416	SUGT1	5.40143	0.69352	(0.642,0.712]
ENSG00000165416_3	ENSG00000165416	SUGT1	4.77459	0.69352	(0.642,0.712]
ENSG00000079974_1	ENSG00000079974	RABL2B	4.64392	0.548015	[0.164,0.56]
ENSG00000188807_1	ENSG00000188807	TMEM201	5.74057	0.815118	(0.785,0.989]
ENSG00000161642_1	ENSG00000161642	ZNF385A	3.37021	0.851293	(0.785,0.989]
ENSG00000165802_1	ENSG00000165802	NSMF	2.58252	0.805206	(0.785,0.989]
ENSG00000135636_1	ENSG00000135636	DYSF	3.49773	0.654922	(0.642,0.712]
ENSG00000262919_2	ENSG00000262919	CCNQ	2.92145	0.59339	(0.56,0.642]
ENSG00000148337_2	ENSG00000148337	CIZ1	4.13885	0.719031	(0.712,0.785]
ENSG00000152348_1	ENSG00000152348	ATG10	3.94841	0.580944	(0.56,0.642]
ENSG00000131732_1	ENSG00000131732	ZCCHC9	3.90378	0.504233	[0.164,0.56]
ENSG00000175449_1	ENSG00000175449	RFESD	3.9802	0.43633	[0.164,0.56]
ENSG00000040933_1	ENSG00000040933	INPP4A	4.11932	0.598822	(0.56,0.642]
ENSG00000106460_1	ENSG00000106460	TMEM106B	5.13183	0.749049	(0.712,0.785]
ENSG00000106460_2	ENSG00000106460	TMEM106B	5.8455	0.749049	(0.712,0.785]
ENSG00000101236_1	ENSG00000101236	RNF24	4.53668	0.490527	[0.164,0.56]
ENSG00000157778_1	ENSG00000157778	PSMG3	2.71122	0.78277	(0.712,0.785]
ENSG00000107443_1	ENSG00000107443	CCNJ	2.78368	0.711468	(0.642,0.712]
ENSG00000136247_2	ENSG00000136247	ZDHHC4	3.11518	0.677954	(0.642,0.712]
ENSG00000146540_1	ENSG00000146540	C7orf50	4.20913	0.765603	(0.712,0.785]
ENSG00000144824_1	ENSG00000144824	PHLDB2	2.77344	0.522008	[0.164,0.56]
ENSG00000144824_3	ENSG00000144824	PHLDB2	3.3258	0.485818	[0.164,0.56]
ENSG00000144824_4	ENSG00000144824	PHLDB2	3.60966	0.485818	[0.164,0.56]
ENSG00000171492_1	ENSG00000171492	LRRC8D	3.93306	0.488482	[0.164,0.56]
ENSG00000171492_2	ENSG00000171492	LRRC8D	4.0249	0.488482	[0.164,0.56]
ENSG00000171492_5	ENSG00000171492	LRRC8D	3.5659	0.488482	[0.164,0.56]
ENSG00000196526_1	ENSG00000196526	AFAP1	4.59815	0.699408	(0.642,0.712]
ENSG00000162599_2	ENSG00000162599	NFIA	4.69219	0.498839	[0.164,0.56]
ENSG00000080493_1	ENSG00000080493	SLC4A4	3.81997	0.768756	(0.712,0.785]
ENSG00000198331_1	ENSG00000198331	HYLS1	5.40126	0.708629	(0.642,0.712]
ENSG00000135541_1	ENSG00000135541	AHI1	4.31549	0.603258	(0.56,0.642]
ENSG00000135541_3	ENSG00000135541	AHI1	3.95748	0.603258	(0.56,0.642]
ENSG00000146112_1	ENSG00000146112	PPP1R18	3.51316	0.787674	(0.785,0.989]
ENSG00000146112_2	ENSG00000146112	PPP1R18	2.93532	0.787674	(0.785,0.989]
ENSG00000088727_3	ENSG00000088727	KIF9	3.26822	0.585241	(0.56,0.642]
ENSG00000073712_1	ENSG00000073712	FERMT2	4.01032	0.813949	(0.785,0.989]
ENSG00000115459_1	ENSG00000115459	ELMOD3	3.46857	0.488491	[0.164,0.56]
ENSG00000115363_2	ENSG00000115363	EVA1A	4.58835	0.525533	[0.164,0.56]
ENSG00000163931_1	ENSG00000163931	TKT	4.67841	0.856665	(0.785,0.989]
ENSG00000075420_2	ENSG00000075420	FNDC3B	3.06859	0.375788	[0.164,0.56]
ENSG00000075420_3	ENSG00000075420	FNDC3B	2.87028	0.375788	[0.164,0.56]
ENSG00000163812_1	ENSG00000163812	ZDHHC3	2.86592	0.273094	[0.164,0.56]
ENSG00000173744_1	ENSG00000173744	AGFG1	5.84243	0.950099	(0.785,0.989]
ENSG00000173744_2	ENSG00000173744	AGFG1	3.48685	0.950099	(0.785,0.989]
ENSG00000151693_10	ENSG00000151693	ASAP2	2.97354	0.755687	(0.712,0.785]
ENSG00000151693_11	ENSG00000151693	ASAP2	2.92345	0.755687	(0.712,0.785]
ENSG00000204954_2	ENSG00000204954	C12orf73	3.24806	0.712811	(0.712,0.785]
ENSG00000224531_1	ENSG00000224531	SMIM13	3.10922	0.724864	(0.712,0.785]
ENSG00000224531_2	ENSG00000224531	SMIM13	3.18242	0.724864	(0.712,0.785]
ENSG00000181904_1	ENSG00000181904	C5orf24	5.01625	0.640493	(0.56,0.642]
ENSG00000181904_2	ENSG00000181904	C5orf24	4.19411	0.640493	(0.56,0.642]
ENSG00000181904_3	ENSG00000181904	C5orf24	4.90109	0.640493	(0.56,0.642]
ENSG00000181904_4	ENSG00000181904	C5orf24	4.70377	0.640493	(0.56,0.642]
ENSG00000116731_1	ENSG00000116731	PRDM2	3.5204	0.542526	[0.164,0.56]
ENSG00000055332_1	ENSG00000055332	EIF2AK2	4.34328	0.681392	(0.642,0.712]
ENSG00000090621_1	ENSG00000090621	PABPC4	3.43034	0.74768	(0.712,0.785]
ENSG00000117280_1	ENSG00000117280	RAB29	4.56974	0.729203	(0.712,0.785]
ENSG00000176209_1	ENSG00000176209	SMIM19	2.55139	0.736452	(0.712,0.785]
ENSG00000164924_1	ENSG00000164924	YWHAZ	5.67577	0.628372	(0.56,0.642]
ENSG00000154328_1	ENSG00000154328	NEIL2	3.04442	0.674215	(0.642,0.712]
ENSG00000154328_2	ENSG00000154328	NEIL2	4.50523	0.674215	(0.642,0.712]
ENSG00000122882_2	ENSG00000122882	ECD	4.20235	0.583132	(0.56,0.642]
ENSG00000139146_1	ENSG00000139146	SINHCAF	5.73197	0.547944	[0.164,0.56]
ENSG00000139146_2	ENSG00000139146	SINHCAF	5.6962	0.547944	[0.164,0.56]
ENSG00000139146_3	ENSG00000139146	SINHCAF	5.36719	0.547944	[0.164,0.56]
ENSG00000123096_1	ENSG00000123096	SSPN	4.1079	0.230973	[0.164,0.56]
ENSG00000143819_1	ENSG00000143819	EPHX1	5.73473	0.683396	(0.642,0.712]
ENSG00000143819_2	ENSG00000143819	EPHX1	5.42273	0.683396	(0.642,0.712]
ENSG00000104907_1	ENSG00000104907	TRMT1	4.88037	0.371464	[0.164,0.56]
ENSG00000104907_3	ENSG00000104907	TRMT1	4.53976	0.371464	[0.164,0.56]
ENSG00000196290_1	ENSG00000196290	NIF3L1	5.39321	0.265513	[0.164,0.56]
ENSG00000164897_1	ENSG00000164897	TMUB1	2.83412	0.844953	(0.785,0.989]
ENSG00000164897_2	ENSG00000164897	TMUB1	2.97221	0.844953	(0.785,0.989]
ENSG00000157379_1	ENSG00000157379	DHRS1	6.36302	0.626493	(0.56,0.642]
ENSG00000163870_1	ENSG00000163870	TPRA1	5.0902	0.782651	(0.712,0.785]
ENSG00000163870_2	ENSG00000163870	TPRA1	3.47205	0.782651	(0.712,0.785]
ENSG00000104679_1	ENSG00000104679	R3HCC1	3.85675	0.862017	(0.785,0.989]
ENSG00000119906_1	ENSG00000119906	SLF2	4.31488	0.811722	(0.785,0.989]
ENSG00000168813_1	ENSG00000168813	ZNF507	3.21471	0.527489	[0.164,0.56]
ENSG00000226742_1	ENSG00000226742	HSBP1L1	2.53921	0.738889	(0.712,0.785]
ENSG00000226742_2	ENSG00000226742	HSBP1L1	2.32133	0.738889	(0.712,0.785]
ENSG00000007080_1	ENSG00000007080	CCDC124	4.16641	0.581341	(0.56,0.642]
ENSG00000134504_1	ENSG00000134504	KCTD1	2.83529	0.572299	(0.56,0.642]
ENSG00000134504_2	ENSG00000134504	KCTD1	2.54558	0.572299	(0.56,0.642]
ENSG00000134504_3	ENSG00000134504	KCTD1	3.14967	0.572299	(0.56,0.642]
ENSG00000134504_6	ENSG00000134504	KCTD1	2.68251	0.572299	(0.56,0.642]
ENSG00000171729_1	ENSG00000171729	TMEM51	5.12524	0.64362	(0.642,0.712]
ENSG00000117625_1	ENSG00000117625	RCOR3	3.69715	0.597218	(0.56,0.642]
ENSG00000253719_1	ENSG00000253719	ATXN7L3B	4.65282	0.588384	(0.56,0.642]
ENSG00000189067_2	ENSG00000189067	LITAF	3.39837	0.689096	(0.642,0.712]
ENSG00000189067_3	ENSG00000189067	LITAF	4.08699	0.689096	(0.642,0.712]
ENSG00000134717_1	ENSG00000134717	BTF3L4	4.96267	0.655734	(0.642,0.712]
ENSG00000197608_1	ENSG00000197608	ZNF841	3.7242	0.706049	(0.642,0.712]
ENSG00000157654_2	ENSG00000157654	PALM2AKAP2	4.02151	0.683087	(0.642,0.712]
ENSG00000124831_3	ENSG00000124831	LRRFIP1	5.71742	0.783433	(0.712,0.785]
ENSG00000124831_4	ENSG00000124831	LRRFIP1	5.70323	0.783433	(0.712,0.785]
ENSG00000118412_2	ENSG00000118412	CASP8AP2	3.04421	0.620409	(0.56,0.642]
ENSG00000197385_1	ENSG00000197385	ZNF860	3.66893	0.302538	[0.164,0.56]
ENSG00000175764_2	ENSG00000175764	TTLL11	2.82161	0.696542	(0.642,0.712]
ENSG00000101849_1	ENSG00000101849	TBL1X	4.39318	0.597955	(0.56,0.642]
ENSG00000101849_6	ENSG00000101849	TBL1X	4.15565	0.628266	(0.56,0.642]
ENSG00000107796_1	ENSG00000107796	ACTA2	5.23236	0.4966	[0.164,0.56]
ENSG00000204209_1	ENSG00000204209	DAXX	4.24378	0.52997	[0.164,0.56]
ENSG00000159363_2	ENSG00000159363	ATP13A2	5.61828	0.721572	(0.712,0.785]
ENSG00000133104_1	ENSG00000133104	SPART	4.58938	0.636796	(0.56,0.642]
ENSG00000133104_2	ENSG00000133104	SPART	4.07706	0.636796	(0.56,0.642]
ENSG00000161011_2	ENSG00000161011	SQSTM1	3.1342	0.677444	(0.642,0.712]
ENSG00000161011_3	ENSG00000161011	SQSTM1	3.17323	0.677444	(0.642,0.712]
ENSG00000179965_1	ENSG00000179965	ZNF771	2.99397	0.698475	(0.642,0.712]
ENSG00000110768_1	ENSG00000110768	GTF2H1	3.20331	0.822912	(0.785,0.989]
ENSG00000163449_1	ENSG00000163449	TMEM169	3.999	0.525203	[0.164,0.56]
ENSG00000107758_1	ENSG00000107758	PPP3CB	4.54815	0.851007	(0.785,0.989]
ENSG00000067992_1	ENSG00000067992	PDK3	5.82214	0.66841	(0.642,0.712]
ENSG00000130962_1	ENSG00000130962	PRRG1	4.61526	0.732666	(0.712,0.785]
ENSG00000141391_1	ENSG00000141391	PRELID3A	3.04705	0.750797	(0.712,0.785]
ENSG00000164022_1	ENSG00000164022	AIMP1	5.87038	0.680264	(0.642,0.712]
ENSG00000123562_1	ENSG00000123562	MORF4L2	5.68804	0.364228	[0.164,0.56]
ENSG00000123562_2	ENSG00000123562	MORF4L2	5.54826	0.364228	[0.164,0.56]
ENSG00000138785_1	ENSG00000138785	INTS12	3.654	0.643002	(0.642,0.712]
ENSG00000134986_4	ENSG00000134986	NREP	3.39492	0.550595	[0.164,0.56]
ENSG00000134986_5	ENSG00000134986	NREP	3.23574	0.550595	[0.164,0.56]
ENSG00000134986_6	ENSG00000134986	NREP	3.70971	0.550595	[0.164,0.56]
ENSG00000134986_1	ENSG00000134986	NREP	3.78274	0.550595	[0.164,0.56]
ENSG00000134986_2	ENSG00000134986	NREP	3.50607	0.550595	[0.164,0.56]
ENSG00000162076_1	ENSG00000162076	FLYWCH2	4.68565	0.662186	(0.642,0.712]
ENSG00000166801_1	ENSG00000166801	FAM111A	4.30209	0.651471	(0.642,0.712]
ENSG00000112029_1	ENSG00000112029	FBXO5	3.64927	0.668663	(0.642,0.712]
ENSG00000112029_2	ENSG00000112029	FBXO5	3.57154	0.668663	(0.642,0.712]
ENSG00000169641_3	ENSG00000169641	LUZP1	3.43973	0.812852	(0.785,0.989]
ENSG00000072571_1	ENSG00000072571	HMMR	3.34574	0.800155	(0.785,0.989]
ENSG00000114439_1	ENSG00000114439	BBX	4.93442	0.515754	[0.164,0.56]
ENSG00000188295_1	ENSG00000188295	ZNF669	3.3055	0.653924	(0.642,0.712]
ENSG00000188295_2	ENSG00000188295	ZNF669	3.51776	0.653924	(0.642,0.712]
ENSG00000106348_3	ENSG00000106348	IMPDH1	4.44693	0.908629	(0.785,0.989]
ENSG00000197782_1	ENSG00000197782	ZNF780A	3.41186	0.712526	(0.712,0.785]
ENSG00000066136_1	ENSG00000066136	NFYC	4.91736	0.648368	(0.642,0.712]
ENSG00000066136_3	ENSG00000066136	NFYC	5.95243	0.648368	(0.642,0.712]
ENSG00000176170_2	ENSG00000176170	SPHK1	4.54942	0.548778	[0.164,0.56]
ENSG00000115504_1	ENSG00000115504	EHBP1	3.50813	0.685153	(0.642,0.712]
ENSG00000135966_1	ENSG00000135966	TGFBRAP1	5.37365	0.674199	(0.642,0.712]
ENSG00000112787_1	ENSG00000112787	FBRSL1	4.04093	0.655506	(0.642,0.712]
ENSG00000112787_2	ENSG00000112787	FBRSL1	4.31831	0.655506	(0.642,0.712]
ENSG00000189362_1	ENSG00000189362	NEMP2	4.64517	0.662647	(0.642,0.712]
ENSG00000177119_3	ENSG00000177119	ANO6	4.83346	0.698202	(0.642,0.712]
ENSG00000177119_4	ENSG00000177119	ANO6	4.88851	0.698202	(0.642,0.712]
ENSG00000132950_1	ENSG00000132950	ZMYM5	4.97128	0.533952	[0.164,0.56]
ENSG00000132950_3	ENSG00000132950	ZMYM5	4.23345	0.533952	[0.164,0.56]
ENSG00000197982_3	ENSG00000197982	C1orf122	4.84269	0.524475	[0.164,0.56]
ENSG00000197982_4	ENSG00000197982	C1orf122	3.29185	0.524475	[0.164,0.56]
ENSG00000197982_6	ENSG00000197982	C1orf122	2.83437	0.524475	[0.164,0.56]
ENSG00000197982_7	ENSG00000197982	C1orf122	2.28999	0.524475	[0.164,0.56]
ENSG00000081026_1	ENSG00000081026	MAGI3	4.62085	0.649666	(0.642,0.712]
ENSG00000081026_2	ENSG00000081026	MAGI3	5.02183	0.649666	(0.642,0.712]
ENSG00000258315_1	ENSG00000258315	C17orf49	4.30102	0.845381	(0.785,0.989]
ENSG00000258315_2	ENSG00000258315	C17orf49	3.92278	0.845381	(0.785,0.989]
ENSG00000127399_3	ENSG00000127399	LRRC61	4.4713	0.437581	[0.164,0.56]
ENSG00000166181_1	ENSG00000166181	API5	5.3162	0.747273	(0.712,0.785]
ENSG00000236287_1	ENSG00000236287	ZBED5	4.03344	0.259294	[0.164,0.56]
ENSG00000143158_1	ENSG00000143158	MPC2	3.74182	0.739516	(0.712,0.785]
ENSG00000132507_3	ENSG00000132507	EIF5A	2.86891	0.587231	(0.56,0.642]
ENSG00000183621_1	ENSG00000183621	ZNF438	3.42833	0.520267	[0.164,0.56]
ENSG00000122970_1	ENSG00000122970	IFT81	4.54147	0.421351	[0.164,0.56]
ENSG00000052126_2	ENSG00000052126	PLEKHA5	3.39946	0.805755	(0.785,0.989]
ENSG00000052126_3	ENSG00000052126	PLEKHA5	3.0861	0.805755	(0.785,0.989]
ENSG00000166974_1	ENSG00000166974	MAPRE2	5.7509	0.649176	(0.642,0.712]
ENSG00000139437_1	ENSG00000139437	TCHP	5.45646	0.664233	(0.642,0.712]
ENSG00000009780_1	ENSG00000009780	FAM76A	4.96797	0.861513	(0.785,0.989]
ENSG00000189227_1	ENSG00000189227	C15orf61	2.85604	0.829359	(0.785,0.989]
ENSG00000203666_3	ENSG00000203666	EFCAB2	3.27844	0.848284	(0.785,0.989]
ENSG00000203666_4	ENSG00000203666	EFCAB2	2.82941	0.848284	(0.785,0.989]
ENSG00000237651_1	ENSG00000237651	C2orf74	2.84998	0.323037	[0.164,0.56]
ENSG00000237651_2	ENSG00000237651	C2orf74	2.86796	0.323037	[0.164,0.56]
ENSG00000175334_1	ENSG00000175334	BANF1	3.98534	0.622697	(0.56,0.642]
ENSG00000104953_1	ENSG00000104953	TLE6	2.64314	0.697123	(0.642,0.712]
ENSG00000141499_2	ENSG00000141499	WRAP53	5.13508	0.521625	[0.164,0.56]
ENSG00000141499_3	ENSG00000141499	WRAP53	5.32912	0.521625	[0.164,0.56]
ENSG00000188566_1	ENSG00000188566	NDOR1	4.64636	0.65076	(0.642,0.712]
ENSG00000129083_1	ENSG00000129083	COPB1	3.84576	0.794561	(0.785,0.989]
ENSG00000129083_2	ENSG00000129083	COPB1	4.085	0.794561	(0.785,0.989]
ENSG00000134882_1	ENSG00000134882	UBAC2	5.41537	0.738732	(0.712,0.785]
ENSG00000134882_2	ENSG00000134882	UBAC2	4.91805	0.738732	(0.712,0.785]
ENSG00000140543_1	ENSG00000140543	DET1	3.95958	0.603629	(0.56,0.642]
ENSG00000166922_4	ENSG00000166922	SCG5	2.45237	0.321751	[0.164,0.56]
ENSG00000166922_5	ENSG00000166922	SCG5	2.24288	0.321751	[0.164,0.56]
ENSG00000019144_4	ENSG00000019144	PHLDB1	3.70571	0.738559	(0.712,0.785]
ENSG00000263002_1	ENSG00000263002	ZNF234	3.71321	0.719508	(0.712,0.785]
ENSG00000108309_1	ENSG00000108309	RUNDC3A	3.5719	0.494877	[0.164,0.56]
ENSG00000108309_2	ENSG00000108309	RUNDC3A	4.65669	0.494877	[0.164,0.56]
ENSG00000215021_1	ENSG00000215021	PHB2	5.37736	0.729643	(0.712,0.785]
ENSG00000215021_2	ENSG00000215021	PHB2	5.24824	0.729643	(0.712,0.785]
ENSG00000113578_1	ENSG00000113578	FGF1	2.68821	0.755407	(0.712,0.785]
ENSG00000168256_1	ENSG00000168256	NKIRAS2	3.97287	0.632654	(0.56,0.642]
ENSG00000104047_1	ENSG00000104047	DTWD1	4.29674	0.533123	[0.164,0.56]
ENSG00000204498_2	ENSG00000204498	NFKBIL1	4.43042	0.562174	(0.56,0.642]
ENSG00000049759_1	ENSG00000049759	NEDD4L	4.00017	0.838646	(0.785,0.989]
ENSG00000129353_1	ENSG00000129353	SLC44A2	3.9446	0.92242	(0.785,0.989]
ENSG00000177873_1	ENSG00000177873	ZNF619	3.96477	0.576019	(0.56,0.642]
ENSG00000166949_3	ENSG00000166949	SMAD3	4.87349	0.765691	(0.712,0.785]
ENSG00000130720_1	ENSG00000130720	FIBCD1	2.69446	0.681401	(0.642,0.712]
ENSG00000130720_2	ENSG00000130720	FIBCD1	2.66343	0.681401	(0.642,0.712]
ENSG00000185551_1	ENSG00000185551	NR2F2	5.7705	0.584292	(0.56,0.642]
ENSG00000185551_11	ENSG00000185551	NR2F2	4.8671	0.734173	(0.712,0.785]
ENSG00000185551_7	ENSG00000185551	NR2F2	4.91636	0.734173	(0.712,0.785]
ENSG00000185551_13	ENSG00000185551	NR2F2	3.99316	0.734173	(0.712,0.785]
ENSG00000185551_15	ENSG00000185551	NR2F2	3.94929	0.734173	(0.712,0.785]
ENSG00000129932_1	ENSG00000129932	DOHH	5.62032	0.782009	(0.712,0.785]
ENSG00000237765_1	ENSG00000237765	FAM200B	2.12449	0.596226	(0.56,0.642]
ENSG00000235162_1	ENSG00000235162	C12orf75	2.5384	0.762851	(0.712,0.785]
ENSG00000235162_2	ENSG00000235162	C12orf75	2.2112	0.762851	(0.712,0.785]
ENSG00000237515_1	ENSG00000237515	SHISA9	5.85531	0.71809	(0.712,0.785]
ENSG00000237515_2	ENSG00000237515	SHISA9	5.80226	0.71809	(0.712,0.785]
ENSG00000237515_3	ENSG00000237515	SHISA9	4.91025	0.71809	(0.712,0.785]
ENSG00000266412_1	ENSG00000266412	NCOA4	4.34913	0.582383	(0.56,0.642]
ENSG00000266412_2	ENSG00000266412	NCOA4	4.32924	0.582383	(0.56,0.642]
ENSG00000181830_1	ENSG00000181830	SLC35C1	4.0184	0.634266	(0.56,0.642]
ENSG00000181830_2	ENSG00000181830	SLC35C1	5.39131	0.634266	(0.56,0.642]
ENSG00000222011_1	ENSG00000222011	FAM185A	4.80558	0.638255	(0.56,0.642]
ENSG00000131759_2	ENSG00000131759	RARA	4.58745	0.682652	(0.642,0.712]
ENSG00000105810_1	ENSG00000105810	CDK6	5.37207	0.838413	(0.785,0.989]
ENSG00000117036_2	ENSG00000117036	ETV3	3.68382	0.622393	(0.56,0.642]
ENSG00000164118_3	ENSG00000164118	CEP44	5.1736	0.490191	[0.164,0.56]
ENSG00000149636_1	ENSG00000149636	DSN1	5.26187	0.596019	(0.56,0.642]
ENSG00000120756_1	ENSG00000120756	PLS1	4.18146	0.648215	(0.642,0.712]
ENSG00000124444_1	ENSG00000124444	ZNF576	2.94529	0.893623	(0.785,0.989]
ENSG00000172785_2	ENSG00000172785	CBWD1	3.03303	0.559926	(0.56,0.642]
ENSG00000172785_3	ENSG00000172785	CBWD1	3.08603	0.559926	(0.56,0.642]
ENSG00000169375_2	ENSG00000169375	SIN3A	3.81866	0.639593	(0.56,0.642]
ENSG00000198740_3	ENSG00000198740	ZNF652	4.44052	0.42607	[0.164,0.56]
ENSG00000189046_1	ENSG00000189046	ALKBH2	4.64902	0.78432	(0.712,0.785]
ENSG00000189046_2	ENSG00000189046	ALKBH2	4.77939	0.78432	(0.712,0.785]
ENSG00000105518_1	ENSG00000105518	TMEM205	4.67933	0.793768	(0.785,0.989]
ENSG00000105518_2	ENSG00000105518	TMEM205	4.67328	0.793768	(0.785,0.989]
ENSG00000250317_1	ENSG00000250317	SMIM20	3.1254	0.739423	(0.712,0.785]
ENSG00000250317_2	ENSG00000250317	SMIM20	2.78238	0.739423	(0.712,0.785]
ENSG00000188010_1	ENSG00000188010	MORN2	2.86641	0.667374	(0.642,0.712]
ENSG00000151892_10	ENSG00000151892	GFRA1	6.44467	0.781207	(0.712,0.785]
ENSG00000151892_11	ENSG00000151892	GFRA1	6.60481	0.781207	(0.712,0.785]
ENSG00000151892_7	ENSG00000151892	GFRA1	6.31134	0.781207	(0.712,0.785]
ENSG00000151892_8	ENSG00000151892	GFRA1	6.35258	0.781207	(0.712,0.785]
ENSG00000151892_9	ENSG00000151892	GFRA1	6.13483	0.781207	(0.712,0.785]
ENSG00000090238_1	ENSG00000090238	YPEL3	3.51923	0.858144	(0.785,0.989]
ENSG00000121413_1	ENSG00000121413	ZSCAN18	5.12848	0.560749	(0.56,0.642]
ENSG00000197261_1	ENSG00000197261	C6orf141	4.16183	0.424593	[0.164,0.56]
ENSG00000219626_2	ENSG00000219626	FAM228B	3.74561	0.650408	(0.642,0.712]
ENSG00000205336_1	ENSG00000205336	ADGRG1	5.15007	0.659049	(0.642,0.712]
ENSG00000205336_2	ENSG00000205336	ADGRG1	5.09565	0.659049	(0.642,0.712]
ENSG00000205336_3	ENSG00000205336	ADGRG1	5.50183	0.659049	(0.642,0.712]
ENSG00000205336_4	ENSG00000205336	ADGRG1	4.86636	0.659049	(0.642,0.712]
ENSG00000178188_4	ENSG00000178188	SH2B1	4.04303	0.702968	(0.642,0.712]
ENSG00000162066_1	ENSG00000162066	AMDHD2	5.51772	0.636664	(0.56,0.642]
ENSG00000162066_2	ENSG00000162066	AMDHD2	5.45502	0.636664	(0.56,0.642]
ENSG00000066855_1	ENSG00000066855	MTFR1	3.89885	0.390607	[0.164,0.56]
ENSG00000104356_1	ENSG00000104356	POP1	3.90286	0.591412	(0.56,0.642]
ENSG00000014914_1	ENSG00000014914	MTMR11	4.01171	0.623049	(0.56,0.642]
ENSG00000079462_1	ENSG00000079462	PAFAH1B3	3.10216	0.74841	(0.712,0.785]
ENSG00000079462_2	ENSG00000079462	PAFAH1B3	4.99442	0.74841	(0.712,0.785]
ENSG00000079462_3	ENSG00000079462	PAFAH1B3	5.59473	0.74841	(0.712,0.785]
ENSG00000079462_4	ENSG00000079462	PAFAH1B3	4.83368	0.74841	(0.712,0.785]
ENSG00000079462_5	ENSG00000079462	PAFAH1B3	5.17057	0.74841	(0.712,0.785]
ENSG00000148773_1	ENSG00000148773	MKI67	3.77582	0.498418	[0.164,0.56]
ENSG00000160439_1	ENSG00000160439	RDH13	5.09702	0.679798	(0.642,0.712]
ENSG00000137221_1	ENSG00000137221	TJAP1	4.8	0.651248	(0.642,0.712]
ENSG00000109736_1	ENSG00000109736	MFSD10	4.97605	0.747103	(0.712,0.785]
ENSG00000083544_5	ENSG00000083544	TDRD3	2.75138	0.839599	(0.785,0.989]
ENSG00000198690_2	ENSG00000198690	FAN1	4.86191	0.396809	[0.164,0.56]
ENSG00000138496_1	ENSG00000138496	PARP9	4.70968	0.696758	(0.642,0.712]
ENSG00000106853_1	ENSG00000106853	PTGR1	4.89217	0.60994	(0.56,0.642]
ENSG00000140043_1	ENSG00000140043	PTGR2	4.87345	0.574119	(0.56,0.642]
ENSG00000133250_1	ENSG00000133250	ZNF414	4.30078	0.747572	(0.712,0.785]
ENSG00000066185_1	ENSG00000066185	ZMYND12	3.52702	0.476878	[0.164,0.56]
ENSG00000182093_5	ENSG00000182093	GET1	2.55075	0.432116	[0.164,0.56]
ENSG00000008988_1	ENSG00000008988	RPS20	2.61965	0.809432	(0.785,0.989]
ENSG00000114779_1	ENSG00000114779	ABHD14B	5.12537	0.784968	(0.712,0.785]
ENSG00000232070_2	ENSG00000232070	TMEM253	2.15166	0.692557	(0.642,0.712]
ENSG00000122965_1	ENSG00000122965	RBM19	4.45585	0.781156	(0.712,0.785]
ENSG00000005022_1	ENSG00000005022	SLC25A5	5.53705	0.629261	(0.56,0.642]
ENSG00000196975_1	ENSG00000196975	ANXA4	6.13604	0.702615	(0.642,0.712]
ENSG00000196975_2	ENSG00000196975	ANXA4	6.25204	0.702615	(0.642,0.712]
ENSG00000164111_1	ENSG00000164111	ANXA5	6.54277	0.782933	(0.712,0.785]
ENSG00000197043_2	ENSG00000197043	ANXA6	4.16915	0.862615	(0.785,0.989]
ENSG00000167080_2	ENSG00000167080	B4GALNT2	5.09495	0.615962	(0.56,0.642]
ENSG00000022267_1	ENSG00000022267	FHL1	5.58885	0.932975	(0.785,0.989]
ENSG00000022267_2	ENSG00000022267	FHL1	5.34197	0.932975	(0.785,0.989]
ENSG00000171302_1	ENSG00000171302	CANT1	4.65003	0.482351	[0.164,0.56]
ENSG00000142459_1	ENSG00000142459	EVI5L	3.96495	0.89915	(0.785,0.989]
ENSG00000197008_3	ENSG00000197008	ZNF138	3.38354	0.569693	(0.56,0.642]
ENSG00000120925_2	ENSG00000120925	RNF170	4.64098	0.594404	(0.56,0.642]
ENSG00000120925_5	ENSG00000120925	RNF170	3.45765	0.594404	(0.56,0.642]
ENSG00000185324_1	ENSG00000185324	CDK10	3.57311	0.548208	[0.164,0.56]
ENSG00000078246_1	ENSG00000078246	TULP3	3.92222	0.807255	(0.785,0.989]
ENSG00000078246_2	ENSG00000078246	TULP3	3.92299	0.807255	(0.785,0.989]
ENSG00000072609_2	ENSG00000072609	CHFR	4.11012	0.609469	(0.56,0.642]
ENSG00000156113_1	ENSG00000156113	KCNMA1	2.5484	0.525811	[0.164,0.56]
ENSG00000130475_3	ENSG00000130475	FCHO1	4.15119	0.509057	[0.164,0.56]
ENSG00000204564_2	ENSG00000204564	C6orf136	5.34181	0.578896	(0.56,0.642]
ENSG00000204564_3	ENSG00000204564	C6orf136	4.8942	0.550467	[0.164,0.56]
ENSG00000162144_3	ENSG00000162144	CYB561A3	5.27057	0.480274	[0.164,0.56]
ENSG00000176473_1	ENSG00000176473	WDR25	4.27818	0.321196	[0.164,0.56]
ENSG00000213020_1	ENSG00000213020	ZNF611	3.39298	0.302538	[0.164,0.56]
ENSG00000130045_2	ENSG00000130045	NXNL2	4.18684	0.7299	(0.712,0.785]
ENSG00000113645_1	ENSG00000113645	WWC1	4.98287	0.65698	(0.642,0.712]
ENSG00000113645_2	ENSG00000113645	WWC1	3.95966	0.65698	(0.642,0.712]
ENSG00000113645_3	ENSG00000113645	WWC1	4.40332	0.65698	(0.642,0.712]
ENSG00000196562_4	ENSG00000196562	SULF2	5.0826	0.593595	(0.56,0.642]
ENSG00000286190_1	ENSG00000286190	AC055839.2	4.05399	0.609602	(0.56,0.642]
ENSG00000100354_3	ENSG00000100354	TNRC6B	3.82802	0.239601	[0.164,0.56]
ENSG00000102241_1	ENSG00000102241	HTATSF1	5.88476	0.687288	(0.642,0.712]
ENSG00000102241_2	ENSG00000102241	HTATSF1	4.865	0.687288	(0.642,0.712]
ENSG00000184785_1	ENSG00000184785	SMIM10	3.07729	0.615989	(0.56,0.642]
ENSG00000184785_2	ENSG00000184785	SMIM10	2.9229	0.615989	(0.56,0.642]
ENSG00000184785_3	ENSG00000184785	SMIM10	2.66369	0.615989	(0.56,0.642]
ENSG00000100897_1	ENSG00000100897	DCAF11	4.48509	0.642567	(0.642,0.712]
ENSG00000278259_1	ENSG00000278259	MYO19	4.05151	0.509099	[0.164,0.56]
ENSG00000278259_2	ENSG00000278259	MYO19	4.2147	0.509099	[0.164,0.56]
ENSG00000278259_3	ENSG00000278259	MYO19	3.79022	0.509099	[0.164,0.56]
ENSG00000278259_4	ENSG00000278259	MYO19	4.15316	0.509099	[0.164,0.56]
ENSG00000107815_1	ENSG00000107815	TWNK	4.09204	0.484287	[0.164,0.56]
ENSG00000166313_2	ENSG00000166313	APBB1	5.21116	0.703403	(0.642,0.712]
ENSG00000111652_4	ENSG00000111652	COPS7A	3.22817	0.535105	[0.164,0.56]
ENSG00000111652_2	ENSG00000111652	COPS7A	5.5333	0.535105	[0.164,0.56]
ENSG00000111652_3	ENSG00000111652	COPS7A	5.98558	0.535105	[0.164,0.56]
ENSG00000038427_3	ENSG00000038427	VCAN	4.01182	0.624827	(0.56,0.642]
ENSG00000136141_4	ENSG00000136141	LRCH1	4.86961	0.819053	(0.785,0.989]
ENSG00000136068_1	ENSG00000136068	FLNB	4.03132	0.756505	(0.712,0.785]
ENSG00000181722_4	ENSG00000181722	ZBTB20	4.66444	0.599317	(0.56,0.642]
ENSG00000181722_5	ENSG00000181722	ZBTB20	4.75793	0.599317	(0.56,0.642]
ENSG00000040341_1	ENSG00000040341	STAU2	4.44335	0.458978	[0.164,0.56]
ENSG00000158987_1	ENSG00000158987	RAPGEF6	3.77846	0.782657	(0.712,0.785]
ENSG00000185561_1	ENSG00000185561	TLCD2	3.87955	0.830142	(0.785,0.989]
ENSG00000164236_1	ENSG00000164236	ANKRD33B	3.95703	0.848688	(0.785,0.989]
ENSG00000106526_2	ENSG00000106526	ACTR3C	4.0096	0.437219	[0.164,0.56]
ENSG00000106526_4	ENSG00000106526	ACTR3C	4.91232	0.437219	[0.164,0.56]
ENSG00000137942_1	ENSG00000137942	FNBP1L	3.2268	0.65093	(0.642,0.712]
ENSG00000137942_2	ENSG00000137942	FNBP1L	4.35535	0.65093	(0.642,0.712]
ENSG00000137942_3	ENSG00000137942	FNBP1L	4.42643	0.65093	(0.642,0.712]
ENSG00000185716_1	ENSG00000185716	MOSMO	2.72313	0.796771	(0.785,0.989]
ENSG00000163395_1	ENSG00000163395	IGFN1	4.23728	0.680752	(0.642,0.712]
ENSG00000171456_4	ENSG00000171456	ASXL1	3.15191	0.694942	(0.642,0.712]
ENSG00000171456_5	ENSG00000171456	ASXL1	2.92372	0.694942	(0.642,0.712]
ENSG00000072609_1	ENSG00000196458	ZNF605	2.86464	0.573886	(0.56,0.642]
ENSG00000089820_2	ENSG00000089820	ARHGAP4	5.81213	0.899445	(0.785,0.989]
ENSG00000089820_3	ENSG00000089820	ARHGAP4	5.70085	0.899445	(0.785,0.989]
ENSG00000123094_6	ENSG00000123094	RASSF8	3.42028	0.784316	(0.712,0.785]
ENSG00000123094_3	ENSG00000123094	RASSF8	3.92781	0.784316	(0.712,0.785]
ENSG00000123094_4	ENSG00000123094	RASSF8	4.48178	0.784316	(0.712,0.785]
ENSG00000188191_1	ENSG00000188191	PRKAR1B	5.03684	0.818171	(0.785,0.989]
ENSG00000188191_2	ENSG00000188191	PRKAR1B	3.99001	0.818171	(0.785,0.989]
ENSG00000188191_3	ENSG00000188191	PRKAR1B	4.17488	0.818171	(0.785,0.989]
ENSG00000100813_2	ENSG00000100813	ACIN1	4.66568	0.522656	[0.164,0.56]
ENSG00000023445_2	ENSG00000023445	BIRC3	2.79369	0.424049	[0.164,0.56]
ENSG00000180537_2	ENSG00000180537	RNF182	4.26703	0.66343	(0.642,0.712]
ENSG00000130675_3	ENSG00000130675	MNX1	2.562	0.614803	(0.56,0.642]
ENSG00000130675_4	ENSG00000130675	MNX1	2.35256	0.614803	(0.56,0.642]
ENSG00000179111_1	ENSG00000179111	HES7	5.01013	0.71118	(0.642,0.712]
ENSG00000254004_1	ENSG00000254004	ZNF260	4.23573	0.378343	[0.164,0.56]
ENSG00000276234_1	ENSG00000276234	TADA2A	4.23747	0.523048	[0.164,0.56]
ENSG00000129116_1	ENSG00000129116	PALLD	4.55683	0.604465	(0.56,0.642]
ENSG00000129116_2	ENSG00000129116	PALLD	4.49655	0.604465	(0.56,0.642]
ENSG00000032444_3	ENSG00000032444	PNPLA6	4.88166	0.48673	[0.164,0.56]
ENSG00000158528_2	ENSG00000158528	PPP1R9A	3.27333	0.569571	(0.56,0.642]
ENSG00000119408_3	ENSG00000119408	NEK6	4.51915	0.727303	(0.712,0.785]
ENSG00000104518_1	ENSG00000104518	GSDMD	6.31827	0.710352	(0.642,0.712]
ENSG00000122033_2	ENSG00000122033	MTIF3	4.41247	0.593891	(0.56,0.642]
ENSG00000092036_1	ENSG00000092036	HAUS4	5.76296	0.441087	[0.164,0.56]
ENSG00000117155_1	ENSG00000117155	SSX2IP	4.60848	0.46047	[0.164,0.56]
ENSG00000117155_2	ENSG00000117155	SSX2IP	4.74807	0.46047	[0.164,0.56]
ENSG00000145014_3	ENSG00000145014	TMEM44	4.78822	0.810428	(0.785,0.989]
ENSG00000135272_3	ENSG00000135272	MDFIC	3.14084	0.605311	(0.56,0.642]
ENSG00000135272_4	ENSG00000135272	MDFIC	3.01985	0.605311	(0.56,0.642]
ENSG00000135272_5	ENSG00000135272	MDFIC	3.18671	0.605311	(0.56,0.642]
ENSG00000146242_5	ENSG00000146242	TPBG	6.04005	0.728657	(0.712,0.785]
ENSG00000156504_1	ENSG00000156504	FAM122B	4.42698	0.647397	(0.642,0.712]
ENSG00000172493_2	ENSG00000172493	AFF1	3.20975	0.693154	(0.642,0.712]
ENSG00000172493_3	ENSG00000172493	AFF1	3.31209	0.693154	(0.642,0.712]
ENSG00000182518_2	ENSG00000182518	FAM104B	2.5035	0.525233	[0.164,0.56]
ENSG00000101966_4	ENSG00000101966	XIAP	4.60647	0.65002	(0.642,0.712]
ENSG00000242110_1	ENSG00000242110	AMACR	6.26182	0.809033	(0.785,0.989]
ENSG00000185420_1	ENSG00000185420	SMYD3	6.11511	0.775871	(0.712,0.785]
ENSG00000022267_4	ENSG00000022267	FHL1	5.07342	0.932975	(0.785,0.989]
ENSG00000139697_1	ENSG00000139697	SBNO1	4.37382	0.777696	(0.712,0.785]
ENSG00000197415_2	ENSG00000197415	VEPH1	2.17167	0.64176	(0.56,0.642]
ENSG00000197415_3	ENSG00000197415	VEPH1	2.82912	0.64176	(0.56,0.642]
ENSG00000196083_1	ENSG00000196083	IL1RAP	5.44317	0.545425	[0.164,0.56]
ENSG00000188917_1	ENSG00000188917	TRMT2B	3.47499	0.403776	[0.164,0.56]
ENSG00000167105_1	ENSG00000167105	TMEM92	4.11071	0.674469	(0.642,0.712]
ENSG00000167105_2	ENSG00000167105	TMEM92	4.0566	0.674469	(0.642,0.712]
ENSG00000155754_1	ENSG00000155754	C2CD6	4.30416	0.762963	(0.712,0.785]
ENSG00000130305_1	ENSG00000130305	NSUN5	6.04779	0.843439	(0.785,0.989]
ENSG00000130305_2	ENSG00000130305	NSUN5	5.3377	0.530673	[0.164,0.56]
ENSG00000125962_1	ENSG00000125962	ARMCX5	4.08758	0.654254	(0.642,0.712]
ENSG00000102048_1	ENSG00000102048	ASB9	4.51856	0.725934	(0.712,0.785]
[truncated: 10,269 more rows]
