# Supplementary material for: Isoform-resolved mRNA profiling of ribosome load defines interplay of HIF and mTOR dysregulation in kidney cancer
Source: Nat Struct Mol Biol. 2022 Sep 12;29(9):871–80. doi: 10.1038/s41594-022-00819-2 (PMC9507966; doi:10.1038/s41594-022-00819-2)
Supplement: Source Data Extended Data Fig. 4 — Statistical Source Data [file 41594_2022_819_MOESM15_ESM.xlsx]

## Sheet: Extended Data Fig. 4a
gene_id	gene_name	Hsieh	Thoreen	Larsson	Morita
ENSG00000000460	C1orf112	FALSE	FALSE	TRUE	FALSE
ENSG00000003096	KLHL13	FALSE	FALSE	TRUE	FALSE
ENSG00000004478	FKBP4	FALSE	FALSE	TRUE	FALSE
ENSG00000005022	SLC25A5	TRUE	TRUE	FALSE	FALSE
ENSG00000005175	RPAP3	FALSE	FALSE	TRUE	FALSE
ENSG00000006118	TMEM132A	FALSE	TRUE	FALSE	FALSE
ENSG00000006125	AP2B1	FALSE	TRUE	FALSE	FALSE
ENSG00000006327	TNFRSF12A	FALSE	FALSE	TRUE	FALSE
ENSG00000007392	LUC7L	FALSE	FALSE	TRUE	FALSE
ENSG00000007968	E2F2	FALSE	FALSE	TRUE	FALSE
ENSG00000008988	RPS20	TRUE	FALSE	FALSE	FALSE
ENSG00000009307	CSDE1	FALSE	TRUE	FALSE	FALSE
ENSG00000013275	PSMC4	FALSE	FALSE	TRUE	FALSE
ENSG00000021574	SPAST	FALSE	TRUE	FALSE	FALSE
ENSG00000026025	VIM	TRUE	TRUE	FALSE	FALSE
ENSG00000026508	CD44	TRUE	FALSE	FALSE	FALSE
ENSG00000031691	CENPQ	FALSE	FALSE	TRUE	FALSE
ENSG00000034533	ASTE1	FALSE	FALSE	TRUE	FALSE
ENSG00000037474	NSUN2	FALSE	TRUE	FALSE	FALSE
ENSG00000039650	PNKP	TRUE	FALSE	FALSE	FALSE
ENSG00000043093	DCUN1D1	FALSE	FALSE	TRUE	FALSE
ENSG00000049541	RFC2	FALSE	FALSE	TRUE	FALSE
ENSG00000050344	NFE2L3	FALSE	FALSE	TRUE	FALSE
ENSG00000051180	RAD51	FALSE	FALSE	TRUE	FALSE
ENSG00000051341	POLQ	FALSE	FALSE	TRUE	FALSE
ENSG00000053372	MRTO4	FALSE	FALSE	TRUE	FALSE
ENSG00000056736	IL17RB	FALSE	FALSE	TRUE	FALSE
ENSG00000057608	GDI2	FALSE	TRUE	FALSE	FALSE
ENSG00000058729	RIOK2	FALSE	TRUE	FALSE	FALSE
ENSG00000059588	TARBP1	FALSE	TRUE	FALSE	FALSE
ENSG00000060138	YBX3	TRUE	TRUE	FALSE	FALSE
ENSG00000060688	SNRNP40	FALSE	FALSE	TRUE	FALSE
ENSG00000063046	EIF4B	TRUE	FALSE	FALSE	FALSE
ENSG00000063177	RPL18	TRUE	TRUE	FALSE	FALSE
ENSG00000063241	ISOC2	FALSE	FALSE	TRUE	FALSE
ENSG00000064655	EYA2	FALSE	FALSE	TRUE	FALSE
ENSG00000064666	CNN2	FALSE	TRUE	FALSE	FALSE
ENSG00000064703	DDX20	FALSE	TRUE	FALSE	FALSE
ENSG00000065150	IPO5	FALSE	TRUE	FALSE	FALSE
ENSG00000065328	MCM10	FALSE	FALSE	TRUE	FALSE
ENSG00000065427	KARS1	FALSE	TRUE	FALSE	FALSE
ENSG00000065518	NDUFB4	FALSE	TRUE	FALSE	FALSE
ENSG00000065833	ME1	FALSE	FALSE	TRUE	FALSE
ENSG00000065978	YBX1	TRUE	FALSE	TRUE	FALSE
ENSG00000067064	IDI1	FALSE	FALSE	TRUE	FALSE
ENSG00000068615	REEP1	FALSE	FALSE	TRUE	FALSE
ENSG00000069329	VPS35	FALSE	TRUE	FALSE	FALSE
ENSG00000069345	DNAJA2	FALSE	TRUE	FALSE	FALSE
ENSG00000069482	GAL	FALSE	FALSE	TRUE	FALSE
ENSG00000070010	UFD1	FALSE	FALSE	TRUE	FALSE
ENSG00000070495	JMJD6	FALSE	FALSE	TRUE	FALSE
ENSG00000070756	PABPC1	TRUE	FALSE	FALSE	FALSE
ENSG00000070785	EIF2B3	FALSE	FALSE	TRUE	FALSE
ENSG00000071082	RPL31	TRUE	FALSE	FALSE	FALSE
ENSG00000071994	PDCD2	FALSE	TRUE	FALSE	FALSE
ENSG00000072042	RDH11	FALSE	FALSE	TRUE	FALSE
ENSG00000073169	SELENOO	FALSE	FALSE	TRUE	FALSE
ENSG00000074071	MRPS34	FALSE	FALSE	TRUE	TRUE
ENSG00000075131	TIPIN	FALSE	FALSE	TRUE	FALSE
ENSG00000075336	TIMM21	FALSE	FALSE	TRUE	FALSE
ENSG00000075415	SLC25A3	FALSE	TRUE	FALSE	FALSE
ENSG00000076003	MCM6	FALSE	FALSE	TRUE	FALSE
ENSG00000077152	UBE2T	FALSE	FALSE	TRUE	FALSE
ENSG00000079134	THOC1	FALSE	FALSE	TRUE	FALSE
ENSG00000079156	OSBPL6	FALSE	FALSE	TRUE	FALSE
ENSG00000079739	PGM1	TRUE	FALSE	FALSE	FALSE
ENSG00000080345	RIF1	FALSE	FALSE	TRUE	FALSE
ENSG00000083845	RPS5	TRUE	TRUE	FALSE	FALSE
ENSG00000085563	ABCB1	FALSE	TRUE	FALSE	FALSE
ENSG00000085662	AKR1B1	FALSE	TRUE	FALSE	FALSE
ENSG00000086061	DNAJA1	FALSE	FALSE	TRUE	FALSE
ENSG00000087302	RTRAF	FALSE	TRUE	FALSE	FALSE
ENSG00000087842	PIR	FALSE	FALSE	TRUE	FALSE
ENSG00000088002	SULT2B1	FALSE	FALSE	TRUE	FALSE
ENSG00000088247	KHSRP	FALSE	TRUE	FALSE	FALSE
ENSG00000089006	SNX5	FALSE	TRUE	FALSE	FALSE
ENSG00000089009	RPL6	TRUE	TRUE	FALSE	FALSE
ENSG00000089154	GCN1	FALSE	TRUE	FALSE	FALSE
ENSG00000089157	RPLP0	TRUE	FALSE	FALSE	FALSE
ENSG00000090097	PCBP4	FALSE	FALSE	TRUE	FALSE
ENSG00000090621	PABPC4	TRUE	TRUE	FALSE	FALSE
ENSG00000090857	PDPR	FALSE	TRUE	FALSE	FALSE
ENSG00000092208	GEMIN2	FALSE	FALSE	TRUE	FALSE
ENSG00000092470	WDR76	FALSE	FALSE	TRUE	FALSE
ENSG00000092621	PHGDH	FALSE	FALSE	TRUE	FALSE
ENSG00000092978	GPATCH2	FALSE	FALSE	TRUE	FALSE
ENSG00000093009	CDC45	FALSE	FALSE	TRUE	FALSE
ENSG00000094804	CDC6	FALSE	FALSE	TRUE	FALSE
ENSG00000095002	MSH2	FALSE	FALSE	TRUE	FALSE
ENSG00000095261	PSMD5	FALSE	TRUE	FALSE	FALSE
ENSG00000096384	HSP90AB1	FALSE	TRUE	FALSE	FALSE
ENSG00000097021	ACOT7	FALSE	FALSE	TRUE	FALSE
ENSG00000099256	PRTFDC1	FALSE	FALSE	TRUE	FALSE
ENSG00000099341	PSMD8	FALSE	TRUE	FALSE	FALSE
ENSG00000099622	CIRBP	TRUE	FALSE	FALSE	FALSE
ENSG00000099624	ATP5F1D	FALSE	FALSE	TRUE	TRUE
ENSG00000099901	RANBP1	FALSE	FALSE	TRUE	FALSE
ENSG00000100078	PLA2G3	FALSE	FALSE	TRUE	FALSE
ENSG00000100129	EIF3L	TRUE	TRUE	FALSE	FALSE
ENSG00000100206	DMC1	FALSE	FALSE	TRUE	FALSE
ENSG00000100258	LMF2	TRUE	FALSE	FALSE	FALSE
ENSG00000100296	THOC5	FALSE	TRUE	FALSE	FALSE
ENSG00000100297	MCM5	FALSE	FALSE	TRUE	FALSE
ENSG00000100304	TTLL12	FALSE	FALSE	TRUE	FALSE
ENSG00000100316	RPL3	TRUE	FALSE	FALSE	FALSE
ENSG00000100410	PHF5A	FALSE	FALSE	TRUE	FALSE
ENSG00000100416	TRMU	FALSE	FALSE	TRUE	FALSE
ENSG00000100473	COCH	FALSE	FALSE	TRUE	FALSE
ENSG00000100479	POLE2	FALSE	FALSE	TRUE	FALSE
ENSG00000100528	CNIH1	FALSE	TRUE	FALSE	FALSE
ENSG00000100567	PSMA3	FALSE	FALSE	TRUE	FALSE
ENSG00000100722	ZC3H14	FALSE	TRUE	FALSE	FALSE
ENSG00000100911	PSME2	FALSE	FALSE	TRUE	FALSE
ENSG00000100941	PNN	FALSE	FALSE	TRUE	FALSE
ENSG00000100991	TRPC4AP	FALSE	TRUE	FALSE	FALSE
ENSG00000101166	PRELID3B	FALSE	TRUE	FALSE	FALSE
ENSG00000101187	SLCO4A1	FALSE	FALSE	TRUE	FALSE
ENSG00000101210	EEF1A2	TRUE	FALSE	TRUE	FALSE
ENSG00000101247	NDUFAF5	FALSE	FALSE	TRUE	FALSE
ENSG00000101412	E2F1	FALSE	FALSE	TRUE	FALSE
ENSG00000101444	AHCY	TRUE	FALSE	FALSE	FALSE
ENSG00000101782	RIOK3	FALSE	TRUE	FALSE	FALSE
ENSG00000101901	ALG13	FALSE	FALSE	TRUE	FALSE
ENSG00000102030	NAA10	TRUE	TRUE	TRUE	FALSE
ENSG00000102178	UBL4A	FALSE	TRUE	FALSE	FALSE
ENSG00000102317	RBM3	FALSE	FALSE	TRUE	FALSE
ENSG00000102753	KPNA3	FALSE	FALSE	TRUE	FALSE
ENSG00000103018	CYB5B	FALSE	FALSE	TRUE	FALSE
ENSG00000103197	TSC2	TRUE	FALSE	FALSE	FALSE
ENSG00000103274	NUBP1	FALSE	TRUE	FALSE	FALSE
ENSG00000103811	CTSH	TRUE	FALSE	FALSE	FALSE
ENSG00000103876	FAH	FALSE	FALSE	TRUE	FALSE
ENSG00000104408	EIF3E	FALSE	TRUE	FALSE	FALSE
ENSG00000104529	EEF1D	TRUE	FALSE	FALSE	FALSE
ENSG00000104613	INTS10	FALSE	TRUE	FALSE	FALSE
ENSG00000104852	SNRNP70	FALSE	FALSE	TRUE	FALSE
ENSG00000104853	CLPTM1	TRUE	TRUE	FALSE	FALSE
ENSG00000104980	TIMM44	FALSE	FALSE	TRUE	FALSE
ENSG00000105173	CCNE1	FALSE	TRUE	TRUE	FALSE
ENSG00000105193	RPS16	TRUE	TRUE	FALSE	FALSE
ENSG00000105197	TIMM50	FALSE	FALSE	TRUE	FALSE
ENSG00000105220	GPI	FALSE	TRUE	FALSE	FALSE
ENSG00000105255	FSD1	FALSE	FALSE	TRUE	FALSE
ENSG00000105357	MYH14	TRUE	FALSE	FALSE	FALSE
ENSG00000105372	RPS19	TRUE	TRUE	FALSE	FALSE
ENSG00000105373	NOP53	TRUE	FALSE	FALSE	FALSE
ENSG00000105426	PTPRS	FALSE	TRUE	FALSE	FALSE
ENSG00000105640	RPL18A	TRUE	TRUE	FALSE	FALSE
ENSG00000105676	ARMC6	FALSE	FALSE	TRUE	FALSE
ENSG00000105726	ATP13A1	FALSE	TRUE	FALSE	FALSE
ENSG00000105755	ETHE1	TRUE	FALSE	FALSE	FALSE
ENSG00000105821	DNAJC2	FALSE	TRUE	FALSE	FALSE
ENSG00000106080	FKBP14	FALSE	FALSE	TRUE	FALSE
ENSG00000106105	GARS1	FALSE	FALSE	TRUE	FALSE
ENSG00000106268	NUDT1	FALSE	FALSE	TRUE	FALSE
ENSG00000106367	AP1S1	FALSE	FALSE	TRUE	FALSE
ENSG00000106554	CHCHD3	FALSE	TRUE	FALSE	FALSE
ENSG00000106591	MRPL32	FALSE	TRUE	FALSE	FALSE
ENSG00000106603	COA1	FALSE	FALSE	TRUE	FALSE
ENSG00000107518	ATRNL1	FALSE	TRUE	FALSE	FALSE
ENSG00000107651	SEC23IP	FALSE	TRUE	FALSE	FALSE
ENSG00000108010	GLRX3	FALSE	TRUE	TRUE	FALSE
ENSG00000108064	TFAM	FALSE	FALSE	TRUE	TRUE
ENSG00000108094	CUL2	FALSE	FALSE	TRUE	FALSE
ENSG00000108107	RPL28	TRUE	FALSE	FALSE	FALSE
ENSG00000108179	PPIF	FALSE	FALSE	TRUE	FALSE
ENSG00000108298	RPL19	TRUE	TRUE	FALSE	FALSE
ENSG00000108344	PSMD3	FALSE	FALSE	TRUE	FALSE
ENSG00000108474	PIGL	FALSE	FALSE	TRUE	FALSE
ENSG00000108561	C1QBP	FALSE	TRUE	FALSE	FALSE
ENSG00000108826	MRPL27	FALSE	FALSE	TRUE	TRUE
ENSG00000108984	MAP2K6	FALSE	FALSE	TRUE	FALSE
ENSG00000109084	TMEM97	FALSE	FALSE	TRUE	FALSE
ENSG00000109205	ODAM	FALSE	FALSE	TRUE	FALSE
ENSG00000109255	NMU	FALSE	FALSE	TRUE	FALSE
ENSG00000109475	RPL34	TRUE	TRUE	FALSE	FALSE
ENSG00000109971	HSPA8	TRUE	TRUE	FALSE	FALSE
ENSG00000110090	CPT1A	FALSE	TRUE	FALSE	FALSE
ENSG00000110700	RPS13	TRUE	FALSE	FALSE	FALSE
ENSG00000110721	CHKA	FALSE	FALSE	TRUE	FALSE
ENSG00000111144	LTA4H	FALSE	TRUE	FALSE	FALSE
ENSG00000111247	RAD51AP1	FALSE	FALSE	TRUE	FALSE
ENSG00000111445	RFC5	FALSE	FALSE	TRUE	FALSE
ENSG00000111640	GAPDH	TRUE	FALSE	FALSE	FALSE
ENSG00000111790	FGFR1OP2	FALSE	FALSE	TRUE	FALSE
ENSG00000111832	RWDD1	FALSE	TRUE	FALSE	FALSE
ENSG00000111845	PAK1IP1	FALSE	FALSE	TRUE	FALSE
ENSG00000112029	FBXO5	FALSE	FALSE	TRUE	FALSE
ENSG00000112208	BAG2	FALSE	FALSE	TRUE	FALSE
ENSG00000112237	CCNC	FALSE	FALSE	TRUE	FALSE
ENSG00000112304	ACOT13	FALSE	FALSE	TRUE	FALSE
ENSG00000112306	RPS12	TRUE	FALSE	FALSE	FALSE
ENSG00000112576	CCND3	FALSE	FALSE	TRUE	FALSE
ENSG00000112578	BYSL	FALSE	FALSE	TRUE	FALSE
ENSG00000112655	PTK7	FALSE	TRUE	FALSE	FALSE
ENSG00000112699	GMDS	FALSE	TRUE	FALSE	FALSE
ENSG00000112759	SLC29A1	FALSE	FALSE	TRUE	FALSE
ENSG00000112972	HMGCS1	FALSE	FALSE	TRUE	FALSE
ENSG00000112996	MRPS30	FALSE	TRUE	FALSE	FALSE
ENSG00000113407	TARS1	FALSE	FALSE	TRUE	FALSE
ENSG00000113621	TXNDC15	FALSE	TRUE	FALSE	FALSE
ENSG00000113811	SELENOK	FALSE	FALSE	TRUE	FALSE
ENSG00000114391	RPL24	TRUE	TRUE	FALSE	FALSE
ENSG00000114416	FXR1	FALSE	TRUE	FALSE	FALSE
ENSG00000114520	SNX4	FALSE	TRUE	FALSE	FALSE
ENSG00000114942	EEF1B2	TRUE	TRUE	FALSE	FALSE
ENSG00000115268	RPS15	TRUE	TRUE	FALSE	FALSE
ENSG00000115275	MOGS	FALSE	TRUE	FALSE	FALSE
ENSG00000115290	GRB14	FALSE	FALSE	TRUE	FALSE
ENSG00000115484	CCT4	FALSE	TRUE	FALSE	FALSE
ENSG00000115541	HSPE1	FALSE	FALSE	TRUE	FALSE
ENSG00000115758	ODC1	FALSE	TRUE	FALSE	FALSE
ENSG00000115840	SLC25A12	FALSE	TRUE	FALSE	FALSE
ENSG00000115919	KYNU	FALSE	FALSE	TRUE	FALSE
ENSG00000115944	COX7A2L	FALSE	TRUE	FALSE	FALSE
ENSG00000116001	TIA1	FALSE	FALSE	TRUE	FALSE
ENSG00000116044	NFE2L2	FALSE	FALSE	TRUE	FALSE
ENSG00000116062	MSH6	FALSE	FALSE	TRUE	FALSE
ENSG00000116251	RPL22	TRUE	TRUE	FALSE	FALSE
ENSG00000116750	UCHL5	FALSE	TRUE	FALSE	FALSE
ENSG00000116754	SRSF11	FALSE	FALSE	TRUE	FALSE
ENSG00000116962	NID1	FALSE	TRUE	FALSE	FALSE
ENSG00000117114	ADGRL2	FALSE	FALSE	TRUE	FALSE
ENSG00000117308	GALE	FALSE	FALSE	TRUE	FALSE
ENSG00000117318	ID3	FALSE	FALSE	TRUE	FALSE
ENSG00000117528	ABCD3	FALSE	FALSE	TRUE	FALSE
ENSG00000117758	STX12	FALSE	TRUE	FALSE	FALSE
ENSG00000117868	ESYT2	FALSE	TRUE	FALSE	FALSE
ENSG00000118181	RPS25	TRUE	TRUE	FALSE	FALSE
ENSG00000118412	CASP8AP2	FALSE	FALSE	TRUE	FALSE
ENSG00000118420	UBE3D	FALSE	FALSE	TRUE	FALSE
ENSG00000118816	CCNI	TRUE	FALSE	FALSE	FALSE
ENSG00000119004	CYP20A1	FALSE	TRUE	FALSE	FALSE
ENSG00000119326	CTNNAL1	FALSE	FALSE	TRUE	FALSE
ENSG00000119705	SLIRP	FALSE	FALSE	TRUE	FALSE
ENSG00000119707	RBM25	FALSE	FALSE	TRUE	FALSE
ENSG00000119912	IDE	FALSE	FALSE	TRUE	FALSE
ENSG00000119969	HELLS	FALSE	FALSE	TRUE	FALSE
ENSG00000120254	MTHFD1L	FALSE	FALSE	TRUE	FALSE
ENSG00000120437	ACAT2	FALSE	FALSE	TRUE	FALSE
ENSG00000120694	HSPH1	FALSE	FALSE	TRUE	FALSE
ENSG00000120802	TMPO	FALSE	FALSE	TRUE	FALSE
ENSG00000120948	TARDBP	FALSE	FALSE	TRUE	FALSE
ENSG00000120992	LYPLA1	FALSE	TRUE	FALSE	FALSE
ENSG00000121152	NCAPH	FALSE	FALSE	TRUE	FALSE
ENSG00000121211	MND1	FALSE	FALSE	TRUE	FALSE
ENSG00000122026	RPL21	TRUE	TRUE	FALSE	FALSE
ENSG00000122406	RPL5	TRUE	TRUE	FALSE	FALSE
ENSG00000122642	FKBP9	FALSE	TRUE	FALSE	FALSE
ENSG00000122643	NT5C3A	FALSE	FALSE	TRUE	FALSE
ENSG00000122873	CISD1	FALSE	FALSE	TRUE	FALSE
ENSG00000123219	CENPK	FALSE	FALSE	TRUE	FALSE
ENSG00000123349	PFDN5	TRUE	TRUE	FALSE	FALSE
ENSG00000123395	ATG101	FALSE	FALSE	TRUE	FALSE
ENSG00000123505	AMD1	FALSE	FALSE	TRUE	FALSE
ENSG00000123545	NDUFAF4	FALSE	FALSE	TRUE	TRUE
ENSG00000123607	TTC21B	FALSE	TRUE	FALSE	FALSE
ENSG00000123737	EXOSC9	FALSE	FALSE	TRUE	FALSE
ENSG00000124164	VAPB	FALSE	TRUE	FALSE	FALSE
ENSG00000124570	SERPINB6	FALSE	TRUE	FALSE	FALSE
ENSG00000124614	RPS10	TRUE	FALSE	FALSE	FALSE
ENSG00000124802	EEF1E1	FALSE	FALSE	TRUE	FALSE
ENSG00000125450	NUP85	FALSE	FALSE	TRUE	FALSE
ENSG00000125454	SLC25A19	FALSE	FALSE	TRUE	FALSE
ENSG00000125652	ALKBH7	TRUE	FALSE	FALSE	FALSE
ENSG00000125691	RPL23	TRUE	TRUE	FALSE	FALSE
ENSG00000125912	NCLN	TRUE	TRUE	TRUE	FALSE
ENSG00000126749	EMG1	FALSE	FALSE	TRUE	FALSE
ENSG00000127423	AUNIP	FALSE	FALSE	TRUE	FALSE
ENSG00000127824	TUBA4A	FALSE	FALSE	TRUE	FALSE
ENSG00000128228	SDF2L1	FALSE	FALSE	TRUE	FALSE
ENSG00000128408	RIBC2	FALSE	FALSE	TRUE	FALSE
ENSG00000128626	MRPS12	FALSE	FALSE	TRUE	TRUE
ENSG00000128708	HAT1	FALSE	FALSE	TRUE	FALSE
ENSG00000128951	DUT	FALSE	FALSE	TRUE	FALSE
ENSG00000128973	CLN6	FALSE	FALSE	TRUE	FALSE
ENSG00000129003	VPS13C	FALSE	TRUE	FALSE	FALSE
ENSG00000129173	E2F8	FALSE	FALSE	TRUE	FALSE
ENSG00000129515	SNX6	FALSE	TRUE	FALSE	FALSE
ENSG00000129657	SEC14L1	FALSE	TRUE	FALSE	FALSE
ENSG00000129932	DOHH	FALSE	FALSE	TRUE	FALSE
ENSG00000130005	GAMT	TRUE	FALSE	FALSE	FALSE
ENSG00000130021	PUDP	FALSE	FALSE	TRUE	FALSE
ENSG00000130159	ECSIT	TRUE	FALSE	FALSE	FALSE
ENSG00000130204	TOMM40	FALSE	FALSE	TRUE	FALSE
ENSG00000130255	RPL36	TRUE	FALSE	FALSE	FALSE
ENSG00000130313	PGLS	TRUE	TRUE	FALSE	FALSE
ENSG00000130702	LAMA5	TRUE	TRUE	FALSE	FALSE
ENSG00000130741	EIF2S3	TRUE	FALSE	FALSE	FALSE
ENSG00000130764	LRRC47	FALSE	TRUE	FALSE	FALSE
ENSG00000130829	DUSP9	FALSE	FALSE	TRUE	FALSE
ENSG00000131051	RBM39	FALSE	FALSE	TRUE	FALSE
ENSG00000131153	GINS2	FALSE	FALSE	TRUE	FALSE
ENSG00000131269	ABCB7	TRUE	FALSE	FALSE	FALSE
ENSG00000131437	KIF3A	FALSE	TRUE	FALSE	FALSE
ENSG00000131469	RPL27	TRUE	FALSE	FALSE	FALSE
ENSG00000131828	PDHA1	FALSE	TRUE	FALSE	FALSE
ENSG00000132002	DNAJB1	FALSE	TRUE	FALSE	FALSE
ENSG00000132341	RAN	FALSE	TRUE	FALSE	FALSE
ENSG00000132423	COQ3	FALSE	FALSE	TRUE	FALSE
ENSG00000132522	GPS2	FALSE	TRUE	FALSE	FALSE
ENSG00000132780	NASP	FALSE	FALSE	TRUE	FALSE
ENSG00000132842	AP3B1	FALSE	TRUE	FALSE	FALSE
ENSG00000133104	SPART	FALSE	FALSE	TRUE	FALSE
ENSG00000133112	TPT1	TRUE	TRUE	FALSE	FALSE
ENSG00000133302	SLF1	FALSE	FALSE	TRUE	FALSE
ENSG00000133398	MED10	FALSE	TRUE	FALSE	FALSE
ENSG00000134186	PRPF38B	FALSE	FALSE	TRUE	FALSE
ENSG00000134285	FKBP11	FALSE	FALSE	TRUE	FALSE
ENSG00000134419	RPS15A	TRUE	TRUE	FALSE	FALSE
ENSG00000134697	GNL2	FALSE	FALSE	TRUE	FALSE
ENSG00000134809	TIMM10	FALSE	FALSE	TRUE	FALSE
ENSG00000134900	TPP2	FALSE	TRUE	FALSE	FALSE
ENSG00000135069	PSAT1	FALSE	FALSE	TRUE	FALSE
ENSG00000135297	MTO1	FALSE	FALSE	TRUE	FALSE
ENSG00000135387	CAPRIN1	FALSE	TRUE	FALSE	FALSE
ENSG00000135390	ATP5MC2	TRUE	FALSE	FALSE	FALSE
ENSG00000135486	HNRNPA1	TRUE	FALSE	FALSE	FALSE
ENSG00000135521	LTV1	FALSE	FALSE	TRUE	FALSE
ENSG00000135698	MPHOSPH6	FALSE	FALSE	TRUE	FALSE
ENSG00000136159	NUDT15	FALSE	FALSE	TRUE	FALSE
ENSG00000136193	SCRN1	FALSE	TRUE	FALSE	FALSE
ENSG00000136271	DDX56	FALSE	FALSE	TRUE	FALSE
ENSG00000136371	MTHFS	FALSE	FALSE	TRUE	FALSE
ENSG00000136450	SRSF1	FALSE	FALSE	TRUE	FALSE
ENSG00000136492	BRIP1	FALSE	TRUE	TRUE	FALSE
ENSG00000136522	MRPL47	FALSE	FALSE	TRUE	TRUE
ENSG00000136937	NCBP1	FALSE	FALSE	TRUE	FALSE
ENSG00000136942	RPL35	FALSE	TRUE	FALSE	FALSE
ENSG00000136982	DSCC1	FALSE	FALSE	TRUE	FALSE
ENSG00000137154	RPS6	TRUE	FALSE	FALSE	FALSE
ENSG00000137288	UQCC2	FALSE	FALSE	TRUE	FALSE
ENSG00000137309	HMGA1	FALSE	FALSE	TRUE	FALSE
ENSG00000137338	PGBD1	FALSE	FALSE	TRUE	FALSE
ENSG00000137409	MTCH1	FALSE	TRUE	FALSE	FALSE
ENSG00000137441	FGFBP2	FALSE	FALSE	TRUE	FALSE
ENSG00000137509	PRCP	FALSE	TRUE	FALSE	FALSE
ENSG00000137818	RPLP1	TRUE	FALSE	FALSE	FALSE
ENSG00000137955	RABGGTB	TRUE	FALSE	FALSE	FALSE
ENSG00000138030	KHK	FALSE	FALSE	TRUE	FALSE
ENSG00000138131	LOXL4	FALSE	TRUE	FALSE	FALSE
ENSG00000138326	RPS24	TRUE	FALSE	FALSE	FALSE
ENSG00000138376	BARD1	FALSE	FALSE	TRUE	FALSE
ENSG00000138430	OLA1	FALSE	TRUE	FALSE	FALSE
ENSG00000138587	MNS1	FALSE	FALSE	TRUE	FALSE
ENSG00000138698	RAP1GDS1	FALSE	FALSE	TRUE	FALSE
ENSG00000138777	PPA2	FALSE	TRUE	FALSE	FALSE
ENSG00000139163	ETNK1	FALSE	FALSE	TRUE	FALSE
ENSG00000139269	INHBE	FALSE	FALSE	TRUE	FALSE
ENSG00000139496	NUP58	FALSE	TRUE	FALSE	FALSE
ENSG00000139734	DIAPH3	FALSE	FALSE	TRUE	FALSE
ENSG00000140006	WDR89	FALSE	TRUE	FALSE	FALSE
ENSG00000140471	LINS1	FALSE	FALSE	TRUE	FALSE
ENSG00000140988	RPS2	TRUE	FALSE	FALSE	FALSE
ENSG00000141030	COPS3	FALSE	FALSE	TRUE	FALSE
ENSG00000141198	TOM1L1	FALSE	TRUE	FALSE	FALSE
ENSG00000141499	WRAP53	FALSE	FALSE	TRUE	FALSE
ENSG00000141562	NARF	FALSE	FALSE	TRUE	FALSE
ENSG00000141574	SECTM1	TRUE	FALSE	FALSE	FALSE
ENSG00000141682	PMAIP1	FALSE	FALSE	TRUE	FALSE
ENSG00000141994	DUS3L	FALSE	TRUE	TRUE	FALSE
ENSG00000142168	SOD1	FALSE	TRUE	FALSE	FALSE
ENSG00000142173	COL6A2	TRUE	FALSE	FALSE	FALSE
ENSG00000142185	TRPM2	FALSE	FALSE	TRUE	FALSE
ENSG00000142534	RPS11	TRUE	TRUE	FALSE	FALSE
ENSG00000142541	RPL13A	TRUE	TRUE	FALSE	FALSE
ENSG00000142676	RPL11	TRUE	FALSE	FALSE	FALSE
ENSG00000142684	ZNF593	FALSE	TRUE	FALSE	FALSE
ENSG00000142798	HSPG2	FALSE	TRUE	FALSE	FALSE
ENSG00000142937	RPS8	TRUE	FALSE	FALSE	FALSE
ENSG00000143036	SLC44A3	FALSE	FALSE	TRUE	FALSE
ENSG00000143179	UCK2	FALSE	FALSE	TRUE	FALSE
ENSG00000143499	SMYD2	FALSE	FALSE	TRUE	FALSE
ENSG00000143546	S100A8	FALSE	FALSE	TRUE	FALSE
ENSG00000143641	GALNT2	FALSE	TRUE	FALSE	FALSE
ENSG00000143942	CHAC2	FALSE	FALSE	TRUE	FALSE
ENSG00000143947	RPS27A	TRUE	FALSE	FALSE	FALSE
ENSG00000144034	TPRKB	FALSE	FALSE	TRUE	FALSE
ENSG00000144485	HES6	FALSE	FALSE	TRUE	FALSE
ENSG00000144580	CNOT9	FALSE	FALSE	TRUE	FALSE
ENSG00000144712	CAND2	FALSE	TRUE	FALSE	FALSE
ENSG00000144713	RPL32	TRUE	TRUE	FALSE	FALSE
ENSG00000144895	EIF2A	FALSE	TRUE	FALSE	FALSE
ENSG00000145220	LYAR	FALSE	FALSE	TRUE	FALSE
ENSG00000145365	TIFA	FALSE	FALSE	TRUE	FALSE
ENSG00000145425	RPS3A	TRUE	TRUE	FALSE	FALSE
ENSG00000145494	NDUFS6	FALSE	FALSE	TRUE	TRUE
ENSG00000145592	RPL37	TRUE	TRUE	FALSE	FALSE
ENSG00000145741	BTF3	FALSE	TRUE	FALSE	FALSE
ENSG00000145996	CDKAL1	FALSE	FALSE	TRUE	FALSE
ENSG00000146143	PRIM2	FALSE	FALSE	TRUE	FALSE
ENSG00000146731	CCT6A	FALSE	FALSE	TRUE	FALSE
ENSG00000146733	PSPH	FALSE	FALSE	TRUE	FALSE
ENSG00000147155	EBP	FALSE	FALSE	TRUE	FALSE
ENSG00000147202	DIAPH2	FALSE	FALSE	TRUE	FALSE
ENSG00000147364	FBXO25	FALSE	TRUE	FALSE	FALSE
ENSG00000147403	RPL10	TRUE	FALSE	FALSE	FALSE
ENSG00000147536	GINS4	FALSE	FALSE	TRUE	FALSE
ENSG00000147604	RPL7	TRUE	TRUE	FALSE	FALSE
ENSG00000147677	EIF3H	TRUE	TRUE	FALSE	FALSE
ENSG00000147955	SIGMAR1	TRUE	FALSE	FALSE	FALSE
ENSG00000148303	RPL7A	TRUE	FALSE	FALSE	FALSE
ENSG00000148334	PTGES2	TRUE	FALSE	FALSE	FALSE
ENSG00000148335	NTMT1	FALSE	FALSE	TRUE	FALSE
ENSG00000148459	PDSS1	FALSE	FALSE	TRUE	FALSE
ENSG00000149100	EIF3M	FALSE	TRUE	FALSE	FALSE
ENSG00000149273	RPS3	TRUE	TRUE	FALSE	FALSE
ENSG00000149483	TMEM138	FALSE	FALSE	TRUE	FALSE
ENSG00000149485	FADS1	FALSE	FALSE	TRUE	FALSE
ENSG00000149554	CHEK1	FALSE	FALSE	TRUE	FALSE
ENSG00000149591	TAGLN	FALSE	TRUE	FALSE	FALSE
ENSG00000149636	DSN1	FALSE	FALSE	TRUE	FALSE
ENSG00000149806	FAU	FALSE	TRUE	FALSE	FALSE
ENSG00000150676	CCDC83	FALSE	FALSE	TRUE	FALSE
ENSG00000150990	DHX37	FALSE	FALSE	TRUE	FALSE
ENSG00000151012	SLC7A11	FALSE	FALSE	TRUE	FALSE
ENSG00000151116	UEVLD	FALSE	FALSE	TRUE	FALSE
ENSG00000151338	MIPOL1	FALSE	FALSE	TRUE	FALSE
ENSG00000151632	AKR1C2	FALSE	FALSE	TRUE	FALSE
ENSG00000151729	SLC25A4	FALSE	TRUE	FALSE	FALSE
ENSG00000152082	MZT2B	TRUE	FALSE	FALSE	FALSE
ENSG00000152147	GEMIN6	FALSE	FALSE	TRUE	FALSE
ENSG00000152193	OBI1	FALSE	FALSE	TRUE	FALSE
ENSG00000152413	HOMER1	FALSE	FALSE	TRUE	FALSE
ENSG00000152558	TMEM123	FALSE	TRUE	FALSE	FALSE
ENSG00000152749	GPR180	FALSE	FALSE	TRUE	FALSE
ENSG00000152804	HHEX	FALSE	FALSE	TRUE	FALSE
ENSG00000152944	MED21	FALSE	FALSE	TRUE	FALSE
ENSG00000153975	ZUP1	FALSE	FALSE	TRUE	FALSE
ENSG00000154640	BTG3	FALSE	FALSE	TRUE	FALSE
ENSG00000155008	APOOL	FALSE	TRUE	FALSE	FALSE
ENSG00000156110	ADK	FALSE	FALSE	TRUE	FALSE
ENSG00000156136	DCK	FALSE	FALSE	TRUE	FALSE
ENSG00000156469	MTERF3	FALSE	FALSE	TRUE	FALSE
ENSG00000156482	RPL30	TRUE	TRUE	FALSE	FALSE
ENSG00000156508	EEF1A1	TRUE	TRUE	FALSE	FALSE
ENSG00000156642	NPTN	FALSE	TRUE	FALSE	FALSE
ENSG00000156802	ATAD2	FALSE	FALSE	TRUE	FALSE
ENSG00000156831	NSMCE2	FALSE	FALSE	TRUE	FALSE
ENSG00000157045	NTAN1	FALSE	TRUE	FALSE	FALSE
ENSG00000157107	FCHO2	FALSE	TRUE	FALSE	FALSE
ENSG00000157193	LRP8	FALSE	FALSE	TRUE	FALSE
ENSG00000157778	PSMG3	FALSE	FALSE	TRUE	FALSE
ENSG00000158201	ABHD3	FALSE	FALSE	TRUE	FALSE
ENSG00000158966	CACHD1	FALSE	FALSE	TRUE	FALSE
ENSG00000159086	PAXBP1	TRUE	FALSE	FALSE	FALSE
ENSG00000159199	ATP5MC1	FALSE	FALSE	TRUE	TRUE
ENSG00000159259	CHAF1B	FALSE	FALSE	TRUE	FALSE
ENSG00000159322	ADPGK	FALSE	TRUE	FALSE	FALSE
ENSG00000160124	CCDC58	FALSE	FALSE	TRUE	FALSE
ENSG00000160193	WDR4	FALSE	FALSE	TRUE	FALSE
ENSG00000160326	SLC2A6	FALSE	FALSE	TRUE	FALSE
ENSG00000160439	RDH13	FALSE	FALSE	TRUE	FALSE
ENSG00000161016	RPL8	TRUE	TRUE	FALSE	FALSE
ENSG00000161031	PGLYRP2	FALSE	FALSE	TRUE	FALSE
ENSG00000161217	PCYT1A	FALSE	FALSE	TRUE	FALSE
ENSG00000161813	LARP4	FALSE	TRUE	FALSE	FALSE
ENSG00000161970	RPL26	TRUE	FALSE	FALSE	FALSE
ENSG00000161980	POLR3K	FALSE	FALSE	TRUE	FALSE
ENSG00000162194	LBHD1	FALSE	FALSE	TRUE	FALSE
ENSG00000162244	RPL29	TRUE	FALSE	FALSE	FALSE
ENSG00000162521	RBBP4	FALSE	FALSE	TRUE	FALSE
ENSG00000162889	MAPKAPK2	FALSE	TRUE	FALSE	FALSE
ENSG00000162909	CAPN2	FALSE	TRUE	FALSE	FALSE
ENSG00000163002	NUP35	FALSE	TRUE	FALSE	FALSE
ENSG00000163006	CCDC138	FALSE	FALSE	TRUE	FALSE
ENSG00000163453	IGFBP7	FALSE	TRUE	FALSE	FALSE
ENSG00000163507	CIP2A	FALSE	FALSE	TRUE	FALSE
ENSG00000163584	RPL22L1	TRUE	FALSE	TRUE	FALSE
ENSG00000163682	RPL9	TRUE	FALSE	FALSE	FALSE
ENSG00000163710	PCOLCE2	FALSE	FALSE	TRUE	FALSE
ENSG00000163738	MTHFD2L	FALSE	FALSE	TRUE	FALSE
ENSG00000163754	GYG1	FALSE	TRUE	FALSE	FALSE
ENSG00000163902	RPN1	FALSE	TRUE	FALSE	FALSE
ENSG00000163918	RFC4	FALSE	FALSE	TRUE	FALSE
ENSG00000163923	RPL39L	FALSE	FALSE	TRUE	FALSE
ENSG00000163931	TKT	TRUE	FALSE	FALSE	FALSE
ENSG00000164022	AIMP1	FALSE	TRUE	FALSE	FALSE
ENSG00000164045	CDC25A	FALSE	FALSE	TRUE	FALSE
ENSG00000164062	APEH	FALSE	TRUE	FALSE	FALSE
ENSG00000164134	NAA15	FALSE	FALSE	TRUE	FALSE
ENSG00000164162	ANAPC10	FALSE	FALSE	TRUE	FALSE
ENSG00000164182	NDUFAF2	FALSE	FALSE	TRUE	TRUE
ENSG00000164294	GPX8	FALSE	FALSE	TRUE	FALSE
ENSG00000164402	SEPTIN8	TRUE	FALSE	FALSE	FALSE
ENSG00000164542	KIAA0895	FALSE	FALSE	TRUE	FALSE
ENSG00000164587	RPS14	TRUE	TRUE	FALSE	FALSE
ENSG00000165244	ZNF367	FALSE	FALSE	TRUE	FALSE
ENSG00000165304	MELK	FALSE	FALSE	TRUE	FALSE
ENSG00000165410	CFL2	FALSE	FALSE	TRUE	FALSE
ENSG00000165474	GJB2	FALSE	FALSE	TRUE	FALSE
ENSG00000165480	SKA3	FALSE	FALSE	TRUE	FALSE
ENSG00000165629	ATP5F1C	FALSE	TRUE	FALSE	FALSE
ENSG00000165704	HPRT1	FALSE	FALSE	TRUE	FALSE
ENSG00000166033	HTRA1	FALSE	TRUE	FALSE	FALSE
ENSG00000166153	DEPDC4	FALSE	FALSE	TRUE	FALSE
ENSG00000166226	CCT2	FALSE	TRUE	FALSE	FALSE
ENSG00000166337	TAF10	FALSE	TRUE	FALSE	FALSE
ENSG00000166441	RPL27A	TRUE	FALSE	FALSE	FALSE
ENSG00000166478	ZNF143	FALSE	FALSE	TRUE	FALSE
ENSG00000166788	SAAL1	FALSE	FALSE	TRUE	FALSE
ENSG00000166803	PCLAF	FALSE	FALSE	TRUE	FALSE
ENSG00000167136	ENDOG	FALSE	FALSE	TRUE	FALSE
ENSG00000167283	ATP5MG	FALSE	FALSE	TRUE	TRUE
ENSG00000167508	MVD	FALSE	FALSE	TRUE	FALSE
ENSG00000167526	RPL13	TRUE	FALSE	FALSE	FALSE
ENSG00000167658	EEF2	TRUE	TRUE	FALSE	FALSE
ENSG00000167670	CHAF1A	FALSE	FALSE	TRUE	FALSE
ENSG00000167862	MRPL58	FALSE	FALSE	TRUE	FALSE
ENSG00000167880	EVPL	TRUE	FALSE	FALSE	FALSE
ENSG00000167900	TK1	FALSE	FALSE	TRUE	FALSE
ENSG00000168101	NUDT16L1	FALSE	FALSE	TRUE	FALSE
ENSG00000168268	NT5DC2	FALSE	TRUE	FALSE	FALSE
ENSG00000168273	SMIM4	FALSE	FALSE	TRUE	FALSE
ENSG00000168275	COA6	FALSE	FALSE	TRUE	FALSE
ENSG00000168522	FNTA	FALSE	TRUE	FALSE	FALSE
ENSG00000168542	COL3A1	FALSE	TRUE	FALSE	FALSE
ENSG00000168883	USP39	FALSE	FALSE	TRUE	FALSE
ENSG00000168906	MAT2A	FALSE	FALSE	TRUE	FALSE
ENSG00000168938	PPIC	FALSE	TRUE	FALSE	FALSE
ENSG00000169019	COMMD8	FALSE	FALSE	TRUE	FALSE
ENSG00000169174	PCSK9	FALSE	FALSE	TRUE	FALSE
ENSG00000169288	MRPL1	FALSE	FALSE	TRUE	FALSE
ENSG00000169583	CLIC3	FALSE	FALSE	TRUE	FALSE
ENSG00000169710	FASN	TRUE	FALSE	FALSE	FALSE
ENSG00000169914	OTUD3	FALSE	FALSE	TRUE	FALSE
ENSG00000170275	CRTAP	TRUE	FALSE	FALSE	FALSE
ENSG00000170348	TMED10	FALSE	TRUE	FALSE	FALSE
ENSG00000170522	ELOVL6	FALSE	FALSE	TRUE	FALSE
ENSG00000170606	HSPA4	FALSE	FALSE	TRUE	FALSE
ENSG00000170836	PPM1D	FALSE	TRUE	FALSE	FALSE
ENSG00000170889	RPS9	TRUE	TRUE	FALSE	FALSE
ENSG00000171004	HS6ST2	FALSE	FALSE	TRUE	FALSE
ENSG00000171202	TMEM126A	FALSE	FALSE	TRUE	FALSE
ENSG00000171241	SHCBP1	FALSE	FALSE	TRUE	FALSE
ENSG00000171320	ESCO2	FALSE	FALSE	TRUE	FALSE
ENSG00000171421	MRPL36	FALSE	FALSE	TRUE	TRUE
ENSG00000171453	POLR1C	FALSE	TRUE	FALSE	FALSE
ENSG00000171490	RSL1D1	FALSE	TRUE	FALSE	FALSE
ENSG00000171606	ZNF274	FALSE	TRUE	FALSE	FALSE
ENSG00000171631	P2RY6	FALSE	FALSE	TRUE	FALSE
ENSG00000171858	RPS21	TRUE	TRUE	FALSE	FALSE
ENSG00000171863	RPS7	TRUE	FALSE	FALSE	FALSE
ENSG00000171960	PPIH	FALSE	FALSE	TRUE	FALSE
ENSG00000172009	THOP1	FALSE	FALSE	TRUE	FALSE
ENSG00000172053	QARS1	FALSE	TRUE	FALSE	FALSE
ENSG00000172175	MALT1	FALSE	FALSE	TRUE	FALSE
ENSG00000172244	C5orf34	FALSE	FALSE	TRUE	FALSE
ENSG00000172366	MCRIP2	FALSE	FALSE	TRUE	FALSE
ENSG00000172809	RPL38	FALSE	TRUE	FALSE	FALSE
ENSG00000173599	PC	TRUE	FALSE	FALSE	FALSE
ENSG00000173638	SLC19A1	TRUE	FALSE	FALSE	FALSE
ENSG00000173726	TOMM20	FALSE	TRUE	FALSE	FALSE
ENSG00000174177	CTU2	FALSE	FALSE	TRUE	FALSE
ENSG00000174371	EXO1	FALSE	FALSE	TRUE	FALSE
ENSG00000174442	ZWILCH	FALSE	FALSE	TRUE	FALSE
ENSG00000174444	RPL4	TRUE	FALSE	FALSE	FALSE
ENSG00000174744	BRMS1	FALSE	FALSE	TRUE	FALSE
ENSG00000174748	RPL15	TRUE	FALSE	FALSE	FALSE
ENSG00000174780	SRP72	FALSE	TRUE	FALSE	FALSE
ENSG00000175115	PACS1	TRUE	FALSE	FALSE	FALSE
ENSG00000175305	CCNE2	FALSE	TRUE	TRUE	FALSE
ENSG00000175390	EIF3F	FALSE	TRUE	FALSE	FALSE
ENSG00000175581	MRPL48	FALSE	FALSE	TRUE	TRUE
ENSG00000176092	CRYBG2	FALSE	FALSE	TRUE	FALSE
ENSG00000176170	SPHK1	FALSE	FALSE	TRUE	FALSE
ENSG00000176387	HSD11B2	FALSE	FALSE	TRUE	FALSE
ENSG00000176890	TYMS	FALSE	FALSE	TRUE	FALSE
ENSG00000177600	RPLP2	TRUE	TRUE	FALSE	FALSE
ENSG00000177954	RPS27	TRUE	FALSE	FALSE	FALSE
ENSG00000178035	IMPDH2	TRUE	TRUE	FALSE	FALSE
ENSG00000178202	POGLUT3	FALSE	FALSE	TRUE	FALSE
ENSG00000178538	CA8	FALSE	FALSE	TRUE	FALSE
ENSG00000178896	EXOSC4	FALSE	FALSE	TRUE	FALSE
ENSG00000178966	RMI1	FALSE	FALSE	TRUE	FALSE
ENSG00000178982	EIF3K	FALSE	TRUE	FALSE	FALSE
ENSG00000179021	C3orf38	TRUE	FALSE	FALSE	FALSE
ENSG00000179271	GADD45GIP1	FALSE	FALSE	TRUE	FALSE
ENSG00000180592	SKIDA1	FALSE	FALSE	TRUE	FALSE
ENSG00000180773	SLC36A4	FALSE	FALSE	TRUE	FALSE
ENSG00000180879	SSR4	FALSE	TRUE	FALSE	FALSE
ENSG00000180921	FAM83H	TRUE	FALSE	FALSE	FALSE
ENSG00000180998	GPR137C	FALSE	FALSE	TRUE	FALSE
ENSG00000181163	NPM1	FALSE	TRUE	TRUE	FALSE
ENSG00000181544	FANCB	FALSE	FALSE	TRUE	FALSE
ENSG00000181610	MRPS23	FALSE	TRUE	FALSE	FALSE
ENSG00000182004	SNRPE	FALSE	TRUE	FALSE	FALSE
ENSG00000182185	RAD51B	FALSE	FALSE	TRUE	FALSE
ENSG00000182287	AP1S2	FALSE	FALSE	TRUE	FALSE
ENSG00000182871	COL18A1	TRUE	FALSE	FALSE	FALSE
ENSG00000182979	MTA1	TRUE	FALSE	FALSE	FALSE
ENSG00000182993	C12orf60	FALSE	FALSE	TRUE	FALSE
ENSG00000183020	AP2A2	FALSE	TRUE	FALSE	FALSE
ENSG00000183032	SLC25A21	FALSE	FALSE	TRUE	FALSE
ENSG00000183048	SLC25A10	FALSE	FALSE	TRUE	FALSE
ENSG00000183605	SFXN4	FALSE	FALSE	TRUE	FALSE
ENSG00000184009	ACTG1	TRUE	TRUE	FALSE	FALSE
ENSG00000184162	NR2C2AP	FALSE	FALSE	TRUE	FALSE
ENSG00000184178	SCFD2	FALSE	FALSE	TRUE	FALSE
ENSG00000184743	ATL3	FALSE	FALSE	TRUE	FALSE
ENSG00000184924	PTRHD1	TRUE	FALSE	FALSE	FALSE
ENSG00000185024	BRF1	TRUE	FALSE	FALSE	FALSE
ENSG00000185104	FAF1	FALSE	TRUE	FALSE	FALSE
ENSG00000185238	PRMT3	FALSE	TRUE	FALSE	FALSE
ENSG00000185359	HGS	FALSE	TRUE	FALSE	FALSE
ENSG00000185414	MRPL30	FALSE	FALSE	TRUE	TRUE
ENSG00000185480	PARPBP	FALSE	FALSE	TRUE	FALSE
ENSG00000185624	P4HB	FALSE	TRUE	FALSE	FALSE
ENSG00000185686	PRAME	FALSE	FALSE	TRUE	FALSE
ENSG00000185803	SLC52A2	FALSE	FALSE	TRUE	FALSE
ENSG00000185818	NAT8L	FALSE	FALSE	TRUE	FALSE
ENSG00000186468	RPS23	TRUE	FALSE	FALSE	FALSE
ENSG00000186603	HPDL	FALSE	FALSE	TRUE	FALSE
ENSG00000186871	ERCC6L	FALSE	FALSE	TRUE	FALSE
ENSG00000187109	NAP1L1	TRUE	FALSE	FALSE	FALSE
ENSG00000187446	CHP1	TRUE	TRUE	FALSE	FALSE
ENSG00000187498	COL4A1	FALSE	TRUE	FALSE	FALSE
ENSG00000187522	HSPA14	FALSE	FALSE	TRUE	FALSE
ENSG00000188157	AGRN	TRUE	FALSE	FALSE	FALSE
ENSG00000188266	HYKK	FALSE	FALSE	TRUE	FALSE
ENSG00000188293	IGFL1	FALSE	FALSE	TRUE	FALSE
ENSG00000188677	PARVB	FALSE	FALSE	TRUE	FALSE
ENSG00000188807	TMEM201	FALSE	FALSE	TRUE	FALSE
ENSG00000188846	RPL14	TRUE	FALSE	FALSE	FALSE
ENSG00000196116	TDRD7	FALSE	TRUE	FALSE	FALSE
ENSG00000196154	S100A4	FALSE	FALSE	TRUE	FALSE
ENSG00000196230	TUBB	FALSE	FALSE	TRUE	FALSE
ENSG00000196284	SUPT3H	FALSE	TRUE	FALSE	FALSE
ENSG00000196531	NACA	FALSE	TRUE	FALSE	FALSE
ENSG00000196961	AP2A1	TRUE	FALSE	FALSE	FALSE
ENSG00000197275	RAD54B	FALSE	FALSE	TRUE	FALSE
ENSG00000197296	FITM2	FALSE	FALSE	TRUE	FALSE
ENSG00000197355	UAP1L1	FALSE	TRUE	FALSE	FALSE
ENSG00000197498	RPF2	FALSE	FALSE	TRUE	FALSE
ENSG00000197702	PARVA	FALSE	TRUE	FALSE	FALSE
ENSG00000197712	FAM114A1	FALSE	FALSE	TRUE	FALSE
ENSG00000197728	RPS26	FALSE	TRUE	FALSE	FALSE
ENSG00000197756	RPL37A	TRUE	TRUE	FALSE	FALSE
ENSG00000197785	ATAD3A	FALSE	FALSE	TRUE	FALSE
ENSG00000197798	FAM118B	FALSE	FALSE	TRUE	FALSE
ENSG00000197958	RPL12	TRUE	TRUE	FALSE	FALSE
ENSG00000198034	RPS4X	TRUE	FALSE	FALSE	FALSE
ENSG00000198042	MAK16	FALSE	FALSE	TRUE	FALSE
ENSG00000198056	PRIM1	FALSE	FALSE	TRUE	FALSE
ENSG00000198755	RPL10A	TRUE	FALSE	FALSE	FALSE
ENSG00000198887	SMC5	FALSE	TRUE	FALSE	FALSE
ENSG00000198918	RPL39	TRUE	FALSE	FALSE	FALSE
ENSG00000198924	DCLRE1A	FALSE	FALSE	TRUE	FALSE
ENSG00000198937	CCDC167	FALSE	FALSE	TRUE	FALSE
ENSG00000203760	CENPW	FALSE	FALSE	TRUE	FALSE
ENSG00000204220	PFDN6	FALSE	FALSE	TRUE	FALSE
ENSG00000204628	RACK1	TRUE	TRUE	FALSE	FALSE
ENSG00000205339	IPO7	TRUE	TRUE	FALSE	FALSE
ENSG00000205629	LCMT1	TRUE	FALSE	FALSE	FALSE
ENSG00000211456	SACM1L	FALSE	TRUE	FALSE	FALSE
ENSG00000213221	DNLZ	FALSE	FALSE	TRUE	FALSE
ENSG00000213397	HAUS7	FALSE	FALSE	TRUE	FALSE
ENSG00000213585	VDAC1	FALSE	TRUE	FALSE	FALSE
ENSG00000213741	RPS29	TRUE	FALSE	FALSE	FALSE
ENSG00000214026	MRPL23	FALSE	FALSE	TRUE	TRUE
ENSG00000215251	FASTKD5	FALSE	FALSE	TRUE	FALSE
ENSG00000221983	UBA52	TRUE	FALSE	FALSE	FALSE
ENSG00000222011	FAM185A	FALSE	FALSE	TRUE	FALSE
ENSG00000224420	ADM5	FALSE	FALSE	TRUE	FALSE
ENSG00000229117	RPL41	TRUE	FALSE	FALSE	FALSE
ENSG00000233927	RPS28	TRUE	FALSE	FALSE	FALSE
ENSG00000239264	TXNDC5	FALSE	TRUE	FALSE	FALSE
ENSG00000241343	RPL36A	TRUE	FALSE	FALSE	FALSE
ENSG00000241837	ATP5PO	FALSE	FALSE	TRUE	TRUE
ENSG00000242114	MTFP1	FALSE	FALSE	TRUE	FALSE
ENSG00000242252	BGLAP	FALSE	FALSE	TRUE	FALSE
ENSG00000243678	NME2	FALSE	TRUE	FALSE	FALSE
ENSG00000243927	MRPS6	FALSE	FALSE	TRUE	TRUE
ENSG00000254535	PABPC4L	FALSE	FALSE	TRUE	FALSE
ENSG00000254772	EEF1G	TRUE	TRUE	FALSE	FALSE
ENSG00000258947	TUBB3	TRUE	FALSE	TRUE	FALSE
ENSG00000262814	MRPL12	FALSE	FALSE	TRUE	TRUE
ENSG00000265681	RPL17	TRUE	FALSE	FALSE	FALSE
ENSG00000277775	H3C7	FALSE	FALSE	TRUE	FALSE

## Sheet: Extended Data Fig. 4b HP5
gene_id	gene_name	MRL_log2fc
ENSG00000000003	TSPAN6	-0.937917
ENSG00000000419	DPM1	-0.838625
ENSG00000000460	C1orf112	-0.255286
ENSG00000000971	CFH	-0.51665
ENSG00000001036	FUCA2	-0.802099
ENSG00000001084	GCLC	-0.390097
ENSG00000001460	STPG1	-0.335719
ENSG00000001461	NIPAL3	-0.202405
ENSG00000001497	LAS1L	-0.462846
ENSG00000001561	ENPP4	0.0876426
ENSG00000001629	ANKIB1	-0.295638
ENSG00000001630	CYP51A1	-0.936136
ENSG00000001631	KRIT1	-0.0852787
ENSG00000002330	BAD	-0.364986
ENSG00000002549	LAP3	-0.633669
ENSG00000002587	HS3ST1	-0.49503
ENSG00000002822	MAD1L1	-0.31758
ENSG00000002834	LASP1	-1.06728
ENSG00000002919	SNX11	-0.292388
ENSG00000003056	M6PR	-0.660933
ENSG00000003249	DBNDD1	-0.344014
ENSG00000003393	ALS2	-0.189278
ENSG00000003400	CASP10	-0.532482
ENSG00000003402	CFLAR	-0.144994
ENSG00000003436	TFPI	-0.602165
ENSG00000003509	NDUFAF7	-0.456371
ENSG00000003756	RBM5	0.0192792
ENSG00000004059	ARF5	-0.782748
ENSG00000004142	POLDIP2	-0.880764
ENSG00000004455	AK2	-0.873564
ENSG00000004478	FKBP4	-1.1144
ENSG00000004487	KDM1A	-0.534907
ENSG00000004534	RBM6	-0.232892
ENSG00000004660	CAMKK1	-0.33052
ENSG00000004700	RECQL	-0.13327
ENSG00000004766	VPS50	-0.0305919
ENSG00000004779	NDUFAB1	-0.78883
ENSG00000004864	SLC25A13	-0.548412
ENSG00000004866	ST7	-0.210938
ENSG00000004897	CDC27	-0.252782
ENSG00000004961	HCCS	-0.584422
ENSG00000004975	DVL2	-0.503149
ENSG00000005020	SKAP2	-0.506725
ENSG00000005022	SLC25A5	-1.63122
ENSG00000005059	MCUB	-0.65234
ENSG00000005075	POLR2J	-0.404949
ENSG00000005156	LIG3	-0.199309
ENSG00000005175	RPAP3	-0.379362
ENSG00000005187	ACSM3	-0.409087
ENSG00000005189	REXO5	-0.478248
ENSG00000005194	CIAPIN1	-0.842487
ENSG00000005206	SPPL2B	-1.10012
ENSG00000005238	FAM214B	-0.210688
ENSG00000005243	COPZ2	-0.434431
ENSG00000005249	PRKAR2B	-0.374898
ENSG00000005302	MSL3	-0.589744
ENSG00000005436	GCFC2	-0.585644
ENSG00000005448	WDR54	-0.865851
ENSG00000005469	CROT	-0.171218
ENSG00000005483	KMT2E	0.0128301
ENSG00000005486	RHBDD2	-0.641727
ENSG00000005700	IBTK	-0.039546
ENSG00000005801	ZNF195	-0.308077
ENSG00000005812	FBXL3	0.0113196
ENSG00000005884	ITGA3	-0.524651
ENSG00000005889	ZFX	0.00647407
ENSG00000005893	LAMP2	-0.502943
ENSG00000006007	GDE1	-0.400777
ENSG00000006015	REX1BD	-0.518553
ENSG00000006118	TMEM132A	-0.755762
ENSG00000006125	AP2B1	-0.585041
ENSG00000006194	ZNF263	0.0533826
ENSG00000006210	CX3CL1	-0.870193
ENSG00000006282	SPATA20	-0.311431
ENSG00000006327	TNFRSF12A	-0.565595
ENSG00000006451	RALA	-0.607204
ENSG00000006453	BAIAP2L1	-0.725276
ENSG00000006530	AGK	-0.264421
ENSG00000006534	ALDH3B1	-1.2071
ENSG00000006576	PHTF2	-0.646853
ENSG00000006607	FARP2	-0.116091
ENSG00000006625	GGCT	-0.702498
ENSG00000006634	DBF4	-0.506305
ENSG00000006652	IFRD1	-0.437577
ENSG00000006695	COX10	-0.835434
ENSG00000006704	GTF2IRD1	-0.735533
ENSG00000006712	PAF1	-0.966923
ENSG00000006715	VPS41	-0.296938
ENSG00000006744	ELAC2	-0.222807
ENSG00000006756	ARSD	-0.675709
ENSG00000006757	PNPLA4	-0.472724
ENSG00000006831	ADIPOR2	-0.108447
ENSG00000006837	CDKL3	-0.356276
ENSG00000007047	MARK4	-0.749595
ENSG00000007080	CCDC124	-0.799384
ENSG00000007168	PAFAH1B1	-0.390946
ENSG00000007202	KIAA0100	-0.12568
ENSG00000007255	TRAPPC6A	-0.623812
ENSG00000007341	ST7L	-0.671217
ENSG00000007376	RPUSD1	-0.483524
ENSG00000007384	RHBDF1	-0.957133
ENSG00000007392	LUC7L	-0.763935
ENSG00000007520	TSR3	-0.573825
ENSG00000007541	PIGQ	-0.866884
ENSG00000007923	DNAJC11	-0.701215
ENSG00000008018	PSMB1	-1.04835
ENSG00000008086	CDKL5	-0.0118937
ENSG00000008128	CDK11A	0.200665
ENSG00000008130	NADK	-0.419469
ENSG00000008256	CYTH3	-0.468816
ENSG00000008282	SYPL1	-0.98782
ENSG00000008283	CYB561	-0.698158
ENSG00000008294	SPAG9	-0.336219
ENSG00000008324	SS18L2	-0.313153
ENSG00000008382	MPND	-0.570636
ENSG00000008394	MGST1	-0.648341
ENSG00000008405	CRY1	-0.286932
ENSG00000008513	ST3GAL1	-0.112969
ENSG00000008517	IL32	-0.650356
ENSG00000008838	MED24	-0.663099
ENSG00000008853	RHOBTB2	-0.205173
ENSG00000008952	SEC62	-0.778021
ENSG00000008988	RPS20	-0.619621
ENSG00000009307	CSDE1	-0.688168
ENSG00000009335	UBE3C	-0.463315
ENSG00000009413	REV3L	-0.0405066
ENSG00000009780	FAM76A	-0.721997
ENSG00000009830	POMT2	-0.733779
ENSG00000009844	VTA1	-0.986666
ENSG00000009954	BAZ1B	-0.454145
ENSG00000010072	SPRTN	-0.248979
ENSG00000010165	EEF1AKNMT	-0.492046
ENSG00000010219	DYRK4	-0.534005
ENSG00000010244	ZNF207	-0.987257
ENSG00000010256	UQCRC1	-1.05435
ENSG00000010270	STARD3NL	-0.360155
ENSG00000010278	CD9	-0.644589
ENSG00000010292	NCAPD2	-0.42718
ENSG00000010295	IFFO1	-0.323012
ENSG00000010318	PHF7	-0.146956
ENSG00000010361	FUZ	-0.49334
ENSG00000010404	IDS	-0.396898
ENSG00000010539	ZNF200	-0.0844787
ENSG00000010626	LRRC23	-0.232617
ENSG00000010704	HFE	-0.447822
ENSG00000010803	SCMH1	-0.342422
ENSG00000011007	ELOA	-0.174153
ENSG00000011009	LYPLA2	-0.716882
ENSG00000011105	TSPAN9	-0.570607
ENSG00000011114	BTBD7	-0.170488
ENSG00000011132	APBA3	-0.710937
ENSG00000011143	MKS1	-0.814485
ENSG00000011198	ABHD5	-0.51209
ENSG00000011243	AKAP8L	-0.0516508
ENSG00000011260	UTP18	-0.602703
ENSG00000011275	RNF216	-0.41704
ENSG00000011295	TTC19	-0.720123
ENSG00000011304	PTBP1	-0.67829
ENSG00000011405	PIK3C2A	-0.271831
ENSG00000011422	PLAUR	-0.867213
ENSG00000011426	ANLN	-0.251322
ENSG00000011454	RABGAP1	-0.236809
ENSG00000011478	QPCTL	-0.846505
ENSG00000011485	PPP5C	-0.989454
ENSG00000011523	CEP68	-0.447685
ENSG00000011566	MAP4K3	-0.302629
ENSG00000011638	TMEM159	-0.518838
ENSG00000012048	BRCA1	0.0320948
ENSG00000012061	ERCC1	-0.923861
ENSG00000012124	CD22	-0.694043
ENSG00000012174	MBTPS2	-0.626635
ENSG00000012211	PRICKLE3	-0.83208
ENSG00000012232	EXTL3	-0.474191
ENSG00000012504	NR1H4	-0.11956
ENSG00000012660	ELOVL5	-1.1018
ENSG00000012822	CALCOCO1	-0.64691
ENSG00000012963	UBR7	-0.630194
ENSG00000012983	MAP4K5	-0.364112
ENSG00000013275	PSMC4	-0.913076
ENSG00000013288	MAN2B2	-0.614742
ENSG00000013306	SLC25A39	-0.316289
ENSG00000013364	MVP	-0.44191
ENSG00000013374	NUB1	-0.740474
ENSG00000013375	PGM3	-0.310346
ENSG00000013392	RWDD2A	-0.434244
ENSG00000013441	CLK1	-0.198928
ENSG00000013561	RNF14	-0.402593
ENSG00000013563	DNASE1L1	-0.965616
ENSG00000013573	DDX11	-0.236248
ENSG00000013583	HEBP1	-1.05102
ENSG00000013588	GPRC5A	-0.492593
ENSG00000013810	TACC3	-0.255984
ENSG00000014123	UFL1	0.0568349
ENSG00000014138	POLA2	-0.499134
ENSG00000014164	ZC3H3	-0.293116
ENSG00000014216	CAPN1	-0.82931
ENSG00000014641	MDH1	-0.737007
ENSG00000014824	SLC30A9	-0.495402
ENSG00000014919	COX15	-0.953791
ENSG00000015153	YAF2	-0.826568
ENSG00000015171	ZMYND11	-0.476018
ENSG00000015475	BID	-0.458359
ENSG00000015479	MATR3	-0.618544
ENSG00000015532	XYLT2	-0.594259
ENSG00000015676	NUDCD3	-0.687157
ENSG00000016864	GLT8D1	-0.273846
ENSG00000017260	ATP2C1	-1.01245
ENSG00000017797	RALBP1	-0.6526
ENSG00000018189	RUFY3	-0.742046
ENSG00000018408	WWTR1	-0.580324
ENSG00000018510	AGPS	-0.218541
ENSG00000018610	CXorf56	-0.702338
ENSG00000018699	TTC27	-0.544901
ENSG00000019144	PHLDB1	-0.369537
ENSG00000019505	SYT13	-1.00731
ENSG00000019549	SNAI2	-0.73633
ENSG00000019582	CD74	-1.0577
ENSG00000020129	NCDN	-0.442793
ENSG00000020256	ZFP64	-0.528404
ENSG00000020426	MNAT1	-0.840536
ENSG00000020577	SAMD4A	-0.221107
ENSG00000020922	MRE11	-0.411498
ENSG00000021355	SERPINB1	-1.00986
ENSG00000021574	SPAST	-0.417841
ENSG00000021762	OSBPL5	-0.643706
ENSG00000022267	FHL1	-0.712104
ENSG00000022277	RTF2	-1.03668
ENSG00000022840	RNF10	-0.202824
ENSG00000022976	ZNF839	-0.610264
ENSG00000023041	ZDHHC6	-0.112179
ENSG00000023191	RNH1	-0.846044
ENSG00000023228	NDUFS1	0.0420623
ENSG00000023287	RB1CC1	-0.139506
ENSG00000023318	ERP44	-0.708997
ENSG00000023330	ALAS1	-0.2929
ENSG00000023445	BIRC3	0.0423774
ENSG00000023516	AKAP11	0.0906764
ENSG00000023572	GLRX2	-0.514993
ENSG00000023608	SNAPC1	-0.543782
ENSG00000023697	DERA	-0.869423
ENSG00000023734	STRAP	-0.49806
ENSG00000023839	ABCC2	-0.203366
ENSG00000023902	PLEKHO1	-0.417668
ENSG00000023909	GCLM	-0.249986
ENSG00000024422	EHD2	-0.724448
ENSG00000024526	DEPDC1	-0.641623
ENSG00000024862	CCDC28A	-0.228899
ENSG00000025039	RRAGD	-0.586295
ENSG00000025156	HSF2	-0.522658
ENSG00000025293	PHF20	-0.055671
ENSG00000025434	NR1H3	-0.715874
ENSG00000025708	TYMP	-0.662407
ENSG00000025770	NCAPH2	-0.836116
ENSG00000025772	TOMM34	-0.866094
ENSG00000025796	SEC63	-0.486176
ENSG00000025800	KPNA6	-0.33602
ENSG00000026025	VIM	-1.20445
ENSG00000026103	FAS	-0.70105
ENSG00000026297	RNASET2	-0.539048
ENSG00000026508	CD44	-1.36123
ENSG00000026652	AGPAT4	-0.70369
ENSG00000026950	BTN3A1	-0.456414
ENSG00000027001	MIPEP	-0.307533
ENSG00000027697	IFNGR1	-0.406469
ENSG00000027847	B4GALT7	-0.569678
ENSG00000028116	VRK2	-0.939236
ENSG00000028203	VEZT	-0.492523
ENSG00000028310	BRD9	-0.602741
ENSG00000028528	SNX1	-1.00884
ENSG00000028839	TBPL1	-0.512372
ENSG00000029153	ARNTL2	-0.309767
ENSG00000029363	BCLAF1	0.103759
ENSG00000029364	SLC39A9	-0.0790816
ENSG00000029639	TFB1M	-0.948052
ENSG00000029725	RABEP1	-0.299029
ENSG00000029993	HMGB3	-0.685155
ENSG00000030066	NUP160	-0.601688
ENSG00000030110	BAK1	-0.440727
ENSG00000030582	GRN	-0.784539
ENSG00000031003	FAM13B	-0.0689038
ENSG00000031691	CENPQ	-0.63788
ENSG00000031698	SARS1	-0.683354
ENSG00000031823	RANBP3	-0.713103
ENSG00000032219	ARID4A	0.131972
ENSG00000032389	EIPR1	-0.721283
ENSG00000032444	PNPLA6	-0.75629
ENSG00000032742	IFT88	-0.35379
ENSG00000033011	ALG1	-0.761879
ENSG00000033030	ZCCHC8	-0.278034
ENSG00000033100	CHPF2	-0.039485
ENSG00000033170	FUT8	-0.152611
ENSG00000033178	UBA6	-0.307328
ENSG00000033627	ATP6V0A1	-0.242841
ENSG00000033800	PIAS1	-0.131179
ENSG00000033867	SLC4A7	0.0365905
ENSG00000034053	APBA2	-0.0166426
ENSG00000034152	MAP2K3	-0.19307
ENSG00000034510	TMSB10	-0.160742
ENSG00000034677	RNF19A	-0.185719
ENSG00000034693	PEX3	-0.541534
ENSG00000034713	GABARAPL2	-0.276315
ENSG00000035115	SH3YL1	-0.127841
ENSG00000035141	FAM136A	-0.47813
ENSG00000035403	VCL	-0.107683
ENSG00000035499	DEPDC1B	-0.164388
ENSG00000035681	NSMAF	-0.345767
ENSG00000035687	ADSS2	-0.89611
ENSG00000035928	RFC1	-0.430795
ENSG00000036054	TBC1D23	-0.481278
ENSG00000036549	AC118549.1	-0.282991
ENSG00000037042	TUBG2	-0.899582
ENSG00000037241	RPL26L1	-0.8965
ENSG00000037474	NSUN2	-0.399792
ENSG00000037749	MFAP3	-0.309283
ENSG00000037757	MRI1	-1.10307
ENSG00000037897	METTL1	-0.86644
ENSG00000038002	AGA	-0.912975
ENSG00000038210	PI4K2B	-0.375806
ENSG00000038274	MAT2B	-0.505825
ENSG00000038427	VCAN	-0.295626
ENSG00000038532	CLEC16A	-0.731058
ENSG00000039319	ZFYVE16	0.0529192
ENSG00000039523	RIPOR1	-0.548865
ENSG00000039560	RAI14	-0.532859
ENSG00000039650	PNKP	-1.02559
ENSG00000040275	SPDL1	-0.215532
ENSG00000040341	STAU2	-0.395349
ENSG00000040487	SLC66A1	-0.548716
ENSG00000040531	CTNS	-0.702133
ENSG00000040608	RTN4R	-0.587971
ENSG00000040633	PHF23	-0.216985
ENSG00000041353	RAB27B	-0.396778
ENSG00000041357	PSMA4	-0.508227
ENSG00000041802	LSG1	-0.634533
ENSG00000041880	PARP3	-0.28816
ENSG00000041988	THAP3	-0.48503
ENSG00000042088	TDP1	-0.252769
ENSG00000042286	AIFM2	-0.826724
ENSG00000042317	SPATA7	-0.605926
ENSG00000042429	MED17	0.00943542
ENSG00000042445	RETSAT	-0.887149
ENSG00000042493	CAPG	-0.817758
ENSG00000042753	AP2S1	-0.723458
ENSG00000043093	DCUN1D1	-0.839913
ENSG00000043514	TRIT1	-0.598361
ENSG00000044115	CTNNA1	-0.372443
ENSG00000044459	CNTLN	-0.726435
ENSG00000044574	HSPA5	-0.201264
ENSG00000046604	DSG2	-0.0967364
ENSG00000046647	GEMIN8	-0.996764
ENSG00000046651	OFD1	-0.300056
ENSG00000046889	PREX2	-0.215178
ENSG00000047188	YTHDC2	0.0318146
ENSG00000047249	ATP6V1H	-0.97952
ENSG00000047315	POLR2B	0.202723
ENSG00000047410	TPR	0.0720282
ENSG00000047578	KIAA0556	-0.467113
ENSG00000047579	DTNBP1	-0.688872
ENSG00000047621	C12orf4	-0.340869
ENSG00000047634	SCML1	-0.0678271
ENSG00000047849	MAP4	-0.510591
ENSG00000047932	GOPC	-0.309162
ENSG00000048028	USP28	-0.160477
ENSG00000048052	HDAC9	-0.427812
ENSG00000048140	TSPAN17	-0.194023
ENSG00000048162	NOP16	-0.52817
ENSG00000048342	CC2D2A	-0.273437
ENSG00000048392	RRM2B	-0.732697
ENSG00000048405	ZNF800	-0.163319
ENSG00000048471	SNX29	-0.252765
ENSG00000048544	MRPS10	-0.640357
ENSG00000048649	RSF1	0.0819026
ENSG00000048991	R3HDM1	-0.540275
ENSG00000049130	KITLG	-0.231558
ENSG00000049167	ERCC8	-0.285079
ENSG00000049245	VAMP3	-0.374861
ENSG00000049246	PER3	-0.449955
ENSG00000049249	TNFRSF9	-0.692827
ENSG00000049449	RCN1	-1.14909
ENSG00000049541	RFC2	-0.804665
ENSG00000049618	ARID1B	-0.28016
ENSG00000049656	CLPTM1L	-0.595496
ENSG00000049759	NEDD4L	-0.0966706
ENSG00000049769	PPP1R3F	-0.796847
ENSG00000049860	HEXB	-1.12433
ENSG00000049883	PTCD2	-0.274481
ENSG00000050130	JKAMP	-0.519403
ENSG00000050327	ARHGEF5	-0.323392
ENSG00000050344	NFE2L3	-0.738037
ENSG00000050393	MCUR1	-0.45061
ENSG00000050405	LIMA1	-0.69012
ENSG00000050426	LETMD1	-0.926003
ENSG00000050748	MAPK9	-0.322643
ENSG00000050820	BCAR1	-0.832878
ENSG00000051108	HERPUD1	-0.699945
ENSG00000051128	HOMER3	-0.579914
ENSG00000051180	RAD51	-0.39383
ENSG00000051382	PIK3CB	-0.325396
ENSG00000051523	CYBA	-1.15257
ENSG00000051596	THOC3	-0.560549
ENSG00000051620	HEBP2	-0.542185
ENSG00000051825	MPHOSPH9	-0.291532
ENSG00000052126	PLEKHA5	-0.0709422
ENSG00000052723	SIKE1	-0.437829
ENSG00000052749	RRP12	0.0502984
ENSG00000052802	MSMO1	-0.779569
ENSG00000052841	TTC17	-0.282937
ENSG00000053254	FOXN3	-0.155715
ENSG00000053371	AKR7A2	-1.17153
ENSG00000053372	MRTO4	-0.812798
ENSG00000053501	USE1	-0.962849
ENSG00000053747	LAMA3	-0.617102
ENSG00000053770	AP5M1	0.190768
ENSG00000053900	ANAPC4	-0.405232
ENSG00000054116	TRAPPC3	-0.710406
ENSG00000054118	THRAP3	0.137177
ENSG00000054148	PHPT1	-0.651988
ENSG00000054267	ARID4B	-0.111478
ENSG00000054282	SDCCAG8	-0.505023
ENSG00000054392	HHAT	-0.190318
ENSG00000054523	KIF1B	-0.280855
ENSG00000054611	TBC1D22A	-0.823191
ENSG00000054654	SYNE2	0.0605107
ENSG00000054965	FAM168A	-0.373609
ENSG00000054967	RELT	-0.904732
ENSG00000054983	GALC	-0.527621
ENSG00000055044	NOP58	-0.427248
ENSG00000055070	SZRD1	-0.207159
ENSG00000055130	CUL1	-0.61521
ENSG00000055147	FAM114A2	-0.641126
ENSG00000055163	CYFIP2	-0.504967
ENSG00000055208	TAB2	-0.485128
ENSG00000055211	GINM1	-0.99338
ENSG00000055332	EIF2AK2	-0.471156
ENSG00000055483	USP36	-0.344085
ENSG00000055950	MRPL43	-0.831997
ENSG00000056050	HPF1	-0.948154
ENSG00000056097	ZFR	-0.456633
ENSG00000056586	RC3H2	-0.274479
ENSG00000056972	TRAF3IP2	-0.793338
ENSG00000057019	DCBLD2	-0.148424
ENSG00000057252	SOAT1	-0.273307
ENSG00000057294	PKP2	-0.205243
ENSG00000057608	GDI2	-1.19509
ENSG00000057663	ATG5	-0.321492
ENSG00000057757	PITHD1	-0.313243
ENSG00000057935	MTA3	-0.805759
ENSG00000058056	USP13	-0.605606
ENSG00000058063	ATP11B	-0.323119
ENSG00000058085	LAMC2	-0.269933
ENSG00000058091	CDK14	-0.260302
ENSG00000058262	SEC61A1	-0.688159
ENSG00000058272	PPP1R12A	-0.00705717
ENSG00000058600	POLR3E	-0.794213
ENSG00000058668	ATP2B4	-0.3407
ENSG00000058673	ZC3H11A	-0.0863774
ENSG00000058729	RIOK2	-0.324096
ENSG00000058799	YIPF1	-0.682643
ENSG00000058804	NDC1	-0.669271
ENSG00000058866	DGKG	-0.476299
ENSG00000059122	FLYWCH1	-0.682856
ENSG00000059145	UNKL	-0.282346
ENSG00000059377	TBXAS1	-0.157868
ENSG00000059378	PARP12	-0.893048
ENSG00000059573	ALDH18A1	-0.331694
ENSG00000059691	GATB	-0.569062
ENSG00000059769	DNAJC25	-0.679151
ENSG00000060069	CTDP1	-0.366198
ENSG00000060138	YBX3	-0.950136
ENSG00000060237	WNK1	-0.234184
ENSG00000060339	CCAR1	0.068397
ENSG00000060491	OGFR	-0.624281
ENSG00000060642	PIGV	-0.646617
ENSG00000060688	SNRNP40	-1.01554
ENSG00000060749	QSER1	-0.104241
ENSG00000060762	MPC1	-0.480232
ENSG00000060971	ACAA1	-0.905803
ENSG00000061273	HDAC7	-0.960752
ENSG00000061656	SPAG4	-0.396789
ENSG00000061676	NCKAP1	-0.64293
ENSG00000061794	MRPS35	-1.11043
ENSG00000061918	GUCY1B1	-0.553901
ENSG00000061936	SFSWAP	-0.679839
ENSG00000062194	GPBP1	-0.0788073
ENSG00000062485	CS	-1.01962
ENSG00000062582	MRPS24	-0.732496
ENSG00000062598	ELMO2	-0.4167
ENSG00000062650	WAPL	-0.224998
ENSG00000062716	VMP1	-0.686038
ENSG00000062725	APPBP2	-0.397031
ENSG00000062822	POLD1	-0.643219
ENSG00000063046	EIF4B	-0.393526
ENSG00000063176	SPHK2	-0.344226
ENSG00000063177	RPL18	-1.10523
ENSG00000063241	ISOC2	-0.547566
ENSG00000063244	U2AF2	-0.805692
ENSG00000063245	EPN1	-0.614874
ENSG00000063322	MED29	-0.891917
ENSG00000063660	GPC1	-0.762654
ENSG00000063761	ADCK1	-0.775277
ENSG00000063854	HAGH	-0.672748
ENSG00000063978	RNF4	-0.331118
ENSG00000064012	CASP8	-0.00972525
ENSG00000064042	LIMCH1	-0.180779
ENSG00000064102	INTS13	-0.620279
ENSG00000064115	TM7SF3	-0.470668
ENSG00000064199	SPA17	-0.812159
ENSG00000064205	CCN5	-0.500618
ENSG00000064313	TAF2	0.0535682
ENSG00000064393	HIPK2	-0.471651
ENSG00000064419	TNPO3	-0.409351
ENSG00000064490	RFXANK	-0.329577
ENSG00000064545	TMEM161A	-0.821715
ENSG00000064547	LPAR2	-0.83919
ENSG00000064601	CTSA	-0.895597
ENSG00000064607	SUGP2	-0.564626
ENSG00000064652	SNX24	-0.45033
ENSG00000064666	CNN2	-1.39395
ENSG00000064703	DDX20	0.0448219
ENSG00000064726	BTBD1	-0.782137
ENSG00000064932	SBNO2	-0.570647
ENSG00000064933	PMS1	-0.321856
ENSG00000064961	HMG20B	-0.640827
ENSG00000064989	CALCRL	-0.129382
ENSG00000064995	TAF11	-0.523202
ENSG00000064999	ANKS1A	-0.112056
ENSG00000065000	AP3D1	-0.630902
ENSG00000065029	ZNF76	-0.24362
ENSG00000065054	SLC9A3R2	-0.562161
ENSG00000065057	NTHL1	-0.78675
ENSG00000065135	GNAI3	-1.06321
ENSG00000065150	IPO5	-0.824509
ENSG00000065154	OAT	-0.328388
ENSG00000065183	WDR3	-0.119293
ENSG00000065243	PKN2	-0.1455
ENSG00000065268	WDR18	-1.19636
ENSG00000065308	TRAM2	-0.640203
ENSG00000065328	MCM10	-0.0451562
ENSG00000065427	KARS1	-1.05832
ENSG00000065457	ADAT1	-0.131241
ENSG00000065485	PDIA5	-0.863167
ENSG00000065491	TBC1D22B	-0.721579
ENSG00000065518	NDUFB4	-0.783995
ENSG00000065526	SPEN	0.095471
ENSG00000065534	MYLK	-0.164603
ENSG00000065548	ZC3H15	-1.04511
ENSG00000065559	MAP2K4	-0.622349
ENSG00000065600	PACC1	-0.831728
ENSG00000065613	SLK	-0.316808
ENSG00000065615	CYB5R4	-0.407191
ENSG00000065621	GSTO2	-0.789282
ENSG00000065665	SEC61A2	-0.577112
ENSG00000065802	ASB1	-0.435785
ENSG00000065809	FAM107B	-0.151015
ENSG00000065833	ME1	-1.06909
ENSG00000065882	TBC1D1	-0.484871
ENSG00000065911	MTHFD2	-1.20796
ENSG00000065978	YBX1	-1.0813
ENSG00000065989	PDE4A	-0.276094
ENSG00000066027	PPP2R5A	-0.331045
ENSG00000066044	ELAVL1	-0.787909
ENSG00000066084	DIP2B	-0.0227168
ENSG00000066117	SMARCD1	-0.715625
ENSG00000066135	KDM4A	-0.0335428
ENSG00000066136	NFYC	-0.74821
ENSG00000066185	ZMYND12	-0.463004
ENSG00000066230	SLC9A3	-0.271396
ENSG00000066279	ASPM	-0.0630947
ENSG00000066322	ELOVL1	-0.712946
ENSG00000066379	ZNRD1	-0.595837
ENSG00000066427	ATXN3	-0.61228
ENSG00000066455	GOLGA5	-0.4224
ENSG00000066468	FGFR2	-0.327969
ENSG00000066557	LRRC40	-0.181589
ENSG00000066583	ISOC1	-0.716456
ENSG00000066629	EML1	-0.441416
ENSG00000066651	TRMT11	-0.443657
ENSG00000066654	THUMPD1	-0.656554
ENSG00000066697	MSANTD3	-0.444727
ENSG00000066777	ARFGEF1	-0.304611
ENSG00000066855	MTFR1	-0.478338
ENSG00000066926	FECH	-0.922695
ENSG00000067057	PFKP	-0.751279
ENSG00000067064	IDI1	-0.646115
ENSG00000067066	SP100	-1.05659
ENSG00000067082	KLF6	-0.292397
ENSG00000067113	PLPP1	-0.661949
ENSG00000067167	TRAM1	-0.678425
ENSG00000067182	TNFRSF1A	-0.368343
ENSG00000067208	EVI5	-0.475729
ENSG00000067221	STOML1	-0.759053
ENSG00000067225	PKM	-0.715982
ENSG00000067248	DHX29	-0.228526
ENSG00000067334	DNTTIP2	-0.0284819
ENSG00000067365	METTL22	-0.654891
ENSG00000067533	RRP15	-0.694389
ENSG00000067560	RHOA	-0.663281
ENSG00000067596	DHX8	0.340582
ENSG00000067606	PRKCZ	-0.98088
ENSG00000067704	IARS2	-0.552078
ENSG00000067798	NAV3	0.122052
ENSG00000067829	IDH3G	-1.2869
ENSG00000067836	ROGDI	-0.750045
ENSG00000067900	ROCK1	-0.600369
ENSG00000067955	CBFB	-0.285371
ENSG00000067992	PDK3	-0.217439
ENSG00000068001	HYAL2	-0.648216
ENSG00000068028	RASSF1	-0.637223
ENSG00000068079	IFI35	-0.485387
ENSG00000068097	HEATR6	0.101331
ENSG00000068120	COASY	0.0579795
ENSG00000068305	MEF2A	-0.344538
ENSG00000068308	OTUD5	-0.812439
ENSG00000068323	TFE3	-0.391557
ENSG00000068354	TBC1D25	-0.410516
ENSG00000068366	ACSL4	-0.526235
ENSG00000068394	GPKOW	-0.485223
ENSG00000068400	GRIPAP1	-0.183216
ENSG00000068438	FTSJ1	-0.632326
ENSG00000068489	PRR11	-1.00451
ENSG00000068697	LAPTM4A	-0.451348
ENSG00000068724	TTC7A	-0.645113
ENSG00000068745	IP6K2	-0.301456
ENSG00000068784	SRBD1	-0.0556454
ENSG00000068796	KIF2A	-0.570749
ENSG00000068885	IFT80	-0.258289
ENSG00000068903	SIRT2	-0.427227
ENSG00000068912	ERLEC1	-0.560237
ENSG00000068971	PPP2R5B	-0.450682
ENSG00000069020	MAST4	0.0907984
ENSG00000069248	NUP133	-0.512766
ENSG00000069275	NUCKS1	-0.339998
ENSG00000069329	VPS35	0.109045
ENSG00000069345	DNAJA2	-1.06331
ENSG00000069399	BCL3	-0.687069
ENSG00000069509	FUNDC1	-0.490916
ENSG00000069849	ATP1B3	-0.923341
ENSG00000069869	NEDD4	-0.0350708
ENSG00000069943	PIGB	-0.565614
ENSG00000069956	MAPK6	-0.166506
ENSG00000069966	GNB5	-0.677128
ENSG00000069974	RAB27A	-0.235107
ENSG00000069998	HDHD5	-0.469539
ENSG00000070010	UFD1	-1.22279
ENSG00000070047	PHRF1	0.148878
ENSG00000070081	NUCB2	-0.403642
ENSG00000070087	PFN2	-0.716233
ENSG00000070214	SLC44A1	-0.616854
ENSG00000070269	TMEM260	-0.575312
ENSG00000070366	SMG6	-0.0483182
ENSG00000070367	EXOC5	-0.417389
ENSG00000070404	FSTL3	-0.72074
ENSG00000070413	DGCR2	-0.0687883
ENSG00000070423	RNF126	-0.799293
ENSG00000070476	ZXDC	-0.500658
ENSG00000070495	JMJD6	-0.689163
ENSG00000070501	POLB	-0.401698
ENSG00000070540	WIPI1	-0.821498
ENSG00000070610	GBA2	-0.320483
ENSG00000070614	NDST1	-0.172043
ENSG00000070669	ASNS	-0.629903
ENSG00000070718	AP3M2	-0.307116
ENSG00000070756	PABPC1	-0.664362
ENSG00000070761	CFAP20	-0.116097
ENSG00000070785	EIF2B3	-0.665754
ENSG00000070814	TCOF1	-0.180101
ENSG00000070831	CDC42	-0.912533
ENSG00000070882	OSBPL3	-0.0921094
ENSG00000070950	RAD18	-0.398316
ENSG00000070961	ATP2B1	-0.177865
ENSG00000071082	RPL31	-0.985788
ENSG00000071127	WDR1	-0.94089
ENSG00000071189	SNX13	-0.278209
ENSG00000071205	ARHGAP10	-0.57617
ENSG00000071243	ING3	-0.286332
ENSG00000071282	LMCD1	-0.655804
ENSG00000071462	BUD23	-0.766117
ENSG00000071537	SEL1L	0.182901
ENSG00000071539	TRIP13	-0.779194
ENSG00000071553	ATP6AP1	-0.951788
ENSG00000071626	DAZAP1	-0.849629
ENSG00000071655	MBD3	-0.496564
ENSG00000071794	HLTF	-0.140407
ENSG00000071859	FAM50A	-0.987156
ENSG00000071889	FAM3A	-0.544233
ENSG00000071994	PDCD2	-0.712975
ENSG00000072042	RDH11	-0.619909
ENSG00000072110	ACTN1	-0.623959
ENSG00000072135	PTPN18	-0.564294
ENSG00000072195	SPEG	-0.432303
ENSG00000072210	ALDH3A2	-0.828956
ENSG00000072274	TFRC	-0.136171
ENSG00000072364	AFF4	-0.0255588
ENSG00000072401	UBE2D1	-0.267731
ENSG00000072415	MPP5	-0.169212
ENSG00000072422	RHOBTB1	-0.225544
ENSG00000072501	SMC1A	-0.197319
ENSG00000072506	HSD17B10	-1.10017
ENSG00000072518	MARK2	-0.503408
ENSG00000072571	HMMR	-0.180553
ENSG00000072609	CHFR	-0.524114
ENSG00000072657	TRHDE	-0.213423
ENSG00000072682	P4HA2	-0.45324
ENSG00000072736	NFATC3	-0.477062
ENSG00000072756	TRNT1	-0.518092
ENSG00000072778	ACADVL	-0.58928
ENSG00000072786	STK10	-0.426134
ENSG00000072803	FBXW11	-0.357996
ENSG00000072849	DERL2	-0.859841
ENSG00000072864	NDE1	-0.715567
ENSG00000072958	AP1M1	-0.996756
ENSG00000073008	PVR	-0.509444
ENSG00000073050	XRCC1	-0.842038
ENSG00000073060	SCARB1	-0.796533
ENSG00000073111	MCM2	-0.227076
ENSG00000073169	SELENOO	-0.846434
ENSG00000073331	ALPK1	-0.146904
ENSG00000073350	LLGL2	-0.81057
ENSG00000073417	PDE8A	-0.529369
ENSG00000073536	NLE1	-1.07186
ENSG00000073578	SDHA	-0.562666
ENSG00000073584	SMARCE1	-0.885895
ENSG00000073614	KDM5A	-0.0379875
ENSG00000073711	PPP2R3A	-0.127503
ENSG00000073712	FERMT2	-0.0990224
ENSG00000073792	IGF2BP2	-0.774174
ENSG00000073803	MAP3K13	-0.153746
ENSG00000073921	PICALM	-0.419017
ENSG00000074071	MRPS34	-0.871928
ENSG00000074201	CLNS1A	-1.27528
ENSG00000074219	TEAD2	-0.376821
ENSG00000074266	EED	-0.654331
ENSG00000074319	TSG101	-0.836933
ENSG00000074356	NCBP3	-0.460531
ENSG00000074410	CA12	-0.707629
ENSG00000074416	MGLL	-0.50999
ENSG00000074527	NTN4	-0.243592
ENSG00000074582	BCS1L	-0.378259
ENSG00000074590	NUAK1	-0.328079
ENSG00000074603	DPP8	-0.341522
ENSG00000074695	LMAN1	-0.830206
ENSG00000074696	HACD3	-0.789951
ENSG00000074800	ENO1	-0.878234
ENSG00000074842	MYDGF	-0.594611
ENSG00000074935	TUBE1	-0.563944
ENSG00000075089	ACTR6	-0.446857
ENSG00000075131	TIPIN	-0.744676
ENSG00000075142	SRI	-0.619014
ENSG00000075188	NUP37	-0.754047
ENSG00000075218	GTSE1	-0.147479
ENSG00000075223	SEMA3C	-0.313195
ENSG00000075234	TTC38	-1.06916
ENSG00000075239	ACAT1	-0.771046
ENSG00000075292	ZNF638	-0.154659
ENSG00000075303	SLC25A40	-0.449185
ENSG00000075336	TIMM21	-0.41484
ENSG00000075391	RASAL2	0.114289
ENSG00000075399	VPS9D1	-0.517662
ENSG00000075407	ZNF37A	-0.061515
ENSG00000075413	MARK3	-0.588975
ENSG00000075415	SLC25A3	-1.14324
ENSG00000075420	FNDC3B	0.0329846
ENSG00000075426	FOSL2	-0.417966
ENSG00000075539	FRYL	-0.0960991
ENSG00000075568	TMEM131	-0.720199
ENSG00000075618	FSCN1	-1.09013
ENSG00000075624	ACTB	-1.3034
ENSG00000075643	MOCOS	-0.532968
ENSG00000075651	PLD1	-0.296418
ENSG00000075702	WDR62	-0.511801
ENSG00000075711	DLG1	-0.414658
ENSG00000075785	RAB7A	-0.248969
ENSG00000075790	BCAP29	-0.985549
ENSG00000075856	SART3	0.304764
ENSG00000075891	PAX2	-0.421637
ENSG00000075914	EXOSC7	-0.799188
ENSG00000075975	MKRN2	-0.696518
ENSG00000076003	MCM6	0.0281743
ENSG00000076043	REXO2	-0.568953
ENSG00000076053	RBM7	-0.581256
ENSG00000076067	RBMS2	-0.293421
ENSG00000076108	BAZ2A	-0.326181
ENSG00000076242	MLH1	-0.13571
ENSG00000076248	UNG	-0.689179
ENSG00000076321	KLHL20	-0.0772487
ENSG00000076382	SPAG5	-0.18544
ENSG00000076513	ANKRD13A	-0.324506
ENSG00000076554	TPD52	-0.593026
ENSG00000076604	TRAF4	-0.411943
ENSG00000076641	PAG1	-0.226731
ENSG00000076650	GPATCH1	-0.295498
ENSG00000076662	ICAM3	-0.339011
ENSG00000076685	NT5C2	-0.146622
ENSG00000076716	GPC4	-0.369829
ENSG00000076770	MBNL3	-0.527341
ENSG00000076924	XAB2	-0.310011
ENSG00000076928	ARHGEF1	-0.504832
ENSG00000076944	STXBP2	-1.05956
ENSG00000076984	MAP2K7	-0.736828
ENSG00000077044	DGKD	-0.533557
ENSG00000077097	TOP2B	-0.346368
ENSG00000077147	TM9SF3	-0.616402
ENSG00000077150	NFKB2	-0.622504
ENSG00000077152	UBE2T	-0.424303
ENSG00000077232	DNAJC10	-0.482361
ENSG00000077235	GTF3C1	0.305581
ENSG00000077238	IL4R	-0.100434
ENSG00000077254	USP33	-0.103468
ENSG00000077264	PAK3	-0.0182824
ENSG00000077312	SNRPA	-1.05296
ENSG00000077348	EXOSC5	-0.850855
ENSG00000077380	DYNC1I2	-0.667746
ENSG00000077420	APBB1IP	-0.499024
ENSG00000077454	LRCH4	-0.788759
ENSG00000077458	FAM76B	-0.410725
ENSG00000077463	SIRT6	-0.674993
ENSG00000077514	POLD3	-0.487688
ENSG00000077549	CAPZB	-1.16209
ENSG00000077585	GPR137B	-0.329592
ENSG00000077684	JADE1	-0.284178
ENSG00000077713	SLC25A43	-0.475034
ENSG00000077721	UBE2A	-0.33722
ENSG00000077782	FGFR1	-0.0901146
ENSG00000077942	FBLN1	-0.788943
ENSG00000078043	PIAS2	-0.442684
ENSG00000078053	AMPH	-0.67297
ENSG00000078061	ARAF	-0.598908
ENSG00000078070	MCCC1	-0.314335
ENSG00000078114	NEBL	-0.609041
ENSG00000078124	ACER3	-0.709303
ENSG00000078140	UBE2K	-0.24524
ENSG00000078142	PIK3C3	0.0487711
ENSG00000078237	TIGAR	-0.809687
ENSG00000078246	TULP3	-0.295109
ENSG00000078269	SYNJ2	-0.109349
ENSG00000078304	PPP2R5C	-0.724225
ENSG00000078369	GNB1	-0.655186
ENSG00000078399	HOXA9	-0.40513
ENSG00000078401	EDN1	-0.25465
ENSG00000078403	MLLT10	-0.296804
ENSG00000078618	NRDC	-0.708634
ENSG00000078668	VDAC3	-0.734778
ENSG00000078674	PCM1	-0.0852388
ENSG00000078699	CBFA2T2	-0.169604
ENSG00000078725	BRINP1	-0.226644
ENSG00000078747	ITCH	-0.379982
ENSG00000078804	TP53INP2	-0.649475
ENSG00000078808	SDF4	-0.581419
ENSG00000078902	TOLLIP	-0.942772
ENSG00000078967	UBE2D4	-0.109063
ENSG00000079134	THOC1	-0.372077
ENSG00000079150	FKBP7	-0.708256
ENSG00000079246	XRCC5	-0.296022
ENSG00000079257	LXN	-0.736366
ENSG00000079263	SP140	-0.261914
ENSG00000079277	MKNK1	-0.604102
ENSG00000079313	REXO1	-0.251451
ENSG00000079332	SAR1A	-0.626896
ENSG00000079337	RAPGEF3	-0.547536
ENSG00000079387	SENP1	-0.331932
ENSG00000079459	FDFT1	-0.834329
ENSG00000079462	PAFAH1B3	-0.720414
ENSG00000079616	KIF22	-0.156585
ENSG00000079691	CARMIL1	-0.13839
ENSG00000079739	PGM1	-0.899056
ENSG00000079785	DDX1	-0.0927125
ENSG00000079805	DNM2	-0.802689
ENSG00000079819	EPB41L2	-0.253906
ENSG00000079931	MOXD1	-0.919431
ENSG00000079950	STX7	-0.88687
ENSG00000079974	RABL2B	-0.40444
ENSG00000079999	KEAP1	-0.685819
ENSG00000080189	SLC35C2	-0.333723
ENSG00000080200	CRYBG3	-0.0643324
ENSG00000080224	EPHA6	-0.537947
ENSG00000080345	RIF1	0.123692
ENSG00000080371	RAB21	-0.163187
ENSG00000080493	SLC4A4	-0.296631
ENSG00000080503	SMARCA2	-0.382468
ENSG00000080546	SESN1	-0.584277
ENSG00000080608	PUM3	-0.230729
ENSG00000080802	CNOT4	-0.136117
ENSG00000080815	PSEN1	-0.412485
ENSG00000080819	CPOX	-0.881408
ENSG00000080822	CLDND1	-0.427299
ENSG00000080823	MOK	-0.435279
ENSG00000080824	HSP90AA1	-0.197349
ENSG00000080839	RBL1	0.19766
ENSG00000080845	DLGAP4	-0.862661
ENSG00000080986	NDC80	-0.270285
ENSG00000081014	AP4E1	0.0109397
ENSG00000081019	RSBN1	-0.0531637
ENSG00000081026	MAGI3	0.14531
ENSG00000081052	COL4A4	0.179843
ENSG00000081087	OSTM1	-0.882645
ENSG00000081154	PCNP	-0.494185
ENSG00000081177	EXD2	-0.546456
ENSG00000081307	UBA5	-0.422117
ENSG00000081320	STK17B	-0.242348
ENSG00000081377	CDC14B	-0.261043
ENSG00000081665	ZNF506	-0.303244
ENSG00000081692	JMJD4	-0.575696
ENSG00000081721	DUSP12	-0.583221
ENSG00000081760	AACS	-0.678197
ENSG00000081791	DELE1	-0.7611
ENSG00000081870	HSPB11	-0.539034
ENSG00000081923	ATP8B1	-0.477275
ENSG00000082068	WDR70	-0.507781
ENSG00000082146	STRADB	-0.264809
ENSG00000082153	BZW1	-0.292479
ENSG00000082212	ME2	-0.851061
ENSG00000082213	C5orf22	-0.569718
ENSG00000082258	CCNT2	0.0806375
ENSG00000082269	FAM135A	-0.221498
ENSG00000082397	EPB41L3	-0.737377
ENSG00000082438	COBLL1	-0.156398
ENSG00000082458	DLG3	-0.948768
ENSG00000082515	MRPL22	-0.797359
ENSG00000082641	NFE2L1	-0.17195
ENSG00000082701	GSK3B	-0.275615
ENSG00000082781	ITGB5	-0.566331
ENSG00000082805	ERC1	0.214701
ENSG00000082898	XPO1	-0.163457
ENSG00000082996	RNF13	-0.677417
ENSG00000083093	PALB2	-0.359404
ENSG00000083099	LYRM2	-0.234292
ENSG00000083123	BCKDHB	-0.741674
ENSG00000083168	KAT6A	-0.250509
ENSG00000083223	TUT7	-0.10649
ENSG00000083312	TNPO1	-0.0726092
ENSG00000083444	PLOD1	-0.965735
ENSG00000083457	ITGAE	-0.0793358
ENSG00000083520	DIS3	0.16951
ENSG00000083535	PIBF1	-0.440844
ENSG00000083544	TDRD3	-0.454988
ENSG00000083635	NUFIP1	-0.45732
ENSG00000083642	PDS5B	0.417071
ENSG00000083720	OXCT1	-0.573012
ENSG00000083750	RRAGB	-0.483097
ENSG00000083799	CYLD	-0.101815
ENSG00000083807	SLC27A5	-0.153131
ENSG00000083817	ZNF416	-0.0908963
ENSG00000083828	ZNF586	-0.45807
ENSG00000083838	ZNF446	-1.11389
ENSG00000083844	ZNF264	-0.167146
ENSG00000083845	RPS5	-1.23458
ENSG00000083857	FAT1	-0.0320863
ENSG00000083896	YTHDC1	-0.255484
ENSG00000083937	CHMP2B	-0.281091
ENSG00000084070	SMAP2	-0.228907
ENSG00000084072	PPIE	-0.835541
ENSG00000084073	ZMPSTE24	-0.524731
ENSG00000084090	STARD7	-0.0824725
ENSG00000084092	NOA1	-1.00546
ENSG00000084093	REST	-0.175303
ENSG00000084112	SSH1	-0.16791
ENSG00000084207	GSTP1	-1.19521
ENSG00000084234	APLP2	-0.356306
ENSG00000084463	WBP11	-0.767168
ENSG00000084623	EIF3I	-1.32314
ENSG00000084652	TXLNA	-0.286557
ENSG00000084693	AGBL5	-0.500808
ENSG00000084731	KIF3C	-0.0663156
ENSG00000084733	RAB10	-0.387243
ENSG00000084754	HADHA	-0.354181
ENSG00000084764	MAPRE3	-0.76195
ENSG00000085063	CD59	-0.573819
ENSG00000085117	CD82	-0.6433
ENSG00000085224	ATRX	0.168369
ENSG00000085231	AK6	-0.557614
ENSG00000085274	MYNN	-0.313416
ENSG00000085365	SCAMP1	-0.930004
ENSG00000085377	PREP	-0.509912
ENSG00000085415	SEH1L	-1.01956
ENSG00000085433	WDR47	0.0948957
ENSG00000085449	WDFY1	-1.03047
ENSG00000085465	OVGP1	-0.65534
ENSG00000085491	SLC25A24	-0.571663
ENSG00000085511	MAP3K4	-0.178413
ENSG00000085563	ABCB1	-0.0720094
ENSG00000085644	ZNF213	-0.493925
ENSG00000085662	AKR1B1	-1.02975
ENSG00000085719	CPNE3	-0.547227
ENSG00000085721	RRN3	-0.207843
ENSG00000085733	CTTN	-0.542418
ENSG00000085760	MTIF2	-0.690831
ENSG00000085788	DDHD2	-0.6835
ENSG00000085831	TTC39A	-0.716119
ENSG00000085832	EPS15	-0.784961
ENSG00000085840	ORC1	-0.818245
ENSG00000085871	MGST2	-0.752405
ENSG00000085872	CHERP	-0.418706
ENSG00000085978	ATG16L1	-0.170355
ENSG00000085982	USP40	-0.441614
ENSG00000085998	POMGNT1	-0.306951
ENSG00000085999	RAD54L	-0.421355
ENSG00000086015	MAST2	-0.504347
ENSG00000086061	DNAJA1	-0.559866
ENSG00000086062	B4GALT1	-0.831918
ENSG00000086065	CHMP5	-0.971956
ENSG00000086102	NFX1	-0.243741
ENSG00000086189	DIMT1	-0.653362
ENSG00000086232	EIF2AK1	-0.232216
ENSG00000086289	EPDR1	-0.00793719
ENSG00000086300	SNX10	-0.437084
ENSG00000086475	SEPHS1	-0.623231
ENSG00000086504	MRPL28	-1.06842
ENSG00000086544	ITPKC	-0.129446
ENSG00000086589	RBM22	-0.703302
ENSG00000086598	TMED2	-0.647752
ENSG00000086666	ZFAND6	-0.404835
ENSG00000086712	TXLNG	-0.512414
ENSG00000086827	ZW10	-0.117484
ENSG00000086848	ALG9	-0.691932
ENSG00000087008	ACOX3	-0.349196
ENSG00000087053	MTMR2	-0.442145
ENSG00000087074	PPP1R15A	-0.045202
ENSG00000087077	TRIP6	-0.597533
ENSG00000087086	FTL	-0.545055
ENSG00000087087	SRRT	-0.516072
ENSG00000087088	BAX	-0.464003
ENSG00000087111	PIGS	-1.03544
ENSG00000087152	ATXN7L3	-0.248661
ENSG00000087157	PGS1	-0.615559
ENSG00000087191	PSMC5	-0.93746
ENSG00000087206	UIMC1	-0.787328
ENSG00000087263	OGFOD1	-0.552882
ENSG00000087266	SH3BP2	-0.433374
ENSG00000087269	NOP14	-0.653687
ENSG00000087274	ADD1	-0.368317
ENSG00000087299	L2HGDH	-0.592147
ENSG00000087302	RTRAF	-0.975759
ENSG00000087338	GMCL1	-0.115714
ENSG00000087365	SF3B2	-0.447705
ENSG00000087448	KLHL42	-0.819607
ENSG00000087460	GNAS	-1.0161
ENSG00000087470	DNM1L	-0.760751
ENSG00000087502	ERGIC2	-0.48807
ENSG00000087586	AURKA	-0.667086
ENSG00000087842	PIR	-1.0205
ENSG00000087884	AAMDC	-0.243681
ENSG00000087903	RFX2	-0.440177
ENSG00000087995	METTL2A	-0.749249
ENSG00000088035	ALG6	-0.354986
ENSG00000088038	CNOT3	-0.712968
ENSG00000088179	PTPN4	-0.334245
ENSG00000088205	DDX18	-0.173005
ENSG00000088247	KHSRP	-0.716905
ENSG00000088298	EDEM2	-0.55517
ENSG00000088305	DNMT3B	-0.315114
ENSG00000088325	TPX2	-0.280996
ENSG00000088356	PDRG1	-0.384499
ENSG00000088367	EPB41L1	-0.435827
ENSG00000088448	ANKRD10	-0.504455
ENSG00000088451	TGDS	-0.241148
ENSG00000088682	COQ9	-0.660787
ENSG00000088727	KIF9	-0.339655
ENSG00000088756	ARHGAP28	-0.535306
ENSG00000088766	CRLS1	-0.162677
ENSG00000088826	SMOX	-0.312907
ENSG00000088832	FKBP1A	-0.421582
ENSG00000088833	NSFL1C	-1.06676
ENSG00000088876	ZNF343	-0.233206
ENSG00000088888	MAVS	-0.977504
ENSG00000088899	LZTS3	-0.00818592
ENSG00000088930	XRN2	-0.358547
ENSG00000088970	KIZ	-0.690112
ENSG00000088986	DYNLL1	-0.270453
ENSG00000089006	SNX5	-0.991732
ENSG00000089009	RPL6	-1.23438
ENSG00000089022	MAPKAPK5	-0.452563
ENSG00000089048	ESF1	-0.0250391
ENSG00000089050	RBBP9	-0.765543
ENSG00000089053	ANAPC5	-0.374555
ENSG00000089057	SLC23A2	-0.223086
ENSG00000089060	SLC8B1	-0.486293
ENSG00000089063	TMEM230	-0.303313
ENSG00000089094	KDM2B	-0.376259
ENSG00000089123	TASP1	-0.254691
ENSG00000089127	OAS1	-0.730608
ENSG00000089154	GCN1	0.0833169
ENSG00000089157	RPLP0	-0.821457
ENSG00000089159	PXN	-0.649993
ENSG00000089177	KIF16B	-0.187999
ENSG00000089195	TRMT6	-0.718934
ENSG00000089220	PEBP1	-0.829396
ENSG00000089234	BRAP	-0.556675
ENSG00000089248	ERP29	-0.982751
ENSG00000089280	FUS	-0.270063
ENSG00000089289	IGBP1	-1.36889
ENSG00000089327	FXYD5	-1.23701
ENSG00000089335	ZNF302	-0.323996
ENSG00000089351	GRAMD1A	-0.828427
ENSG00000089486	CDIP1	-0.396992
ENSG00000089597	GANAB	-0.0353342
ENSG00000089639	GMIP	-0.549425
ENSG00000089682	RBM41	-0.734136
ENSG00000089685	BIRC5	-0.563349
ENSG00000089693	MLF2	-0.206458
ENSG00000089723	OTUB2	-0.24473
ENSG00000089737	DDX24	0.0290312
ENSG00000089818	NECAP1	-0.720655
ENSG00000089820	ARHGAP4	-0.588464
ENSG00000089876	DHX32	-0.23136
ENSG00000089902	RCOR1	-0.639289
ENSG00000089916	GPATCH2L	-0.475732
ENSG00000090013	BLVRB	-1.17639
ENSG00000090054	SPTLC1	-0.498382
ENSG00000090060	PAPOLA	-0.271126
ENSG00000090061	CCNK	-0.587341
ENSG00000090097	PCBP4	-0.630893
ENSG00000090238	YPEL3	-0.312987
ENSG00000090263	MRPS33	-0.589564
ENSG00000090266	NDUFB2	-0.467764
ENSG00000090273	NUDC	-0.737975
ENSG00000090316	MAEA	-0.736268
ENSG00000090339	ICAM1	-0.4332
ENSG00000090372	STRN4	-0.681733
ENSG00000090432	MUL1	-0.521275
ENSG00000090447	TFAP4	-0.78333
ENSG00000090470	PDCD7	-0.369109
ENSG00000090487	SPG21	-0.460476
ENSG00000090520	DNAJB11	-0.843645
ENSG00000090530	P3H2	-1.08666
ENSG00000090581	GNPTG	-0.760891
ENSG00000090612	ZNF268	-0.239036
ENSG00000090615	GOLGA3	-0.060101
ENSG00000090621	PABPC4	-0.87259
ENSG00000090661	CERS4	-0.754785
ENSG00000090674	MCOLN1	-1.0003
ENSG00000090686	USP48	-0.101002
ENSG00000090861	AARS1	-0.126507
ENSG00000090863	GLG1	0.158403
ENSG00000090889	KIF4A	0.126708
ENSG00000090905	TNRC6A	-0.164159
ENSG00000090971	NAT14	-0.381306
ENSG00000090989	EXOC1	-0.162865
ENSG00000091009	RBM27	-0.285466
ENSG00000091039	OSBPL8	-0.386219
ENSG00000091073	DTX2	-0.714991
ENSG00000091127	PUS7	-0.345643
ENSG00000091129	NRCAM	-0.371319
ENSG00000091136	LAMB1	-0.600926
ENSG00000091140	DLD	-0.762648
ENSG00000091164	TXNL1	-0.937786
ENSG00000091262	ABCC6	-0.332436
ENSG00000091317	CMTM6	-0.367415
ENSG00000091409	ITGA6	-0.553246
ENSG00000091436	MAP3K20	-0.374049
ENSG00000091483	FH	-0.957509
ENSG00000091490	SEL1L3	-0.756829
ENSG00000091527	CDV3	-0.849629
ENSG00000091542	ALKBH5	-0.216234
ENSG00000091640	SPAG7	-0.997783
ENSG00000091651	ORC6	-0.47889
ENSG00000091732	ZC3HC1	-0.408283
ENSG00000091844	RGS17	-0.747017
ENSG00000091947	TMEM101	-1.06646
ENSG00000091986	CCDC80	-0.615118
ENSG00000092010	PSME1	-1.14917
ENSG00000092020	PPP2R3C	-0.51551
ENSG00000092036	HAUS4	-1.20747
ENSG00000092094	OSGEP	-0.543592
ENSG00000092098	RNF31	-0.465164
ENSG00000092108	SCFD1	-0.275737
ENSG00000092140	G2E3	-0.170059
ENSG00000092148	HECTD1	-0.165781
ENSG00000092199	HNRNPC	-0.781453
ENSG00000092201	SUPT16H	0.0683433
ENSG00000092203	TOX4	-0.768236
ENSG00000092208	GEMIN2	-0.711309
ENSG00000092330	TINF2	-0.225682
ENSG00000092421	SEMA6A	-0.368789
ENSG00000092439	TRPM7	-0.333171
ENSG00000092445	TYRO3	-0.983306
ENSG00000092470	WDR76	-0.593303
ENSG00000092531	SNAP23	-0.893403
ENSG00000092820	EZR	-0.226362
ENSG00000092841	MYL6	-0.741856
ENSG00000092847	AGO1	-0.593633
ENSG00000092853	CLSPN	0.094088
ENSG00000092871	RFFL	-0.306044
ENSG00000092931	MFSD11	-0.708801
ENSG00000092964	DPYSL2	-0.552964
ENSG00000092978	GPATCH2	-0.237514
ENSG00000093000	NUP50	-0.500167
ENSG00000093009	CDC45	-0.33731
ENSG00000093010	COMT	-0.55951
ENSG00000093144	ECHDC1	-0.608727
ENSG00000093167	LRRFIP2	-0.465978
ENSG00000093183	SEC22C	-0.319837
ENSG00000093217	XYLB	-0.44887
ENSG00000094631	HDAC6	-0.750777
ENSG00000094804	CDC6	-0.325072
ENSG00000094841	UPRT	-0.29247
ENSG00000094880	CDC23	-0.151196
ENSG00000094914	AAAS	-0.230537
ENSG00000094916	CBX5	-0.435899
ENSG00000094975	SUCO	-0.346117
ENSG00000095002	MSH2	-0.211444
ENSG00000095015	MAP3K1	0.0566065
ENSG00000095059	DHPS	-1.19792
ENSG00000095066	HOOK2	-0.89347
ENSG00000095139	ARCN1	-0.445815
ENSG00000095209	TMEM38B	-0.782237
ENSG00000095261	PSMD5	-0.714356
ENSG00000095321	CRAT	-0.774394
ENSG00000095380	NANS	-0.990692
ENSG00000095383	TBC1D2	-0.504765
ENSG00000095485	CWF19L1	-0.228417
ENSG00000095564	BTAF1	-0.152029
ENSG00000095574	IKZF5	0.0423769
ENSG00000095587	TLL2	-0.703481
ENSG00000095739	BAMBI	-0.0467861
ENSG00000095777	MYO3A	-0.459761
ENSG00000095787	WAC	-0.484532
ENSG00000095794	CREM	-0.185163
ENSG00000095906	NUBP2	-0.719238
ENSG00000095951	HIVEP1	0.102533
ENSG00000096060	FKBP5	-0.671613
ENSG00000096063	SRPK1	-0.47482
ENSG00000096080	MRPS18A	-0.800242
ENSG00000096092	TMEM14A	-0.247885
ENSG00000096093	EFHC1	-0.314594
ENSG00000096384	HSP90AB1	-0.841685
ENSG00000096401	CDC5L	-0.197654
ENSG00000096433	ITPR3	-0.205765
ENSG00000096696	DSP	-0.217275
ENSG00000096717	SIRT1	-0.413941
ENSG00000096746	HNRNPH3	-0.779033
ENSG00000096872	IFT74	-0.320235
ENSG00000097021	ACOT7	-1.14754
ENSG00000097033	SH3GLB1	-0.85588
ENSG00000097096	SYDE2	-0.385735
ENSG00000099203	TMED1	-0.799254
ENSG00000099204	ABLIM1	-0.380695
ENSG00000099246	RAB18	-0.733066
ENSG00000099250	NRP1	-0.225864
ENSG00000099256	PRTFDC1	-0.72964
ENSG00000099282	TSPAN15	-0.59329
ENSG00000099290	WASHC2A	0.188432
ENSG00000099330	OCEL1	-0.241095
ENSG00000099331	MYO9B	-0.331156
ENSG00000099341	PSMD8	-1.09962
ENSG00000099377	HSD3B7	-0.83068
ENSG00000099385	BCL7C	-0.3286
ENSG00000099622	CIRBP	-1.2476
ENSG00000099624	ATP5F1D	-0.983417
ENSG00000099783	HNRNPM	-0.0205043
ENSG00000099785	MARCHF2	-0.23574
ENSG00000099795	NDUFB7	-0.626462
ENSG00000099797	TECR	-1.02167
ENSG00000099800	TIMM13	-0.414798
ENSG00000099804	CDC34	-0.783822
ENSG00000099810	MTAP	-0.738303
ENSG00000099817	POLR2E	-0.667329
ENSG00000099821	POLRMT	-0.562296
ENSG00000099849	RASSF7	-0.734535
ENSG00000099860	GADD45B	-0.0170085
ENSG00000099864	PALM	-0.473003
ENSG00000099875	MKNK2	-0.719938
ENSG00000099889	ARVCF	-0.487762
ENSG00000099899	TRMT2A	-0.497966
ENSG00000099901	RANBP1	-0.623754
ENSG00000099904	ZDHHC8	-0.642483
ENSG00000099910	KLHL22	-0.716941
ENSG00000099917	MED15	-0.517928
ENSG00000099940	SNAP29	-0.89464
ENSG00000099942	CRKL	-0.374487
ENSG00000099949	LZTR1	-0.390659
ENSG00000099953	MMP11	-0.925303
ENSG00000099956	SMARCB1	-1.09254
ENSG00000099958	DERL3	-0.575135
ENSG00000099968	BCL2L13	-0.558055
ENSG00000099977	DDT	-0.509175
ENSG00000099991	CABIN1	-0.360513
ENSG00000099992	TBC1D10A	-0.609944
ENSG00000099995	SF3A1	-0.726435
ENSG00000099999	RNF215	-0.612701
ENSG00000100003	SEC14L2	-0.907798
ENSG00000100014	SPECC1L	-0.285904
ENSG00000100023	PPIL2	-0.415537
ENSG00000100027	YPEL1	-0.224708
ENSG00000100028	SNRPD3	-0.457043
ENSG00000100029	PES1	-0.861987
ENSG00000100030	MAPK1	-0.903807
ENSG00000100031	GGT1	-0.918775
ENSG00000100033	PRODH	-1.13088
ENSG00000100034	PPM1F	-0.651308
ENSG00000100036	SLC35E4	-0.526152
ENSG00000100038	TOP3B	-0.320007
ENSG00000100056	ESS2	-0.856218
ENSG00000100065	CARD10	-0.409273
ENSG00000100075	SLC25A1	-0.954936
ENSG00000100083	GGA1	-0.829003
ENSG00000100097	LGALS1	-0.958629
ENSG00000100099	HPS4	-0.48677
ENSG00000100100	PIK3IP1	-0.467028
ENSG00000100104	SRRD	-0.36561
ENSG00000100106	TRIOBP	-0.380067
ENSG00000100109	TFIP11	-0.317866
ENSG00000100116	GCAT	-0.94089
ENSG00000100124	ANKRD54	-0.551221
ENSG00000100129	EIF3L	-0.732516
ENSG00000100138	SNU13	-0.619563
ENSG00000100139	MICALL1	-0.471172
ENSG00000100142	POLR2F	-0.326837
ENSG00000100147	CCDC134	-0.631584
ENSG00000100150	DEPDC5	-0.130134
ENSG00000100151	PICK1	-0.832426
ENSG00000100162	CENPM	-0.530201
ENSG00000100196	KDELR3	-0.8375
ENSG00000100201	DDX17	-0.361143
ENSG00000100209	HSCB	-0.561759
ENSG00000100211	CBY1	-0.333447
ENSG00000100216	TOMM22	-0.5909
ENSG00000100218	RSPH14	-0.450087
ENSG00000100219	XBP1	-0.641207
ENSG00000100220	RTCB	-0.690193
ENSG00000100221	JOSD1	-0.227796
ENSG00000100225	FBXO7	-0.553701
ENSG00000100226	GTPBP1	-0.471745
ENSG00000100227	POLDIP3	-0.984403
ENSG00000100228	RAB36	-0.561911
ENSG00000100239	PPP6R2	-0.370874
ENSG00000100241	SBF1	-0.477209
ENSG00000100242	SUN2	-0.298472
ENSG00000100243	CYB5R3	-1.17876
ENSG00000100253	MIOX	-0.789477
ENSG00000100258	LMF2	-0.990867
ENSG00000100263	RHBDD3	-0.589746
ENSG00000100266	PACSIN2	-0.210282
ENSG00000100271	TTLL1	-0.325339
ENSG00000100280	AP1B1	-0.569897
ENSG00000100281	HMGXB4	-0.38716
ENSG00000100284	TOM1	-0.904683
ENSG00000100288	CHKB	-0.891749
ENSG00000100290	BIK	-0.624243
ENSG00000100292	HMOX1	-0.928246
ENSG00000100294	MCAT	-0.866218
ENSG00000100296	THOC5	-0.817176
ENSG00000100297	MCM5	-0.353925
ENSG00000100299	ARSA	-0.946734
ENSG00000100300	TSPO	-0.686037
ENSG00000100304	TTLL12	-1.06655
ENSG00000100307	CBX7	-0.254535
ENSG00000100311	PDGFB	-0.439302
ENSG00000100316	RPL3	-1.18262
ENSG00000100319	ZMAT5	-0.800939
ENSG00000100320	RBFOX2	-0.237592
ENSG00000100321	SYNGR1	-0.553
ENSG00000100324	TAB1	-0.898713
ENSG00000100325	ASCC2	-0.693811
ENSG00000100330	MTMR3	-0.138956
ENSG00000100335	MIEF1	-0.135648
ENSG00000100342	APOL1	-0.277088
ENSG00000100345	MYH9	0.0228777
ENSG00000100347	SAMM50	-1.21225
ENSG00000100348	TXN2	-0.830187
ENSG00000100350	FOXRED2	-0.687151
ENSG00000100353	EIF3D	-0.790109
ENSG00000100354	TNRC6B	0.237864
ENSG00000100359	SGSM3	-0.548793
ENSG00000100360	IFT27	-0.341187
ENSG00000100364	KIAA0930	-0.637453
ENSG00000100372	SLC25A17	-0.587023
ENSG00000100376	FAM118A	-0.422078
ENSG00000100379	KCTD17	-0.757125
ENSG00000100380	ST13	-1.30637
ENSG00000100387	RBX1	-0.428033
ENSG00000100395	L3MBTL2	-0.361457
ENSG00000100401	RANGAP1	-0.711277
ENSG00000100403	ZC3H7B	-0.453811
ENSG00000100410	PHF5A	-0.495246
ENSG00000100412	ACO2	-0.378574
ENSG00000100413	POLR3H	-0.161256
ENSG00000100416	TRMU	-0.3661
ENSG00000100417	PMM1	-1.0799
ENSG00000100418	DESI1	-0.491845
ENSG00000100422	CERK	-0.588248
ENSG00000100426	ZBED4	-0.261297
ENSG00000100429	HDAC10	-0.740474
ENSG00000100439	ABHD4	-0.737091
ENSG00000100441	KHNYN	-0.119757
ENSG00000100442	FKBP3	-1.0347
ENSG00000100445	SDR39U1	-0.348655
ENSG00000100461	RBM23	-0.37458
ENSG00000100462	PRMT5	-0.391307
ENSG00000100479	POLE2	-0.558007
ENSG00000100503	NIN	-0.24447
ENSG00000100504	PYGL	-0.911667
ENSG00000100519	PSMC6	-0.997064
ENSG00000100522	GNPNAT1	-0.491961
ENSG00000100526	CDKN3	-0.6558
ENSG00000100528	CNIH1	-0.911933
ENSG00000100532	CGRRF1	-0.425559
ENSG00000100554	ATP6V1D	-0.671112
ENSG00000100557	CCDC198	-0.226906
ENSG00000100558	PLEK2	-0.994043
ENSG00000100564	PIGH	-0.707392
ENSG00000100567	PSMA3	-0.689257
ENSG00000100568	VTI1B	-0.265754
ENSG00000100575	TIMM9	-0.423021
ENSG00000100577	GSTZ1	-0.67845
ENSG00000100578	KIAA0586	-0.135009
ENSG00000100583	SAMD15	-0.819016
ENSG00000100591	AHSA1	-0.661602
ENSG00000100592	DAAM1	-0.05418
ENSG00000100596	SPTLC2	-0.554791
ENSG00000100599	RIN3	-0.330624
ENSG00000100600	LGMN	-0.546024
ENSG00000100601	ALKBH1	-0.669034
ENSG00000100603	SNW1	-0.220869
ENSG00000100605	ITPK1	-0.917258
ENSG00000100612	DHRS7	-0.926652
ENSG00000100614	PPM1A	-0.257267
ENSG00000100632	ERH	-0.434556
ENSG00000100644	HIF1A	-0.0888165
ENSG00000100650	SRSF5	-0.305303
ENSG00000100664	EIF5	-0.286214
ENSG00000100697	DICER1	-0.0987409
ENSG00000100711	ZFYVE21	-0.470853
ENSG00000100714	MTHFD1	-0.228456
ENSG00000100722	ZC3H14	-0.531179
ENSG00000100726	TELO2	-0.513602
ENSG00000100731	PCNX1	-0.233547
ENSG00000100744	GSKIP	-0.121025
ENSG00000100749	VRK1	-0.411469
ENSG00000100764	PSMC1	-1.02034
ENSG00000100784	RPS6KA5	-0.365916
ENSG00000100796	PPP4R3A	-0.294653
ENSG00000100802	C14orf93	-0.827674
ENSG00000100804	PSMB5	-0.873922
ENSG00000100811	YY1	-1.12259
ENSG00000100813	ACIN1	-0.329728
ENSG00000100814	CCNB1IP1	-0.277219
ENSG00000100815	TRIP11	-0.0641136
ENSG00000100823	APEX1	-1.1214
ENSG00000100836	PABPN1	-0.886032
ENSG00000100852	ARHGAP5	-0.213598
ENSG00000100865	CINP	-0.507015
ENSG00000100883	SRP54	-0.330912
ENSG00000100888	CHD8	-0.053049
ENSG00000100889	PCK2	-0.565291
ENSG00000100890	PRORP	-0.287116
ENSG00000100897	DCAF11	-0.376641
ENSG00000100902	PSMA6	-1.12785
ENSG00000100906	NFKBIA	-0.744746
ENSG00000100908	EMC9	-0.673585
ENSG00000100911	PSME2	-1.01201
ENSG00000100916	BRMS1L	-0.40465
ENSG00000100926	TM9SF1	-0.765277
ENSG00000100934	SEC23A	-0.707801
ENSG00000100938	GMPR2	-0.95118
ENSG00000100941	PNN	-0.313349
ENSG00000100949	RABGGTA	-0.642575
ENSG00000100982	PCIF1	-0.406194
ENSG00000100983	GSS	-1.06294
ENSG00000100991	TRPC4AP	-0.44591
ENSG00000100994	PYGB	-0.616139
ENSG00000100997	ABHD12	-0.693502
ENSG00000101000	PROCR	-1.19108
ENSG00000101003	GINS1	-0.369554
ENSG00000101004	NINL	-0.229965
ENSG00000101017	CD40	-0.965558
ENSG00000101019	UQCC1	-0.408646
ENSG00000101040	ZMYND8	-0.0811997
ENSG00000101049	SGK2	-0.30032
ENSG00000101052	IFT52	-0.799341
ENSG00000101057	MYBL2	-0.349356
ENSG00000101079	NDRG3	-0.798752
ENSG00000101084	RAB5IF	-0.165234
ENSG00000101109	STK4	-0.727256
ENSG00000101132	PFDN4	-0.616233
ENSG00000101138	CSTF1	-0.447623
ENSG00000101146	RAE1	-0.552906
ENSG00000101150	TPD52L2	-0.588388
ENSG00000101152	DNAJC5	-0.522778
ENSG00000101158	NELFCD	-1.06836
ENSG00000101160	CTSZ	-0.750302
ENSG00000101161	PRPF6	-0.106762
ENSG00000101166	PRELID3B	-0.740743
ENSG00000101181	MTG2	-0.434575
ENSG00000101182	PSMA7	-0.882803
ENSG00000101187	SLCO4A1	-0.601069
ENSG00000101189	MRGBP	-0.281574
ENSG00000101191	DIDO1	-0.218272
ENSG00000101193	GID8	-0.858415
ENSG00000101198	NKAIN4	-0.333989
ENSG00000101199	ARFGAP1	-0.811214
ENSG00000101216	GMEB2	-0.845507
ENSG00000101220	C20orf27	-0.350467
ENSG00000101224	CDC25B	-0.825471
ENSG00000101236	RNF24	-0.418814
ENSG00000101246	ARFRP1	-0.516402
ENSG00000101247	NDUFAF5	-0.638215
ENSG00000101255	TRIB3	-0.394364
ENSG00000101265	RASSF2	-0.365469
ENSG00000101266	CSNK2A1	-0.760143
ENSG00000101290	CDS2	-0.57896
ENSG00000101294	HM13	-1.24469
ENSG00000101307	SIRPB1	-0.786462
ENSG00000101310	SEC23B	-0.277613
ENSG00000101311	FERMT1	-0.401576
ENSG00000101331	CCM2L	-0.583517
ENSG00000101333	PLCB4	-0.214551
ENSG00000101335	MYL9	-1.00978
ENSG00000101337	TM9SF4	-0.558754
ENSG00000101343	CRNKL1	-0.142955
ENSG00000101346	POFUT1	-0.762095
ENSG00000101347	SAMHD1	-0.653496
ENSG00000101350	KIF3B	-0.19541
ENSG00000101361	NOP56	-0.260558
ENSG00000101363	MANBAL	-0.193742
ENSG00000101365	IDH3B	-0.982245
ENSG00000101367	MAPRE1	-0.79094
ENSG00000101384	JAG1	0.048887
ENSG00000101391	CDK5RAP1	-0.386198
ENSG00000101400	SNTA1	-0.613433
ENSG00000101407	TTI1	-0.0695131
ENSG00000101412	E2F1	-0.440547
ENSG00000101417	PXMP4	-0.689576
ENSG00000101421	CHMP4B	-0.762792
ENSG00000101439	CST3	-0.603965
ENSG00000101442	ACTR5	-0.565633
ENSG00000101444	AHCY	-1.34941
ENSG00000101447	FAM83D	-0.562592
ENSG00000101452	DHX35	-0.0950401
ENSG00000101457	DNTTIP1	-0.954785
ENSG00000101464	PIGU	-0.932586
ENSG00000101473	ACOT8	-0.429537
ENSG00000101474	APMAP	-0.560207
ENSG00000101544	ADNP2	-0.391496
ENSG00000101546	RBFA	-0.647555
ENSG00000101557	USP14	-0.404962
ENSG00000101558	VAPA	-0.736063
ENSG00000101574	METTL4	-0.185451
ENSG00000101577	LPIN2	-0.342617
ENSG00000101596	SMCHD1	-0.0399846
ENSG00000101608	MYL12A	-0.535614
ENSG00000101624	CEP76	-0.452774
ENSG00000101639	CEP192	0.327576
ENSG00000101654	RNMT	-0.250679
ENSG00000101665	SMAD7	-0.564254
ENSG00000101745	ANKRD12	-0.0713524
ENSG00000101751	POLI	-0.056994
ENSG00000101752	MIB1	-0.0331585
ENSG00000101773	RBBP8	-0.426049
ENSG00000101782	RIOK3	-0.558694
ENSG00000101811	CSTF2	-0.354472
ENSG00000101843	PSMD10	-0.704278
ENSG00000101844	ATG4A	-0.456434
ENSG00000101849	TBL1X	-0.438349
ENSG00000101856	PGRMC1	-0.815124
ENSG00000101868	POLA1	0.197706
ENSG00000101871	MID1	-0.0575337
ENSG00000101882	NKAP	-0.832254
ENSG00000101888	NXT2	-0.315805
ENSG00000101898	MCTS2P	-0.472101
ENSG00000101901	ALG13	-0.423278
ENSG00000101911	PRPS2	-1.20635
ENSG00000101928	MOSPD1	-0.277703
ENSG00000101935	AMMECR1	-0.673325
ENSG00000101940	WDR13	-0.590938
ENSG00000101945	SUV39H1	-0.636159
ENSG00000101955	SRPX	-0.978041
ENSG00000101966	XIAP	-0.133688
ENSG00000101972	STAG2	-0.426627
ENSG00000101974	ATP11C	-0.149747
ENSG00000101997	CCDC22	-1.07803
ENSG00000102007	PLP2	-0.796346
ENSG00000102024	PLS3	0.0686535
ENSG00000102030	NAA10	-1.11427
ENSG00000102034	ELF4	-0.385003
ENSG00000102038	SMARCA1	0.127304
ENSG00000102048	ASB9	-0.429242
ENSG00000102054	RBBP7	-0.687591
ENSG00000102078	SLC25A14	-0.547324
ENSG00000102081	FMR1	-0.528301
ENSG00000102096	PIM2	-0.599929
ENSG00000102100	SLC35A2	-0.907557
ENSG00000102103	PQBP1	-1.19048
ENSG00000102109	PCSK1N	-0.881656
ENSG00000102119	EMD	-0.77809
ENSG00000102125	TAZ	-0.381138
ENSG00000102144	PGK1	-0.573414
ENSG00000102158	MAGT1	-0.745969
ENSG00000102172	SMS	-0.853939
ENSG00000102174	PHEX	-0.469987
ENSG00000102178	UBL4A	-0.450147
ENSG00000102181	CD99L2	-1.02043
ENSG00000102189	EEA1	-0.286129
ENSG00000102225	CDK16	-0.156215
ENSG00000102226	USP11	0.162005
ENSG00000102241	HTATSF1	-0.590414
ENSG00000102265	TIMP1	-1.22506
ENSG00000102302	FGD1	-0.628727
ENSG00000102309	PIN4	-0.724258
ENSG00000102312	PORCN	-0.649437
ENSG00000102316	MAGED2	-0.308378
ENSG00000102317	RBM3	-1.12421
ENSG00000102349	KLF8	-0.309918
ENSG00000102359	SRPX2	-0.713251
ENSG00000102384	CENPI	-0.0922163
ENSG00000102390	PBDC1	-0.80607
ENSG00000102393	GLA	-0.780284
ENSG00000102401	ARMCX3	-0.535141
ENSG00000102409	BEX4	-0.350965
ENSG00000102471	NDFIP2	-0.619016
ENSG00000102531	FNDC3A	-0.367032
ENSG00000102543	CDADC1	-0.134267
ENSG00000102547	CAB39L	-0.0860561
ENSG00000102554	KLF5	-0.275743
ENSG00000102572	STK24	-1.03439
ENSG00000102580	DNAJC3	-0.567818
ENSG00000102595	UGGT2	-0.760863
ENSG00000102606	ARHGEF7	-0.404887
ENSG00000102699	PARP4	-0.0121419
ENSG00000102710	SUPT20H	-0.422044
ENSG00000102738	MRPS31	-0.637039
ENSG00000102743	SLC25A15	-0.621085
ENSG00000102753	KPNA3	-0.870696
ENSG00000102780	DGKH	-0.064572
ENSG00000102781	KATNAL1	-0.407986
ENSG00000102786	INTS6	-0.231799
ENSG00000102796	DHRS12	-0.613594
ENSG00000102804	TSC22D1	-0.108547
ENSG00000102805	CLN5	-0.891417
ENSG00000102858	MGRN1	-0.774589
ENSG00000102870	ZNF629	0.0779562
ENSG00000102871	TRADD	-0.637824
ENSG00000102882	MAPK3	-1.15755
ENSG00000102893	PHKB	-0.295884
ENSG00000102897	LYRM1	-0.293421
ENSG00000102898	NUTF2	-0.574509
ENSG00000102900	NUP93	-0.394975
ENSG00000102901	CENPT	-0.848359
ENSG00000102908	NFAT5	0.00551543
ENSG00000102910	LONP2	-0.23966
ENSG00000102921	N4BP1	-0.172415
ENSG00000102931	ARL2BP	-0.383652
ENSG00000102934	PLLP	-0.583941
ENSG00000102967	DHODH	-0.658314
ENSG00000102974	CTCF	-0.294538
ENSG00000102977	ACD	-0.728091
ENSG00000102978	POLR2C	-0.776661
ENSG00000102981	PARD6A	-0.228454
ENSG00000102984	ZNF821	0.0340194
ENSG00000102996	MMP15	-0.696988
ENSG00000103005	USB1	-0.227837
ENSG00000103018	CYB5B	-0.619038
ENSG00000103021	CCDC113	-0.829891
ENSG00000103024	NME3	-0.624479
ENSG00000103035	PSMD7	-0.749986
ENSG00000103037	SETD6	-0.752894
ENSG00000103042	SLC38A7	-0.581155
ENSG00000103043	VAC14	-0.512574
ENSG00000103044	HAS3	-0.268172
ENSG00000103047	TANGO6	-0.162097
ENSG00000103051	COG4	-0.718194
ENSG00000103061	SLC7A6OS	-0.869651
ENSG00000103064	SLC7A6	-0.312348
ENSG00000103066	PLA2G15	-0.881703
ENSG00000103091	WDR59	-0.568165
ENSG00000103111	MON1B	-0.283209
ENSG00000103121	CMC2	-0.108204
ENSG00000103145	HCFC1R1	-0.341712
ENSG00000103148	NPRL3	-0.58731
ENSG00000103150	MLYCD	-0.720923
ENSG00000103152	MPG	-0.834263
ENSG00000103160	HSDL1	-0.610095
ENSG00000103168	TAF1C	-0.327745
ENSG00000103174	NAGPA	-0.761962
ENSG00000103187	COTL1	-0.66184
ENSG00000103194	USP10	-0.376704
ENSG00000103196	CRISPLD2	-0.177191
ENSG00000103202	NME4	-0.366326
ENSG00000103227	LMF1	-0.753751
ENSG00000103245	CIAO3	-0.676029
ENSG00000103248	MTHFSD	-0.666545
ENSG00000103249	CLCN7	-0.877951
ENSG00000103253	HAGHL	-0.56187
ENSG00000103254	ANTKMT	-0.634859
ENSG00000103257	SLC7A5	-0.994419
ENSG00000103260	METRN	-0.316106
ENSG00000103264	FBXO31	-0.86311
ENSG00000103266	STUB1	-0.624122
ENSG00000103274	NUBP1	-0.786803
ENSG00000103275	UBE2I	-0.769213
ENSG00000103316	CRYM	-0.661183
ENSG00000103319	EEF2K	-0.760793
ENSG00000103342	GSPT1	-0.714427
ENSG00000103343	ZNF174	-0.312755
ENSG00000103351	CLUAP1	-0.542008
ENSG00000103353	UBFD1	-1.05167
ENSG00000103356	EARS2	-0.75916
ENSG00000103363	ELOB	-0.745739
ENSG00000103365	GGA2	-0.793461
ENSG00000103381	CPPED1	-0.76039
ENSG00000103415	HMOX2	-0.727578
ENSG00000103423	DNAJA3	-1.03037
ENSG00000103429	BFAR	-0.745562
ENSG00000103479	RBL2	-0.680924
ENSG00000103485	QPRT	-1.05965
ENSG00000103490	PYCARD	-0.826332
ENSG00000103494	RPGRIP1L	-0.279854
ENSG00000103495	MAZ	-0.410003
ENSG00000103496	STX4	-0.236271
ENSG00000103502	CDIPT	-0.342571
ENSG00000103507	BCKDK	-0.671775
ENSG00000103510	KAT8	-0.900856
ENSG00000103540	CCP110	-0.207577
ENSG00000103544	VPS35L	-0.427507
ENSG00000103549	RNF40	-0.429205
ENSG00000103550	KNOP1	-0.453753
ENSG00000103591	AAGAB	-0.733553
ENSG00000103642	LACTB	-0.798108
ENSG00000103653	CSK	-0.801376
ENSG00000103671	TRIP4	-0.47373
ENSG00000103707	MTFMT	-0.609372
ENSG00000103769	RAB11A	-0.847991
ENSG00000103811	CTSH	-1.30166
ENSG00000103852	TTC23	-0.230488
ENSG00000103855	CD276	-0.986257
ENSG00000103876	FAH	-1.07382
ENSG00000103942	HOMER2	-0.402366
ENSG00000103966	EHD4	-0.590505
ENSG00000103978	TMEM87A	-0.270467
ENSG00000103994	ZNF106	-0.216799
ENSG00000104047	DTWD1	-0.519241
ENSG00000104064	GABPB1	-0.350011
ENSG00000104067	TJP1	-0.0806417
ENSG00000104129	DNAJC17	-0.653876
ENSG00000104131	EIF3J	-0.937935
ENSG00000104133	SPG11	0.162751
ENSG00000104142	VPS18	-0.0856976
ENSG00000104147	OIP5	-0.709038
ENSG00000104164	BLOC1S6	-0.163857
ENSG00000104177	MYEF2	-0.782653
ENSG00000104205	SGK3	-0.156515
ENSG00000104218	CSPP1	-0.295277
ENSG00000104219	ZDHHC2	-0.425217
ENSG00000104221	BRF2	-0.624446
ENSG00000104228	TRIM35	-0.640918
ENSG00000104231	ZFAND1	-0.970366
ENSG00000104267	CA2	-1.01541
ENSG00000104290	FZD3	-0.323631
ENSG00000104299	INTS9	-0.414545
ENSG00000104312	RIPK2	-0.488726
ENSG00000104320	NBN	-0.451003
ENSG00000104324	CPQ	-0.706304
ENSG00000104325	DECR1	-0.925011
ENSG00000104331	IMPAD1	-0.252925
ENSG00000104341	LAPTM4B	-0.42729
ENSG00000104343	UBE2W	-0.572048
ENSG00000104356	POP1	-0.138123
ENSG00000104365	IKBKB	-0.262598
ENSG00000104369	JPH1	-0.589948
ENSG00000104375	STK3	-0.526556
ENSG00000104381	GDAP1	-0.879698
ENSG00000104388	RAB2A	-0.296895
ENSG00000104408	EIF3E	-0.948168
ENSG00000104412	EMC2	-0.941013
ENSG00000104419	NDRG1	-0.626078
ENSG00000104427	ZC2HC1A	-0.724617
ENSG00000104432	IL7	-0.291642
ENSG00000104442	ARMC1	-0.428933
ENSG00000104450	SPAG1	-0.64997
ENSG00000104472	CHRAC1	-0.361308
ENSG00000104497	SNX16	-0.122306
ENSG00000104517	UBR5	0.134083
ENSG00000104518	GSDMD	-0.907972
ENSG00000104522	TSTA3	-1.17928
ENSG00000104524	PYCR3	-0.895161
ENSG00000104529	EEF1D	-1.35513
ENSG00000104549	SQLE	-0.40201
ENSG00000104611	SH2D4A	-0.410425
ENSG00000104613	INTS10	-0.914076
ENSG00000104626	ERI1	-0.66697
ENSG00000104635	SLC39A14	-0.659916
ENSG00000104643	MTMR9	-0.730264
ENSG00000104660	LEPROTL1	-0.570152
ENSG00000104671	DCTN6	-0.706616
ENSG00000104679	R3HCC1	-0.578811
ENSG00000104687	GSR	-1.0338
ENSG00000104689	TNFRSF10A	-0.410583
ENSG00000104691	UBXN8	-0.99449
ENSG00000104695	PPP2CB	-0.0046198
ENSG00000104714	ERICH1	-0.569764
ENSG00000104722	NEFM	-0.639605
ENSG00000104723	TUSC3	-0.829225
ENSG00000104728	ARHGEF10	-0.411105
ENSG00000104731	KLHDC4	-0.814133
ENSG00000104738	MCM4	-0.270717
ENSG00000104756	KCTD9	-0.421735
ENSG00000104763	ASAH1	-0.789309
ENSG00000104765	BNIP3L	-1.06869
ENSG00000104774	MAN2B1	-0.787257
ENSG00000104805	NUCB1	-1.0804
ENSG00000104812	GYS1	-0.441582
ENSG00000104823	ECH1	-0.924744
ENSG00000104824	HNRNPL	-0.465873
ENSG00000104825	NFKBIB	-0.715523
ENSG00000104833	TUBB4A	-1.15235
ENSG00000104835	SARS2	-0.993876
ENSG00000104852	SNRNP70	-0.450548
ENSG00000104853	CLPTM1	-1.2647
ENSG00000104856	RELB	-0.694858
ENSG00000104859	CLASRP	-0.810592
ENSG00000104863	LIN7B	-0.511256
ENSG00000104866	PPP1R37	-0.606481
ENSG00000104870	FCGRT	-0.599207
ENSG00000104872	PIH1D1	-0.474894
ENSG00000104880	ARHGEF18	-0.584042
ENSG00000104881	PPP1R13L	-0.509472
ENSG00000104883	PEX11G	-0.683987
ENSG00000104884	ERCC2	-0.399662
ENSG00000104885	DOT1L	-0.630089
ENSG00000104886	PLEKHJ1	-0.416713
ENSG00000104889	RNASEH2A	-0.959769
ENSG00000104897	SF3A2	-0.965739
ENSG00000104904	OAZ1	-0.215866
ENSG00000104907	TRMT1	-0.882359
ENSG00000104915	STX10	-0.447158
ENSG00000104946	TBC1D17	-0.108022
ENSG00000104951	IL4I1	-0.784488
ENSG00000104953	TLE6	-0.126889
ENSG00000104957	CCDC130	-0.799733
ENSG00000104960	PTOV1	-1.02339
ENSG00000104964	TLE5	-0.423534
ENSG00000104969	SGTA	-0.897302
ENSG00000104973	MED25	-0.818712
ENSG00000104976	SNAPC2	-0.883999
ENSG00000104979	C19orf53	-0.417066
ENSG00000104980	TIMM44	-0.823906
ENSG00000104983	CCDC61	-0.378533
ENSG00000104998	IL27RA	-1.07352
ENSG00000105011	ASF1B	-0.449759
ENSG00000105053	VRK3	-0.657393
ENSG00000105058	FAM32A	-0.486371
ENSG00000105063	PPP6R1	-0.599721
ENSG00000105072	C19orf44	-0.793146
ENSG00000105085	MED26	-0.394265
ENSG00000105127	AKAP8	-0.348829
ENSG00000105135	ILVBL	-0.778311
ENSG00000105137	SYDE1	-0.565661
ENSG00000105171	POP4	-0.792128
ENSG00000105173	CCNE1	-0.844668
ENSG00000105176	URI1	-0.363254
ENSG00000105185	PDCD5	-0.551575
ENSG00000105186	ANKRD27	-0.202113
ENSG00000105193	RPS16	-0.930288
ENSG00000105197	TIMM50	-0.929048
ENSG00000105202	FBL	-1.12713
ENSG00000105204	DYRK1B	-0.184942
ENSG00000105220	GPI	-1.06808
ENSG00000105221	AKT2	-0.488273
ENSG00000105223	PLD3	-0.513433
ENSG00000105229	PIAS4	-0.751968
ENSG00000105245	NUMBL	-0.741736
ENSG00000105246	EBI3	-1.06655
ENSG00000105248	YJU2	-0.73648
ENSG00000105254	TBCB	-0.871391
ENSG00000105258	POLR2I	-0.319474
ENSG00000105281	SLC1A5	-0.660892
ENSG00000105287	PRKD2	-0.439651
ENSG00000105298	CACTIN	-0.517411
ENSG00000105321	CCDC9	-0.258187
ENSG00000105323	HNRNPUL1	-0.475955
ENSG00000105325	FZR1	-0.79259
ENSG00000105327	BBC3	-0.116239
ENSG00000105329	TGFB1	-0.559316
ENSG00000105341	DMAC2	-0.901869
ENSG00000105355	PLIN3	-0.835818
ENSG00000105364	MRPL4	-0.720378
ENSG00000105372	RPS19	-0.965796
ENSG00000105373	NOP53	-0.859352
ENSG00000105379	ETFB	-0.943728
ENSG00000105393	BABAM1	-0.572883
ENSG00000105397	TYK2	-0.734107
ENSG00000105401	CDC37	-1.07746
ENSG00000105402	NAPA	-0.593774
ENSG00000105404	RABAC1	-0.891862
ENSG00000105426	PTPRS	-0.59169
ENSG00000105427	CNFN	-0.149572
ENSG00000105438	KDELR1	-1.24106
ENSG00000105443	CYTH2	-0.766362
ENSG00000105447	GRWD1	-0.741556
ENSG00000105472	CLEC11A	-0.406566
ENSG00000105483	CARD8	-0.209407
ENSG00000105486	LIG1	-0.22113
ENSG00000105514	RAB3D	-0.890664
ENSG00000105516	DBP	-0.299273
ENSG00000105518	TMEM205	-0.567428
ENSG00000105519	CAPS	-0.722737
ENSG00000105520	PLPPR2	-0.473115
ENSG00000105552	BCAT2	-0.733757
ENSG00000105556	MIER2	-0.537524
ENSG00000105559	PLEKHA4	-0.389735
ENSG00000105568	PPP2R1A	-0.969096
ENSG00000105576	TNPO2	-0.833284
ENSG00000105583	WDR83OS	-0.504171
ENSG00000105607	GCDH	-0.751097
ENSG00000105612	DNASE2	-0.828191
ENSG00000105617	LENG1	-0.912331
ENSG00000105618	PRPF31	-0.802616
ENSG00000105619	TFPT	-0.71702
ENSG00000105640	RPL18A	-1.08413
ENSG00000105643	ARRDC2	-0.383835
ENSG00000105647	PIK3R2	-0.445718
ENSG00000105655	ISYNA1	-0.962075
ENSG00000105656	ELL	-0.311549
ENSG00000105662	CRTC1	-0.728817
ENSG00000105669	COPE	-0.848532
ENSG00000105671	DDX49	-0.854327
ENSG00000105676	ARMC6	-0.91261
ENSG00000105677	TMEM147	-0.731725
ENSG00000105698	USF2	-0.764922
ENSG00000105699	LSR	-0.821315
ENSG00000105700	KXD1	-0.29274
ENSG00000105701	FKBP8	-0.751929
ENSG00000105705	SUGP1	-0.593818
ENSG00000105722	ERF	-0.649182
ENSG00000105723	GSK3A	-0.67011
ENSG00000105726	ATP13A1	-0.471913
ENSG00000105732	ZNF574	-0.149052
ENSG00000105738	SIPA1L3	-0.288964
ENSG00000105750	ZNF85	-0.207455
ENSG00000105755	ETHE1	-0.958929
ENSG00000105767	CADM4	-0.822333
ENSG00000105771	SMG9	-0.472199
ENSG00000105778	AVL9	-0.661155
ENSG00000105793	GTPBP10	-0.386782
ENSG00000105810	CDK6	-0.337041
ENSG00000105819	PMPCB	-0.884712
ENSG00000105821	DNAJC2	-0.786433
ENSG00000105825	TFPI2	-0.922065
ENSG00000105829	BET1	-0.21121
ENSG00000105835	NAMPT	-0.485837
ENSG00000105849	TWISTNB	-0.615329
ENSG00000105854	PON2	-1.04701
ENSG00000105855	ITGB8	-0.203725
ENSG00000105856	HBP1	-0.118355
ENSG00000105865	DUS4L	-0.448141
ENSG00000105875	WDR91	-0.282001
ENSG00000105877	DNAH11	-0.480654
ENSG00000105879	CBLL1	-0.136557
ENSG00000105887	MTPN	-0.478419
ENSG00000105889	STEAP1B	-0.547035
ENSG00000105926	MPP6	-0.413749
ENSG00000105928	GSDME	-0.609037
ENSG00000105939	ZC3HAV1	-0.328306
ENSG00000105948	TTC26	-0.360181
ENSG00000105953	OGDH	-0.223265
ENSG00000105968	H2AZ2	-0.35964
ENSG00000105971	CAV2	-0.382794
ENSG00000105974	CAV1	-0.664108
ENSG00000105976	MET	-0.291363
ENSG00000105982	RNF32	-0.0762125
ENSG00000105983	LMBR1	-0.179712
ENSG00000105991	HOXA1	-0.625984
ENSG00000105993	DNAJB6	-0.783658
ENSG00000105997	HOXA3	-0.306509
ENSG00000106003	LFNG	-0.779714
ENSG00000106004	HOXA5	-0.318607
ENSG00000106009	BRAT1	-0.320404
ENSG00000106012	IQCE	-0.20369
ENSG00000106025	TSPAN12	-0.200014
ENSG00000106028	SSBP1	-0.645763
ENSG00000106034	CPED1	-0.294821
ENSG00000106049	HIBADH	-0.592046
ENSG00000106052	TAX1BP1	-0.436115
ENSG00000106070	GRB10	-0.301118
ENSG00000106077	ABHD11	-0.881367
ENSG00000106080	FKBP14	-0.217208
ENSG00000106086	PLEKHA8	-0.140355
ENSG00000106089	STX1A	-0.707376
ENSG00000106105	GARS1	-0.721116
ENSG00000106125	MINDY4	-0.650255
ENSG00000106144	CASP2	-0.60089
ENSG00000106153	CHCHD2	-0.835367
ENSG00000106211	HSPB1	-1.12175
ENSG00000106244	PDAP1	-0.632491
ENSG00000106245	BUD31	-0.438271
ENSG00000106246	PTCD1	-0.343363
ENSG00000106258	CYP3A5	-0.450477
ENSG00000106261	ZKSCAN1	-0.225022
ENSG00000106263	EIF3B	-0.67465
ENSG00000106266	SNX8	-0.749605
ENSG00000106268	NUDT1	-0.65596
ENSG00000106290	TAF6	-0.480467
ENSG00000106299	WASL	-0.881145
ENSG00000106305	AIMP2	-0.855686
ENSG00000106330	MOSPD3	-0.247614
ENSG00000106333	PCOLCE	-0.429617
ENSG00000106344	RBM28	-0.148332
ENSG00000106346	USP42	-0.0936613
ENSG00000106348	IMPDH1	-0.688832
ENSG00000106355	LSM5	-0.319618
[truncated: 7,462 more rows]

## Sheet: Extended Data Fig. 4b Hsieh
gene_id	gene_name	trsl_eff_log2fc
ENSG00000000003	TSPAN6	0.0527572
ENSG00000000419	DPM1	0.344634
ENSG00000001036	FUCA2	0.121931
ENSG00000001084	GCLC	0.758569
ENSG00000001167	NFYA	0.25322
ENSG00000001461	NIPAL3	0.415049
ENSG00000001497	LAS1L	0.00822548
ENSG00000001617	SEMA3F	0.723092
ENSG00000001629	ANKIB1	0.45503
ENSG00000001631	KRIT1	0.0376625
ENSG00000002330	BAD	0.515827
ENSG00000002549	LAP3	-0.198958
ENSG00000002586		-0.148568
ENSG00000002834	LASP1	-0.261093
ENSG00000002919	SNX11	0.500863
ENSG00000003056	M6PR	0.157886
ENSG00000003393	ALS2	0.487653
ENSG00000003402	CFLAR	0.0317545
ENSG00000003436	TFPI	-0.275561
ENSG00000003756	RBM5	0.252797
ENSG00000004059	ARF5	-0.132686
ENSG00000004142	POLDIP2	0.0792031
ENSG00000004455	AK2	0.0276369
ENSG00000004478	FKBP4	-0.327044
ENSG00000004487	KDM1A	0.183887
ENSG00000004534	RBM6	-0.198866
ENSG00000004700	RECQL	-0.0896063
ENSG00000004766	VPS50	-0.157743
ENSG00000004779	NDUFAB1	-0.0956599
ENSG00000004864	SLC25A13	-0.444488
ENSG00000004866	ST7	0.293485
ENSG00000004897	CDC27	0.0522842
ENSG00000004961	HCCS	0.428906
ENSG00000004975	DVL2	0.0497034
ENSG00000005007	UPF1	0.127607
ENSG00000005020	SKAP2	-0.388576
ENSG00000005022	SLC25A5	-1.19269
ENSG00000005059	MCUB	-0.0413024
ENSG00000005075	POLR2J	0.0355173
ENSG00000005100	DHX33	0.203099
ENSG00000005175	RPAP3	0.230423
ENSG00000005194	CIAPIN1	-0.22057
ENSG00000005302	MSL3	-0.189454
ENSG00000005339	CREBBP	0.337862
ENSG00000005483	KMT2E	0.100336
ENSG00000005486	RHBDD2	-0.243604
ENSG00000005700	IBTK	0.286371
ENSG00000005801	ZNF195	-0.243388
ENSG00000005810	MYCBP2	-0.0769215
ENSG00000005812	FBXL3	0.0896218
ENSG00000005882	PDK2	0.0367653
ENSG00000005884	ITGA3	0.0340592
ENSG00000005889	ZFX	-0.169468
ENSG00000005893	LAMP2	0.316589
ENSG00000005955		-0.22271
ENSG00000006007	GDE1	0.321974
ENSG00000006042	TMEM98	0.277733
ENSG00000006114		-0.340157
ENSG00000006125	AP2B1	-0.6558
ENSG00000006194	ZNF263	0.735017
ENSG00000006282	SPATA20	0.380105
ENSG00000006327	TNFRSF12A	0.11584
ENSG00000006432	MAP3K9	0.513803
ENSG00000006451	RALA	0.156067
ENSG00000006453	BAIAP2L1	-0.28726
ENSG00000006468	ETV1	-0.021024
ENSG00000006530	AGK	0.135338
ENSG00000006576	PHTF2	0.298709
ENSG00000006607	FARP2	0.00835
ENSG00000006625	GGCT	0.0182778
ENSG00000006634	DBF4	0.257413
ENSG00000006652	IFRD1	-0.0974778
ENSG00000006712	PAF1	-0.370844
ENSG00000006715	VPS41	0.135275
ENSG00000006744	ELAC2	-0.172249
ENSG00000006831	ADIPOR2	0.72194
ENSG00000007080	CCDC124	-0.269943
ENSG00000007168	PAFAH1B1	0.244908
ENSG00000007202	KIAA0100	0.74628
ENSG00000007376	RPUSD1	0.165633
ENSG00000007392	LUC7L	-0.301858
ENSG00000007520	TSR3	-0.407
ENSG00000007923	DNAJC11	-0.10405
ENSG00000008018	PSMB1	0.0898031
ENSG00000008130	NADK	0.605312
ENSG00000008256	CYTH3	-0.0233821
ENSG00000008282	SYPL1	-0.0840213
ENSG00000008283	CYB561	0.13849
ENSG00000008294	SPAG9	-0.181346
ENSG00000008394	MGST1	0.096134
ENSG00000008405	CRY1	0.637742
ENSG00000008441	NFIX	0.0472595
ENSG00000008513	ST3GAL1	-0.0437921
ENSG00000008838	MED24	-0.140694
ENSG00000008853	RHOBTB2	-0.402684
ENSG00000008952	SEC62	-0.0623268
ENSG00000008988	RPS20	-1.72766
ENSG00000009307	CSDE1	-0.867774
ENSG00000009335	UBE3C	0.30428
ENSG00000009413	REV3L	-0.0272749
ENSG00000009830	POMT2	-0.670621
ENSG00000009844	VTA1	0.092173
ENSG00000009954	BAZ1B	-0.0460224
ENSG00000010017	RANBP9	0.0998162
ENSG00000010165	EEF1AKNMT	0.416782
ENSG00000010244	ZNF207	0.339645
ENSG00000010256	UQCRC1	-0.001625
ENSG00000010270	STARD3NL	0.282476
ENSG00000010278	CD9	0.205026
ENSG00000010292	NCAPD2	-0.492823
ENSG00000010322	NISCH	0.164397
ENSG00000010404	IDS	-0.105675
ENSG00000010438	PRSS3	-0.28968
ENSG00000010803	SCMH1	0.768959
ENSG00000010818	HIVEP2	0.13109
ENSG00000011007	ELOA	0.277866
ENSG00000011009	LYPLA2	-0.0889053
ENSG00000011028	MRC2	-0.679404
ENSG00000011114	BTBD7	0.158322
ENSG00000011143	MKS1	0.0402006
ENSG00000011198	ABHD5	0.440913
ENSG00000011243	AKAP8L	-0.359532
ENSG00000011258	MBTD1	0.46832
ENSG00000011260	UTP18	0.166002
ENSG00000011275	RNF216	0.206215
ENSG00000011295	TTC19	0.414434
ENSG00000011304	PTBP1	0.0657562
ENSG00000011376	LARS2	0.141921
ENSG00000011405	PIK3C2A	-0.0920069
ENSG00000011422	PLAUR	-0.0473649
ENSG00000011426	ANLN	0.000218672
ENSG00000011451	WIZ	-0.124682
ENSG00000011454	RABGAP1	0.0749838
ENSG00000011485	PPP5C	0.20641
ENSG00000011566	MAP4K3	0.324332
ENSG00000012048	BRCA1	-0.191367
ENSG00000012061	ERCC1	0.00671486
ENSG00000012174	MBTPS2	0.26584
ENSG00000012232	EXTL3	0.385469
ENSG00000012660	ELOVL5	-0.621273
ENSG00000012963	UBR7	0.288314
ENSG00000012983	MAP4K5	0.452827
ENSG00000013275	PSMC4	0.0595223
ENSG00000013297	CLDN11	0.674003
ENSG00000013306	SLC25A39	0.384621
ENSG00000013374	NUB1	0.0205093
ENSG00000013375	PGM3	-0.00426776
ENSG00000013441	CLK1	-0.35518
ENSG00000013503	POLR3B	0.109515
ENSG00000013523	ANGEL1	-0.0542879
ENSG00000013561	RNF14	0.430456
ENSG00000013563	DNASE1L1	-1.24417
ENSG00000013588	GPRC5A	-0.324833
ENSG00000013810	TACC3	-0.0701296
ENSG00000014138	POLA2	-0.0324488
ENSG00000014164	ZC3H3	-0.187099
ENSG00000014216	CAPN1	-0.501313
ENSG00000014641	MDH1	0.21026
ENSG00000014824	SLC30A9	0.207323
ENSG00000014919	COX15	-0.33893
ENSG00000015133	CCDC88C	-0.220878
ENSG00000015171	ZMYND11	0.34679
ENSG00000015475	BID	0.770467
ENSG00000015479	MATR3	-0.268205
ENSG00000015532	XYLT2	0.119375
ENSG00000015676	NUDCD3	-0.157747
ENSG00000016864	GLT8D1	0.511225
ENSG00000017260	ATP2C1	-0.102518
ENSG00000017797	RALBP1	0.225991
ENSG00000018408	WWTR1	0.369896
ENSG00000018510	AGPS	0.0873495
ENSG00000018610	CXorf56	0.256207
ENSG00000018699	TTC27	-0.0564459
ENSG00000019144	PHLDB1	-0.50684
ENSG00000019995	ZRANB1	0.314631
ENSG00000020426	MNAT1	0.0570012
ENSG00000020577	SAMD4A	0.0771072
ENSG00000020922	MRE11	-0.518951
ENSG00000021574	SPAST	0.571227
ENSG00000021776	AQR	-0.182108
ENSG00000022267	FHL1	0.257227
ENSG00000022277	RTF2	-0.00014931
ENSG00000022840	RNF10	0.988705
ENSG00000023041	ZDHHC6	0.228864
ENSG00000023171	GRAMD1B	0.0653943
ENSG00000023191	RNH1	0.0583772
ENSG00000023228	NDUFS1	0.167732
ENSG00000023287	RB1CC1	-0.246908
ENSG00000023318	ERP44	-0.197276
ENSG00000023330	ALAS1	-0.16008
ENSG00000023516	AKAP11	-0.199105
ENSG00000023608	SNAPC1	0.395334
ENSG00000023734	STRAP	0.0709248
ENSG00000023909	GCLM	0.577952
ENSG00000024048	UBR2	-0.165155
ENSG00000024526	DEPDC1	0.309859
ENSG00000025293	PHF20	-0.115044
ENSG00000025770	NCAPH2	0.0976516
ENSG00000025772	TOMM34	0.388933
ENSG00000025796	SEC63	-0.057938
ENSG00000025800	KPNA6	-0.103138
ENSG00000026025	VIM	-1.41179
ENSG00000026508	CD44	-0.809107
ENSG00000027075	PRKCH	0.310016
ENSG00000027847	B4GALT7	-0.201644
ENSG00000028203	VEZT	-0.246513
ENSG00000028310	BRD9	0.13949
ENSG00000028528	SNX1	0.320102
ENSG00000029153	ARNTL2	0.171197
ENSG00000029363	BCLAF1	0.184025
ENSG00000029364	SLC39A9	0.322014
ENSG00000029725	RABEP1	0.103125
ENSG00000029993	HMGB3	0.342725
ENSG00000030066	NUP160	-0.193228
ENSG00000030582	GRN	-0.195652
ENSG00000031003	FAM13B	-0.731072
ENSG00000031081	ARHGAP31	0.154208
ENSG00000031698	SARS1	-0.105075
ENSG00000031823	RANBP3	-0.136745
ENSG00000032219	ARID4A	-0.455558
ENSG00000032389	EIPR1	-0.235127
ENSG00000032444	PNPLA6	-0.497627
ENSG00000033030	ZCCHC8	-0.423964
ENSG00000033050	ABCF2	-0.450331
ENSG00000033100	CHPF2	0.507288
ENSG00000033170	FUT8	0.569377
ENSG00000033178	UBA6	-0.00624058
ENSG00000033867	SLC4A7	-0.185828
ENSG00000034053	APBA2	0.531995
ENSG00000034152	MAP2K3	0.128472
ENSG00000034510	TMSB10	-0.0464903
ENSG00000034677	RNF19A	0.112441
ENSG00000034713	GABARAPL2	0.434258
ENSG00000035141	FAM136A	0.534737
ENSG00000035403	VCL	-0.210065
ENSG00000035499	DEPDC1B	0.922613
ENSG00000035687	ADSS2	-0.325814
ENSG00000035862	TIMP2	0.490172
ENSG00000035928	RFC1	-0.520217
ENSG00000036054	TBC1D23	-0.101123
ENSG00000036257	CUL3	0.0573225
ENSG00000036549	AC118549.1	0.14204
ENSG00000037474	NSUN2	0.30239
ENSG00000037637	FBXO42	-0.212813
ENSG00000037749	MFAP3	0.0910588
ENSG00000037757	MRI1	-0.148552
ENSG00000038210	PI4K2B	0.254731
ENSG00000038219	BOD1L1	-0.65308
ENSG00000038274	MAT2B	0.527606
ENSG00000038358	EDC4	0.239223
ENSG00000038382	TRIO	-0.0339296
ENSG00000039123	MTREX	-0.221567
ENSG00000039319	ZFYVE16	-0.0100605
ENSG00000039523	RIPOR1	0.0440188
ENSG00000039560	RAI14	0.0200127
ENSG00000039650	PNKP	-0.530351
ENSG00000040275	SPDL1	0.129508
ENSG00000040341	STAU2	-0.194216
ENSG00000040933	INPP4A	0.400487
ENSG00000041353	RAB27B	0.280167
ENSG00000041357	PSMA4	0.337681
ENSG00000041802	LSG1	0.306759
ENSG00000041982	TNC	-0.353692
ENSG00000042088	TDP1	0.288966
ENSG00000042286	AIFM2	0.0906544
ENSG00000042429	MED17	-0.00255945
ENSG00000042445	RETSAT	-0.275416
ENSG00000042493	CAPG	-0.245453
ENSG00000042753	AP2S1	-0.0996383
ENSG00000043093	DCUN1D1	-0.239028
ENSG00000043143	JADE2	0.290644
ENSG00000043514	TRIT1	0.296914
ENSG00000044446	PHKA2	0.257866
ENSG00000044574	HSPA5	0.437
ENSG00000046604	DSG2	-0.384342
ENSG00000047188	YTHDC2	0.0571383
ENSG00000047230	CTPS2	-0.0321293
ENSG00000047315	POLR2B	0.242052
ENSG00000047410	TPR	-0.307462
ENSG00000047634	SCML1	0.0435228
ENSG00000047644	WWC3	0.560433
ENSG00000047849	MAP4	-0.376536
ENSG00000047932	GOPC	0.603127
ENSG00000048028	USP28	0.0148384
ENSG00000048140	TSPAN17	0.384512
ENSG00000048162	NOP16	0.321449
ENSG00000048392	RRM2B	0.219736
ENSG00000048544	MRPS10	0.227591
ENSG00000048649	RSF1	-0.871649
ENSG00000048707	VPS13D	-0.319135
ENSG00000048828	FAM120A	-0.128227
ENSG00000048991	R3HDM1	-0.539398
ENSG00000049130	KITLG	0.325654
ENSG00000049239	H6PD	0.498127
ENSG00000049245	VAMP3	0.185595
ENSG00000049323	LTBP1	-0.299023
ENSG00000049449	RCN1	-0.0922543
ENSG00000049541	RFC2	-0.141717
ENSG00000049618	ARID1B	-0.113897
ENSG00000049656	CLPTM1L	0.107484
ENSG00000049759	NEDD4L	0.284637
ENSG00000049860	HEXB	-0.321357
ENSG00000050130	JKAMP	0.516929
ENSG00000050344	NFE2L3	0.532836
ENSG00000050393	MCUR1	-0.0814488
ENSG00000050405	LIMA1	-0.29626
ENSG00000050426	LETMD1	-0.927683
ENSG00000050748	MAPK9	0.504694
ENSG00000050820	BCAR1	-0.148176
ENSG00000051108	HERPUD1	0.212087
ENSG00000051128	HOMER3	0.147525
ENSG00000051341	POLQ	-0.480781
ENSG00000051382	PIK3CB	0.529647
ENSG00000051620	HEBP2	0.299774
ENSG00000051825	MPHOSPH9	-0.232295
ENSG00000052723	SIKE1	0.0712398
ENSG00000052749	RRP12	-0.497625
ENSG00000052802	MSMO1	0.049668
ENSG00000052841	TTC17	-0.652753
ENSG00000053254	FOXN3	1.11745
ENSG00000053371	AKR7A2	-0.297571
ENSG00000053372	MRTO4	0.0403382
ENSG00000053747	LAMA3	-0.325368
ENSG00000053770	AP5M1	0.134627
ENSG00000054116	TRAPPC3	0.33132
ENSG00000054118	THRAP3	-0.119602
ENSG00000054148	PHPT1	-0.0412265
ENSG00000054277	OPN3	0.503557
ENSG00000054282	SDCCAG8	0.0858592
ENSG00000054523	KIF1B	-0.102202
ENSG00000054654	SYNE2	-0.325767
ENSG00000054793	ATP9A	-0.439659
ENSG00000054965	FAM168A	-0.216047
ENSG00000055044	NOP58	-0.334901
ENSG00000055070	SZRD1	0.093641
ENSG00000055130	CUL1	0.23609
ENSG00000055208	TAB2	0.260204
ENSG00000055332	EIF2AK2	-0.0933431
ENSG00000055483	USP36	-0.349512
ENSG00000055609	KMT2C	-0.114893
ENSG00000055917	PUM2	0.777088
ENSG00000055950	MRPL43	0.268427
ENSG00000056097	ZFR	-0.143527
ENSG00000056586	RC3H2	0.62405
ENSG00000056661		-0.294071
ENSG00000057019	DCBLD2	0.626301
ENSG00000057252	SOAT1	0.0738119
ENSG00000057294	PKP2	-0.0284361
ENSG00000057608	GDI2	-0.43224
ENSG00000057663	ATG5	0.395134
ENSG00000057704	TMCC3	-0.241992
ENSG00000057757	PITHD1	0.487626
ENSG00000057935	MTA3	-0.534796
ENSG00000058056	USP13	-0.364713
ENSG00000058063	ATP11B	0.161854
ENSG00000058085	LAMC2	-0.212992
ENSG00000058091	CDK14	0.326386
ENSG00000058262	SEC61A1	-0.0103119
ENSG00000058272	PPP1R12A	-0.14119
ENSG00000058600	POLR3E	-0.365811
ENSG00000058668	ATP2B4	-0.350219
ENSG00000058673	ZC3H11A	0.218312
ENSG00000058729	RIOK2	-0.0888609
ENSG00000058804	NDC1	-0.103779
ENSG00000059122	FLYWCH1	-0.435899
ENSG00000059145	UNKL	0.831272
ENSG00000059377	TBXAS1	-0.251613
ENSG00000059573	ALDH18A1	-0.45965
ENSG00000059758	CDK17	0.238004
ENSG00000060069	CTDP1	0.0341017
ENSG00000060138	YBX3	-1.45584
ENSG00000060237	WNK1	0.633922
ENSG00000060339	CCAR1	0.138402
ENSG00000060491	OGFR	-0.242231
ENSG00000060688	SNRNP40	0.242971
ENSG00000060749	QSER1	0.268836
ENSG00000060971	ACAA1	-0.0619521
ENSG00000061273	HDAC7	-0.426902
ENSG00000061676	NCKAP1	-0.067233
ENSG00000061794	MRPS35	-0.100641
ENSG00000061936	SFSWAP	-0.478378
ENSG00000061938	TNK2	-0.0610427
ENSG00000061987	MON2	0.175389
ENSG00000062194	GPBP1	0.379349
ENSG00000062485	CS	-0.468683
ENSG00000062598	ELMO2	-0.0244862
ENSG00000062650	WAPL	-0.0795608
ENSG00000062716	VMP1	-0.345365
ENSG00000062725	APPBP2	0.184178
ENSG00000062822	POLD1	-0.230834
ENSG00000063046	EIF4B	-1.72747
ENSG00000063177	RPL18	-0.993045
ENSG00000063241	ISOC2	0.264101
ENSG00000063244	U2AF2	0.257725
ENSG00000063245	EPN1	0.0298856
ENSG00000063322	MED29	-0.0526236
ENSG00000063601	MTMR1	0.29571
ENSG00000063660	GPC1	0.162051
ENSG00000063854	HAGH	0.428018
ENSG00000063978	RNF4	-0.167334
ENSG00000064012	CASP8	0.0710646
ENSG00000064102	INTS13	-0.847365
ENSG00000064115	TM7SF3	0.160291
ENSG00000064313	TAF2	0.372504
ENSG00000064393	HIPK2	0.420945
ENSG00000064419	TNPO3	-0.3065
ENSG00000064490	RFXANK	0.523461
ENSG00000064545	TMEM161A	-0.303525
ENSG00000064601	CTSA	-0.0790082
ENSG00000064607	SUGP2	-0.00109991
ENSG00000064651	SLC12A2	-0.147896
ENSG00000064666	CNN2	-0.936892
ENSG00000064726	BTBD1	0.584741
ENSG00000064763	FAR2	-0.143656
ENSG00000064932	SBNO2	0.456087
ENSG00000064961	HMG20B	0.128326
ENSG00000064995	TAF11	0.257073
ENSG00000064999	ANKS1A	-0.458437
ENSG00000065000	AP3D1	-0.178729
ENSG00000065054	SLC9A3R2	0.401131
ENSG00000065057	NTHL1	-0.0890022
ENSG00000065060	UHRF1BP1	-0.349865
ENSG00000065135	GNAI3	-0.20049
ENSG00000065150	IPO5	-1.04937
ENSG00000065154	OAT	0.0882185
ENSG00000065183	WDR3	-0.0894182
ENSG00000065243	PKN2	0.171675
ENSG00000065308	TRAM2	-0.0580654
ENSG00000065427	KARS1	-0.500313
ENSG00000065485	PDIA5	-0.0685387
ENSG00000065518	NDUFB4	-0.0818761
ENSG00000065526	SPEN	0.116692
ENSG00000065548	ZC3H15	-0.210597
ENSG00000065559	MAP2K4	-0.147381
ENSG00000065613	SLK	-0.209502
ENSG00000065802	ASB1	-0.00169806
ENSG00000065809	FAM107B	0.499443
ENSG00000065833	ME1	-0.233091
ENSG00000065882	TBC1D1	0.20296
ENSG00000065883	CDK13	0.594619
ENSG00000065911	MTHFD2	-0.64076
ENSG00000065923	SLC9A7	-0.767222
ENSG00000065978	YBX1	-1.51077
ENSG00000066027	PPP2R5A	0.810153
ENSG00000066044	ELAVL1	0.21381
ENSG00000066084	DIP2B	-0.372979
ENSG00000066117	SMARCD1	-0.0504398
ENSG00000066135	KDM4A	-0.327142
ENSG00000066136	NFYC	-0.166231
ENSG00000066248	NGEF	-0.309586
ENSG00000066279	ASPM	-0.300628
ENSG00000066322	ELOVL1	-0.0618309
ENSG00000066422	ZBTB11	-0.7018
ENSG00000066455	GOLGA5	0.530163
ENSG00000066557	LRRC40	-0.10071
ENSG00000066583	ISOC1	0.0992166
ENSG00000066629	EML1	0.479695
ENSG00000066654	THUMPD1	0.159484
ENSG00000066697	MSANTD3	0.684102
ENSG00000066739	ATG2B	0.255436
ENSG00000066777	ARFGEF1	-0.188225
ENSG00000066855	MTFR1	0.204308
ENSG00000066926	FECH	0.223677
ENSG00000066933	MYO9A	-0.128994
ENSG00000067057	PFKP	-0.459423
ENSG00000067064	IDI1	0.425885
ENSG00000067066	SP100	-0.178786
ENSG00000067082	KLF6	0.295228
ENSG00000067167	TRAM1	0.130061
ENSG00000067177	PHKA1	0.499273
ENSG00000067182	TNFRSF1A	0.331285
ENSG00000067208	EVI5	-0.111874
ENSG00000067225	PKM	-0.115154
ENSG00000067248	DHX29	-0.356705
ENSG00000067334	DNTTIP2	-0.113643
ENSG00000067369	TP53BP1	-0.417051
ENSG00000067533	RRP15	0.214962
ENSG00000067560	RHOA	0.106284
ENSG00000067596	DHX8	-0.0417953
ENSG00000067606	PRKCZ	-0.092764
ENSG00000067704	IARS2	0.120636
ENSG00000067829	IDH3G	-0.475919
ENSG00000067900	ROCK1	0.0625233
ENSG00000067955	CBFB	0.494158
ENSG00000068001	HYAL2	0.172195
ENSG00000068024	HDAC4	-0.193149
ENSG00000068028	RASSF1	0.451893
ENSG00000068097	HEATR6	-0.286626
ENSG00000068120	COASY	-0.0765706
ENSG00000068305	MEF2A	0.242505
ENSG00000068308	OTUD5	0.0658727
ENSG00000068323	TFE3	0.0392407
ENSG00000068354	TBC1D25	0.234963
ENSG00000068366	ACSL4	-0.495352
ENSG00000068383	INPP5A	0.352804
ENSG00000068394	GPKOW	0.225586
ENSG00000068400	GRIPAP1	0.332437
ENSG00000068438	FTSJ1	0.428639
ENSG00000068489	PRR11	-0.343364
ENSG00000068650	ATP11A	0.029058
ENSG00000068654	POLR1A	-0.203566
ENSG00000068697	LAPTM4A	0.529017
ENSG00000068745	IP6K2	-0.262091
ENSG00000068793		-0.423938
ENSG00000068796	KIF2A	-0.521582
ENSG00000068878	PSME4	-0.0729565
ENSG00000068903	SIRT2	0.131727
ENSG00000068912	ERLEC1	0.270451
ENSG00000069248	NUP133	-0.436641
ENSG00000069275	NUCKS1	0.195881
ENSG00000069329	VPS35	0.183095
ENSG00000069345	DNAJA2	-0.502146
ENSG00000069509	FUNDC1	0.401422
ENSG00000069849	ATP1B3	-0.107621
ENSG00000069956	MAPK6	-0.143702
ENSG00000069966	GNB5	0.134634
ENSG00000069998	HDHD5	0.486627
ENSG00000070010	UFD1	-0.370205
ENSG00000070018	LRP6	0.381178
ENSG00000070047	PHRF1	-0.197397
ENSG00000070061	ELP1	-0.158392
ENSG00000070081	NUCB2	-0.299574
ENSG00000070087	PFN2	0.0978809
ENSG00000070214	SLC44A1	0.191147
ENSG00000070269	TMEM260	0.190769
ENSG00000070366	SMG6	-0.140975
ENSG00000070367	EXOC5	0.373632
ENSG00000070413	DGCR2	0.355301
ENSG00000070423	RNF126	0.103192
ENSG00000070495	JMJD6	-0.026157
ENSG00000070610	GBA2	-0.00200192
ENSG00000070614	NDST1	0.0964722
ENSG00000070669	ASNS	-0.0379079
ENSG00000070718	AP3M2	0.261411
ENSG00000070756	PABPC1	-1.60251
ENSG00000070770	CSNK2A2	-0.534432
ENSG00000070778	PTPN21	0.418033
ENSG00000070785	EIF2B3	-0.0125105
ENSG00000070814	TCOF1	-0.279237
ENSG00000070831	CDC42	0.294498
ENSG00000070882	OSBPL3	0.48038
ENSG00000070950	RAD18	-0.0846536
ENSG00000070961	ATP2B1	0.264025
ENSG00000071051	NCK2	-0.0733185
ENSG00000071054	MAP4K4	0.201815
ENSG00000071082	RPL31	-1.10637
ENSG00000071127	WDR1	-0.350536
ENSG00000071189	SNX13	0.273211
ENSG00000071462	BUD23	0.272707
ENSG00000071537	SEL1L	0.350873
ENSG00000071539	TRIP13	-0.105104
ENSG00000071553	ATP6AP1	-0.0737122
ENSG00000071564	TCF3	0.736923
ENSG00000071575	TRIB2	-0.0443328
ENSG00000071626	DAZAP1	0.158681
ENSG00000071655	MBD3	0.108087
ENSG00000071794	HLTF	0.229786
ENSG00000071859	FAM50A	-0.707482
ENSG00000071889	FAM3A	-0.102558
ENSG00000071894	CPSF1	-0.596359
ENSG00000071994	PDCD2	-0.30774
ENSG00000072042	RDH11	0.0802607
ENSG00000072062	PRKACA	0.142726
ENSG00000072071	ADGRL1	0.397416
ENSG00000072110	ACTN1	0.0540966
ENSG00000072121	ZFYVE26	-0.0479385
ENSG00000072134	EPN2	0.252639
ENSG00000072210	ALDH3A2	0.205791
ENSG00000072274	TFRC	-0.156321
ENSG00000072310	SREBF1	0.189514
ENSG00000072364	AFF4	0.315596
ENSG00000072401	UBE2D1	0.286909
ENSG00000072415	MPP5	-0.107734
ENSG00000072501	SMC1A	-0.210264
ENSG00000072506	HSD17B10	-0.142102
ENSG00000072518	MARK2	0.187544
ENSG00000072571	HMMR	-0.124379
ENSG00000072609	CHFR	-0.572243
ENSG00000072657	TRHDE	0.243059
ENSG00000072682	P4HA2	0.0301627
ENSG00000072778	ACADVL	-0.150079
ENSG00000072786	STK10	-0.140668
ENSG00000072803	FBXW11	0.298876
ENSG00000072849	DERL2	-0.284653
ENSG00000072858	SIDT1	0.327241
ENSG00000072958	AP1M1	-0.125837
ENSG00000073008	PVR	0.506093
ENSG00000073060	SCARB1	0.0232753
ENSG00000073111	MCM2	-0.264984
ENSG00000073417	PDE8A	-0.386331
ENSG00000073464	CLCN4	0.0230299
ENSG00000073578	SDHA	0.122305
ENSG00000073584	SMARCE1	0.238829
ENSG00000073614	KDM5A	-0.1082
ENSG00000073712	FERMT2	0.26082
ENSG00000073792	IGF2BP2	-0.409903
ENSG00000073803	MAP3K13	-0.900391
ENSG00000073921	PICALM	0.613638
ENSG00000073969	NSF	0.164108
ENSG00000074054	CLASP1	-0.406772
ENSG00000074071	MRPS34	-0.200578
ENSG00000074201	CLNS1A	-0.709763
ENSG00000074219	TEAD2	-0.11475
ENSG00000074319	TSG101	0.0844598
ENSG00000074356	NCBP3	-0.421183
ENSG00000074410	CA12	-0.122658
ENSG00000074416	MGLL	-0.0807484
ENSG00000074527	NTN4	0.363632
ENSG00000074603	DPP8	0.173386
ENSG00000074657	ZNF532	0.0481045
ENSG00000074695	LMAN1	-0.365065
ENSG00000074696	HACD3	-0.051424
ENSG00000074755	ZZEF1	-0.214149
ENSG00000074800	ENO1	-0.195551
ENSG00000074842	MYDGF	0.191278
ENSG00000075089	ACTR6	0.116482
ENSG00000075142	SRI	0.35101
ENSG00000075151	EIF4G3	0.36358
ENSG00000075188	NUP37	0.0774483
ENSG00000075218	GTSE1	-0.199897
ENSG00000075223	SEMA3C	0.0480232
ENSG00000075239	ACAT1	0.0804349
ENSG00000075275	CELSR1	-0.636928
ENSG00000075292	ZNF638	-0.115484
ENSG00000075303	SLC25A40	-0.59726
ENSG00000075336	TIMM21	0.353367
ENSG00000075407	ZNF37A	0.571008
ENSG00000075413	MARK3	0.00559018
ENSG00000075415	SLC25A3	-0.638455
ENSG00000075420	FNDC3B	-0.211299
ENSG00000075426	FOSL2	0.127796
ENSG00000075539	FRYL	-0.344807
ENSG00000075568	TMEM131	0.0224936
ENSG00000075618	FSCN1	-0.129959
ENSG00000075624	ACTB	0.154585
ENSG00000075702	WDR62	-0.17876
ENSG00000075711	DLG1	0.217867
ENSG00000075785	RAB7A	0.42832
ENSG00000075790	BCAP29	-0.239048
ENSG00000075856	SART3	0.146811
ENSG00000075914	EXOSC7	0.315929
ENSG00000075975	MKRN2	0.209234
ENSG00000076003	MCM6	0.359025
ENSG00000076043	REXO2	0.582163
ENSG00000076053	RBM7	-0.0983494
ENSG00000076108	BAZ2A	-0.271788
ENSG00000076201	PTPN23	-0.152531
ENSG00000076242	MLH1	-0.108975
ENSG00000076248	UNG	0.14105
ENSG00000076321	KLHL20	-0.0280917
ENSG00000076382	SPAG5	0.212819
ENSG00000076513	ANKRD13A	0.258876
ENSG00000076554	TPD52	0.33201
ENSG00000076555	ACACB	-0.333903
ENSG00000076662	ICAM3	0.433717
ENSG00000076685	NT5C2	-0.0890945
ENSG00000076706	MCAM	-0.0246129
ENSG00000076716	GPC4	-0.015998
ENSG00000076924	XAB2	0.0941503
ENSG00000076928	ARHGEF1	-0.0781792
ENSG00000076944	STXBP2	-0.0856934
ENSG00000076984	MAP2K7	-0.503514
ENSG00000077044	DGKD	-0.936152
ENSG00000077097	TOP2B	0.434456
ENSG00000077147	TM9SF3	0.190745
ENSG00000077150	NFKB2	-0.320588
ENSG00000077152	UBE2T	0.691103
ENSG00000077232	DNAJC10	0.368772
ENSG00000077235	GTF3C1	-0.247062
ENSG00000077254	USP33	0.0882637
ENSG00000077312	SNRPA	-0.346708
ENSG00000077380	DYNC1I2	-0.283409
ENSG00000077458	FAM76B	-0.389461
ENSG00000077514	POLD3	-0.115222
ENSG00000077549	CAPZB	-0.0607265
ENSG00000077684	JADE1	-0.00524371
ENSG00000077713	SLC25A43	-0.176012
ENSG00000077721	UBE2A	0.319596
ENSG00000077782	FGFR1	0.404576
ENSG00000077809		0.283275
ENSG00000077942	FBLN1	-0.0293242
ENSG00000078043	PIAS2	0.338234
ENSG00000078061	ARAF	-0.350274
ENSG00000078114	NEBL	0.155954
ENSG00000078124	ACER3	-0.303088
ENSG00000078140	UBE2K	0.68522
ENSG00000078142	PIK3C3	-0.345836
ENSG00000078269	SYNJ2	-0.0670008
ENSG00000078304	PPP2R5C	0.235617
ENSG00000078369	GNB1	0.528013
ENSG00000078618	NRDC	-0.288368
ENSG00000078668	VDAC3	0.0407644
ENSG00000078674	PCM1	-0.171654
ENSG00000078699	CBFA2T2	-0.0383696
ENSG00000078747	ITCH	-0.106355
ENSG00000078808	SDF4	0.318206
ENSG00000078902	TOLLIP	0.0262204
ENSG00000078967	UBE2D4	1.82758
ENSG00000079134	THOC1	-0.23961
ENSG00000079156	OSBPL6	0.304336
ENSG00000079246	XRCC5	-0.0807102
ENSG00000079313	REXO1	-0.103507
ENSG00000079332	SAR1A	0.251453
ENSG00000079387	SENP1	0.243328
ENSG00000079459	FDFT1	-0.238239
ENSG00000079616	KIF22	0.0243198
ENSG00000079691	CARMIL1	0.390649
ENSG00000079739	PGM1	-1.02464
ENSG00000079785	DDX1	-0.148453
ENSG00000079805	DNM2	-0.0674821
ENSG00000079819	EPB41L2	-0.409686
ENSG00000079950	STX7	-0.142339
ENSG00000079999	KEAP1	-0.116052
ENSG00000080189	SLC35C2	-0.0990889
ENSG00000080345	RIF1	-0.145478
ENSG00000080371	RAB21	0.578505
ENSG00000080503	SMARCA2	0.0302799
ENSG00000080603	SRCAP	-0.18955
ENSG00000080608	PUM3	-0.0558339
ENSG00000080815	PSEN1	0.0133713
ENSG00000080819	CPOX	-0.23795
ENSG00000080822	CLDND1	0.174467
ENSG00000080823	MOK	-0.610115
ENSG00000080824	HSP90AA1	0.218945
ENSG00000080839	RBL1	-0.121051
ENSG00000080845	DLGAP4	-0.782582
ENSG00000080986	NDC80	0.0823858
ENSG00000081014	AP4E1	-0.100336
ENSG00000081154	PCNP	-0.238975
ENSG00000081177	EXD2	0.235623
ENSG00000081277	PKP1	-0.00535387
ENSG00000081307	UBA5	0.0533977
ENSG00000081320	STK17B	0.295799
ENSG00000081692	JMJD4	0.565891
ENSG00000081721	DUSP12	0.0506638
ENSG00000081760	AACS	-0.654088
ENSG00000081791	DELE1	-0.253174
ENSG00000081803	CADPS2	0.0220092
ENSG00000081870	HSPB11	0.0931832
ENSG00000081913	PHLPP1	-0.634978
ENSG00000082153	BZW1	0.586395
ENSG00000082212	ME2	-0.506541
ENSG00000082258	CCNT2	0.834066
ENSG00000082397	EPB41L3	-0.208415
ENSG00000082458	DLG3	-0.019027
ENSG00000082515	MRPL22	0.110273
ENSG00000082516	GEMIN5	-0.299848
ENSG00000082641	NFE2L1	0.100995
ENSG00000082701	GSK3B	0.314792
ENSG00000082781	ITGB5	0.229325
ENSG00000082805	ERC1	0.126844
ENSG00000082898	XPO1	0.272739
ENSG00000082996	RNF13	0.232944
ENSG00000083099	LYRM2	0.0281473
ENSG00000083168	KAT6A	0.211198
ENSG00000083312	TNPO1	0.00896591
ENSG00000083444	PLOD1	-0.502836
ENSG00000083457	ITGAE	0.598632
ENSG00000083520	DIS3	-0.182765
ENSG00000083642	PDS5B	-0.132267
ENSG00000083845	RPS5	-1.35246
ENSG00000083857	FAT1	0.0380997
ENSG00000083896	YTHDC1	0.0356559
ENSG00000083937	CHMP2B	0.351307
ENSG00000084070	SMAP2	0.545016
ENSG00000084072	PPIE	-0.144099
ENSG00000084073	ZMPSTE24	0.214528
ENSG00000084090	STARD7	0.393691
ENSG00000084092	NOA1	-0.654855
ENSG00000084093	REST	-0.00261066
ENSG00000084112	SSH1	0.10995
ENSG00000084207	GSTP1	-0.159411
ENSG00000084234	APLP2	0.297997
ENSG00000084463	WBP11	-0.0974831
ENSG00000084623	EIF3I	-0.235086
ENSG00000084652	TXLNA	-0.181001
ENSG00000084693	AGBL5	0.0777489
ENSG00000084731	KIF3C	0.743635
ENSG00000084733	RAB10	0.621597
ENSG00000084754	HADHA	-0.294788
ENSG00000084774	CAD	-0.616445
ENSG00000085063	CD59	0.593391
ENSG00000085224	ATRX	-0.166875
ENSG00000085231	AK6	0.158097
ENSG00000085274	MYNN	0.0901663
ENSG00000085365	SCAMP1	-0.105226
ENSG00000085377	PREP	-0.14776
ENSG00000085415	SEH1L	0.207588
ENSG00000085449	WDFY1	-0.351662
ENSG00000085491	SLC25A24	0.27759
ENSG00000085511	MAP3K4	-0.227423
ENSG00000085719	CPNE3	-0.31407
ENSG00000085721	RRN3	0.00772718
ENSG00000085733	CTTN	0.331117
ENSG00000085760	MTIF2	-0.0723681
ENSG00000085788	DDHD2	0.690886
ENSG00000085832	EPS15	-0.277137
ENSG00000085872	CHERP	-0.147928
ENSG00000085978	ATG16L1	0.333344
ENSG00000085982	USP40	0.251772
ENSG00000085998	POMGNT1	0.355176
ENSG00000085999	RAD54L	0.504467
ENSG00000086015	MAST2	0.692937
ENSG00000086061	DNAJA1	0.154668
ENSG00000086062	B4GALT1	0.223317
ENSG00000086065	CHMP5	0.191572
ENSG00000086102	NFX1	0.230331
ENSG00000086189	DIMT1	0.54187
ENSG00000086200	IPO11	0.2243
ENSG00000086232	EIF2AK1	0.662498
ENSG00000086289	EPDR1	0.776235
ENSG00000086300	SNX10	0.0245197
ENSG00000086475	SEPHS1	0.239235
ENSG00000086504	MRPL28	0.00295859
ENSG00000086589	RBM22	0.12318
ENSG00000086598	TMED2	0.201226
ENSG00000086666	ZFAND6	0.335515
ENSG00000086712	TXLNG	-0.0226398
ENSG00000086758	HUWE1	-0.0171606
ENSG00000086827	ZW10	-0.188589
ENSG00000087053	MTMR2	0.119011
ENSG00000087074	PPP1R15A	-0.373876
ENSG00000087086	FTL	0.0445884
ENSG00000087087	SRRT	-0.121364
ENSG00000087088	BAX	0.124025
ENSG00000087095	NLK	1.95402
ENSG00000087111	PIGS	-0.411458
ENSG00000087152	ATXN7L3	-0.24236
ENSG00000087157	PGS1	-0.0616852
ENSG00000087191	PSMC5	-0.0384404
ENSG00000087206	UIMC1	-0.473891
ENSG00000087263	OGFOD1	0.184443
ENSG00000087269	NOP14	-0.49261
ENSG00000087274	ADD1	-0.15605
ENSG00000087299	L2HGDH	0.3503
ENSG00000087301	TXNDC16	0.264533
ENSG00000087302	RTRAF	0.0790146
ENSG00000087338	GMCL1	-0.14234
ENSG00000087365	SF3B2	-0.158937
ENSG00000087448	KLHL42	-0.0683352
ENSG00000087460	GNAS	0.381938
ENSG00000087470	DNM1L	-0.2781
ENSG00000087495	PHACTR3	0.281392
ENSG00000087502	ERGIC2	0.223387
ENSG00000087510	TFAP2C	-0.0305298
ENSG00000087586	AURKA	0.0628744
ENSG00000087842	PIR	-0.191814
ENSG00000088038	CNOT3	-0.0672607
ENSG00000088179	PTPN4	0.179209
ENSG00000088205	DDX18	-0.060852
ENSG00000088247	KHSRP	-0.271806
ENSG00000088256	GNA11	0.550163
ENSG00000088325	TPX2	0.135332
ENSG00000088356	PDRG1	0.263095
ENSG00000088367	EPB41L1	0.321889
ENSG00000088387	DOCK9	0.356002
ENSG00000088448	ANKRD10	0.117207
ENSG00000088543	C3orf18	0.741332
ENSG00000088682	COQ9	0.575247
ENSG00000088756	ARHGAP28	-0.203837
ENSG00000088766	CRLS1	0.63245
ENSG00000088812	ATRN	-0.224805
ENSG00000088826	SMOX	0.173524
ENSG00000088832	FKBP1A	0.536445
ENSG00000088833	NSFL1C	-0.0577753
ENSG00000088836	SLC4A11	-0.513029
ENSG00000088888	MAVS	-0.46317
ENSG00000088930	XRN2	-0.490773
ENSG00000088986	DYNLL1	0.463389
ENSG00000089006	SNX5	-0.182247
ENSG00000089009	RPL6	-1.00971
ENSG00000089022	MAPKAPK5	0.416169
ENSG00000089048	ESF1	-0.395551
ENSG00000089050	RBBP9	-0.0428772
ENSG00000089053	ANAPC5	0.680719
ENSG00000089057	SLC23A2	0.256742
ENSG00000089060	SLC8B1	0.12643
ENSG00000089063	TMEM230	0.476211
ENSG00000089094	KDM2B	-0.0401025
ENSG00000089154	GCN1	-0.346641
ENSG00000089157	RPLP0	-0.875499
ENSG00000089159	PXN	0.145115
ENSG00000089195	TRMT6	0.0914904
ENSG00000089220	PEBP1	0.154995
ENSG00000089234	BRAP	0.457541
ENSG00000089248	ERP29	-0.592812
ENSG00000089280	FUS	0.226482
ENSG00000089289	IGBP1	-1.20155
ENSG00000089327	FXYD5	-0.697291
ENSG00000089597	GANAB	0.0462065
ENSG00000089685	BIRC5	0.154238
ENSG00000089693	MLF2	0.396137
ENSG00000089737	DDX24	0.164939
ENSG00000089775	ZBTB25	0.171483
ENSG00000089818	NECAP1	-0.249703
ENSG00000089876	DHX32	0.149215
ENSG00000089902	RCOR1	0.283996
ENSG00000089916	GPATCH2L	-0.235279
ENSG00000090006	LTBP4	-0.338832
ENSG00000090013	BLVRB	-0.555622
ENSG00000090020	SLC9A1	0.0299166
ENSG00000090054	SPTLC1	-0.293263
ENSG00000090060	PAPOLA	0.68279
ENSG00000090061	CCNK	0.216429
ENSG00000090263	MRPS33	-0.249323
ENSG00000090266	NDUFB2	0.245795
ENSG00000090273	NUDC	0.033462
ENSG00000090316	MAEA	0.120813
ENSG00000090339	ICAM1	-0.128747
ENSG00000090372	STRN4	-0.0988467
ENSG00000090432	MUL1	-0.0179789
ENSG00000090470	PDCD7	-0.0190536
ENSG00000090487	SPG21	0.301203
ENSG00000090520	DNAJB11	-0.0392268
ENSG00000090565	RAB11FIP3	1.48262
ENSG00000090581	GNPTG	0.225626
ENSG00000090615	GOLGA3	0.155256
ENSG00000090621	PABPC4	-2.17878
ENSG00000090674	MCOLN1	-0.872075
ENSG00000090686	USP48	0.15541
ENSG00000090776	EFNB1	0.489892
ENSG00000090857	PDPR	-0.15169
ENSG00000090861	AARS1	-0.38694
ENSG00000090863	GLG1	-0.483162
ENSG00000090889	KIF4A	-0.0142219
ENSG00000090905	TNRC6A	0.034004
ENSG00000090989	EXOC1	-0.157317
ENSG00000091009	RBM27	-0.0732576
ENSG00000091039	OSBPL8	0.0462501
ENSG00000091127	PUS7	0.426596
ENSG00000091136	LAMB1	-0.772885
ENSG00000091140	DLD	-0.103516
ENSG00000091164	TXNL1	-0.0228236
ENSG00000091317	CMTM6	0.268853
ENSG00000091409	ITGA6	0.053521
ENSG00000091436	MAP3K20	0.260453
ENSG00000091483	FH	-0.0565444
ENSG00000091490	SEL1L3	0.025038
ENSG00000091527	CDV3	-0.298746
ENSG00000091542	ALKBH5	0.516112
ENSG00000091651	ORC6	0.186853
ENSG00000091656	ZFHX4	-0.271801
ENSG00000091732	ZC3HC1	0.071416
ENSG00000091947	TMEM101	-0.199891
ENSG00000092010	PSME1	-0.180721
ENSG00000092020	PPP2R3C	0.651552
ENSG00000092094	OSGEP	0.282073
ENSG00000092108	SCFD1	0.283254
ENSG00000092140	G2E3	-0.274581
ENSG00000092148	HECTD1	-0.140107
ENSG00000092199	HNRNPC	0.186043
ENSG00000092201	SUPT16H	0.0309232
ENSG00000092203	TOX4	-0.280423
ENSG00000092330	TINF2	0.479525
ENSG00000092439	TRPM7	0.451338
ENSG00000092445	TYRO3	-1.22854
ENSG00000092470	WDR76	-0.225086
ENSG00000092531	SNAP23	-0.085678
ENSG00000092621	PHGDH	-0.535222
ENSG00000092820	EZR	-0.0693498
ENSG00000092841	MYL6	0.163894
ENSG00000092847	AGO1	0.0975616
ENSG00000092853	CLSPN	-0.150018
ENSG00000092871	RFFL	0.0429014
ENSG00000092964	DPYSL2	-0.390475
ENSG00000093000	NUP50	0.139147
ENSG00000093009	CDC45	0.211944
ENSG00000093010	COMT	-0.0952231
ENSG00000093144	ECHDC1	-0.0235434
ENSG00000093167	LRRFIP2	0.0689107
ENSG00000093183	SEC22C	0.116664
ENSG00000094631	HDAC6	-0.348445
ENSG00000094804	CDC6	0.104663
ENSG00000094880	CDC23	0.244268
ENSG00000094914	AAAS	-0.235024
ENSG00000094916	CBX5	-0.0620845
ENSG00000094975	SUCO	0.296601
ENSG00000095002	MSH2	-0.235097
ENSG00000095059	DHPS	-0.28636
ENSG00000095139	ARCN1	0.148332
ENSG00000095203	EPB41L4B	1.22335
ENSG00000095209	TMEM38B	-0.0875662
ENSG00000095261	PSMD5	0.178544
ENSG00000095319	NUP188	-0.17764
ENSG00000095380	NANS	-0.24565
ENSG00000095485	CWF19L1	-0.34083
ENSG00000095564	BTAF1	-0.0974193
ENSG00000095787	WAC	0.259316
ENSG00000095794	CREM	0.644414
ENSG00000095906	NUBP2	-0.419865
ENSG00000096060	FKBP5	0.299963
ENSG00000096063	SRPK1	-0.0819098
ENSG00000096070	BRPF3	-0.0387257
ENSG00000096080	MRPS18A	-0.111184
ENSG00000096092	TMEM14A	0.412857
ENSG00000096384	HSP90AB1	-0.580222
ENSG00000096401	CDC5L	-0.285632
ENSG00000096433	ITPR3	-0.27746
ENSG00000096717	SIRT1	-0.207589
ENSG00000096746	HNRNPH3	0.0769624
ENSG00000097007	ABL1	0.421719
ENSG00000097021	ACOT7	-0.211514
ENSG00000097033	SH3GLB1	-0.249372
ENSG00000097046	CDC7	0.0245306
ENSG00000099194	SCD	0.093484
ENSG00000099203	TMED1	-0.0172841
ENSG00000099204	ABLIM1	-0.217575
ENSG00000099219	ERMP1	-0.163468
ENSG00000099246	RAB18	0.151512
ENSG00000099250	NRP1	0.203653
ENSG00000099282	TSPAN15	0.0483097
ENSG00000099284	MACROH2A2	-0.189609
ENSG00000099331	MYO9B	-0.0227598
ENSG00000099341	PSMD8	-0.0622975
ENSG00000099364	FBXL19	0.455772
ENSG00000099381	SETD1A	0.00419467
ENSG00000099385	BCL7C	-0.0514992
ENSG00000099622	CIRBP	-0.996846
ENSG00000099624	ATP5F1D	-0.40991
ENSG00000099783	HNRNPM	0.0487366
ENSG00000099795	NDUFB7	-0.487083
ENSG00000099797	TECR	-0.0431265
ENSG00000099800	TIMM13	-0.163378
ENSG00000099804	CDC34	-0.10946
ENSG00000099810	MTAP	0.106387
ENSG00000099812	MISP	-0.195188
ENSG00000099814	CEP170B	0.12269
ENSG00000099817	POLR2E	-0.0816481
ENSG00000099821	POLRMT	-0.0871773
ENSG00000099860	GADD45B	0.654064
ENSG00000099875	MKNK2	-0.237134
ENSG00000099901	RANBP1	0.454416
ENSG00000099904	ZDHHC8	-0.345775
ENSG00000099917	MED15	-0.683925
ENSG00000099940	SNAP29	-0.0347394
ENSG00000099942	CRKL	0.529208
ENSG00000099949	LZTR1	-0.120249
ENSG00000099956	SMARCB1	-0.154122
ENSG00000099968	BCL2L13	-0.508439
ENSG00000099991	CABIN1	0.0167115
ENSG00000099995	SF3A1	-0.299595
ENSG00000100014	SPECC1L	-0.262945
ENSG00000100023	PPIL2	-0.0538651
ENSG00000100028	SNRPD3	0.0545805
ENSG00000100029	PES1	-0.284221
ENSG00000100030	MAPK1	0.0777855
ENSG00000100034	PPM1F	0.192131
ENSG00000100075	SLC25A1	-0.391833
ENSG00000100083	GGA1	-0.132914
ENSG00000100097	LGALS1	-0.140872
ENSG00000100099	HPS4	-0.380082
ENSG00000100104	SRRD	0.0454587
ENSG00000100105	PATZ1	-0.0681605
ENSG00000100129	EIF3L	-1.22966
ENSG00000100138	SNU13	0.216946
ENSG00000100139	MICALL1	0.332063
ENSG00000100142	POLR2F	-0.0088332
ENSG00000100196	KDELR3	-0.43089
ENSG00000100201	DDX17	-0.12158
ENSG00000100207	TCF20	0.41651
ENSG00000100216	TOMM22	-0.213206
ENSG00000100219	XBP1	0.0331221
ENSG00000100220	RTCB	-0.321469
ENSG00000100221	JOSD1	0.418051
ENSG00000100225	FBXO7	0.315561
ENSG00000100226	GTPBP1	-0.34329
ENSG00000100227	POLDIP3	-0.298459
ENSG00000100239	PPP6R2	0.162706
ENSG00000100241	SBF1	0.047969
ENSG00000100242	SUN2	-0.160694
ENSG00000100243	CYB5R3	-0.202627
ENSG00000100258	LMF2	-1.0183
ENSG00000100266	PACSIN2	-0.329161
ENSG00000100280	AP1B1	-0.338961
ENSG00000100281	HMGXB4	0.126573
ENSG00000100296	THOC5	-0.950464
ENSG00000100297	MCM5	7.9278e-05
ENSG00000100300	TSPO	0.0177121
ENSG00000100304	TTLL12	-0.301634
ENSG00000100311	PDGFB	0.709347
ENSG00000100316	RPL3	-1.78947
ENSG00000100320	RBFOX2	0.348094
ENSG00000100324	TAB1	-0.38572
ENSG00000100325	ASCC2	-0.0031989
ENSG00000100330	MTMR3	0.15245
ENSG00000100335	MIEF1	0.384499
ENSG00000100345	MYH9	-0.864435
ENSG00000100347	SAMM50	-0.35112
ENSG00000100348	TXN2	-0.157841
ENSG00000100353	EIF3D	-0.651777
ENSG00000100354	TNRC6B	-0.353079
ENSG00000100360	IFT27	-0.0371379
ENSG00000100364	KIAA0930	0.369747
ENSG00000100372	SLC25A17	-0.0902681
ENSG00000100380	ST13	-0.597187
ENSG00000100387	RBX1	0.713382
ENSG00000100393	EP300	0.143558
ENSG00000100395	L3MBTL2	0.369463
ENSG00000100401	RANGAP1	-0.286236
ENSG00000100403	ZC3H7B	-0.234947
ENSG00000100410	PHF5A	-0.117419
ENSG00000100412	ACO2	-0.191128
ENSG00000100413	POLR3H	0.0911059
ENSG00000100416	TRMU	0.341378
ENSG00000100417	PMM1	-0.220803
ENSG00000100418	DESI1	0.220705
ENSG00000100422	CERK	-0.161858
ENSG00000100425	BRD1	0.0237347
ENSG00000100426	ZBED4	-0.0188965
ENSG00000100439	ABHD4	-0.135353
ENSG00000100441	KHNYN	0.433135
ENSG00000100442	FKBP3	0.110317
ENSG00000100445	SDR39U1	0.518815
ENSG00000100461	RBM23	0.464262
ENSG00000100462	PRMT5	-0.268239
ENSG00000100479	POLE2	0.239077
ENSG00000100483	VCPKMT	0.309266
ENSG00000100485	SOS2	0.536969
ENSG00000100503	NIN	-0.200857
ENSG00000100504	PYGL	-0.229817
ENSG00000100505	TRIM9	-0.212768
ENSG00000100519	PSMC6	0.183908
ENSG00000100522	GNPNAT1	0.334734
ENSG00000100523	DDHD1	0.469572
ENSG00000100526	CDKN3	0.124621
ENSG00000100528	CNIH1	-0.270268
ENSG00000100532	CGRRF1	0.0711402
ENSG00000100554	ATP6V1D	0.181592
ENSG00000100564	PIGH	0.241331
ENSG00000100567	PSMA3	0.241823
ENSG00000100568	VTI1B	0.608317
ENSG00000100575	TIMM9	-0.0539973
ENSG00000100578	KIAA0586	-0.202811
ENSG00000100580	TMED8	-0.291622
ENSG00000100591	AHSA1	0.224551
ENSG00000100592	DAAM1	-0.618961
ENSG00000100596	SPTLC2	-0.242221
ENSG00000100600	LGMN	-0.0759591
ENSG00000100603	SNW1	-0.0534969
ENSG00000100605	ITPK1	-0.029776
ENSG00000100612	DHRS7	0.180052
ENSG00000100614	PPM1A	0.393321
ENSG00000100625	SIX4	-0.0390864
ENSG00000100632	ERH	0.422256
ENSG00000100644	HIF1A	0.311583
ENSG00000100647	SUSD6	0.41324
ENSG00000100650	SRSF5	-0.173522
ENSG00000100664	EIF5	0.0706257
ENSG00000100697	DICER1	-0.212903
ENSG00000100711	ZFYVE21	0.923491
ENSG00000100714	MTHFD1	-0.0619891
ENSG00000100722	ZC3H14	-0.110458
ENSG00000100726	TELO2	-0.260189
ENSG00000100731	PCNX1	-0.230152
ENSG00000100744	GSKIP	0.140781
ENSG00000100749	VRK1	-0.0395235
ENSG00000100764	PSMC1	-0.330168
ENSG00000100796	PPP4R3A	0.551945
ENSG00000100804	PSMB5	-0.231262
ENSG00000100811	YY1	0.296614
ENSG00000100813	ACIN1	-0.63443
ENSG00000100814	CCNB1IP1	-0.333406
ENSG00000100815	TRIP11	-0.381381
ENSG00000100823	APEX1	-0.212015
ENSG00000100836	PABPN1	-0.205874
ENSG00000100852	ARHGAP5	0.220374
ENSG00000100865	CINP	0.143312
ENSG00000100883	SRP54	0.148473
ENSG00000100888	CHD8	0.116839
ENSG00000100897	DCAF11	0.351872
ENSG00000100902	PSMA6	-0.0417917
ENSG00000100906	NFKBIA	0.151044
ENSG00000100911	PSME2	-0.120502
ENSG00000100916	BRMS1L	0.251634
ENSG00000100934	SEC23A	0.448881
ENSG00000100938	GMPR2	-0.359791
ENSG00000100941	PNN	-0.490073
ENSG00000100979	PLTP	-0.346009
ENSG00000100982	PCIF1	0.392182
ENSG00000100983	GSS	0.135001
ENSG00000100991	TRPC4AP	-0.400164
ENSG00000100994	PYGB	-0.395009
ENSG00000100997	ABHD12	0.0330341
ENSG00000101000	PROCR	-0.445594
ENSG00000101003	GINS1	0.0163561
ENSG00000101019	UQCC1	-0.0402129
ENSG00000101040	ZMYND8	-0.239947
ENSG00000101052	IFT52	-0.186619
ENSG00000101057	MYBL2	0.473789
ENSG00000101079	NDRG3	0.236535
ENSG00000101084	RAB5IF	0.324491
ENSG00000101104	PABPC1L	0.246494
ENSG00000101109	STK4	-0.20933
ENSG00000101126	ADNP	0.165966
ENSG00000101132	PFDN4	-0.208344
ENSG00000101138	CSTF1	-0.0230817
ENSG00000101146	RAE1	0.599475
ENSG00000101150	TPD52L2	0.350969
ENSG00000101152	DNAJC5	-0.261755
ENSG00000101158	NELFCD	-0.0960662
ENSG00000101160	CTSZ	0.137974
ENSG00000101161	PRPF6	-0.15772
ENSG00000101166	PRELID3B	0.207743
ENSG00000101181	MTG2	-0.751301
ENSG00000101182	PSMA7	0.191187
ENSG00000101187	SLCO4A1	-0.161258
ENSG00000101188	NTSR1	0.252276
ENSG00000101189	MRGBP	0.0259487
ENSG00000101190	TCFL5	0.306927
ENSG00000101191	DIDO1	-0.314117
ENSG00000101193	GID8	-0.656813
ENSG00000101199	ARFGAP1	-0.29963
ENSG00000101210	EEF1A2	-1.52268
ENSG00000101220	C20orf27	0.104788
ENSG00000101224	CDC25B	-0.214563
ENSG00000101236	RNF24	-0.15285
ENSG00000101246	ARFRP1	0.396747
ENSG00000101255	TRIB3	0.0745214
ENSG00000101266	CSNK2A1	-0.427729
ENSG00000101290	CDS2	0.187184
ENSG00000101294	HM13	-0.297164
ENSG00000101310	SEC23B	0.00881483
ENSG00000101311	FERMT1	0.266228
ENSG00000101333	PLCB4	-0.183728
ENSG00000101337	TM9SF4	-0.30142
ENSG00000101343	CRNKL1	0.287949
ENSG00000101346	POFUT1	-0.476619
ENSG00000101347	SAMHD1	-0.061099
ENSG00000101350	KIF3B	-0.0500397
ENSG00000101361	NOP56	0.0673681
ENSG00000101363	MANBAL	0.483899
ENSG00000101365	IDH3B	0.0120307
ENSG00000101367	MAPRE1	0.103082
ENSG00000101384	JAG1	0.281363
ENSG00000101391	CDK5RAP1	-0.0463274
ENSG00000101400	SNTA1	-0.487333
ENSG00000101407	TTI1	0.272819
ENSG00000101412	E2F1	-0.114319
ENSG00000101413	RPRD1B	0.521893
ENSG00000101421	CHMP4B	0.235935
ENSG00000101439	CST3	0.23622
ENSG00000101444	AHCY	-1.5029
ENSG00000101447	FAM83D	0.161486
ENSG00000101452	DHX35	0.116335
ENSG00000101457	DNTTIP1	0.0291187
ENSG00000101464	PIGU	-0.391501
ENSG00000101473	ACOT8	0.104647
ENSG00000101474	APMAP	0.297459
ENSG00000101544	ADNP2	0.206043
ENSG00000101557	USP14	0.0177742
ENSG00000101558	VAPA	0.16938
ENSG00000101574	METTL4	0.195469
ENSG00000101577	LPIN2	0.108521
ENSG00000101596	SMCHD1	0.155585
ENSG00000101608	MYL12A	0.389508
ENSG00000101639	CEP192	-0.410241
ENSG00000101654	RNMT	0.212399
ENSG00000101745	ANKRD12	0.0253547
ENSG00000101752	MIB1	0.522951
ENSG00000101773	RBBP8	0.144914
ENSG00000101782	RIOK3	-0.861305
ENSG00000101811	CSTF2	0.276207
ENSG00000101843	PSMD10	0.31505
ENSG00000101849	TBL1X	0.495077
ENSG00000101856	PGRMC1	0.0240978
ENSG00000101868	POLA1	-0.278033
ENSG00000101871	MID1	0.222324
ENSG00000101888	NXT2	-0.116302
ENSG00000101901	ALG13	0.380553
ENSG00000101911	PRPS2	-0.910658
ENSG00000101928	MOSPD1	0.130652
ENSG00000101940	WDR13	0.259891
ENSG00000101945	SUV39H1	-0.0357628
ENSG00000101966	XIAP	0.109503
ENSG00000101972	STAG2	-0.0534435
ENSG00000101974	ATP11C	0.318232
ENSG00000101986	ABCD1	0.212679
ENSG00000102007	PLP2	-0.338021
ENSG00000102024	PLS3	0.167674
ENSG00000102030	NAA10	-0.66136
ENSG00000102034	ELF4	0.258791
ENSG00000102038	SMARCA1	-0.142993
ENSG00000102048	ASB9	0.204413
ENSG00000102054	RBBP7	0.300701
ENSG00000102081	FMR1	0.297429
ENSG00000102100	SLC35A2	0.271977
ENSG00000102103	PQBP1	-0.715432
ENSG00000102119	EMD	-0.10026
ENSG00000102144	PGK1	0.194906
ENSG00000102158	MAGT1	0.208132
ENSG00000102172	SMS	0.01784
ENSG00000102178	UBL4A	0.122303
ENSG00000102181	CD99L2	-0.319579
ENSG00000102189	EEA1	-0.47437
ENSG00000102218	RP2	0.336825
ENSG00000102225	CDK16	0.352737
ENSG00000102226	USP11	-0.287271
ENSG00000102241	HTATSF1	0.30351
ENSG00000102265	TIMP1	-0.439515
ENSG00000102302	FGD1	-0.274369
ENSG00000102316	MAGED2	-0.166307
ENSG00000102317	RBM3	-0.305092
ENSG00000102384	CENPI	-0.156921
ENSG00000102390	PBDC1	-0.111321
ENSG00000102393	GLA	0.127094
ENSG00000102401	ARMCX3	0.359293
ENSG00000102471	NDFIP2	0.25972
ENSG00000102531	FNDC3A	0.0361342
ENSG00000102554	KLF5	0.301072
ENSG00000102572	STK24	-0.154717
ENSG00000102580	DNAJC3	0.00822446
ENSG00000102606	ARHGEF7	0.37824
ENSG00000102699	PARP4	-0.188408
ENSG00000102710	SUPT20H	0.104477
ENSG00000102753	KPNA3	-0.137178
ENSG00000102780	DGKH	0.124084
ENSG00000102804	TSC22D1	0.261109
ENSG00000102858	MGRN1	-0.0862521
ENSG00000102870	ZNF629	-0.111859
ENSG00000102882	MAPK3	-0.675868
ENSG00000102893	PHKB	0.138406
ENSG00000102897	LYRM1	0.222264
ENSG00000102898	NUTF2	0.307203
ENSG00000102900	NUP93	-0.0596063
ENSG00000102908	NFAT5	-0.20098
ENSG00000102910	LONP2	-0.399882
ENSG00000102921	N4BP1	0.215619
ENSG00000102931	ARL2BP	0.929785
ENSG00000102974	CTCF	0.42455
ENSG00000102978	POLR2C	-0.000305366
ENSG00000103005	USB1	0.350389
ENSG00000103018	CYB5B	0.453703
ENSG00000103035	PSMD7	0.141966
ENSG00000103043	VAC14	0.0577692
ENSG00000103044	HAS3	0.13879
ENSG00000103047	TANGO6	0.215158
ENSG00000103051	COG4	-0.579749
ENSG00000103061	SLC7A6OS	0.719462
ENSG00000103064	SLC7A6	0.108017
ENSG00000103091	WDR59	-0.265373
ENSG00000103111	MON1B	0.200226
ENSG00000103121	CMC2	0.801799
ENSG00000103126	AXIN1	-0.056364
ENSG00000103148	NPRL3	-0.57918
ENSG00000103152	MPG	-0.108628
ENSG00000103160	HSDL1	0.284712
ENSG00000103187	COTL1	0.0553122
ENSG00000103194	USP10	-0.00713046
ENSG00000103197	TSC2	-0.894367
ENSG00000103202	NME4	0.272841
ENSG00000103222	ABCC1	-0.602948
ENSG00000103249	CLCN7	-0.486916
ENSG00000103257	SLC7A5	-0.510676
ENSG00000103260	METRN	0.854367
ENSG00000103266	STUB1	0.337936
ENSG00000103275	UBE2I	-0.0311332
ENSG00000103319	EEF2K	-0.145807
ENSG00000103326	CAPN15	-0.412403
ENSG00000103335	PIEZO1	0.118357
ENSG00000103342	GSPT1	-0.0689783
ENSG00000103353	UBFD1	-0.274338
ENSG00000103363	ELOB	-0.0466815
ENSG00000103365	GGA2	0.233227
ENSG00000103404	USP31	-0.240714
ENSG00000103415	HMOX2	-0.343077
ENSG00000103423	DNAJA3	0.235179
ENSG00000103429	BFAR	-0.335246
ENSG00000103479	RBL2	-0.43238
ENSG00000103495	MAZ	-0.085921
ENSG00000103496	STX4	-0.0188478
ENSG00000103502	CDIPT	0.0361079
ENSG00000103507	BCKDK	0.0754301
ENSG00000103540	CCP110	0.716655
ENSG00000103549	RNF40	-0.216764
ENSG00000103591	AAGAB	-0.00135347
ENSG00000103653	CSK	0.471985
ENSG00000103657	HERC1	-0.373664
ENSG00000103769	RAB11A	0.329805
ENSG00000103811	CTSH	-1.19367
ENSG00000103855	CD276	-0.142943
ENSG00000103876	FAH	-0.320769
ENSG00000103932	RPAP1	-0.508217
ENSG00000103966	EHD4	0.252472
ENSG00000103978	TMEM87A	-0.0592547
ENSG00000103994	ZNF106	-0.210778
ENSG00000104067	TJP1	-0.0614695
ENSG00000104093	DMXL2	0.232941
ENSG00000104131	EIF3J	-0.0379452
ENSG00000104133	SPG11	-0.375436
ENSG00000104142	VPS18	0.295823
ENSG00000104147	OIP5	-0.102137
ENSG00000104164	BLOC1S6	0.870617
ENSG00000104177	MYEF2	-0.430663
ENSG00000104219	ZDHHC2	-0.620108
ENSG00000104231	ZFAND1	-0.74935
ENSG00000104312	RIPK2	-0.17232
ENSG00000104320	NBN	0.285609
ENSG00000104325	DECR1	0.00657634
ENSG00000104327	CALB1	0.136324
ENSG00000104331	IMPAD1	0.311358
ENSG00000104341	LAPTM4B	0.375175
ENSG00000104343	UBE2W	0.837186
ENSG00000104356	POP1	-0.318695
ENSG00000104368	PLAT	0.215434
ENSG00000104381	GDAP1	0.0135673
ENSG00000104388	RAB2A	0.566276
ENSG00000104408	EIF3E	-0.97173
ENSG00000104412	EMC2	0.000400956
ENSG00000104419	NDRG1	-0.105248
ENSG00000104427	ZC2HC1A	-0.0275451
ENSG00000104442	ARMC1	0.149905
ENSG00000104447	TRPS1	-0.0466643
ENSG00000104450	SPAG1	0.0580138
ENSG00000104472	CHRAC1	0.404506
ENSG00000104517	UBR5	-0.15993
ENSG00000104518	GSDMD	-0.176739
ENSG00000104522	TSTA3	-0.542176
ENSG00000104524	PYCR3	0.0945814
ENSG00000104529	EEF1D	-1.76046
ENSG00000104549	SQLE	0.564138
ENSG00000104613	INTS10	-0.17721
ENSG00000104635	SLC39A14	-0.145928
ENSG00000104660	LEPROTL1	0.34715
ENSG00000104671	DCTN6	-0.0588092
ENSG00000104679	R3HCC1	0.482519
ENSG00000104687	GSR	-0.0836647
ENSG00000104695	PPP2CB	0.313475
ENSG00000104723	TUSC3	-0.139728
ENSG00000104738	MCM4	-0.0450027
ENSG00000104756	KCTD9	0.54168
ENSG00000104763	ASAH1	-0.415462
ENSG00000104765	BNIP3L	-0.219627
ENSG00000104774	MAN2B1	-0.93134
ENSG00000104783	KCNN4	-0.219106
ENSG00000104805	NUCB1	-0.696556
ENSG00000104812	GYS1	-0.301618
ENSG00000104823	ECH1	0.033065
ENSG00000104824	HNRNPL	0.287439
ENSG00000104852	SNRNP70	-0.417104
ENSG00000104853	CLPTM1	-1.14935
ENSG00000104866	PPP1R37	0.135514
ENSG00000104870	FCGRT	-0.124986
ENSG00000104872	PIH1D1	0.197151
ENSG00000104880	ARHGEF18	1.05168
ENSG00000104884	ERCC2	0.054602
ENSG00000104885	DOT1L	0.127273
ENSG00000104886	PLEKHJ1	-0.0798937
ENSG00000104889	RNASEH2A	0.071928
ENSG00000104897	SF3A2	-0.456781
ENSG00000104904	OAZ1	0.489275
ENSG00000104907	TRMT1	-0.159177
ENSG00000104915	STX10	-0.0141497
ENSG00000104946	TBC1D17	0.151126
ENSG00000104960	PTOV1	-0.105075
ENSG00000104964	TLE5	0.240067
ENSG00000104969	SGTA	-0.145856
ENSG00000104973	MED25	-0.0758943
ENSG00000104976	SNAPC2	-0.819128
ENSG00000104979	C19orf53	-0.0766048
ENSG00000104980	TIMM44	-0.499894
ENSG00000105011	ASF1B	0.242732
ENSG00000105048	TNNT1	-0.0604711
ENSG00000105053	VRK3	0.219192
ENSG00000105058	FAM32A	-0.122279
ENSG00000105063	PPP6R1	0.275239
ENSG00000105127	AKAP8	-0.186641
ENSG00000105135	ILVBL	-0.538929
ENSG00000105137	SYDE1	0.178177
ENSG00000105171	POP4	-0.0978336
ENSG00000105176	URI1	0.0547832
ENSG00000105185	PDCD5	0.0496789
ENSG00000105193	RPS16	-1.09564
ENSG00000105197	TIMM50	-0.119116
ENSG00000105202	FBL	-0.373832
ENSG00000105220	GPI	-0.502534
ENSG00000105221	AKT2	0.230043
ENSG00000105223	PLD3	-0.246995
ENSG00000105254	TBCB	0.110011
ENSG00000105258	POLR2I	-0.181252
ENSG00000105281	SLC1A5	-0.113134
ENSG00000105287	PRKD2	0.808158
ENSG00000105323	HNRNPUL1	0.346811
ENSG00000105325	FZR1	0.168167
ENSG00000105329	TGFB1	-0.106886
ENSG00000105339	DENND3	-0.744828
ENSG00000105341	DMAC2	-0.280195
ENSG00000105355	PLIN3	-0.0718412
ENSG00000105364	MRPL4	0.242797
ENSG00000105372	RPS19	-1.45775
ENSG00000105373	NOP53	-2.06363
ENSG00000105379	ETFB	-0.218391
ENSG00000105393	BABAM1	0.0955063
ENSG00000105397	TYK2	0.251014
ENSG00000105401	CDC37	-0.0609791
ENSG00000105402	NAPA	0.0197698
ENSG00000105404	RABAC1	-0.321955
ENSG00000105426	PTPRS	-0.235543
ENSG00000105429	MEGF8	0.322672
ENSG00000105438	KDELR1	-0.702773
ENSG00000105443	CYTH2	-0.127274
ENSG00000105447	GRWD1	0.0202453
ENSG00000105486	LIG1	-0.316309
ENSG00000105497	ZNF175	0.167546
ENSG00000105514	RAB3D	-0.15537
ENSG00000105518	TMEM205	0.0685712
ENSG00000105519	CAPS	-0.288416
ENSG00000105520	PLPPR2	0.484908
ENSG00000105568	PPP2R1A	-0.39119
ENSG00000105576	TNPO2	0.29455
ENSG00000105583	WDR83OS	0.183542
ENSG00000105612	DNASE2	-0.0634481
ENSG00000105618	PRPF31	0.0977155
ENSG00000105640	RPL18A	-1.64424
ENSG00000105643	ARRDC2	0.091866
ENSG00000105669	COPE	0.0585057
ENSG00000105671	DDX49	-0.28584
ENSG00000105676	ARMC6	0.179366
ENSG00000105677	TMEM147	0.145937
ENSG00000105698	USF2	0.391714
ENSG00000105700	KXD1	0.225151
ENSG00000105701	FKBP8	0.219339
ENSG00000105705	SUGP1	-0.234997
ENSG00000105722	ERF	0.239652
ENSG00000105723	GSK3A	0.397742
ENSG00000105726	ATP13A1	-0.556504
ENSG00000105738	SIPA1L3	0.244852
ENSG00000105771	SMG9	-0.0757167
ENSG00000105778	AVL9	0.120751
ENSG00000105793	GTPBP10	0.292143
ENSG00000105810	CDK6	0.237086
ENSG00000105819	PMPCB	-0.346617
ENSG00000105821	DNAJC2	-0.408364
ENSG00000105825	TFPI2	0.237801
ENSG00000105829	BET1	0.173487
ENSG00000105835	NAMPT	-0.349141
ENSG00000105849	TWISTNB	0.294909
ENSG00000105854	PON2	-0.382069
ENSG00000105856	HBP1	-0.0303354
ENSG00000105879	CBLL1	-0.232572
ENSG00000105887	MTPN	0.0795184
ENSG00000105926	MPP6	0.386932
ENSG00000105928	GSDME	0.184842
ENSG00000105939	ZC3HAV1	-0.348235
ENSG00000105953	OGDH	-0.0963849
ENSG00000105968	H2AZ2	0.227394
ENSG00000105971	CAV2	-0.138936
ENSG00000105974	CAV1	0.226077
ENSG00000105976	MET	0.251717
ENSG00000105983	LMBR1	0.160447
ENSG00000105993	DNAJB6	0.000971257
ENSG00000106009	BRAT1	-0.165748
ENSG00000106012	IQCE	-0.088655
ENSG00000106028	SSBP1	0.0531904
ENSG00000106031	HOXA13	0.124564
ENSG00000106049	HIBADH	0.290944
ENSG00000106052	TAX1BP1	-0.128283
ENSG00000106066	CPVL	-0.0592047
ENSG00000106070	GRB10	0.387712
ENSG00000106080	FKBP14	0.171363
ENSG00000106086	PLEKHA8	0.066315
ENSG00000106089	STX1A	-0.612645
ENSG00000106105	GARS1	-0.130422
ENSG00000106144	CASP2	-0.105775
ENSG00000106153	CHCHD2	0.0299063
ENSG00000106211	HSPB1	-0.246465
ENSG00000106244	PDAP1	0.389762
ENSG00000106245	BUD31	-0.0933752
ENSG00000106261	ZKSCAN1	-0.571078
ENSG00000106263	EIF3B	-0.136226
ENSG00000106266	SNX8	-0.372476
ENSG00000106290	TAF6	0.138481
ENSG00000106299	WASL	0.303377
ENSG00000106305	AIMP2	0.00175214
ENSG00000106344	RBM28	-0.145131
ENSG00000106348	IMPDH1	-0.0290267
ENSG00000106355	LSM5	0.308074
ENSG00000106366	SERPINE1	0.0598434
ENSG00000106367	AP1S1	0.161229
ENSG00000106392	C1GALT1	0.350759
ENSG00000106397	PLOD3	-0.286072
ENSG00000106399	RPA3	0.189271
ENSG00000106400	ZNHIT1	0.26449
ENSG00000106415	GLCCI1	-0.0395801
ENSG00000106443	PHF14	-0.0974918
ENSG00000106459	NRF1	-0.111804
ENSG00000106460	TMEM106B	-0.355534
ENSG00000106462	EZH2	-0.290934
ENSG00000106477	CEP41	0.300579
ENSG00000106484	MEST	0.250724
ENSG00000106524	ANKMY2	-0.205542
ENSG00000106537	TSPAN13	0.233976
ENSG00000106541	AGR2	-0.0622579
ENSG00000106546	AHR	0.0024173
ENSG00000106554	CHCHD3	-0.675042
ENSG00000106571	GLI3	-0.052661
ENSG00000106591	MRPL32	-0.142562
ENSG00000106603	COA1	0.455713
ENSG00000106605	BLVRA	-0.37183
ENSG00000106608	URGCP	0.0442337
ENSG00000106609	TMEM248	0.256974
ENSG00000106615	RHEB	0.516086
ENSG00000106617	PRKAG2	0.10516
ENSG00000106628	POLD2	-0.141109
ENSG00000106635	BCL7B	-0.285964
ENSG00000106636	YKT6	0.29338
ENSG00000106638	TBL2	-0.140999
ENSG00000106665	CLIP2	-0.503236
ENSG00000106682	EIF4H	-0.580307
ENSG00000106683	LIMK1	-0.00577658
ENSG00000106692	FKTN	-0.0691971
ENSG00000106723	SPIN1	0.308601
ENSG00000106771	TMEM245	-0.134001
ENSG00000106785	TRIM14	0.0366083
ENSG00000106799	TGFBR1	0.262425
ENSG00000106803	SEC61B	0.188239
ENSG00000106804	C5	0.0788278
ENSG00000106853	PTGR1	-0.136433
ENSG00000107021	TBC1D13	-0.0916315
ENSG00000107036	RIC1	0.275681
ENSG00000107104	KANK1	-0.18189
ENSG00000107105	ELAVL2	0.226577
ENSG00000107130	NCS1	0.186289
ENSG00000107164	FUBP3	0.123234
ENSG00000107175	CREB3	0.0607175
ENSG00000107185	RGP1	0.039823
ENSG00000107223	EDF1	-0.185885
ENSG00000107249	GLIS3	0.762178
ENSG00000107262	BAG1	0.035045
ENSG00000107263	RAPGEF1	0.0432049
ENSG00000107281	NPDC1	-0.078729
ENSG00000107290	SETX	0.203195
ENSG00000107341	UBE2R2	0.37357
ENSG00000107372	ZFAND5	0.483802
ENSG00000107404	DVL1	0.405264
ENSG00000107438	PDLIM1	-0.535874
ENSG00000107554	DNMBP	0.225176
ENSG00000107566	ERLIN1	0.0622413
ENSG00000107581	EIF3A	-1.26308
ENSG00000107625	DDX50	-0.384378
ENSG00000107643	MAPK8	0.0532501
ENSG00000107651	SEC23IP	0.194282
ENSG00000107669	ATE1	0.193575
ENSG00000107672	NSMCE4A	0.561837
ENSG00000107679	PLEKHA1	0.272592
ENSG00000107745	MICU1	-0.0717541
ENSG00000107758	PPP3CB	0.168849
ENSG00000107771	CCSER2	0.218924
ENSG00000107779	BMPR1A	0.439446
ENSG00000107789	MINPP1	0.211006
ENSG00000107798	LIPA	0.152204
ENSG00000107816	LZTS2	0.306808
ENSG00000107819	SFXN3	0.00461484
ENSG00000107833	NPM3	-0.114527
ENSG00000107854	TNKS2	0.35132
ENSG00000107862	GBF1	-0.159054
ENSG00000107863	ARHGAP21	0.192391
ENSG00000107929	LARP4B	0.33976
ENSG00000107937	GTPBP4	0.00102946
ENSG00000107949	BCCIP	0.243225
ENSG00000107951	MTPAP	0.0343981
ENSG00000107959	PITRM1	-0.0627784
ENSG00000107984	DKK1	0.500869
ENSG00000108010	GLRX3	-0.363786
ENSG00000108021	TASOR2	0.358566
ENSG00000108039	XPNPEP1	-0.212595
ENSG00000108055	SMC3	0.127507
ENSG00000108061	SHOC2	0.663762
ENSG00000108064	TFAM	0.204637
ENSG00000108091	CCDC6	-0.722659
ENSG00000108094	CUL2	0.17607
ENSG00000108100	CCNY	0.582026
ENSG00000108106	UBE2S	0.671159
ENSG00000108107	RPL28	-1.90006
ENSG00000108175	ZMIZ1	-0.00455196
ENSG00000108179	PPIF	0.217391
ENSG00000108256	NUFIP2	0.256758
ENSG00000108262	GIT1	-0.0219366
ENSG00000108270		0.0986614
ENSG00000108278		0.140854
ENSG00000108292		0.406641
ENSG00000108294		0.0482886
ENSG00000108298	RPL19	-0.790697
ENSG00000108312	UBTF	0.058337
ENSG00000108344	PSMD3	0.154273
ENSG00000108349	CASC3	-0.0122185
ENSG00000108384	RAD51C	0.234201
ENSG00000108389	MTMR4	-0.132867
ENSG00000108395	TRIM37	0.437615
ENSG00000108406	DHX40	0.229816
ENSG00000108424	KPNB1	-0.274541
ENSG00000108433	GOSR2	0.554167
ENSG00000108439	PNPO	0.0347308
ENSG00000108443	RPS6KB1	-0.21421
ENSG00000108465	CDK5RAP3	-0.248451
ENSG00000108468	CBX1	0.60685
ENSG00000108479	GALK1	-0.341455
ENSG00000108506	INTS2	-0.343343
ENSG00000108509	CAMTA2	0.232818
ENSG00000108510	MED13	0.561804
ENSG00000108518	PFN1	0.234239
ENSG00000108523	RNF167	0.422828
ENSG00000108528	SLC25A11	-0.0203902
ENSG00000108557	RAI1	0.312942
ENSG00000108559	NUP88	-0.122627
ENSG00000108561	C1QBP	0.163997
ENSG00000108582	CPD	-0.486421
ENSG00000108587	GOSR1	0.118815
ENSG00000108588	CCDC47	0.308375
ENSG00000108591	DRG2	-0.476824
ENSG00000108592	FTSJ3	-0.123104
ENSG00000108599	AKAP10	0.0762658
ENSG00000108604	SMARCD2	0.00428636
ENSG00000108639	SYNGR2	-0.109626
ENSG00000108651	UTP6	-0.265237
ENSG00000108654	DDX5	-0.142606
ENSG00000108669	CYTH1	-0.0678363
ENSG00000108671	PSMD11	0.186394
ENSG00000108679	LGALS3BP	0.196591
ENSG00000108788	MLX	-0.329591
ENSG00000108797	CNTNAP1	0.224232
ENSG00000108819	PPP1R9B	0.393838
ENSG00000108821	COL1A1	-0.52442
ENSG00000108826	MRPL27	0.145998
ENSG00000108828	VAT1	-0.717697
ENSG00000108829	LRRC59	0.0688501
ENSG00000108840	HDAC5	-0.110482
ENSG00000108846	ABCC3	-0.262482
ENSG00000108848	LUC7L3	-0.846975
ENSG00000108854	SMURF2	0.386135
ENSG00000108861	DUSP3	-0.261824
ENSG00000108883	EFTUD2	-0.222314
ENSG00000108946	PRKAR1A	0.165478
ENSG00000108953	YWHAE	0.346556
ENSG00000109046	WSB1	-0.18826
ENSG00000109062	SLC9A3R1	0.347444
ENSG00000109065	NAT9	-0.576076
ENSG00000109066	TMEM104	-0.405014
ENSG00000109079	TNFAIP1	-0.147458
ENSG00000109084	TMEM97	-0.516097
ENSG00000109089	CDR2L	0.833838
ENSG00000109099	PMP22	-0.18907
ENSG00000109111	SUPT6H	-0.039018
ENSG00000109113	RAB34	-0.0284302
ENSG00000109118	PHF12	0.681231
ENSG00000109133	TMEM33	-0.127257
ENSG00000109171	SLAIN2	0.374381
ENSG00000109180	OCIAD1	0.0675635
ENSG00000109184	DCUN1D4	0.230187
ENSG00000109189	USP46	-0.339944
ENSG00000109220	CHIC2	0.467124
ENSG00000109270	LAMTOR3	0.0495901
ENSG00000109320	NFKB1	0.378931
ENSG00000109332	UBE2D3	0.207448
ENSG00000109390	NDUFC1	0.189283
ENSG00000109436	TBC1D9	-0.124153
ENSG00000109445	ZNF330	0.132471
ENSG00000109472	CPE	0.355248
ENSG00000109475	RPL34	-1.98592
ENSG00000109501	WFS1	-0.0383044
ENSG00000109519	GRPEL1	0.430752
ENSG00000109534	GAR1	0.609179
ENSG00000109572	CLCN3	-0.269298
ENSG00000109586	GALNT7	0.0150482
ENSG00000109606	DHX15	0.0488309
ENSG00000109654	TRIM2	0.255016
ENSG00000109685	NSD2	0.0735111
ENSG00000109686	SH3D19	-0.243162
ENSG00000109689	STIM2	0.157925
ENSG00000109736	MFSD10	-0.368341
ENSG00000109756	RAPGEF2	0.182731
ENSG00000109787	KLF3	0.588578
ENSG00000109790	KLHL5	0.446612
ENSG00000109805	NCAPG	-0.0307183
ENSG00000109814	UGDH	-0.143162
ENSG00000109854	HTATIP2	0.120575
ENSG00000109861	CTSC	0.228701
ENSG00000109881	CCDC34	-0.246952
ENSG00000109917	ZPR1	-0.105099
ENSG00000109919	MTCH2	-0.0865855
ENSG00000109920	FNBP4	-0.492867
ENSG00000109929	SC5D	-0.165901
ENSG00000109971	HSPA8	-1.4585
ENSG00000110013	SIAE	-0.543827
ENSG00000110046	ATG2A	-0.439023
ENSG00000110047	EHD1	-0.211925
ENSG00000110048	OSBP	-0.260171
ENSG00000110063	DCPS	-0.317938
ENSG00000110066	KMT5B	0.023878
ENSG00000110074	FOXRED1	0.337185
ENSG00000110075	PPP6R3	0.0428518
ENSG00000110080	ST3GAL4	0.0539885
ENSG00000110090	CPT1A	-0.992362
ENSG00000110092	CCND1	-0.136003
ENSG00000110104	CCDC86	-0.286373
ENSG00000110107	PRPF19	0.262845
ENSG00000110108	TMEM109	0.0297808
ENSG00000110172	CHORDC1	0.0749478
ENSG00000110218	PANX1	0.481479
ENSG00000110274	CEP164	-0.394072
ENSG00000110315	RNF141	-0.554052
ENSG00000110321	EIF4G2	0.585372
ENSG00000110328	GALNT18	0.0661886
ENSG00000110330	BIRC2	0.491408
ENSG00000110344	UBE4A	-0.125345
ENSG00000110367	DDX6	-0.130655
ENSG00000110395	CBL	-0.083833
ENSG00000110400	NECTIN1	0.938709
ENSG00000110422	HIPK3	0.454236
ENSG00000110427	KIAA1549L	0.213534
ENSG00000110429	FBXO3	0.0849152
ENSG00000110435	PDHX	0.168688
ENSG00000110442	COMMD9	-0.262915
ENSG00000110492	MDK	0.0620816
ENSG00000110514	MADD	0.424177
ENSG00000110583	NAA40	-0.0828179
ENSG00000110619	CARS1	-0.155257
ENSG00000110651	CD81	0.272078
ENSG00000110660	SLC35F2	0.304772
ENSG00000110696	C11orf58	0.510591
ENSG00000110697	PITPNM1	0.25647
ENSG00000110700	RPS13	-1.00722
ENSG00000110711	AIP	-0.236136
ENSG00000110713	NUP98	0.00702537
ENSG00000110717	NDUFS8	0.200957
ENSG00000110719	TCIRG1	-0.573801
ENSG00000110721	CHKA	-0.260712
ENSG00000110756	HPS5	-0.132475
ENSG00000110768	GTF2H1	0.389927
ENSG00000110801	PSMD9	0.48357
ENSG00000110841	PPFIBP1	-0.169977
ENSG00000110851	PRDM4	0.0443951
ENSG00000110871	COQ5	0.0572409
ENSG00000110880	CORO1C	0.372626
ENSG00000110888	CAPRIN2	-0.0267949
ENSG00000110906	KCTD10	0.121206
ENSG00000110911	SLC11A2	-0.000613593
ENSG00000110917	MLEC	0.450571
ENSG00000110925	CSRNP2	0.302208
ENSG00000110931	CAMKK2	0.279216
ENSG00000110955	ATP5F1B	0.234862
ENSG00000110958	PTGES3	0.475795
ENSG00000110987	BCL7A	-0.0170114
ENSG00000111011	RSRC2	0.272437
ENSG00000111057	KRT18	-0.623113
ENSG00000111110	PPM1H	0.413307
ENSG00000111142	METAP2	-0.340344
ENSG00000111144	LTA4H	-0.945667
ENSG00000111145	ELK3	0.203024
ENSG00000111206	FOXM1	0.909957
ENSG00000111229	ARPC3	0.132576
ENSG00000111231	GPN3	0.439418
ENSG00000111237	VPS29	0.28021
ENSG00000111247	RAD51AP1	0.220485
ENSG00000111252	SH2B3	0.219733
ENSG00000111269	CREBL2	0.653634
ENSG00000111271	ACAD10	-0.0881361
ENSG00000111300	NAA25	-0.340928
ENSG00000111321	LTBR	0.00779876
ENSG00000111328	CDK2AP1	0.176925
ENSG00000111331	OAS3	-0.166594
ENSG00000111358	GTF2H3	0.204218
ENSG00000111361	EIF2B1	0.321756
ENSG00000111364	DDX55	0.30597
ENSG00000111371	SLC38A1	-0.0131905
ENSG00000111412	C12orf49	0.41183
ENSG00000111445	RFC5	-0.200145
ENSG00000111450	STX2	0.262275
ENSG00000111481	COPZ1	0.269675
ENSG00000111530	CAND1	-0.0898124
ENSG00000111540	RAB5B	0.0423301
ENSG00000111581	NUP107	-0.123367
ENSG00000111596	CNOT2	-0.00430697
ENSG00000111602	TIMELESS	0.211035
ENSG00000111605	CPSF6	0.132108
ENSG00000111615	KRR1	0.094398
ENSG00000111639	MRPL51	0.028995
ENSG00000111640	GAPDH	-0.939456
ENSG00000111641	NOP2	0.230276
ENSG00000111642	CHD4	-0.305055
ENSG00000111647	UHRF1BP1L	-0.302628
ENSG00000111652	COPS7A	0.517638
ENSG00000111665	CDCA3	-0.146049
ENSG00000111666	CHPT1	0.431033
ENSG00000111667	USP5	-0.386476
ENSG00000111669	TPI1	0.0146963
ENSG00000111670	GNPTAB	0.503317
ENSG00000111674	ENO2	-0.448271
ENSG00000111676	ATN1	0.488233
ENSG00000111678	C12orf57	-0.369957
ENSG00000111684	LPCAT3	-0.17799
ENSG00000111696	NT5DC3	-0.158447
ENSG00000111707	SUDS3	0.0480305
ENSG00000111711	GOLT1B	0.238986
ENSG00000111716	LDHB	-0.466093
ENSG00000111725	PRKAB1	0.20541
ENSG00000111726	CMAS	0.190283
ENSG00000111731	C2CD5	-0.0650159
ENSG00000111737	RAB35	0.0860045
ENSG00000111775	COX6A1	0.0874055
ENSG00000111785	RIC8B	-0.237146
ENSG00000111786	SRSF9	0.339886
ENSG00000111790	FGFR1OP2	0.0534103
ENSG00000111799	COL12A1	-0.0447367
ENSG00000111802	TDP2	0.0683922
ENSG00000111832	RWDD1	-0.302603
ENSG00000111843	TMEM14C	0.0128988
ENSG00000111845	PAK1IP1	0.349361
ENSG00000111846	GCNT2	0.0774233
ENSG00000111875	ASF1A	0.211681
ENSG00000111880	RNGTT	0.18884
ENSG00000111885	MAN1A1	0.0131365
ENSG00000111897	SERINC1	-0.0634018
ENSG00000111906	HDDC2	0.127549
ENSG00000111961	SASH1	0.119845
ENSG00000112029	FBXO5	0.28514
ENSG00000112031	MTRF1L	0.23768
ENSG00000112033	PPARD	0.24114
ENSG00000112062	MAPK14	0.385981
ENSG00000112078	KCTD20	0.40953
ENSG00000112079	STK38	0.338575
ENSG00000112081	SRSF3	-0.288049
ENSG00000112096	SOD2	0.0127484
ENSG00000112110	MRPL18	-0.0345695
ENSG00000112118	MCM3	0.11339
ENSG00000112130	RNF8	0.202082
ENSG00000112144	CILK1	-0.562342
ENSG00000112146	FBXO9	0.0839444
ENSG00000112159	MDN1	-0.170576
ENSG00000112186	CAP2	-0.221398
ENSG00000112200	ZNF451	-0.00110589
ENSG00000112208	BAG2	0.607117
ENSG00000112210	RAB23	0.799027
ENSG00000112237	CCNC	-0.354475
ENSG00000112242	E2F3	0.203826
ENSG00000112245	PTP4A1	0.466154
ENSG00000112249	ASCC3	0.214406
ENSG00000112290	WASF1	0.516516
ENSG00000112294	ALDH5A1	-0.2571
ENSG00000112297	CRYBG1	0.0918046
ENSG00000112304	ACOT13	-0.0711363
ENSG00000112306	RPS12	-1.81452
ENSG00000112308	C6orf62	1.61085
ENSG00000112312	GMNN	0.0335214
ENSG00000112335	SNX3	-0.00529245
ENSG00000112339	HBS1L	0.397477
ENSG00000112378	PERP	-0.288056
ENSG00000112414	ADGRG6	-0.109622
ENSG00000112419	PHACTR2	0.188836
ENSG00000112473	SLC39A7	0.364326
ENSG00000112511	PHF1	0.295886
ENSG00000112514	CUTA	0.015329
ENSG00000112531	QKI	0.407011
ENSG00000112576	CCND3	-0.142298
ENSG00000112578	BYSL	-0.580973
ENSG00000112640	PPP2R5D	-0.244888
ENSG00000112651	MRPL2	-0.0236064
ENSG00000112655	PTK7	-0.409969
ENSG00000112658	SRF	0.144989
ENSG00000112659	CUL9	-0.571571
ENSG00000112685	EXOC2	-0.030429
ENSG00000112695	COX7A2	0.323039
ENSG00000112697	TMEM30A	0.28863
ENSG00000112699	GMDS	-0.0318739
ENSG00000112701	SENP6	0.611692
ENSG00000112715	VEGFA	1.04253
ENSG00000112739	PRPF4B	-0.163884
ENSG00000112742	TTK	-0.261106
ENSG00000112759	SLC29A1	-0.0769554
ENSG00000112787	FBRSL1	0.02163
ENSG00000112851	ERBIN	0.247634
ENSG00000112855	HARS2	-0.0186657
ENSG00000112893	MAN2A1	-0.546032
ENSG00000112941	TENT4A	-0.0216089
ENSG00000112972	HMGCS1	-0.111952
ENSG00000112977	DAP	0.187551
ENSG00000112983	BRD8	-0.0961586
ENSG00000112984	KIF20A	0.121081
ENSG00000112996	MRPS30	-0.158813
ENSG00000113013	HSPA9	0.117713
ENSG00000113048	MRPS27	-0.483348
ENSG00000113068	PFDN1	-0.248194
ENSG00000113141	IK	-0.380772
ENSG00000113161	HMGCR	-0.569854
ENSG00000113163	CERT1	0.350472
ENSG00000113194	FAF2	0.326214
ENSG00000113240	CLK4	0.0825618
ENSG00000113269	RNF130	0.0674186
ENSG00000113272	THG1L	-0.967082
ENSG00000113282	CLINT1	0.255118
ENSG00000113300	CNOT6	0.286913
ENSG00000113312	TTC1	0.150154
ENSG00000113328	CCNG1	-0.909542
ENSG00000113356	POLR3G	0.141223
ENSG00000113360	DROSHA	0.0924462
ENSG00000113368	LMNB1	0.109322
ENSG00000113384	GOLPH3	0.0344716
ENSG00000113387	SUB1	0.237134
ENSG00000113407	TARS1	-0.335464
ENSG00000113441	LNPEP	-0.315397
[truncated: 4,608 more rows]

## Sheet: Extended Data Fig. 4b Thoreen
gene_id	gene_name	trsl_eff_log2fc
ENSG00000000419	DPM1	-0.0885321
ENSG00000000460	C1orf112	0.0159455
ENSG00000001084	GCLC	0.139587
ENSG00000001167	NFYA	0.453096
ENSG00000001497	LAS1L	0.0646964
ENSG00000001629	ANKIB1	0.0560285
ENSG00000001630	CYP51A1	-0.0483506
ENSG00000002549	LAP3	-0.293213
ENSG00000002822	MAD1L1	0.605736
ENSG00000002834	LASP1	0.166354
ENSG00000002933	TMEM176A	-0.00879518
ENSG00000003056	M6PR	0.209535
ENSG00000003147	ICA1	0.0510246
ENSG00000003509	NDUFAF7	0.168092
ENSG00000003756	RBM5	0.615491
ENSG00000004059	ARF5	-0.290084
ENSG00000004142	POLDIP2	-0.0542811
ENSG00000004455	AK2	0.17472
ENSG00000004478	FKBP4	-0.215613
ENSG00000004487	KDM1A	0.0762281
ENSG00000004534	RBM6	0.235702
ENSG00000004700	RECQL	0.259535
ENSG00000004766	VPS50	0.422139
ENSG00000004779	NDUFAB1	0.434238
ENSG00000004864	SLC25A13	-0.323012
ENSG00000004897	CDC27	-0.148276
ENSG00000004961	HCCS	0.35066
ENSG00000004975	DVL2	-0.14513
ENSG00000005007	UPF1	0.440035
ENSG00000005020	SKAP2	0.412647
ENSG00000005022	SLC25A5	-0.676882
ENSG00000005100	DHX33	-0.164838
ENSG00000005156	LIG3	0.212788
ENSG00000005175	RPAP3	0.199353
ENSG00000005194	CIAPIN1	0.168689
ENSG00000005249	PRKAR2B	-0.138766
ENSG00000005302	MSL3	-0.35507
ENSG00000005339	CREBBP	0.392245
ENSG00000005700	IBTK	1.55794
ENSG00000005810	MYCBP2	0.0975757
ENSG00000005812	FBXL3	-0.0430254
ENSG00000005884	ITGA3	0.435756
ENSG00000005893	LAMP2	-0.340732
ENSG00000006015	REX1BD	-0.244036
ENSG00000006118	TMEM132A	-0.54306
ENSG00000006125	AP2B1	-0.638693
ENSG00000006210	CX3CL1	0.580873
ENSG00000006451	RALA	-0.0732392
ENSG00000006530	AGK	-0.297615
ENSG00000006634	DBF4	0.228321
ENSG00000006712	PAF1	0.893106
ENSG00000006715	VPS41	0.344633
ENSG00000006744	ELAC2	-0.133921
ENSG00000007080	CCDC124	0.175222
ENSG00000007168	PAFAH1B1	0.281008
ENSG00000007202	KIAA0100	0.572714
ENSG00000007520	TSR3	0.637741
ENSG00000007541	PIGQ	0.270591
ENSG00000007545	CRAMP1	0.212667
ENSG00000007923	DNAJC11	0.521904
ENSG00000008018	PSMB1	-0.194486
ENSG00000008130	NADK	0.219678
ENSG00000008282	SYPL1	-0.181623
ENSG00000008441	NFIX	0.0795298
ENSG00000008710	PKD1	-0.495139
ENSG00000008838	MED24	0.271583
ENSG00000008869	HEATR5B	-0.403375
ENSG00000008952	SEC62	0.245769
ENSG00000009307	CSDE1	-0.670303
ENSG00000009335	UBE3C	0.0987021
ENSG00000009844	VTA1	-0.440166
ENSG00000009954	BAZ1B	0.289066
ENSG00000010017	RANBP9	0.692485
ENSG00000010244	ZNF207	0.294154
ENSG00000010256	UQCRC1	0.0980555
ENSG00000010278	CD9	0.249773
ENSG00000010292	NCAPD2	-0.0938053
ENSG00000010322	NISCH	-0.0353753
ENSG00000011007	ELOA	0.159903
ENSG00000011009	LYPLA2	-0.162163
ENSG00000011243	AKAP8L	-0.169335
ENSG00000011258	MBTD1	0.0055529
ENSG00000011260	UTP18	-0.343635
ENSG00000011275	RNF216	-0.0870283
ENSG00000011304	PTBP1	-0.307276
ENSG00000011405	PIK3C2A	0.198385
ENSG00000011422	PLAUR	-0.0358446
ENSG00000011426	ANLN	0.0514487
ENSG00000011454	RABGAP1	0.142395
ENSG00000011485	PPP5C	0.00299465
ENSG00000011523	CEP68	0.033428
ENSG00000012048	BRCA1	0.523366
ENSG00000012232	EXTL3	0.277485
ENSG00000012660	ELOVL5	-0.00698933
ENSG00000012822	CALCOCO1	0.427226
ENSG00000012983	MAP4K5	0.0496293
ENSG00000013275	PSMC4	0.301456
ENSG00000013306	SLC25A39	0.423962
ENSG00000013364	MVP	-0.356844
ENSG00000013374	NUB1	-0.190434
ENSG00000013375	PGM3	0.401379
ENSG00000013503	POLR3B	0.0754663
ENSG00000013561	RNF14	0.529233
ENSG00000013573	DDX11	0.537852
ENSG00000013588	GPRC5A	0.219045
ENSG00000013810	TACC3	0.405156
ENSG00000014216	CAPN1	-0.325272
ENSG00000014641	MDH1	0.277908
ENSG00000014824	SLC30A9	0.18032
ENSG00000015171	ZMYND11	-0.094866
ENSG00000017260	ATP2C1	-0.164069
ENSG00000017797	RALBP1	0.435036
ENSG00000018408	WWTR1	-0.0551849
ENSG00000018510	AGPS	-0.368723
ENSG00000018610	CXorf56	0.179927
ENSG00000018699	TTC27	0.102218
ENSG00000019144	PHLDB1	0.334895
ENSG00000020129	NCDN	0.163915
ENSG00000020577	SAMD4A	0.489419
ENSG00000020922	MRE11	-0.0468719
ENSG00000021574	SPAST	-0.538706
ENSG00000022267	FHL1	-0.0299698
ENSG00000022277	RTF2	0.449712
ENSG00000023041	ZDHHC6	0.699832
ENSG00000023191	RNH1	-0.200401
ENSG00000023228	NDUFS1	0.191391
ENSG00000023287	RB1CC1	-0.055222
ENSG00000023318	ERP44	-0.435629
ENSG00000023330	ALAS1	-0.484587
ENSG00000023516	AKAP11	-0.262092
ENSG00000023697	DERA	-0.162043
ENSG00000023734	STRAP	0.22675
ENSG00000024048	UBR2	0.205768
ENSG00000024422	EHD2	0.224926
ENSG00000024526	DEPDC1	-0.145807
ENSG00000025156	HSF2	-0.00355453
ENSG00000025293	PHF20	0.0911118
ENSG00000025770	NCAPH2	-0.137529
ENSG00000025772	TOMM34	-0.133919
ENSG00000025796	SEC63	0.152796
ENSG00000025800	KPNA6	0.00813013
ENSG00000026025	VIM	-1.10288
ENSG00000026508	CD44	-0.143577
ENSG00000026652	AGPAT4	0.637124
ENSG00000027697	IFNGR1	-0.0951943
ENSG00000028116	VRK2	0.202046
ENSG00000028528	SNX1	-0.0811132
ENSG00000028839	TBPL1	0.0763619
ENSG00000029363	BCLAF1	0.12064
ENSG00000029993	HMGB3	0.432385
ENSG00000030066	NUP160	-0.489196
ENSG00000030110	BAK1	0.466644
ENSG00000030582	GRN	0.116835
ENSG00000031691	CENPQ	0.26739
ENSG00000031698	SARS1	-0.0365576
ENSG00000031823	RANBP3	0.0251149
ENSG00000033030	ZCCHC8	0.150725
ENSG00000033100	CHPF2	0.309387
ENSG00000033178	UBA6	-0.50362
ENSG00000033627	ATP6V0A1	0.590214
ENSG00000033800	PIAS1	0.678213
ENSG00000033867	SLC4A7	-0.0535543
ENSG00000034152	MAP2K3	0.278138
ENSG00000034510	TMSB10	0.366564
ENSG00000034677	RNF19A	0.276826
ENSG00000034693	PEX3	0.0968334
ENSG00000034713	GABARAPL2	1.83143
ENSG00000035403	VCL	-0.276041
ENSG00000035681	NSMAF	0.57006
ENSG00000035687	ADSS2	-0.522455
ENSG00000035862	TIMP2	0.512873
ENSG00000035928	RFC1	-0.0324777
ENSG00000036054	TBC1D23	-0.0537974
ENSG00000036257	CUL3	0.0442813
ENSG00000036549	AC118549.1	0.34787
ENSG00000037474	NSUN2	-0.572144
ENSG00000037749	MFAP3	0.241386
ENSG00000037757	MRI1	-0.189693
ENSG00000038002	AGA	-0.151821
ENSG00000038219	BOD1L1	-0.228072
ENSG00000038274	MAT2B	0.0354889
ENSG00000038358	EDC4	0.365144
ENSG00000038382	TRIO	0.486833
ENSG00000039123	MTREX	-0.11071
ENSG00000039523	RIPOR1	0.196488
ENSG00000039560	RAI14	0.343872
ENSG00000040275	SPDL1	0.650031
ENSG00000040633	PHF23	0.357645
ENSG00000041357	PSMA4	-0.229827
ENSG00000041802	LSG1	-0.1598
ENSG00000042493	CAPG	-0.222765
ENSG00000042753	AP2S1	0.334784
ENSG00000044090	CUL7	-0.161086
ENSG00000044115	CTNNA1	-0.0728781
ENSG00000044574	HSPA5	0.508634
ENSG00000047249	ATP6V1H	0.296962
ENSG00000047315	POLR2B	-0.0265663
ENSG00000047410	TPR	-0.167902
ENSG00000047579	DTNBP1	0.0697901
ENSG00000048544	MRPS10	-0.233766
ENSG00000048649	RSF1	-0.272526
ENSG00000048828	FAM120A	-0.180962
ENSG00000048991	R3HDM1	-0.368238
ENSG00000049239	H6PD	0.277017
ENSG00000049245	VAMP3	-0.365678
ENSG00000049323	LTBP1	-0.0927618
ENSG00000049541	RFC2	-0.305385
ENSG00000049618	ARID1B	0.134092
ENSG00000049656	CLPTM1L	-0.176964
ENSG00000049883	PTCD2	-0.159205
ENSG00000050327	ARHGEF5	0.375987
ENSG00000050748	MAPK9	-0.3054
ENSG00000050820	BCAR1	0.217874
ENSG00000051108	HERPUD1	-0.113178
ENSG00000051180	RAD51	0.644314
ENSG00000051382	PIK3CB	0.297143
ENSG00000051596	THOC3	-0.0641872
ENSG00000052723	SIKE1	-0.132438
ENSG00000052749	RRP12	0.198606
ENSG00000052802	MSMO1	0.103539
ENSG00000053372	MRTO4	-0.413698
ENSG00000053900	ANAPC4	-0.110854
ENSG00000054116	TRAPPC3	0.187863
ENSG00000054118	THRAP3	-0.0250366
ENSG00000054148	PHPT1	0.0189119
ENSG00000054267	ARID4B	0.00755442
ENSG00000054356	PTPRN	-0.435514
ENSG00000054598	FOXC1	0.502188
ENSG00000054654	SYNE2	0.213971
ENSG00000054965	FAM168A	0.422802
ENSG00000055044	NOP58	0.392909
ENSG00000055130	CUL1	0.335377
ENSG00000055147	FAM114A2	0.347215
ENSG00000055208	TAB2	0.0784525
ENSG00000055332	EIF2AK2	0.577737
ENSG00000055483	USP36	0.0983867
ENSG00000055917	PUM2	0.101216
ENSG00000055950	MRPL43	0.690175
ENSG00000056050	HPF1	0.237768
ENSG00000056277	ZNF280C	-0.147384
ENSG00000056586	RC3H2	0.131992
ENSG00000057019	DCBLD2	0.313334
ENSG00000057252	SOAT1	0.115883
ENSG00000057294	PKP2	-0.518853
ENSG00000057608	GDI2	-0.82452
ENSG00000057663	ATG5	0.33708
ENSG00000057935	MTA3	-0.191003
ENSG00000058063	ATP11B	0.129868
ENSG00000058262	SEC61A1	-0.271842
ENSG00000058272	PPP1R12A	0.0478401
ENSG00000058600	POLR3E	-0.48569
ENSG00000058729	RIOK2	-0.536616
ENSG00000058804	NDC1	-0.0979934
ENSG00000059122	FLYWCH1	0.361435
ENSG00000059588	TARBP1	-0.829423
ENSG00000059758	CDK17	-0.0464524
ENSG00000060069	CTDP1	0.141732
ENSG00000060138	YBX3	-0.772452
ENSG00000060237	WNK1	0.40304
ENSG00000060339	CCAR1	0.360286
ENSG00000060491	OGFR	0.0127433
ENSG00000060688	SNRNP40	0.337933
ENSG00000060749	QSER1	-0.404592
ENSG00000060762	MPC1	0.575424
ENSG00000060982	BCAT1	0.0119727
ENSG00000061676	NCKAP1	-0.191265
ENSG00000061794	MRPS35	-0.281646
ENSG00000061936	SFSWAP	0.288359
ENSG00000061938	TNK2	0.270617
ENSG00000061987	MON2	0.0481601
ENSG00000062194	GPBP1	0.532856
ENSG00000062485	CS	-0.346623
ENSG00000062598	ELMO2	0.150981
ENSG00000062650	WAPL	0.241257
ENSG00000062725	APPBP2	0.414307
ENSG00000062822	POLD1	0.0200708
ENSG00000063177	RPL18	-1.22939
ENSG00000063244	U2AF2	0.243638
ENSG00000063245	EPN1	-0.200858
ENSG00000063322	MED29	0.703677
ENSG00000063660	GPC1	0.0713525
ENSG00000063854	HAGH	-0.217019
ENSG00000063978	RNF4	0.473132
ENSG00000064012	CASP8	1.27176
ENSG00000064102	INTS13	0.225508
ENSG00000064313	TAF2	0.621443
ENSG00000064419	TNPO3	0.334266
ENSG00000064490	RFXANK	0.372138
ENSG00000064601	CTSA	-0.125553
ENSG00000064651	SLC12A2	0.433469
ENSG00000064666	CNN2	-0.543264
ENSG00000064703	DDX20	-0.808946
ENSG00000064932	SBNO2	-0.113911
ENSG00000064933	PMS1	-0.229235
ENSG00000064995	TAF11	-0.522787
ENSG00000065000	AP3D1	0.129082
ENSG00000065135	GNAI3	-0.175108
ENSG00000065150	IPO5	-1.20382
ENSG00000065154	OAT	0.292585
ENSG00000065183	WDR3	0.21449
ENSG00000065243	PKN2	-0.0425376
ENSG00000065268	WDR18	0.166453
ENSG00000065328	MCM10	0.302602
ENSG00000065427	KARS1	-0.723154
ENSG00000065485	PDIA5	0.0169403
ENSG00000065518	NDUFB4	-0.741418
ENSG00000065526	SPEN	0.58266
ENSG00000065548	ZC3H15	-0.500197
ENSG00000065559	MAP2K4	-0.448982
ENSG00000065613	SLK	0.444415
ENSG00000065665	SEC61A2	0.0233619
ENSG00000065809	FAM107B	0.455277
ENSG00000065833	ME1	-0.278473
ENSG00000065882	TBC1D1	0.0593903
ENSG00000065883	CDK13	0.0641055
ENSG00000065911	MTHFD2	-0.411772
ENSG00000066044	ELAVL1	0.277468
ENSG00000066084	DIP2B	-0.0187714
ENSG00000066136	NFYC	0.220897
ENSG00000066279	ASPM	0.154403
ENSG00000066322	ELOVL1	-0.253027
ENSG00000066379	ZNRD1	0.478185
ENSG00000066422	ZBTB11	0.26284
ENSG00000066557	LRRC40	-0.316612
ENSG00000066651	TRMT11	-0.365489
ENSG00000066654	THUMPD1	-0.211921
ENSG00000066739	ATG2B	0.546556
ENSG00000066777	ARFGEF1	-0.360259
ENSG00000066855	MTFR1	0.349081
ENSG00000067064	IDI1	0.0837471
ENSG00000067082	KLF6	0.677829
ENSG00000067113	PLPP1	0.127933
ENSG00000067141	NEO1	-0.272398
ENSG00000067167	TRAM1	0.201005
ENSG00000067177	PHKA1	0.416072
ENSG00000067182	TNFRSF1A	0.694219
ENSG00000067225	PKM	0.0363166
ENSG00000067248	DHX29	-0.181027
ENSG00000067334	DNTTIP2	-0.115005
ENSG00000067369	TP53BP1	-0.34492
ENSG00000067533	RRP15	0.384084
ENSG00000067560	RHOA	0.484748
ENSG00000067596	DHX8	0.423746
ENSG00000067646	ZFY	0.0973675
ENSG00000067704	IARS2	-0.172644
ENSG00000067829	IDH3G	-0.391924
ENSG00000067900	ROCK1	0.332595
ENSG00000067955	CBFB	0.331625
ENSG00000067992	PDK3	0.190797
ENSG00000068028	RASSF1	0.0503379
ENSG00000068097	HEATR6	-0.239125
ENSG00000068305	MEF2A	0.0576189
ENSG00000068308	OTUD5	0.178306
ENSG00000068323	TFE3	0.151455
ENSG00000068366	ACSL4	-0.107686
ENSG00000068394	GPKOW	0.414583
ENSG00000068438	FTSJ1	0.454424
ENSG00000068489	PRR11	0.398649
ENSG00000068650	ATP11A	0.202116
ENSG00000068654	POLR1A	0.116941
ENSG00000068697	LAPTM4A	0.309376
ENSG00000068745	IP6K2	-0.344707
ENSG00000068784	SRBD1	-0.157587
ENSG00000068796	KIF2A	-0.242437
ENSG00000068878	PSME4	-0.139379
ENSG00000068912	ERLEC1	0.279701
ENSG00000069248	NUP133	-0.331571
ENSG00000069275	NUCKS1	0.37771
ENSG00000069329	VPS35	-0.586586
ENSG00000069345	DNAJA2	-0.542515
ENSG00000069509	FUNDC1	0.460535
ENSG00000069849	ATP1B3	0.438073
ENSG00000069869	NEDD4	-0.293032
ENSG00000069956	MAPK6	0.29588
ENSG00000070010	UFD1	-0.135602
ENSG00000070018	LRP6	0.0654972
ENSG00000070047	PHRF1	0.297965
ENSG00000070061	ELP1	0.189564
ENSG00000070081	NUCB2	0.730776
ENSG00000070214	SLC44A1	-0.312285
ENSG00000070367	EXOC5	0.0811588
ENSG00000070413	DGCR2	0.459948
ENSG00000070423	RNF126	-0.42907
ENSG00000070444	MNT	0.640455
ENSG00000070495	JMJD6	-0.159462
ENSG00000070540	WIPI1	0.382017
ENSG00000070669	ASNS	0.135559
ENSG00000070770	CSNK2A2	-0.132232
ENSG00000070778	PTPN21	-0.177142
ENSG00000070785	EIF2B3	-0.225208
ENSG00000070814	TCOF1	0.236936
ENSG00000070831	CDC42	0.226168
ENSG00000070882	OSBPL3	0.574841
ENSG00000070950	RAD18	0.469685
ENSG00000070961	ATP2B1	0.585307
ENSG00000071051	NCK2	0.388097
ENSG00000071054	MAP4K4	-0.0396208
ENSG00000071127	WDR1	-0.354632
ENSG00000071205	ARHGAP10	-0.336751
ENSG00000071243	ING3	0.166821
ENSG00000071462	BUD23	0.28142
ENSG00000071537	SEL1L	0.503488
ENSG00000071539	TRIP13	0.0366593
ENSG00000071553	ATP6AP1	0.232917
ENSG00000071564	TCF3	0.31258
ENSG00000071626	DAZAP1	-0.248512
ENSG00000071655	MBD3	0.829254
ENSG00000071794	HLTF	-0.0597446
ENSG00000071859	FAM50A	0.0850051
ENSG00000071894	CPSF1	-0.0161989
ENSG00000071994	PDCD2	-0.78669
ENSG00000072062	PRKACA	0.100689
ENSG00000072110	ACTN1	0.378067
ENSG00000072134	EPN2	0.16131
ENSG00000072274	TFRC	0.0694934
ENSG00000072310	SREBF1	-0.352914
ENSG00000072364	AFF4	0.0635192
ENSG00000072415	MPP5	0.465934
ENSG00000072501	SMC1A	-0.396778
ENSG00000072506	HSD17B10	-0.515209
ENSG00000072518	MARK2	0.492205
ENSG00000072571	HMMR	0.307194
ENSG00000072682	P4HA2	0.650801
ENSG00000072736	NFATC3	0.14368
ENSG00000072756	TRNT1	0.0190824
ENSG00000072778	ACADVL	-0.00785289
ENSG00000072803	FBXW11	0.24284
ENSG00000072864	NDE1	-0.0113692
ENSG00000072958	AP1M1	-0.166385
ENSG00000073050	XRCC1	0.00457234
ENSG00000073060	SCARB1	-0.0510987
ENSG00000073111	MCM2	-0.0533711
ENSG00000073536	NLE1	-0.240746
ENSG00000073584	SMARCE1	0.171926
ENSG00000073614	KDM5A	0.317215
ENSG00000073711	PPP2R3A	0.778046
ENSG00000073712	FERMT2	-0.0786217
ENSG00000073737	DHRS9	0.79488
ENSG00000073792	IGF2BP2	-0.312136
ENSG00000073921	PICALM	0.291852
ENSG00000073969	NSF	-0.0824977
ENSG00000074071	MRPS34	0.20329
ENSG00000074201	CLNS1A	-0.173166
ENSG00000074266	EED	-0.19932
ENSG00000074319	TSG101	-0.357469
ENSG00000074356	NCBP3	-0.0819501
ENSG00000074603	DPP8	0.284896
ENSG00000074695	LMAN1	-0.337102
ENSG00000074696	HACD3	0.277889
ENSG00000074842	MYDGF	-0.206596
ENSG00000075089	ACTR6	0.893132
ENSG00000075131	TIPIN	0.533309
ENSG00000075188	NUP37	0.151126
ENSG00000075213	SEMA3A	0.0820718
ENSG00000075218	GTSE1	0.644082
ENSG00000075223	SEMA3C	0.00569655
ENSG00000075239	ACAT1	-0.209221
ENSG00000075240	GRAMD4	-0.227707
ENSG00000075292	ZNF638	0.0476316
ENSG00000075391	RASAL2	0.469639
ENSG00000075413	MARK3	-0.0295927
ENSG00000075415	SLC25A3	-0.685515
ENSG00000075420	FNDC3B	-0.351874
ENSG00000075539	FRYL	0.490721
ENSG00000075568	TMEM131	0.19978
ENSG00000075618	FSCN1	0.537013
ENSG00000075624	ACTB	0.154686
ENSG00000075711	DLG1	-0.0758929
ENSG00000075785	RAB7A	0.45793
ENSG00000075914	EXOSC7	0.0952656
ENSG00000075945	KIFAP3	-0.167796
ENSG00000076003	MCM6	0.0863823
ENSG00000076043	REXO2	-0.0364452
ENSG00000076108	BAZ2A	0.0418975
ENSG00000076201	PTPN23	0.143657
ENSG00000076242	MLH1	0.0998677
ENSG00000076382	SPAG5	0.171307
ENSG00000076513	ANKRD13A	0.582648
ENSG00000076685	NT5C2	-0.0553952
ENSG00000076706	MCAM	-0.0608991
ENSG00000076716	GPC4	0.572726
ENSG00000076924	XAB2	0.0593146
ENSG00000076984	MAP2K7	-0.183521
ENSG00000077097	TOP2B	0.439232
ENSG00000077147	TM9SF3	-0.180872
ENSG00000077150	NFKB2	-0.231872
ENSG00000077232	DNAJC10	0.0968062
ENSG00000077235	GTF3C1	0.23031
ENSG00000077254	USP33	-0.140282
ENSG00000077312	SNRPA	0.436733
ENSG00000077348	EXOSC5	-0.0393361
ENSG00000077380	DYNC1I2	0.0534732
ENSG00000077420	APBB1IP	-0.236114
ENSG00000077549	CAPZB	-0.315515
ENSG00000077684	JADE1	0.208172
ENSG00000077721	UBE2A	-0.247947
ENSG00000077782	FGFR1	0.704094
ENSG00000078124	ACER3	0.0421202
ENSG00000078140	UBE2K	0.265739
ENSG00000078142	PIK3C3	0.0839362
ENSG00000078177	N4BP2	0.203644
ENSG00000078246	TULP3	-0.0463513
ENSG00000078269	SYNJ2	0.18523
ENSG00000078304	PPP2R5C	-0.00155016
ENSG00000078369	GNB1	0.137292
ENSG00000078618	NRDC	-0.25392
ENSG00000078668	VDAC3	-0.158796
ENSG00000078674	PCM1	0.133136
ENSG00000078687	TNRC6C	0.193805
ENSG00000078699	CBFA2T2	0.611295
ENSG00000078808	SDF4	0.0699022
ENSG00000078902	TOLLIP	0.0834695
ENSG00000079134	THOC1	-0.236634
ENSG00000079246	XRCC5	-0.350184
ENSG00000079332	SAR1A	-0.0545704
ENSG00000079459	FDFT1	0.0830204
ENSG00000079462	PAFAH1B3	0.0972144
ENSG00000079616	KIF22	0.375268
ENSG00000079739	PGM1	-0.0816712
ENSG00000079785	DDX1	-0.424912
ENSG00000079805	DNM2	0.127787
ENSG00000079819	EPB41L2	-0.110646
ENSG00000080345	RIF1	0.19987
ENSG00000080371	RAB21	0.261704
ENSG00000080608	PUM3	0.00557428
ENSG00000080802	CNOT4	0.293223
ENSG00000080819	CPOX	-0.0915145
ENSG00000080822	CLDND1	0.0466355
ENSG00000080986	NDC80	-0.176624
ENSG00000081014	AP4E1	-0.137567
ENSG00000081019	RSBN1	0.212356
ENSG00000081026	MAGI3	0.242739
ENSG00000081154	PCNP	-0.121602
ENSG00000081307	UBA5	0.32466
ENSG00000081320	STK17B	0.435781
ENSG00000081760	AACS	-0.11499
ENSG00000082153	BZW1	0.359091
ENSG00000082212	ME2	-0.520282
ENSG00000082438	COBLL1	-0.108999
ENSG00000082515	MRPL22	0.359263
ENSG00000082516	GEMIN5	-0.369307
ENSG00000082641	NFE2L1	0.519011
ENSG00000082701	GSK3B	0.606719
ENSG00000082781	ITGB5	0.453013
ENSG00000082805	ERC1	0.200382
ENSG00000082898	XPO1	0.131552
ENSG00000082996	RNF13	0.182989
ENSG00000083097	DOP1A	0.415188
ENSG00000083168	KAT6A	0.550205
ENSG00000083223	TUT7	0.36649
ENSG00000083444	PLOD1	-0.408975
ENSG00000083520	DIS3	-0.405695
ENSG00000083535	PIBF1	0.37425
ENSG00000083544	TDRD3	0.465608
ENSG00000083635	NUFIP1	0.0773861
ENSG00000083642	PDS5B	-0.0612604
ENSG00000083720	OXCT1	-0.213502
ENSG00000083845	RPS5	-1.70611
ENSG00000083857	FAT1	0.457619
ENSG00000083896	YTHDC1	0.727635
ENSG00000083937	CHMP2B	0.075957
ENSG00000084072	PPIE	0.386509
ENSG00000084073	ZMPSTE24	0.043281
ENSG00000084090	STARD7	0.692713
ENSG00000084092	NOA1	0.268769
ENSG00000084093	REST	-0.21433
ENSG00000084207	GSTP1	-0.0650619
ENSG00000084234	APLP2	-0.103736
ENSG00000084636	COL16A1	0.0391709
ENSG00000084652	TXLNA	-0.0425457
ENSG00000084733	RAB10	0.579522
ENSG00000084754	HADHA	-0.0594077
ENSG00000084774	CAD	0.0471563
ENSG00000085224	ATRX	0.277284
ENSG00000085377	PREP	-0.400415
ENSG00000085382	HACE1	0.498678
ENSG00000085415	SEH1L	0.0789604
ENSG00000085491	SLC25A24	-0.0896172
ENSG00000085511	MAP3K4	-0.271177
ENSG00000085563	ABCB1	-1.0552
ENSG00000085662	AKR1B1	-1.17073
ENSG00000085719	CPNE3	0.0955808
ENSG00000085721	RRN3	0.153817
ENSG00000085733	CTTN	0.156871
ENSG00000085760	MTIF2	0.462149
ENSG00000085788	DDHD2	-0.161898
ENSG00000085872	CHERP	-0.227441
ENSG00000086062	B4GALT1	0.476954
ENSG00000086065	CHMP5	0.000495117
ENSG00000086102	NFX1	-0.317295
ENSG00000086189	DIMT1	-0.164012
ENSG00000086200	IPO11	-0.0800392
ENSG00000086232	EIF2AK1	0.108108
ENSG00000086475	SEPHS1	0.359036
ENSG00000086504	MRPL28	0.214836
ENSG00000086589	RBM22	0.149937
ENSG00000086666	ZFAND6	0.255852
ENSG00000086758	HUWE1	0.393882
ENSG00000086827	ZW10	0.0958488
ENSG00000087077	TRIP6	0.501484
ENSG00000087086	FTL	0.370483
ENSG00000087087	SRRT	0.183799
ENSG00000087088	BAX	0.300619
ENSG00000087111	PIGS	-0.531666
ENSG00000087191	PSMC5	-0.126823
ENSG00000087245	MMP2	0.45111
ENSG00000087263	OGFOD1	0.355135
ENSG00000087269	NOP14	-0.100743
ENSG00000087274	ADD1	-0.296752
ENSG00000087302	RTRAF	-1.15322
ENSG00000087365	SF3B2	-0.0494947
ENSG00000087460	GNAS	-0.173612
ENSG00000087470	DNM1L	-0.0975345
ENSG00000087502	ERGIC2	0.459494
ENSG00000087586	AURKA	-0.0312575
ENSG00000088035	ALG6	0.146346
ENSG00000088038	CNOT3	0.466148
ENSG00000088205	DDX18	-0.0429912
ENSG00000088247	KHSRP	-0.541254
ENSG00000088256	GNA11	-0.130823
ENSG00000088325	TPX2	0.419868
ENSG00000088356	PDRG1	-0.129039
ENSG00000088756	ARHGAP28	0.0870284
ENSG00000088766	CRLS1	0.352629
ENSG00000088812	ATRN	-0.254192
ENSG00000088833	NSFL1C	-0.11792
ENSG00000088888	MAVS	-0.216254
ENSG00000088930	XRN2	-0.430978
ENSG00000088986	DYNLL1	0.157703
ENSG00000089006	SNX5	-1.01198
ENSG00000089009	RPL6	-1.41999
ENSG00000089048	ESF1	0.681829
ENSG00000089053	ANAPC5	-0.270612
ENSG00000089154	GCN1	-0.623396
ENSG00000089159	PXN	-0.11512
ENSG00000089195	TRMT6	-0.073418
ENSG00000089234	BRAP	-0.324689
ENSG00000089248	ERP29	-0.506231
ENSG00000089280	FUS	0.506363
ENSG00000089486	CDIP1	0.27382
ENSG00000089597	GANAB	-0.10663
ENSG00000089685	BIRC5	0.273228
ENSG00000089693	MLF2	0.440185
ENSG00000089737	DDX24	0.132703
ENSG00000089818	NECAP1	-0.233488
ENSG00000090054	SPTLC1	-0.0121839
ENSG00000090060	PAPOLA	-0.114286
ENSG00000090097	PCBP4	0.267197
ENSG00000090263	MRPS33	0.341608
ENSG00000090266	NDUFB2	0.317696
ENSG00000090273	NUDC	0.353946
ENSG00000090316	MAEA	-0.24278
ENSG00000090447	TFAP4	-0.0656295
ENSG00000090487	SPG21	0.415976
ENSG00000090615	GOLGA3	0.233219
ENSG00000090621	PABPC4	-1.0325
ENSG00000090686	USP48	0.687025
ENSG00000090857	PDPR	-0.717173
ENSG00000090861	AARS1	0.227106
ENSG00000090863	GLG1	-0.306549
ENSG00000090889	KIF4A	0.170153
ENSG00000090905	TNRC6A	0.253695
ENSG00000090989	EXOC1	0.404262
ENSG00000091127	PUS7	-0.0384864
ENSG00000091136	LAMB1	-0.322245
ENSG00000091140	DLD	0.0520106
ENSG00000091164	TXNL1	-0.0488547
ENSG00000091409	ITGA6	-0.34282
ENSG00000091436	MAP3K20	0.456633
ENSG00000091483	FH	-0.343898
ENSG00000091527	CDV3	0.128764
ENSG00000091542	ALKBH5	0.516357
ENSG00000091640	SPAG7	0.425644
ENSG00000091651	ORC6	-0.164394
ENSG00000091656	ZFHX4	0.715286
ENSG00000091732	ZC3HC1	0.0469521
ENSG00000092010	PSME1	-0.233574
ENSG00000092020	PPP2R3C	-0.0763793
ENSG00000092108	SCFD1	-0.182727
ENSG00000092140	G2E3	0.176384
ENSG00000092148	HECTD1	0.151817
ENSG00000092201	SUPT16H	0.128594
ENSG00000092203	TOX4	0.305645
ENSG00000092439	TRPM7	-0.0901374
ENSG00000092470	WDR76	0.766441
ENSG00000092531	SNAP23	0.243696
ENSG00000092607	TBX15	0.677225
ENSG00000092621	PHGDH	-0.170173
ENSG00000092820	EZR	-0.355865
ENSG00000092841	MYL6	-0.181491
ENSG00000092853	CLSPN	0.0200778
ENSG00000092964	DPYSL2	0.421823
ENSG00000093000	NUP50	0.0912092
ENSG00000093009	CDC45	0.473419
ENSG00000093010	COMT	0.322656
ENSG00000093144	ECHDC1	0.269824
ENSG00000093167	LRRFIP2	0.0951667
ENSG00000094631	HDAC6	0.285877
ENSG00000094804	CDC6	-0.115886
ENSG00000094880	CDC23	0.119611
ENSG00000094914	AAAS	0.313133
ENSG00000094916	CBX5	0.415776
ENSG00000095002	MSH2	-0.356411
ENSG00000095139	ARCN1	-0.0756967
ENSG00000095261	PSMD5	-0.576807
ENSG00000095319	NUP188	0.312479
ENSG00000095380	NANS	-0.223281
ENSG00000095485	CWF19L1	0.145768
ENSG00000095564	BTAF1	-0.155084
ENSG00000095787	WAC	0.42663
ENSG00000095906	NUBP2	0.214936
ENSG00000096060	FKBP5	0.358707
ENSG00000096063	SRPK1	-0.169432
ENSG00000096080	MRPS18A	0.257442
ENSG00000096384	HSP90AB1	-1.19062
ENSG00000096401	CDC5L	0.175083
ENSG00000096433	ITPR3	-0.199243
ENSG00000096717	SIRT1	-0.342775
ENSG00000096746	HNRNPH3	0.817061
ENSG00000096872	IFT74	-0.533699
ENSG00000097007	ABL1	0.236495
ENSG00000097021	ACOT7	-0.376828
ENSG00000097033	SH3GLB1	-0.24503
ENSG00000099194	SCD	0.677296
ENSG00000099203	TMED1	0.185304
ENSG00000099219	ERMP1	0.0702546
ENSG00000099246	RAB18	0.166792
ENSG00000099284	MACROH2A2	0.326487
ENSG00000099331	MYO9B	0.254407
ENSG00000099341	PSMD8	-0.594586
ENSG00000099622	CIRBP	-0.306683
ENSG00000099624	ATP5F1D	-0.271108
ENSG00000099783	HNRNPM	0.0840657
ENSG00000099795	NDUFB7	0.0148422
ENSG00000099797	TECR	-0.036577
ENSG00000099800	TIMM13	0.256618
ENSG00000099810	MTAP	-0.301111
ENSG00000099817	POLR2E	-0.0324498
ENSG00000099860	GADD45B	0.445798
ENSG00000099901	RANBP1	-0.0297997
ENSG00000099942	CRKL	0.742538
ENSG00000099949	LZTR1	-0.114993
ENSG00000099956	SMARCB1	-0.0931957
ENSG00000099968	BCL2L13	0.205927
ENSG00000099991	CABIN1	0.445226
ENSG00000099995	SF3A1	0.177538
ENSG00000100023	PPIL2	-0.109652
ENSG00000100029	PES1	-0.099327
ENSG00000100030	MAPK1	0.558109
ENSG00000100034	PPM1F	-0.0372098
ENSG00000100036	SLC35E4	0.768959
ENSG00000100038	TOP3B	0.206021
ENSG00000100083	GGA1	0.0807986
ENSG00000100084	HIRA	0.39956
ENSG00000100097	LGALS1	-0.276248
ENSG00000100106	TRIOBP	0.0613913
ENSG00000100109	TFIP11	0.27867
ENSG00000100129	EIF3L	-0.776326
ENSG00000100142	POLR2F	0.181002
ENSG00000100201	DDX17	-0.0671677
ENSG00000100207	TCF20	0.0591342
ENSG00000100216	TOMM22	-0.21135
ENSG00000100220	RTCB	-0.321704
ENSG00000100221	JOSD1	0.625808
ENSG00000100226	GTPBP1	0.0766927
ENSG00000100227	POLDIP3	0.0832282
ENSG00000100241	SBF1	-0.0857421
ENSG00000100242	SUN2	0.128178
ENSG00000100243	CYB5R3	0.373123
ENSG00000100258	LMF2	-0.271961
ENSG00000100266	PACSIN2	0.537891
ENSG00000100280	AP1B1	-0.0842462
ENSG00000100281	HMGXB4	0.947265
ENSG00000100292	HMOX1	0.592507
ENSG00000100296	THOC5	-0.554868
ENSG00000100297	MCM5	0.0665874
ENSG00000100300	TSPO	0.174614
ENSG00000100304	TTLL12	-0.110226
ENSG00000100320	RBFOX2	0.523972
ENSG00000100325	ASCC2	0.168092
ENSG00000100330	MTMR3	0.32106
ENSG00000100345	MYH9	-0.0201546
ENSG00000100347	SAMM50	0.00342238
ENSG00000100348	TXN2	-0.0642727
ENSG00000100353	EIF3D	-0.287528
ENSG00000100354	TNRC6B	0.452898
ENSG00000100372	SLC25A17	-0.246204
ENSG00000100380	ST13	-0.518059
ENSG00000100387	RBX1	0.112004
ENSG00000100393	EP300	0.159785
ENSG00000100395	L3MBTL2	0.452613
ENSG00000100401	RANGAP1	0.390351
ENSG00000100403	ZC3H7B	0.191836
ENSG00000100410	PHF5A	0.276596
ENSG00000100412	ACO2	0.0277527
ENSG00000100413	POLR3H	0.548582
ENSG00000100418	DESI1	0.0070427
ENSG00000100425	BRD1	0.367165
ENSG00000100442	FKBP3	0.0302266
ENSG00000100462	PRMT5	0.0929817
ENSG00000100479	POLE2	0.333495
ENSG00000100519	PSMC6	-0.516824
ENSG00000100522	GNPNAT1	0.0494477
ENSG00000100528	CNIH1	-0.859201
ENSG00000100554	ATP6V1D	-0.0143934
ENSG00000100567	PSMA3	-0.109993
ENSG00000100591	AHSA1	0.390298
ENSG00000100596	SPTLC2	-0.0753746
ENSG00000100600	LGMN	0.117104
ENSG00000100601	ALKBH1	0.406031
ENSG00000100603	SNW1	-0.212673
ENSG00000100614	PPM1A	0.0895595
ENSG00000100632	ERH	0.229478
ENSG00000100644	HIF1A	0.247843
ENSG00000100650	SRSF5	0.465264
ENSG00000100664	EIF5	0.30103
ENSG00000100697	DICER1	0.967773
ENSG00000100714	MTHFD1	0.0503506
ENSG00000100722	ZC3H14	-0.624627
ENSG00000100749	VRK1	0.151296
ENSG00000100764	PSMC1	-0.319185
ENSG00000100796	PPP4R3A	0.469425
ENSG00000100804	PSMB5	0.0182636
ENSG00000100811	YY1	-0.240338
ENSG00000100813	ACIN1	0.0552625
ENSG00000100823	APEX1	0.207232
ENSG00000100852	ARHGAP5	0.312654
ENSG00000100865	CINP	-0.0131713
ENSG00000100888	CHD8	0.533773
ENSG00000100889	PCK2	-0.47448
ENSG00000100902	PSMA6	0.145152
ENSG00000100906	NFKBIA	0.472957
ENSG00000100911	PSME2	-0.141995
ENSG00000100934	SEC23A	-0.304861
ENSG00000100938	GMPR2	-0.20214
ENSG00000100941	PNN	0.0632195
ENSG00000100983	GSS	-0.155127
ENSG00000100991	TRPC4AP	-0.555653
ENSG00000100994	PYGB	0.0496556
ENSG00000100997	ABHD12	-0.409568
ENSG00000101003	GINS1	0.73316
ENSG00000101040	ZMYND8	0.0769278
ENSG00000101052	IFT52	-0.176104
ENSG00000101057	MYBL2	0.374642
ENSG00000101079	NDRG3	0.510873
ENSG00000101109	STK4	0.685097
ENSG00000101126	ADNP	0.379619
ENSG00000101132	PFDN4	0.155136
ENSG00000101138	CSTF1	0.110944
ENSG00000101146	RAE1	0.0107794
ENSG00000101150	TPD52L2	-0.125785
ENSG00000101152	DNAJC5	-0.00910963
ENSG00000101158	NELFCD	0.264003
ENSG00000101160	CTSZ	-0.0858062
ENSG00000101161	PRPF6	-0.0639159
ENSG00000101166	PRELID3B	-0.590706
ENSG00000101182	PSMA7	-0.137264
ENSG00000101191	DIDO1	0.265045
ENSG00000101193	GID8	0.471434
ENSG00000101199	ARFGAP1	0.556161
ENSG00000101216	GMEB2	-0.241644
ENSG00000101220	C20orf27	0.33581
ENSG00000101224	CDC25B	0.121421
ENSG00000101246	ARFRP1	0.0202548
ENSG00000101290	CDS2	-0.156927
ENSG00000101310	SEC23B	-0.0923951
ENSG00000101343	CRNKL1	0.447832
ENSG00000101347	SAMHD1	0.0281859
ENSG00000101361	NOP56	0.289449
ENSG00000101365	IDH3B	-0.344432
ENSG00000101367	MAPRE1	-0.07678
ENSG00000101407	TTI1	-0.284255
ENSG00000101413	RPRD1B	0.33767
ENSG00000101421	CHMP4B	0.0736932
ENSG00000101439	CST3	0.654552
ENSG00000101447	FAM83D	0.382317
ENSG00000101452	DHX35	0.35694
ENSG00000101457	DNTTIP1	-0.216406
ENSG00000101460	MAP1LC3A	-0.228873
ENSG00000101464	PIGU	0.105903
ENSG00000101474	APMAP	0.177505
ENSG00000101544	ADNP2	0.188934
ENSG00000101557	USP14	-0.140726
ENSG00000101558	VAPA	0.0895719
ENSG00000101574	METTL4	-0.461563
ENSG00000101608	MYL12A	0.196684
ENSG00000101639	CEP192	-0.0550055
ENSG00000101654	RNMT	0.152298
ENSG00000101752	MIB1	-0.267116
ENSG00000101782	RIOK3	-0.61491
ENSG00000101811	CSTF2	-0.138464
ENSG00000101856	PGRMC1	0.0107419
ENSG00000101868	POLA1	-0.0955539
ENSG00000101882	NKAP	-0.132038
ENSG00000101911	PRPS2	-0.377536
ENSG00000101945	SUV39H1	0.371964
ENSG00000101966	XIAP	0.107197
ENSG00000101972	STAG2	0.200086
ENSG00000101974	ATP11C	0.182205
ENSG00000101997	CCDC22	-0.165428
ENSG00000102007	PLP2	-0.252491
ENSG00000102024	PLS3	-0.00644234
ENSG00000102030	NAA10	-0.612457
ENSG00000102034	ELF4	0.745341
ENSG00000102054	RBBP7	0.519593
ENSG00000102081	FMR1	0.117819
ENSG00000102103	PQBP1	0.344282
ENSG00000102119	EMD	-0.0417748
ENSG00000102144	PGK1	-0.131216
ENSG00000102158	MAGT1	0.332715
ENSG00000102178	UBL4A	-0.680739
ENSG00000102189	EEA1	0.279909
ENSG00000102225	CDK16	0.444239
ENSG00000102241	HTATSF1	0.0583793
ENSG00000102265	TIMP1	-0.350675
ENSG00000102317	RBM3	-0.355085
ENSG00000102384	CENPI	0.228131
ENSG00000102390	PBDC1	0.105214
ENSG00000102471	NDFIP2	-0.4147
ENSG00000102531	FNDC3A	0.237082
ENSG00000102554	KLF5	0.732279
ENSG00000102572	STK24	0.312279
ENSG00000102595	UGGT2	-0.0517881
ENSG00000102606	ARHGEF7	0.228501
ENSG00000102710	SUPT20H	-0.287544
ENSG00000102738	MRPS31	-0.268477
ENSG00000102753	KPNA3	-0.530197
ENSG00000102786	INTS6	0.531231
ENSG00000102854	MSLN	-0.489719
ENSG00000102858	MGRN1	0.138004
ENSG00000102900	NUP93	0.0156751
ENSG00000102901	CENPT	0.0826566
ENSG00000102908	NFAT5	0.380353
ENSG00000102910	LONP2	0.318512
ENSG00000102921	N4BP1	0.377983
ENSG00000102931	ARL2BP	0.491628
ENSG00000102977	ACD	0.098781
ENSG00000102978	POLR2C	-0.360912
ENSG00000103018	CYB5B	0.0539899
ENSG00000103035	PSMD7	0.27379
ENSG00000103043	VAC14	0.203695
ENSG00000103047	TANGO6	-0.0252078
ENSG00000103051	COG4	-0.109453
ENSG00000103061	SLC7A6OS	0.168561
ENSG00000103064	SLC7A6	-0.149517
ENSG00000103091	WDR59	-0.0137643
ENSG00000103126	AXIN1	0.364924
ENSG00000103194	USP10	0.0340814
ENSG00000103197	TSC2	-0.528049
ENSG00000103222	ABCC1	-0.125877
ENSG00000103249	CLCN7	0.194562
ENSG00000103257	SLC7A5	-0.134176
ENSG00000103266	STUB1	0.233687
ENSG00000103274	NUBP1	-0.595081
ENSG00000103275	UBE2I	0.148375
ENSG00000103335	PIEZO1	-0.423767
ENSG00000103342	GSPT1	0.178736
ENSG00000103353	UBFD1	0.190101
ENSG00000103363	ELOB	0.0635374
ENSG00000103365	GGA2	-0.25169
ENSG00000103415	HMOX2	0.439194
ENSG00000103423	DNAJA3	0.0128996
ENSG00000103495	MAZ	0.478136
ENSG00000103502	CDIPT	0.320479
ENSG00000103507	BCKDK	0.400611
ENSG00000103544	VPS35L	-0.162066
ENSG00000103549	RNF40	0.292482
ENSG00000103550	KNOP1	0.44281
ENSG00000103653	CSK	0.485236
ENSG00000103657	HERC1	0.408552
ENSG00000103769	RAB11A	-0.221056
ENSG00000103932	RPAP1	0.209591
ENSG00000103966	EHD4	0.134861
ENSG00000103978	TMEM87A	-0.0190564
ENSG00000103994	ZNF106	0.205691
ENSG00000104064	GABPB1	0.39853
ENSG00000104067	TJP1	0.226847
ENSG00000104142	VPS18	0.880446
ENSG00000104147	OIP5	0.504413
ENSG00000104154	SLC30A4	0.147566
ENSG00000104164	BLOC1S6	0.316765
ENSG00000104177	MYEF2	-0.190774
ENSG00000104228	TRIM35	0.0743247
ENSG00000104299	INTS9	-0.207061
ENSG00000104313	EYA1	0.379601
ENSG00000104320	NBN	-0.0105181
ENSG00000104325	DECR1	0.423853
ENSG00000104331	IMPAD1	0.191788
ENSG00000104356	POP1	-0.390743
ENSG00000104368	PLAT	-0.418615
ENSG00000104375	STK3	0.299375
ENSG00000104388	RAB2A	0.0977723
ENSG00000104408	EIF3E	-0.639118
ENSG00000104412	EMC2	0.220909
ENSG00000104419	NDRG1	0.170225
ENSG00000104427	ZC2HC1A	-0.188558
ENSG00000104442	ARMC1	-0.0327468
ENSG00000104447	TRPS1	0.503994
ENSG00000104517	UBR5	0.0408809
ENSG00000104522	TSTA3	-0.0663366
ENSG00000104524	PYCR3	-0.410569
ENSG00000104529	EEF1D	-0.429947
ENSG00000104549	SQLE	0.38474
ENSG00000104613	INTS10	-0.592603
ENSG00000104626	ERI1	0.333538
ENSG00000104635	SLC39A14	0.628247
ENSG00000104643	MTMR9	0.13539
ENSG00000104660	LEPROTL1	0.0953345
ENSG00000104671	DCTN6	-0.206378
ENSG00000104695	PPP2CB	0.33493
ENSG00000104723	TUSC3	-0.27119
ENSG00000104728	ARHGEF10	0.107682
ENSG00000104731	KLHDC4	0.0868653
ENSG00000104738	MCM4	0.240312
ENSG00000104756	KCTD9	-0.226258
ENSG00000104763	ASAH1	-0.365676
ENSG00000104765	BNIP3L	0.258971
ENSG00000104805	NUCB1	0.224253
ENSG00000104812	GYS1	0.52562
ENSG00000104852	SNRNP70	0.358608
ENSG00000104853	CLPTM1	-1.04775
ENSG00000104885	DOT1L	0.0378446
ENSG00000104886	PLEKHJ1	0.25817
ENSG00000104889	RNASEH2A	-0.202218
ENSG00000104897	SF3A2	0.05009
ENSG00000104904	OAZ1	0.323473
ENSG00000104907	TRMT1	-0.493615
ENSG00000104960	PTOV1	0.148703
ENSG00000104969	SGTA	0.105843
ENSG00000104973	MED25	0.11054
ENSG00000104979	C19orf53	0.0443372
ENSG00000104980	TIMM44	-0.266824
ENSG00000105011	ASF1B	0.390915
ENSG00000105058	FAM32A	0.285128
ENSG00000105063	PPP6R1	0.541256
ENSG00000105127	AKAP8	-0.247604
ENSG00000105137	SYDE1	0.139383
ENSG00000105171	POP4	0.289708
ENSG00000105173	CCNE1	-0.552903
ENSG00000105176	URI1	-0.37233
ENSG00000105185	PDCD5	0.00695806
ENSG00000105193	RPS16	-1.33956
ENSG00000105197	TIMM50	-0.176725
ENSG00000105202	FBL	0.0449857
ENSG00000105220	GPI	-0.733876
ENSG00000105221	AKT2	1.10668
ENSG00000105229	PIAS4	0.10151
ENSG00000105254	TBCB	-0.40164
ENSG00000105298	CACTIN	0.565221
ENSG00000105321	CCDC9	0.557422
ENSG00000105323	HNRNPUL1	0.19626
ENSG00000105325	FZR1	0.674749
ENSG00000105355	PLIN3	0.0611888
ENSG00000105364	MRPL4	0.0995606
ENSG00000105372	RPS19	-2.34183
ENSG00000105379	ETFB	0.106365
ENSG00000105393	BABAM1	-0.0049627
ENSG00000105401	CDC37	-0.283991
ENSG00000105402	NAPA	-0.0856211
ENSG00000105426	PTPRS	-0.62481
ENSG00000105438	KDELR1	-0.374637
ENSG00000105443	CYTH2	-0.0433975
ENSG00000105447	GRWD1	0.221953
ENSG00000105486	LIG1	0.187981
ENSG00000105568	PPP2R1A	-0.0445032
ENSG00000105576	TNPO2	0.124069
ENSG00000105583	WDR83OS	0.0840814
ENSG00000105618	PRPF31	0.263207
ENSG00000105640	RPL18A	-1.89117
ENSG00000105656	ELL	0.248234
ENSG00000105669	COPE	0.322003
ENSG00000105671	DDX49	-0.34399
ENSG00000105677	TMEM147	0.0579331
ENSG00000105701	FKBP8	0.184003
ENSG00000105705	SUGP1	-0.111227
ENSG00000105722	ERF	-0.0108834
ENSG00000105723	GSK3A	0.093245
ENSG00000105726	ATP13A1	-0.640267
ENSG00000105793	GTPBP10	0.587437
ENSG00000105810	CDK6	0.739862
ENSG00000105819	PMPCB	-0.264738
ENSG00000105821	DNAJC2	-0.547645
ENSG00000105835	NAMPT	-0.0870823
ENSG00000105849	TWISTNB	0.0134516
ENSG00000105854	PON2	-0.123237
ENSG00000105856	HBP1	0.610099
ENSG00000105887	MTPN	0.475871
ENSG00000105926	MPP6	0.0114857
ENSG00000105939	ZC3HAV1	-0.211464
ENSG00000105953	OGDH	0.217023
ENSG00000105968	H2AZ2	0.402966
ENSG00000105971	CAV2	0.169884
ENSG00000105974	CAV1	0.244353
ENSG00000105976	MET	0.649884
ENSG00000105993	DNAJB6	-0.0138879
ENSG00000106028	SSBP1	0.355875
ENSG00000106049	HIBADH	-0.189383
ENSG00000106052	TAX1BP1	0.150706
ENSG00000106070	GRB10	0.338459
ENSG00000106105	GARS1	-0.0623407
ENSG00000106144	CASP2	0.207487
ENSG00000106153	CHCHD2	0.0446947
ENSG00000106244	PDAP1	0.210769
ENSG00000106245	BUD31	0.458773
ENSG00000106261	ZKSCAN1	0.320521
ENSG00000106263	EIF3B	-0.194952
ENSG00000106299	WASL	0.25254
ENSG00000106305	AIMP2	-0.0376593
ENSG00000106333	PCOLCE	-0.132783
ENSG00000106344	RBM28	-0.0171281
ENSG00000106348	IMPDH1	0.154809
ENSG00000106355	LSM5	-0.165955
ENSG00000106366	SERPINE1	0.479344
ENSG00000106367	AP1S1	0.460772
ENSG00000106397	PLOD3	-0.29283
ENSG00000106399	RPA3	0.0915057
ENSG00000106400	ZNHIT1	-0.276894
ENSG00000106443	PHF14	0.183162
ENSG00000106459	NRF1	0.185529
ENSG00000106460	TMEM106B	0.352182
ENSG00000106462	EZH2	-0.320662
ENSG00000106554	CHCHD3	-1.03134
ENSG00000106565	TMEM176B	0.204898
ENSG00000106571	GLI3	0.351202
ENSG00000106591	MRPL32	-0.610169
ENSG00000106608	URGCP	0.389805
ENSG00000106615	RHEB	0.175712
ENSG00000106624	AEBP1	0.327874
ENSG00000106628	POLD2	-0.484296
ENSG00000106636	YKT6	0.317973
ENSG00000106682	EIF4H	-0.0711497
ENSG00000106723	SPIN1	0.298706
ENSG00000106772	PRUNE2	0.42767
ENSG00000106803	SEC61B	0.111416
ENSG00000106809	OGN	0.191768
ENSG00000107020	PLGRKT	0.795105
ENSG00000107036	RIC1	-0.10588
ENSG00000107130	NCS1	0.543759
ENSG00000107164	FUBP3	-0.267532
ENSG00000107175	CREB3	-0.15162
ENSG00000107186	MPDZ	0.577807
ENSG00000107223	EDF1	-0.230412
ENSG00000107262	BAG1	-0.133794
ENSG00000107263	RAPGEF1	0.328981
ENSG00000107290	SETX	0.229227
ENSG00000107341	UBE2R2	0.241564
ENSG00000107362	ABHD17B	0.55256
ENSG00000107371	EXOSC3	0.389427
ENSG00000107372	ZFAND5	0.447745
ENSG00000107438	PDLIM1	-0.107859
ENSG00000107518	ATRNL1	-0.547798
ENSG00000107566	ERLIN1	0.121207
ENSG00000107581	EIF3A	-0.177047
ENSG00000107625	DDX50	-0.529537
ENSG00000107643	MAPK8	0.160448
ENSG00000107651	SEC23IP	-0.547212
ENSG00000107669	ATE1	-0.327959
ENSG00000107672	NSMCE4A	0.412297
ENSG00000107731	UNC5B	0.764342
ENSG00000107745	MICU1	0.0187942
ENSG00000107758	PPP3CB	0.289707
ENSG00000107779	BMPR1A	0.409768
ENSG00000107789	MINPP1	-0.282472
ENSG00000107796	ACTA2	-0.118634
ENSG00000107798	LIPA	-0.0374313
ENSG00000107815	TWNK	0.100349
ENSG00000107816	LZTS2	0.242978
ENSG00000107819	SFXN3	0.564543
ENSG00000107833	NPM3	-0.017766
ENSG00000107854	TNKS2	0.0159924
ENSG00000107874	CUEDC2	-0.128296
ENSG00000107882	SUFU	0.20875
ENSG00000107897	ACBD5	0.779964
ENSG00000107929	LARP4B	0.673108
ENSG00000107937	GTPBP4	-0.414992
ENSG00000107949	BCCIP	0.0274364
ENSG00000107951	MTPAP	-0.281259
ENSG00000107959	PITRM1	-0.326412
ENSG00000107960	STN1	0.375125
ENSG00000108010	GLRX3	-1.16359
ENSG00000108021	TASOR2	0.398085
ENSG00000108039	XPNPEP1	-0.112576
ENSG00000108055	SMC3	-0.0231508
ENSG00000108061	SHOC2	0.237473
ENSG00000108064	TFAM	0.45188
ENSG00000108094	CUL2	-0.382396
ENSG00000108106	UBE2S	-0.0839173
ENSG00000108175	ZMIZ1	0.44754
ENSG00000108256	NUFIP2	0.260235
ENSG00000108298	RPL19	-0.697748
ENSG00000108312	UBTF	0.508349
ENSG00000108344	PSMD3	0.257118
ENSG00000108349	CASC3	0.120593
ENSG00000108389	MTMR4	0.226819
ENSG00000108395	TRIM37	0.728178
ENSG00000108406	DHX40	-0.226315
ENSG00000108424	KPNB1	0.229858
ENSG00000108443	RPS6KB1	0.208865
ENSG00000108465	CDK5RAP3	-0.391994
ENSG00000108479	GALK1	-0.080705
ENSG00000108506	INTS2	0.378153
ENSG00000108510	MED13	0.687372
ENSG00000108515	ENO3	-0.49133
ENSG00000108518	PFN1	0.186559
ENSG00000108528	SLC25A11	-0.290701
ENSG00000108557	RAI1	0.241314
ENSG00000108559	NUP88	-0.184455
ENSG00000108561	C1QBP	-0.542658
ENSG00000108578	BLMH	0.0097221
ENSG00000108582	CPD	-0.440912
ENSG00000108587	GOSR1	-0.0830677
ENSG00000108588	CCDC47	0.47561
ENSG00000108591	DRG2	0.14369
ENSG00000108592	FTSJ3	0.201333
ENSG00000108604	SMARCD2	0.601784
ENSG00000108639	SYNGR2	0.379594
ENSG00000108651	UTP6	0.108077
ENSG00000108654	DDX5	-0.271214
ENSG00000108671	PSMD11	-0.108349
ENSG00000108691	CCL2	-0.0469342
ENSG00000108773	KAT2A	-0.0794422
ENSG00000108774	RAB5C	-0.281085
ENSG00000108788	MLX	-0.416439
ENSG00000108821	COL1A1	-0.323175
ENSG00000108826	MRPL27	0.791693
ENSG00000108828	VAT1	0.0686409
ENSG00000108829	LRRC59	-0.38276
ENSG00000108848	LUC7L3	-0.102566
ENSG00000108854	SMURF2	0.679619
ENSG00000108883	EFTUD2	-0.121513
ENSG00000108946	PRKAR1A	0.228574
ENSG00000108953	YWHAE	0.3306
ENSG00000108963	DPH1	-0.382289
ENSG00000109016	DHRS7B	0.366631
ENSG00000109046	WSB1	0.363116
ENSG00000109062	SLC9A3R1	0.258958
ENSG00000109079	TNFAIP1	0.539117
ENSG00000109084	TMEM97	0.00354306
ENSG00000109111	SUPT6H	0.436625
ENSG00000109113	RAB34	0.0488168
ENSG00000109133	TMEM33	-0.0885745
ENSG00000109180	OCIAD1	0.00583409
ENSG00000109270	LAMTOR3	0.207506
ENSG00000109320	NFKB1	0.144203
ENSG00000109332	UBE2D3	0.117494
ENSG00000109381	ELF2	-0.184838
ENSG00000109390	NDUFC1	0.469002
ENSG00000109445	ZNF330	-0.258445
ENSG00000109472	CPE	-0.300435
ENSG00000109475	RPL34	-1.73909
ENSG00000109519	GRPEL1	-0.29216
ENSG00000109534	GAR1	0.674093
ENSG00000109536	FRG1	0.713062
ENSG00000109572	CLCN3	0.865946
ENSG00000109586	GALNT7	-0.101509
ENSG00000109606	DHX15	-0.267906
ENSG00000109680	TBC1D19	-0.372956
ENSG00000109685	NSD2	0.122451
ENSG00000109686	SH3D19	-0.150702
ENSG00000109689	STIM2	0.0755433
ENSG00000109736	MFSD10	0.306028
ENSG00000109756	RAPGEF2	0.482881
ENSG00000109775	UFSP2	-0.0853757
ENSG00000109787	KLF3	0.849408
ENSG00000109805	NCAPG	0.0511727
ENSG00000109814	UGDH	0.212644
ENSG00000109846	CRYAB	0.559927
ENSG00000109881	CCDC34	0.158991
ENSG00000109911	ELP4	-0.0448099
ENSG00000109917	ZPR1	-0.207372
ENSG00000109919	MTCH2	-0.152204
ENSG00000109920	FNBP4	0.0291099
ENSG00000109929	SC5D	0.693093
ENSG00000109971	HSPA8	-1.84652
ENSG00000110002	VWA5A	-0.0289455
ENSG00000110046	ATG2A	0.352263
ENSG00000110047	EHD1	-0.211206
ENSG00000110048	OSBP	-0.179292
ENSG00000110063	DCPS	-0.0388852
ENSG00000110066	KMT5B	0.193001
ENSG00000110075	PPP6R3	0.444365
ENSG00000110090	CPT1A	-0.691859
ENSG00000110092	CCND1	-0.0793585
ENSG00000110104	CCDC86	0.426809
ENSG00000110107	PRPF19	0.26492
ENSG00000110108	TMEM109	0.32769
ENSG00000110172	CHORDC1	0.266334
ENSG00000110237	ARHGEF17	0.824268
ENSG00000110321	EIF4G2	0.257217
ENSG00000110344	UBE4A	0.245043
ENSG00000110367	DDX6	0.641112
ENSG00000110395	CBL	-0.344614
ENSG00000110422	HIPK3	0.41353
ENSG00000110429	FBXO3	0.40806
ENSG00000110435	PDHX	-0.245711
ENSG00000110497	AMBRA1	0.306631
ENSG00000110536	PTPMT1	-0.207752
ENSG00000110583	NAA40	0.274334
ENSG00000110619	CARS1	0.0903209
ENSG00000110651	CD81	0.55197
ENSG00000110696	C11orf58	0.181978
ENSG00000110711	AIP	-0.151773
ENSG00000110713	NUP98	-0.174124
ENSG00000110717	NDUFS8	0.00576004
ENSG00000110841	PPFIBP1	0.104498
ENSG00000110880	CORO1C	0.0155066
ENSG00000110906	KCTD10	-0.216441
ENSG00000110917	MLEC	-0.0407848
ENSG00000110955	ATP5F1B	-0.455317
ENSG00000110958	PTGES3	0.160929
ENSG00000111077	TNS2	-0.0210224
ENSG00000111142	METAP2	-0.513086
ENSG00000111144	LTA4H	-0.709211
ENSG00000111145	ELK3	0.227166
ENSG00000111196	MAGOHB	0.289703
ENSG00000111206	FOXM1	0.364
ENSG00000111229	ARPC3	-0.202952
ENSG00000111231	GPN3	0.0719532
ENSG00000111237	VPS29	-0.481105
ENSG00000111247	RAD51AP1	-0.0953403
ENSG00000111266	DUSP16	-0.154681
ENSG00000111276	CDKN1B	0.584096
ENSG00000111300	NAA25	-0.109695
ENSG00000111321	LTBR	0.0257957
ENSG00000111328	CDK2AP1	0.399934
ENSG00000111358	GTF2H3	0.201966
ENSG00000111361	EIF2B1	-0.0682728
ENSG00000111371	SLC38A1	0.411737
ENSG00000111445	RFC5	-0.406078
ENSG00000111481	COPZ1	0.1273
ENSG00000111530	CAND1	0.0851135
ENSG00000111540	RAB5B	0.487907
ENSG00000111581	NUP107	0.014128
ENSG00000111596	CNOT2	0.138659
ENSG00000111602	TIMELESS	0.576226
ENSG00000111605	CPSF6	-0.191303
ENSG00000111615	KRR1	0.192323
ENSG00000111639	MRPL51	0.360564
ENSG00000111647	UHRF1BP1L	-0.264969
ENSG00000111652	COPS7A	-0.1457
ENSG00000111665	CDCA3	0.143065
ENSG00000111667	USP5	0.0860835
ENSG00000111669	TPI1	-0.000444856
ENSG00000111676	ATN1	0.125464
ENSG00000111696	NT5DC3	-0.0923254
ENSG00000111711	GOLT1B	0.154816
ENSG00000111725	PRKAB1	0.00938304
ENSG00000111726	CMAS	-0.403714
ENSG00000111737	RAB35	-0.421907
ENSG00000111775	COX6A1	0.238791
ENSG00000111786	SRSF9	0.137049
ENSG00000111790	FGFR1OP2	0.0957096
ENSG00000111802	TDP2	0.157723
ENSG00000111832	RWDD1	-0.751318
ENSG00000111843	TMEM14C	0.6201
ENSG00000111845	PAK1IP1	-0.258652
ENSG00000111875	ASF1A	0.27288
ENSG00000111880	RNGTT	0.104525
ENSG00000111897	SERINC1	-0.0219352
ENSG00000111906	HDDC2	-0.296658
ENSG00000112029	FBXO5	-0.0324788
ENSG00000112062	MAPK14	0.307531
ENSG00000112078	KCTD20	-0.240754
ENSG00000112079	STK38	0.587023
ENSG00000112081	SRSF3	0.119881
ENSG00000112096	SOD2	-0.0519137
ENSG00000112110	MRPL18	0.496784
ENSG00000112118	MCM3	-0.00921436
ENSG00000112130	RNF8	0.0533475
ENSG00000112159	MDN1	0.407698
ENSG00000112208	BAG2	-0.0649702
ENSG00000112210	RAB23	0.693899
ENSG00000112237	CCNC	-0.271442
ENSG00000112242	E2F3	0.0340163
ENSG00000112249	ASCC3	-0.282412
ENSG00000112282	MED23	0.114296
ENSG00000112297	CRYBG1	0.610305
ENSG00000112305	SMAP1	-0.0844443
ENSG00000112308	C6orf62	0.568441
ENSG00000112312	GMNN	0.59404
ENSG00000112335	SNX3	0.172584
ENSG00000112339	HBS1L	-0.0660187
ENSG00000112367	FIG4	0.304086
ENSG00000112473	SLC39A7	0.554566
ENSG00000112531	QKI	0.282796
ENSG00000112576	CCND3	0.0919313
ENSG00000112578	BYSL	0.389074
ENSG00000112584	FAM120B	-0.115628
ENSG00000112592	TBP	0.442069
ENSG00000112640	PPP2R5D	0.0374094
ENSG00000112651	MRPL2	-0.112095
ENSG00000112655	PTK7	-0.875109
ENSG00000112658	SRF	0.302744
ENSG00000112667	DNPH1	0.549439
ENSG00000112685	EXOC2	-0.106491
ENSG00000112695	COX7A2	0.0868989
ENSG00000112697	TMEM30A	-0.450932
ENSG00000112699	GMDS	-0.555787
ENSG00000112701	SENP6	0.488001
ENSG00000112715	VEGFA	0.758521
ENSG00000112739	PRPF4B	-0.204144
ENSG00000112742	TTK	0.0343969
ENSG00000112759	SLC29A1	0.109879
ENSG00000112851	ERBIN	-0.00954093
ENSG00000112893	MAN2A1	0.261256
ENSG00000112983	BRD8	0.0747098
ENSG00000112984	KIF20A	0.222307
ENSG00000112996	MRPS30	-0.631783
ENSG00000113013	HSPA9	-0.377389
ENSG00000113048	MRPS27	0.151529
ENSG00000113068	PFDN1	0.171525
ENSG00000113070	HBEGF	0.599937
ENSG00000113140	SPARC	0.220011
ENSG00000113141	IK	-0.0809613
ENSG00000113161	HMGCR	-0.099857
ENSG00000113163	CERT1	0.4038
ENSG00000113194	FAF2	-0.103187
ENSG00000113282	CLINT1	0.135807
ENSG00000113312	TTC1	-0.336976
ENSG00000113318	MSH3	-0.310182
ENSG00000113360	DROSHA	0.310916
ENSG00000113368	LMNB1	0.560937
ENSG00000113384	GOLPH3	0.167784
ENSG00000113387	SUB1	-0.187788
ENSG00000113407	TARS1	-0.372691
ENSG00000113441	LNPEP	0.210742
ENSG00000113456	RAD1	0.972021
ENSG00000113460	BRIX1	0.0886963
ENSG00000113504	SLC12A7	-0.281184
ENSG00000113558	SKP1	0.213935
ENSG00000113569	NUP155	0.269546
ENSG00000113575	PPP2CA	0.430849
ENSG00000113580	NR3C1	0.615725
ENSG00000113583	C5orf15	-0.206525
ENSG00000113593	PPWD1	0.203354
ENSG00000113597	TRAPPC13	0.398954
ENSG00000113615	SEC24A	-0.105053
ENSG00000113621	TXNDC15	-0.575658
ENSG00000113638	TTC33	0.342352
ENSG00000113643	RARS1	-0.000233815
ENSG00000113645	WWC1	0.547196
ENSG00000113648	MACROH2A1	-0.0411867
ENSG00000113649	TCERG1	-0.488523
ENSG00000113657	DPYSL3	-0.183247
ENSG00000113658	SMAD5	0.384822
ENSG00000113712	CSNK1A1	0.37232
ENSG00000113719	ERGIC1	-0.0546908
ENSG00000113732	ATP6V0E1	0.0367074
ENSG00000113758	DBN1	-0.150557
ENSG00000113810	SMC4	-0.0994882
ENSG00000113811	SELENOK	-0.123112
ENSG00000113812	ACTR8	-0.243823
ENSG00000113851	CRBN	-0.501769
ENSG00000114019	AMOTL2	0.108816
ENSG00000114021	NIT2	-0.136873
ENSG00000114023	FAM162A	0.0372585
ENSG00000114030	KPNA1	0.168626
ENSG00000114062	UBE3A	0.313614
ENSG00000114098	ARMC8	0.272267
ENSG00000114127	XRN1	-0.148723
ENSG00000114209	PDCD10	0.120683
ENSG00000114302	PRKAR2A	0.144209
ENSG00000114316	USP4	0.0176963
ENSG00000114331	ACAP2	-0.02932
ENSG00000114346	ECT2	0.0842805
ENSG00000114353	GNAI2	-0.144936
ENSG00000114354	TFG	-0.0142614
ENSG00000114391	RPL24	-1.29917
ENSG00000114416	FXR1	-0.536717
ENSG00000114439	BBX	0.243514
ENSG00000114446	IFT57	0.208225
ENSG00000114450	GNB4	-0.34681
ENSG00000114491	UMPS	0.0458887
ENSG00000114503	NCBP2	0.203865
ENSG00000114520	SNX4	-0.645171
ENSG00000114554	PLXNA1	-0.0236437
ENSG00000114573	ATP6V1A	0.0488726
ENSG00000114650	SCAP	0.0755292
ENSG00000114686	MRPL3	0.305217
ENSG00000114742	WDR48	0.16488
ENSG00000114744	COMMD2	-0.317776
ENSG00000114767	RRP9	0.0271626
ENSG00000114770	ABCC5	0.14301
ENSG00000114796	KLHL24	0.665314
ENSG00000114850	SSR3	-0.323611
ENSG00000114867	EIF4G1	0.224634
ENSG00000114902	SPCS1	0.635544
ENSG00000114942	EEF1B2	-2.42412
ENSG00000114978	MOB1A	0.14684
ENSG00000114982	KANSL3	-0.122502
ENSG00000115020	PIKFYVE	0.309829
ENSG00000115053	NCL	0.226702
ENSG00000115073	ACTR1B	0.405629
ENSG00000115091	ACTR3	-0.0599599
ENSG00000115128	SF3B6	0.567309
ENSG00000115145	STAM2	-0.035703
ENSG00000115159	GPD2	0.13435
ENSG00000115163	CENPA	0.187246
ENSG00000115170	ACVR1	0.305165
ENSG00000115183	TANC1	-0.17964
ENSG00000115204	MPV17	0.475023
ENSG00000115207	GTF3C2	0.389495
ENSG00000115211	EIF2B4	-0.440537
ENSG00000115216	NRBP1	0.252816
ENSG00000115233	PSMD14	0.173409
ENSG00000115234	SNX17	0.438436
ENSG00000115241	PPM1G	0.274304
ENSG00000115268	RPS15	-1.26771
ENSG00000115275	MOGS	-0.896872
ENSG00000115286	NDUFS7	-0.0052318
ENSG00000115306	SPTBN1	1.29591
ENSG00000115310	RTN4	0.240586
ENSG00000115317	HTRA2	-0.125336
ENSG00000115350	POLE4	0.0768408
ENSG00000115355	CCDC88A	0.168209
ENSG00000115364	MRPL19	0.00160127
ENSG00000115365	LANCL1	0.122134
ENSG00000115368	WDR75	-0.209321
ENSG00000115392	FANCL	-0.112194
ENSG00000115414	FN1	0.0453522
ENSG00000115419	GLS	0.00172265
ENSG00000115421	PAPOLG	0.0457031
ENSG00000115446	UNC50	0.624372
ENSG00000115484	CCT4	-1.01714
ENSG00000115504	EHBP1	0.625017
ENSG00000115514	TXNDC9	-0.181154
ENSG00000115520	COQ10B	-0.124293
ENSG00000115524	SF3B1	-0.153918
ENSG00000115539	PDCL3	-0.0283221
ENSG00000115540	MOB4	0.296736
ENSG00000115548	KDM3A	-0.0621812
ENSG00000115641	FHL2	-0.0507103
ENSG00000115649	CNPPD1	0.141133
ENSG00000115661	STK16	0.149229
ENSG00000115677	HDLBP	-0.427437
ENSG00000115694	STK25	0.242796
ENSG00000115758	ODC1	-1.51111
ENSG00000115760	BIRC6	-0.0636883
ENSG00000115761	NOL10	-0.0785095
ENSG00000115762	PLEKHB2	-0.012095
ENSG00000115808	STRN	-0.463793
ENSG00000115816	CEBPZ	-0.393092
ENSG00000115825	PRKD3	0.386446
ENSG00000115839	RAB3GAP1	-0.0344208
ENSG00000115840	SLC25A12	-0.673977
ENSG00000115866	DARS1	-0.0422291
ENSG00000115875	SRSF7	0.0310325
ENSG00000115884	SDC1	0.570755
ENSG00000115902	SLC1A4	0.541484
ENSG00000115904	SOS1	0.372059
ENSG00000115942	ORC2	-0.407595
ENSG00000115944	COX7A2L	-1.60664
ENSG00000115946	PNO1	-0.0872068
ENSG00000115947	ORC4	-0.00789223
ENSG00000115963	RND3	0.367068
ENSG00000115970	THADA	0.0401613
ENSG00000115977	AAK1	0.581445
ENSG00000116001	TIA1	0.130669
ENSG00000116005	PCYOX1	-0.286401
ENSG00000116030	SUMO1	0.354661
ENSG00000116044	NFE2L2	0.097383
ENSG00000116062	MSH6	0.131689
ENSG00000116096	SPR	-0.247531
ENSG00000116120	FARSB	-0.219777
ENSG00000116128	BCL9	1.00666
ENSG00000116133	DHCR24	-0.0440076
ENSG00000116161	CACYBP	0.130498
ENSG00000116171	SCP2	0.317663
ENSG00000116205	TCEANC2	0.605172
ENSG00000116209	TMEM59	-0.00620011
ENSG00000116212	LRRC42	0.356038
ENSG00000116221	MRPL37	0.0217253
ENSG00000116251	RPL22	-1.68406
ENSG00000116260	QSOX1	0.366117
ENSG00000116266	STXBP3	0.0382878
ENSG00000116273	PHF13	0.363144
ENSG00000116288	PARK7	0.0609079
ENSG00000116337	AMPD2	0.558409
ENSG00000116350	SRSF4	0.103423
ENSG00000116353	MECR	-0.318235
ENSG00000116455	WDR77	0.0935753
ENSG00000116459	ATP5PB	-0.224505
ENSG00000116473	RAP1A	0.0228559
ENSG00000116478	HDAC1	-0.0640612
ENSG00000116521	SCAMP3	-0.204345
ENSG00000116539	ASH1L	0.442515
ENSG00000116560	SFPQ	0.149588
ENSG00000116584	ARHGEF2	0.0637463
ENSG00000116604	MEF2D	0.59499
ENSG00000116641	DOCK7	-0.439937
ENSG00000116649	SRM	-0.421808
ENSG00000116663	FBXO6	0.205494
ENSG00000116679	IVNS1ABP	0.618424
ENSG00000116688	MFN2	0.222343
ENSG00000116698	SMG7	-0.0765678
ENSG00000116711	PLA2G4A	0.159454
ENSG00000116729	WLS	0.033586
ENSG00000116731	PRDM2	0.175575
ENSG00000116747	RO60	-0.140235
ENSG00000116750	UCHL5	-0.586376
ENSG00000116752	BCAS2	0.380402
ENSG00000116830	TTF2	0.0532703
ENSG00000116871	MAP7D1	0.449173
ENSG00000116898	MRPS15	0.114174
ENSG00000116903	EXOC8	-0.0487189
ENSG00000116906	GNPAT	0.37878
ENSG00000116954	RRAGC	0.0952811
ENSG00000116962	NID1	-0.548019
ENSG00000116977	LGALS8	0.136093
ENSG00000116984	MTR	0.24921
ENSG00000117054	ACADM	0.0713638
ENSG00000117118	SDHB	-0.136755
ENSG00000117133	RPF1	0.398557
ENSG00000117139	KDM5B	0.11597
ENSG00000117143	UAP1	0.410473
ENSG00000117155	SSX2IP	0.160646
ENSG00000117174	ZNHIT6	-0.221667
ENSG00000117222	RBBP5	0.0635574
ENSG00000117298	ECE1	-0.0434032
ENSG00000117318	ID3	0.237659
ENSG00000117360	PRPF3	-0.00941373
ENSG00000117394	SLC2A1	0.523708
ENSG00000117395	EBNA1BP2	0.0303123
ENSG00000117399	CDC20	0.365007
ENSG00000117419	ERI3	-0.0530419
ENSG00000117448	AKR1A1	0.328968
ENSG00000117450	PRDX1	0.12921
ENSG00000117500	TMED5	0.285036
ENSG00000117505	DR1	0.16499
ENSG00000117519	CNN3	0.300989
ENSG00000117523	PRRC2C	0.394583
ENSG00000117528	ABCD3	-0.221955
ENSG00000117543	DPH5	0.591778
ENSG00000117569	PTBP2	-0.193266
ENSG00000117592	PRDX6	0.120882
ENSG00000117593	DARS2	0.885941
ENSG00000117597	UTP25	0.115745
ENSG00000117614	SYF2	-0.0115736
ENSG00000117620	SLC35A3	0.0507501
ENSG00000117632	STMN1	0.359458
ENSG00000117650	NEK2	0.174519
ENSG00000117713	ARID1A	0.212968
ENSG00000117724	CENPF	0.313741
ENSG00000117748	RPA2	0.593229
ENSG00000117751	PPP1R8	0.470997
ENSG00000117758	STX12	-1.07679
ENSG00000117859	OSBPL9	-0.038674
ENSG00000117868	ESYT2	-0.589914
ENSG00000117877	CD3EAP	-0.160365
ENSG00000117899	MESD	-0.113158
ENSG00000117906	RCN2	-0.0200755
ENSG00000118007	STAG1	0.442418
ENSG00000118096	IFT46	0.228877
ENSG00000118181	RPS25	-1.37413
ENSG00000118217	ATF6	0.0483036
ENSG00000118246	FASTKD2	0.393408
ENSG00000118257	NRP2	0.744167
ENSG00000118260	CREB1	0.00473825
ENSG00000118363	SPCS2	0.14563
ENSG00000118412	CASP8AP2	0.204774
ENSG00000118418	HMGN3	0.0259269
ENSG00000118482	PHF3	0.229705
ENSG00000118496	FBXO30	0.192844
ENSG00000118518	RNF146	0.285328
ENSG00000118523	CCN2	0.516339
ENSG00000118564	FBXL5	-0.218044
ENSG00000118579	MED28	0.0436208
ENSG00000118600	RXYLT1	-0.360916
ENSG00000118680	MYL12B	0.380201
ENSG00000118705	RPN2	-0.0734778
ENSG00000118762	PKD2	-0.0625499
ENSG00000118785	SPP1	0.242251
ENSG00000118855	MFSD1	-0.264258
ENSG00000118873	RAB3GAP2	0.0647527
ENSG00000118900	UBN1	0.924999
ENSG00000118971	CCND2	0.718455
ENSG00000119004	CYP20A1	-0.605194
ENSG00000119013	NDUFB3	0.314909
ENSG00000119041	GTF3C3	-0.321666
ENSG00000119048	UBE2B	-0.110497
ENSG00000119203	CPSF3	0.114375
ENSG00000119231	SENP5	0.560629
ENSG00000119280	C1orf198	-0.00835953
ENSG00000119285	HEATR1	-0.134238
ENSG00000119314	PTBP3	0.0103997
ENSG00000119318	RAD23B	0.277545
ENSG00000119326	CTNNAL1	-0.475843
ENSG00000119383	PTPA	0.370036
ENSG00000119392	GLE1	-0.0415625
ENSG00000119396	RAB14	0.436265
ENSG00000119397	CNTRL	-0.0294655
ENSG00000119401	TRIM32	0.178862
ENSG00000119408	NEK6	0.21373
ENSG00000119414	PPP6C	-0.436103
ENSG00000119421	NDUFA8	-0.216355
ENSG00000119446	RBM18	0.329768
ENSG00000119541	VPS4B	0.27554
ENSG00000119559	C19orf25	0.403237
ENSG00000119596	YLPM1	0.222498
ENSG00000119616	FCF1	0.131187
ENSG00000119638	NEK9	-0.157686
ENSG00000119655	NPC2	-0.378226
ENSG00000119669	IRF2BPL	0.475902
ENSG00000119689	DLST	-0.362929
ENSG00000119705	SLIRP	-0.17694
ENSG00000119707	RBM25	0.230788
ENSG00000119718	EIF2B2	-0.00891973
ENSG00000119760	SUPT7L	0.309018
ENSG00000119777	TMEM214	-0.193283
ENSG00000119787	ATL2	0.214516
ENSG00000119801	YPEL5	0.25372
ENSG00000119812	FAM98A	-0.273893
ENSG00000119820	YIPF4	0.380745
ENSG00000119844	AFTPH	0.228794
ENSG00000119878	CRIPT	0.00330573
ENSG00000119906	SLF2	0.121133
ENSG00000119912	IDE	-0.0396295
ENSG00000119922	IFIT2	0.185004
ENSG00000119927	GPAM	0.1777
ENSG00000119953	SMNDC1	-0.0789342
ENSG00000119969	HELLS	-0.0535358
ENSG00000119979	DENND10	-0.0121895
ENSG00000119986	AVPI1	0.186288
ENSG00000120008	WDR11	0.179569
ENSG00000120029	ARMH3	0.28332
ENSG00000120053	GOT1	-0.172627
ENSG00000120063	GNA13	0.242739
ENSG00000120071	KANSL1	0.52689
ENSG00000120137	PANK3	-0.169582
ENSG00000120158	RCL1	-0.0540401
ENSG00000120253	NUP43	0.1483
ENSG00000120265	PCMT1	0.0121281
ENSG00000120314	WDR55	-0.271364
ENSG00000120333	MRPS14	0.331456
ENSG00000120437	ACAT2	-0.160301
ENSG00000120438	TCP1	-0.29711
ENSG00000120451	SNX19	-0.207284
ENSG00000120509	PDZD11	0.226055
ENSG00000120526	NUDCD1	0.648902
ENSG00000120533	ENY2	0.261332
ENSG00000120539	MASTL	-0.0799362
ENSG00000120685	PROSER1	0.451183
ENSG00000120686	UFM1	-0.207722
ENSG00000120688	WBP4	0.16105
ENSG00000120694	HSPH1	0.149687
ENSG00000120697	ALG5	0.248455
ENSG00000120699	EXOSC8	-0.105224
ENSG00000120705	ETF1	-0.409884
ENSG00000120709	FAM53C	0.35765
ENSG00000120727	PAIP2	-0.123662
ENSG00000120733	KDM3B	-0.0659912
ENSG00000120742	SERP1	0.2287
ENSG00000120800	UTP20	0.188436
ENSG00000120802	TMPO	0.191667
ENSG00000120805	ARL1	0.0378836
ENSG00000120837	NFYB	0.119545
ENSG00000120860	WASHC3	-0.137883
ENSG00000120868	APAF1	0.850066
ENSG00000120913	PDLIM2	-0.363878
ENSG00000120948	TARDBP	0.28892
ENSG00000120963	ZNF706	0.558865
ENSG00000120992	LYPLA1	-0.884058
ENSG00000121022	COPS5	-0.0992669
ENSG00000121057	AKAP1	0.153436
ENSG00000121064	SCPEP1	-0.0771587
ENSG00000121073	SLC35B1	0.314239
ENSG00000121152	NCAPH	0.321405
ENSG00000121210	TMEM131L	-0.202746
ENSG00000121274	TENT4B	0.16554
ENSG00000121390	PSPC1	0.134367
ENSG00000121481	RNF2	0.242516
ENSG00000121486	TRMT1L	0.68996
ENSG00000121579	NAA50	0.380865
ENSG00000121621	KIF18A	-0.374284
ENSG00000121644	DESI2	0.723153
ENSG00000121691	CAT	-0.491409
ENSG00000121741	ZMYM2	0.556411
ENSG00000121749	TBC1D15	-0.154207
ENSG00000121774	KHDRBS1	-0.158486
ENSG00000121864	ZNF639	0.519419
ENSG00000121879	PIK3CA	0.535001
ENSG00000121892	PDS5A	0.0182506
ENSG00000121897	LIAS	0.42388
ENSG00000121957	GPSM2	0.130597
ENSG00000122026	RPL21	-1.21721
ENSG00000122034	GTF3A	-0.47196
ENSG00000122068	FYTTD1	-0.159614
ENSG00000122126	OCRL	-0.383288
ENSG00000122218	COPA	0.0208629
ENSG00000122257	RBBP6	0.616542
ENSG00000122299	ZC3H7A	0.140662
ENSG00000122359	ANXA11	0.0810091
ENSG00000122406	RPL5	-1.15634
ENSG00000122417	ODF2L	0.338135
ENSG00000122482	ZNF644	0.0384422
ENSG00000122512	PMS2	-0.101732
ENSG00000122545	SEPTIN7	-0.11084
ENSG00000122557	HERPUD2	0.580421
ENSG00000122565	CBX3	-0.157114
ENSG00000122566	HNRNPA2B1	0.417576
ENSG00000122642	FKBP9	-0.87054
ENSG00000122643	NT5C3A	0.0184115
ENSG00000122692	SMU1	0.0927823
ENSG00000122694	GLIPR2	-0.0706646
ENSG00000122705	CLTA	-0.247758
ENSG00000122729	ACO1	-0.0261409
ENSG00000122779	TRIM24	0.54161
ENSG00000122786	CALD1	0.224916
ENSG00000122861	PLAU	0.194576
ENSG00000122873	CISD1	-0.0436422
ENSG00000122882	ECD	0.623265
ENSG00000122884	P4HA1	-0.0443613
ENSG00000122952	ZWINT	0.244451
ENSG00000122958	VPS26A	0.0609237
ENSG00000122965	RBM19	0.616112
ENSG00000122966	CIT	-0.00560886
ENSG00000122970	IFT81	-0.487404
ENSG00000122971	ACADS	0.0368671
ENSG00000123064	DDX54	-0.0836723
ENSG00000123066	MED13L	0.132423
ENSG00000123131	PRDX4	-0.374989
ENSG00000123136	DDX39A	0.243717
ENSG00000123143	PKN1	-0.0287219
ENSG00000123144	TRIR	0.164329
ENSG00000123159	GIPC1	0.101778
ENSG00000123200	ZC3H13	0.872745
ENSG00000123213	NLN	-0.109329
ENSG00000123240	OPTN	-0.101816
ENSG00000123268	ATF1	0.34277
ENSG00000123297	TSFM	0.274182
ENSG00000123349	PFDN5	-0.582293
ENSG00000123352	SPATS2	0.237194
ENSG00000123353	ORMDL2	-0.0764853
ENSG00000123374	CDK2	0.430855
ENSG00000123384	LRP1	0.371336
ENSG00000123395	ATG101	0.436054
ENSG00000123416	TUBA1B	-0.331643
ENSG00000123473	STIL	0.121008
ENSG00000123552	USP45	0.367427
ENSG00000123562	MORF4L2	0.212479
ENSG00000123607	TTC21B	-0.666708
ENSG00000123636	BAZ2B	-0.0343989
ENSG00000123684	LPGAT1	0.128828
ENSG00000123728	RAP2C	-0.0798989
ENSG00000123737	EXOSC9	-0.16885
ENSG00000123908	AGO2	0.189758
ENSG00000123989	CHPF	-0.041741
ENSG00000124006	OBSL1	-0.129683
ENSG00000124067	SLC12A4	-0.14007
ENSG00000124145	SDC4	0.129912
ENSG00000124151	NCOA3	0.136959
ENSG00000124155	PIGT	0.14368
ENSG00000124160	NCOA5	-0.189149
ENSG00000124164	VAPB	-0.557116
ENSG00000124172	ATP5F1E	-0.270443
ENSG00000124177	CHD6	0.115611
ENSG00000124181	PLCG1	-0.134011
ENSG00000124193	SRSF6	-0.201579
ENSG00000124198	ARFGEF2	0.191125
ENSG00000124207	CSE1L	-0.0732315
ENSG00000124209	RAB22A	0.75722
ENSG00000124214	STAU1	0.26017
ENSG00000124228	DDX27	0.0508022
ENSG00000124333		-0.105688
ENSG00000124374	PAIP2B	-0.149821
ENSG00000124383	MPHOSPH10	-0.239386
ENSG00000124422	USP22	0.0879997
ENSG00000124486	USP9X	0.219705
ENSG00000124535	WRNIP1	-0.0511277
ENSG00000124541	RRP36	-0.121343
ENSG00000124562	SNRPC	-0.0304969
ENSG00000124570	SERPINB6	-0.578721
ENSG00000124571	XPO5	-0.175635
ENSG00000124596	OARD1	0.101133
ENSG00000124659	TBCC	-0.163015
ENSG00000124702	KLHDC3	0.601722
ENSG00000124733	MEA1	-0.190946
ENSG00000124766	SOX4	0.554115
ENSG00000124767	GLO1	0.0885435
ENSG00000124783	SSR1	-0.0276832
ENSG00000124784	RIOK1	0.205266
ENSG00000124789	NUP153	0.183328
ENSG00000124795	DEK	0.432999
ENSG00000124813	RUNX2	0.276225
ENSG00000124831	LRRFIP1	0.158241
ENSG00000124942	AHNAK	1.1635
ENSG00000125037	EMC3	0.485146
ENSG00000125107	CNOT1	0.211265
ENSG00000125166	GOT2	-0.434057
ENSG00000125304	TM9SF2	-0.0731838
ENSG00000125347	IRF1	0.762809
ENSG00000125351	UPF3B	0.033701
ENSG00000125356	NDUFA1	0.458387
ENSG00000125445	MRPS7	-0.00285696
ENSG00000125450	NUP85	0.262984
ENSG00000125458	NT5C	-0.347537
ENSG00000125459	MSTO1	-0.113616
ENSG00000125484	GTF3C4	0.00805772
ENSG00000125485	DDX31	0.334245
ENSG00000125630	POLR1B	-0.261661
ENSG00000125651	GTF2F1	0.406959
ENSG00000125656	CLPP	-0.166797
ENSG00000125676	THOC2	-0.485503
ENSG00000125691	RPL23	-1.39097
ENSG00000125733	TRIP10	0.0771327
ENSG00000125743	SNRPD2	-0.0447463
ENSG00000125753	VASP	0.158779
ENSG00000125755	SYMPK	-0.0531162
ENSG00000125779	PANK2	-0.242835
ENSG00000125818	PSMF1	-0.250566
ENSG00000125835	SNRPB	0.250623
ENSG00000125844	RRBP1	0.319675
ENSG00000125863	MKKS	0.111197
ENSG00000125868	DSTN	0.177361
ENSG00000125870	SNRPB2	0.102269
ENSG00000125877	ITPA	0.306496
ENSG00000125901	MRPS26	0.0867201
ENSG00000125912	NCLN	-0.774316
ENSG00000125944	HNRNPR	0.177666
ENSG00000125968	ID1	0.729926
ENSG00000125970	RALY	0.220134
ENSG00000125971	DYNLRB1	0.309715
ENSG00000125977	EIF2S2	0.0348543
ENSG00000125991	ERGIC3	-0.404473
ENSG00000126012	KDM5C	0.476446
ENSG00000126067	PSMB2	0.51308
ENSG00000126088	UROD	0.593865
ENSG00000126216	TUBGCP3	0.11156
ENSG00000126226	PCID2	-0.224543
ENSG00000126247	CAPNS1	0.12066
ENSG00000126254	RBM42	-0.466734
ENSG00000126261	UBA2	-0.218172
ENSG00000126267	COX6B1	0.330762
ENSG00000126368	NR1D1	0.908448
ENSG00000126391	FRMD8	0.51113
ENSG00000126432	PRDX5	0.550869
ENSG00000126457	PRMT1	0.0476323
ENSG00000126461	SCAF1	0.181557
ENSG00000126464	PRR12	0.872507
ENSG00000126524	SBDS	-0.163765
ENSG00000126581	BECN1	0.00774513
ENSG00000126602	TRAP1	-0.079169
ENSG00000126653	NSRP1	0.821698
ENSG00000126698	DNAJC8	0.338512
ENSG00000126746	ZNF384	-0.191221
ENSG00000126749	EMG1	0.166368
ENSG00000126768	TIMM17B	0.302956
ENSG00000126777	KTN1	-0.0900644
ENSG00000126822	PLEKHG3	0.209996
ENSG00000126858	RHOT1	0.148898
ENSG00000126878	AIF1L	-0.44283
ENSG00000126883	NUP214	0.0216161
ENSG00000126945	HNRNPH2	0.417055
ENSG00000127022	CANX	-0.274131
ENSG00000127054	INTS11	-0.41024
ENSG00000127184	COX7C	0.308509
ENSG00000127314	RAP1B	0.141941
ENSG00000127328	RAB3IP	-0.248869
ENSG00000127445	PIN1	0.0198061
ENSG00000127463	EMC1	-0.390036
ENSG00000127481	UBR4	-0.0944657
ENSG00000127483	HP1BP3	0.195452
ENSG00000127511	SIN3B	-0.0395842
ENSG00000127527	EPS15L1	-0.167652
ENSG00000127586	CHTF18	-0.146262
ENSG00000127616	SMARCA4	0.475923
ENSG00000127663	KDM4B	0.0909571
ENSG00000127804	METTL16	0.589655
ENSG00000127837	AAMP	0.307497
ENSG00000127870	RNF6	0.300924
ENSG00000127884	ECHS1	-0.33136
ENSG00000127914	AKAP9	0.274555
ENSG00000127946	HIP1	0.409735
ENSG00000127947	PTPN12	0.079308
ENSG00000127948	POR	-0.219889
ENSG00000127990	SGCE	0.0428746
ENSG00000128050	PAICS	-0.230634
ENSG00000128059	PPAT	0.365502
ENSG00000128191	DGCR8	-0.00456792
ENSG00000128245	YWHAH	0.238928
ENSG00000128272	ATF4	-0.169832
ENSG00000128294	TPST2	-0.0872319
ENSG00000128463	EMC4	-0.0564131
ENSG00000128487	SPECC1	0.313896
ENSG00000128513	POT1	0.213917
ENSG00000128524	ATP6V1F	-0.300633
ENSG00000128534	LSM8	0.280532
ENSG00000128563	PRKRIP1	-0.0399836
ENSG00000128585	MKLN1	-0.353163
ENSG00000128591	FLNC	0.250199
ENSG00000128595	CALU	0.0154857
ENSG00000128607	KLHDC10	0.0235225
ENSG00000128609	NDUFA5	0.415421
ENSG00000128641	MYO1B	-0.13198
ENSG00000128654	MTX2	0.494575
ENSG00000128731	HERC2	0.234389
ENSG00000128789	PSMG2	-0.00272135
ENSG00000128791	TWSG1	0.385878
ENSG00000128829	EIF2AK4	0.17187
[truncated: 2,529 more rows]
