# Supplementary material for: Isoform-resolved mRNA profiling of ribosome load defines interplay of HIF and mTOR dysregulation in kidney cancer
Source: Nat Struct Mol Biol. 2022 Sep 12;29(9):871–80. doi: 10.1038/s41594-022-00819-2 (PMC9507966; doi:10.1038/s41594-022-00819-2)
Supplement: Source Data Extended Data Fig. 5 — Statistical Source Data [file 41594_2022_819_MOESM16_ESM.xlsx]

## Sheet: Extended Data Fig. 5c
tss_name	gene_id	gene_name	MRL_log2fc	MRL without Torin 1	MRL with Torin 1	transcript length
ENSG00000000003_3	ENSG00000000003	TSPAN6	-1.16798	6.08943	2.71007	3741.1
ENSG00000000003_4	ENSG00000000003	TSPAN6	-0.949758	5.36122	2.77561	3698.61
ENSG00000000419_1	ENSG00000000419	DPM1	-1.19966	5.40142	2.35166	1071.81
ENSG00000000971_1	ENSG00000000971	CFH	-0.51665	5.41937	3.7881	3962.51
ENSG00000001036_1	ENSG00000001036	FUCA2	-0.814948	5.74228	3.26408	2381.93
ENSG00000001036_2	ENSG00000001036	FUCA2	-0.731301	5.32184	3.20567	2348.16
ENSG00000001460_1	ENSG00000001460	STPG1	-0.39371	3.39067	2.58087	2691.53
ENSG00000001461_2	ENSG00000001461	NIPAL3	-0.140372	3.62454	3.28849	5372.04
ENSG00000001497_1	ENSG00000001497	LAS1L	-0.462846	4.90701	3.5603	2459.9
ENSG00000001629_3	ENSG00000001629	ANKIB1	-0.541435	4.19486	2.88224	6085.72
ENSG00000001630_1	ENSG00000001630	CYP51A1	-0.936136	5.96835	3.11924	3154.26
ENSG00000001631_2	ENSG00000001631	KRIT1	0.0162124	4.29478	4.34331	4847.9
ENSG00000002549_1	ENSG00000002549	LAP3	-0.43137	5.58385	4.14075	1973.6
ENSG00000002549_2	ENSG00000002549	LAP3	-1.08213	5.4398	2.56938	1903.59
ENSG00000002549_3	ENSG00000002549	LAP3	-0.445494	5.65809	4.15492	1873.35
ENSG00000002549_4	ENSG00000002549	LAP3	-0.829919	5.93789	3.34042	1839.69
ENSG00000002822_1	ENSG00000002822	MAD1L1	-0.31758	4.15634	3.33511	2678.47
ENSG00000002834_1	ENSG00000002834	LASP1	-1.06728	5.95272	2.84074	3906.83
ENSG00000002919_2	ENSG00000002919	SNX11	-0.070794	4.16431	3.96489	3182.41
ENSG00000002919_3	ENSG00000002919	SNX11	-0.381324	3.85277	2.9579	2985.59
ENSG00000003056_1	ENSG00000003056	M6PR	-0.660933	5.68145	3.59334	2455.59
ENSG00000003249_2	ENSG00000003249	DBNDD1	-0.35149	2.94267	2.30639	2077.23
ENSG00000003393_1	ENSG00000003393	ALS2	-0.189278	4.30527	3.77591	6660.37
ENSG00000003402_1	ENSG00000003402	CFLAR	-0.13154	5.49269	5.01404	14604.7
ENSG00000003402_10	ENSG00000003402	CFLAR	-0.239475	3.99009	3.37982	4409.91
ENSG00000003402_3	ENSG00000003402	CFLAR	-0.129476	4.9527	4.52758	1118.49
ENSG00000003402_5	ENSG00000003402	CFLAR	0.0569159	4.37928	4.5555	14512.8
ENSG00000003402_6	ENSG00000003402	CFLAR	0.0231829	4.40989	4.48132	4524.59
ENSG00000003402_9	ENSG00000003402	CFLAR	-0.222227	4.42627	3.79439	14399.6
ENSG00000003436_1	ENSG00000003436	TFPI	-0.602165	5.10235	3.36125	3862.06
ENSG00000003756_1	ENSG00000003756	RBM5	0.0192792	3.40133	3.44709	3154.64
ENSG00000004142_1	ENSG00000004142	POLDIP2	-0.880764	4.50479	2.44646	2647.75
ENSG00000004478_1	ENSG00000004478	FKBP4	-1.1144	5.96078	2.75318	3676.29
ENSG00000004487_1	ENSG00000004487	KDM1A	-0.534907	5.06439	3.49546	3011.33
ENSG00000004534_1	ENSG00000004534	RBM6	-0.232892	3.80474	3.23756	3641.4
ENSG00000004660_3	ENSG00000004660	CAMKK1	-0.37371	5.01177	3.86806	3513.16
ENSG00000004864_1	ENSG00000004864	SLC25A13	-0.548412	4.08126	2.79065	3113.44
ENSG00000004866_2	ENSG00000004866	ST7	-0.211913	3.38218	2.92014	2728.44
ENSG00000004961_1	ENSG00000004961	HCCS	-0.484125	6.04497	4.32174	2343.66
ENSG00000004961_2	ENSG00000004961	HCCS	-0.616238	5.95893	3.88742	2306.76
ENSG00000005020_2	ENSG00000005020	SKAP2	-0.545876	5.71822	3.91684	3837.88
ENSG00000005020_3	ENSG00000005020	SKAP2	-0.429706	5.76978	4.28356	3801.57
ENSG00000005022_1	ENSG00000005022	SLC25A5	-1.33362	5.53705	2.19694	1325.56
ENSG00000005059_1	ENSG00000005059	MCUB	-0.640091	3.39144	2.17619	2215.52
ENSG00000005156_1	ENSG00000005156	LIG3	-0.199309	3.93004	3.42294	8359.17
ENSG00000005175_1	ENSG00000005175	RPAP3	-0.369596	4.49546	3.47949	4325.32
ENSG00000005175_2	ENSG00000005175	RPAP3	-0.431576	4.47885	3.32085	4287.03
ENSG00000005187_3	ENSG00000005187	ACSM3	-1.01694	5.92524	2.92803	2531.81
ENSG00000005194_1	ENSG00000005194	CIAPIN1	-0.842487	6.02964	3.36262	2020.21
ENSG00000005249_1	ENSG00000005249	PRKAR2B	-0.342703	4.73675	3.73523	3673.06
ENSG00000005302_3	ENSG00000005302	MSL3	-0.366662	3.63146	2.81647	2311.87
ENSG00000005436_1	ENSG00000005436	GCFC2	-0.731422	3.81905	2.30026	4355.08
ENSG00000005436_2	ENSG00000005436	GCFC2	-0.161767	2.583	2.30902	4146.36
ENSG00000005448_1	ENSG00000005448	WDR54	-0.865851	5.51684	3.02721	1133.99
ENSG00000005469_1	ENSG00000005469	CROT	-0.171218	3.75455	3.33439	3185.53
ENSG00000005486_1	ENSG00000005486	RHBDD2	-0.565714	3.43478	2.32061	1867.07
ENSG00000005486_2	ENSG00000005486	RHBDD2	-0.655062	3.39458	2.15572	1826.18
ENSG00000005700_2	ENSG00000005700	IBTK	-0.0462672	3.88107	3.75858	6034.03
ENSG00000005801_1	ENSG00000005801	ZNF195	-0.308077	3.43589	2.77523	3125.89
ENSG00000005812_2	ENSG00000005812	FBXL3	0.0310253	5.10464	5.21561	3507.05
ENSG00000005884_3	ENSG00000005884	ITGA3	-0.447572	4.65554	3.4138	4885.48
ENSG00000005889_2	ENSG00000005889	ZFX	0.0207601	4.2826	4.34467	7387.85
ENSG00000005893_1	ENSG00000005893	LAMP2	-0.502943	6.47514	4.56928	6539.36
ENSG00000006007_1	ENSG00000006007	GDE1	-0.36165	3.60967	2.80931	2911.56
ENSG00000006007_2	ENSG00000006007	GDE1	-0.445696	2.77114	2.03466	2851.73
ENSG00000006015_1	ENSG00000006015	REX1BD	-0.77584	3.71943	2.17233	796.548
ENSG00000006118_2	ENSG00000006118	TMEM132A	-0.688771	4.97621	3.08715	3435.08
ENSG00000006125_2	ENSG00000006125	AP2B1	-0.473911	4.08517	2.94137	5707.73
ENSG00000006194_1	ENSG00000006194	ZNF263	0.0533826	4.11364	4.2687	3288.43
ENSG00000006210_1	ENSG00000006210	CX3CL1	-0.760859	5.88343	3.47208	3309.73
ENSG00000006451_1	ENSG00000006451	RALA	-0.504501	5.09288	3.58999	2769.63
ENSG00000006451_2	ENSG00000006451	RALA	-0.885162	5.15887	2.79315	2695.33
ENSG00000006451_3	ENSG00000006451	RALA	-0.603506	4.79346	3.15483	2652.25
ENSG00000006453_1	ENSG00000006453	BAIAP2L1	-0.725276	4.43054	2.67995	3647.8
ENSG00000006534_1	ENSG00000006534	ALDH3B1	-1.25468	6.08242	2.54907	2819.55
ENSG00000006534_2	ENSG00000006534	ALDH3B1	-1.11555	6.43961	2.97198	2787.6
ENSG00000006576_2	ENSG00000006576	PHTF2	-0.659086	4.6214	2.92663	5003
ENSG00000006607_1	ENSG00000006607	FARP2	-0.104746	4.35603	4.05097	4007.48
ENSG00000006625_1	ENSG00000006625	GGCT	-0.668302	3.78479	2.38157	1157.09
ENSG00000006625_2	ENSG00000006625	GGCT	-0.875503	4.46996	2.43641	1124.64
ENSG00000006634_1	ENSG00000006634	DBF4	-0.428412	4.3256	3.21426	3634.02
ENSG00000006634_2	ENSG00000006634	DBF4	-0.435243	4.16075	3.07717	3596.94
ENSG00000006634_3	ENSG00000006634	DBF4	-0.644945	3.77342	2.41317	3558.44
ENSG00000006634_4	ENSG00000006634	DBF4	-0.50069	3.34295	2.36269	3522.34
ENSG00000006652_1	ENSG00000006652	IFRD1	-0.437577	3.9998	2.95335	3268.99
ENSG00000006695_1	ENSG00000006695	COX10	-0.835434	4.37008	2.44906	2881.58
ENSG00000006704_2	ENSG00000006704	GTF2IRD1	-0.499707	3.7388	2.64427	3156.45
ENSG00000006712_2	ENSG00000006712	PAF1	-0.689955	5.36379	3.32487	2184.53
ENSG00000006712_4	ENSG00000006712	PAF1	-1.10929	5.65706	2.62217	1984.07
ENSG00000006757_1	ENSG00000006757	PNPLA4	-0.487703	3.85782	2.75124	3263.61
ENSG00000006757_2	ENSG00000006757	PNPLA4	-0.153911	2.68017	2.40897	3374.32
ENSG00000006757_3	ENSG00000006757	PNPLA4	-0.477956	3.01903	2.16765	3333.28
ENSG00000006831_1	ENSG00000006831	ADIPOR2	-0.108447	5.00932	4.64658	4100.84
ENSG00000007047_3	ENSG00000007047	MARK4	-0.897682	3.79729	2.03819	5131.2
ENSG00000007080_1	ENSG00000007080	CCDC124	-0.799384	4.16641	2.394	982.579
ENSG00000007202_1	ENSG00000007202	KIAA0100	-0.12568	4.12157	3.77771	7411.05
ENSG00000007255_1	ENSG00000007255	TRAPPC6A	-0.646721	4.2967	2.74443	801.917
ENSG00000007376_1	ENSG00000007376	RPUSD1	-0.483524	3.79042	2.71101	2026.03
ENSG00000007384_1	ENSG00000007384	RHBDF1	-0.913688	5.94011	3.15317	2991.85
ENSG00000007392_1	ENSG00000007392	LUC7L	-0.763935	5.13198	3.02216	1416.91
ENSG00000007541_1	ENSG00000007541	PIGQ	-0.866884	5.07432	2.7824	2921.12
ENSG00000008086_2	ENSG00000008086	CDKL5	-0.098495	4.41518	4.12381	3427.8
ENSG00000008130_1	ENSG00000008130	NADK	-0.419469	3.38385	2.53011	3206.76
ENSG00000008283_1	ENSG00000008283	CYB561	-0.697661	4.17927	2.57682	2935.16
ENSG00000008283_2	ENSG00000008283	CYB561	-0.713705	4.74635	2.8941	3042.45
ENSG00000008294_1	ENSG00000008294	SPAG9	-0.336219	4.42609	3.50597	8267.95
ENSG00000008394_1	ENSG00000008394	MGST1	-0.627326	4.69604	3.0401	921.801
ENSG00000008405_2	ENSG00000008405	CRY1	-0.271414	5.79293	4.79948	2980.36
ENSG00000008517_1	ENSG00000008517	IL32	-0.614954	4.35579	2.84411	912.553
ENSG00000008517_2	ENSG00000008517	IL32	-0.763224	5.21009	3.06967	865.016
ENSG00000008517_3	ENSG00000008517	IL32	-0.69244	5.4748	3.38784	842.823
ENSG00000008517_4	ENSG00000008517	IL32	-0.624416	5.72893	3.71625	817.666
ENSG00000008838_1	ENSG00000008838	MED24	-0.663099	4.77232	3.01381	3458.4
ENSG00000008988_1	ENSG00000008988	RPS20	-0.619621	2.61965	1.70498	1823.45
ENSG00000009307_1	ENSG00000009307	CSDE1	-0.703994	3.59483	2.20676	4006.66
ENSG00000009307_2	ENSG00000009307	CSDE1	-0.617338	4.16895	2.71763	3982.6
ENSG00000009335_1	ENSG00000009335	UBE3C	-0.463315	5.212	3.78035	5190.6
ENSG00000009413_3	ENSG00000009413	REV3L	-0.12425	4.1212	3.78112	10707
ENSG00000009780_1	ENSG00000009780	FAM76A	-0.894538	4.96797	2.67237	3474.23
ENSG00000009830_1	ENSG00000009830	POMT2	-0.754426	4.16186	2.46708	4866.8
ENSG00000009844_1	ENSG00000009844	VTA1	-0.980839	6.06467	3.07287	7021.66
ENSG00000009954_1	ENSG00000009954	BAZ1B	-0.0639814	3.66712	3.50804	6602.15
ENSG00000009954_3	ENSG00000009954	BAZ1B	-0.543748	4.73225	3.24626	6324.08
ENSG00000010072_1	ENSG00000010072	SPRTN	-0.14315	4.72157	4.27557	3258.83
ENSG00000010165_1	ENSG00000010165	EEF1AKNMT	-0.492046	5.71141	4.0609	3344.91
ENSG00000010244_1	ENSG00000010244	ZNF207	-0.987257	6.11141	3.08281	2206.76
ENSG00000010270_1	ENSG00000010270	STARD3NL	-0.391906	3.5004	2.66773	1696.38
ENSG00000010270_2	ENSG00000010270	STARD3NL	-0.348391	2.90108	2.27868	1533.38
ENSG00000010278_1	ENSG00000010278	CD9	-0.646538	6.28306	4.01369	1294.3
ENSG00000010278_2	ENSG00000010278	CD9	-0.645838	6.15972	3.93681	1239.77
ENSG00000010292_3	ENSG00000010292	NCAPD2	-0.255323	3.35447	2.81038	4819.36
ENSG00000010361_1	ENSG00000010361	FUZ	-0.48925	5.01648	3.57372	1721.24
ENSG00000010404_1	ENSG00000010404	IDS	-0.277963	2.26924	1.87156	7583.72
ENSG00000010404_2	ENSG00000010404	IDS	-0.619544	4.86843	3.16875	7526.59
ENSG00000010539_1	ENSG00000010539	ZNF200	-0.0107322	4.15364	4.12286	3015.84
ENSG00000010626_6	ENSG00000010626	LRRC23	-0.133649	3.03067	2.76253	1520.62
ENSG00000011007_1	ENSG00000011007	ELOA	-0.314965	3.09526	2.48819	2695.42
ENSG00000011007_2	ENSG00000011007	ELOA	-0.154154	2.90158	2.60753	2666.2
ENSG00000011009_1	ENSG00000011009	LYPLA2	-0.682067	5.16608	3.21987	1609.33
ENSG00000011009_2	ENSG00000011009	LYPLA2	-0.903372	4.95512	2.64918	1566.77
ENSG00000011105_1	ENSG00000011105	TSPAN9	-0.570607	5.64982	3.80421	4311.29
ENSG00000011114_1	ENSG00000011114	BTBD7	-0.160318	3.55602	3.18203	8453.53
ENSG00000011132_1	ENSG00000011132	APBA3	-0.597528	5.35998	3.54234	2159
ENSG00000011132_2	ENSG00000011132	APBA3	-0.794827	5.2431	3.02219	2120.42
ENSG00000011295_1	ENSG00000011295	TTC19	-0.649593	5.24902	3.34604	3105
ENSG00000011304_1	ENSG00000011304	PTBP1	-0.624827	4.91923	3.19011	3245.53
ENSG00000011304_2	ENSG00000011304	PTBP1	-0.708567	4.65592	2.84908	3128.82
ENSG00000011405_1	ENSG00000011405	PIK3C2A	-0.271831	4.09189	3.38918	8405.36
ENSG00000011422_1	ENSG00000011422	PLAUR	-0.877149	6.04847	3.29304	1404.27
ENSG00000011422_2	ENSG00000011422	PLAUR	-0.862782	5.95612	3.27522	1366.55
ENSG00000011426_1	ENSG00000011426	ANLN	-0.217509	3.78271	3.25332	4767.24
ENSG00000011426_2	ENSG00000011426	ANLN	-0.258376	3.84114	3.2113	4726.67
ENSG00000011485_1	ENSG00000011485	PPP5C	-0.917479	5.62443	2.97776	2205.44
ENSG00000011523_1	ENSG00000011523	CEP68	-0.447685	4.37026	3.20436	5788.28
ENSG00000011566_1	ENSG00000011566	MAP4K3	-0.181895	4.30673	3.79657	4198.36
ENSG00000011566_2	ENSG00000011566	MAP4K3	-0.376823	4.76482	3.66954	4212.35
ENSG00000011638_1	ENSG00000011638	TMEM159	-0.170947	3.69928	3.28592	1872.3
ENSG00000011638_2	ENSG00000011638	TMEM159	-0.570581	3.33241	2.24386	1713.18
ENSG00000012048_2	ENSG00000012048	BRCA1	-0.00620688	3.93481	3.91792	7155.72
ENSG00000012061_1	ENSG00000012061	ERCC1	-0.916217	5.09532	2.69999	1904.08
ENSG00000012061_2	ENSG00000012061	ERCC1	-1.38679	4.7811	1.82837	1893.12
ENSG00000012061_3	ENSG00000012061	ERCC1	-0.629448	3.39685	2.1958	1963.34
ENSG00000012174_1	ENSG00000012174	MBTPS2	-0.630241	5.53613	3.57672	4438.75
ENSG00000012174_2	ENSG00000012174	MBTPS2	-0.616544	5.41196	3.52985	4395.81
ENSG00000012232_6	ENSG00000012232	EXTL3	-0.464519	4.28048	3.10212	8117.87
ENSG00000012660_1	ENSG00000012660	ELOVL5	-0.80823	5.28962	3.02081	2790.65
ENSG00000012660_2	ENSG00000012660	ELOVL5	-1.15037	5.15617	2.32291	2751.35
ENSG00000012822_1	ENSG00000012822	CALCOCO1	-0.64691	5.24946	3.35255	5576.48
ENSG00000012983_2	ENSG00000012983	MAP4K5	-0.198917	4.77282	4.1581	4347.74
ENSG00000012983_3	ENSG00000012983	MAP4K5	-0.672469	4.7849	3.0022	4315.85
ENSG00000012983_4	ENSG00000012983	MAP4K5	-0.196569	4.61965	4.03121	4288.28
ENSG00000013306_1	ENSG00000013306	SLC25A39	-0.316289	2.71166	2.17782	1569.28
ENSG00000013364_1	ENSG00000013364	MVP	-0.417342	4.92925	3.69104	2830.43
ENSG00000013364_2	ENSG00000013364	MVP	-0.44554	5.11873	3.75873	2795.31
ENSG00000013375_1	ENSG00000013375	PGM3	-0.310346	4.498	3.62741	2033.92
ENSG00000013392_1	ENSG00000013392	RWDD2A	-0.434244	5.12389	3.7921	3758.51
ENSG00000013441_1	ENSG00000013441	CLK1	-0.198928	3.16425	2.75669	1857.82
ENSG00000013561_1	ENSG00000013561	RNF14	-0.384306	4.00813	3.07082	4148.96
ENSG00000013561_2	ENSG00000013561	RNF14	-0.623985	3.7616	2.44081	4172.46
ENSG00000013561_3	ENSG00000013561	RNF14	-0.375473	3.8204	2.94497	4136.99
ENSG00000013563_3	ENSG00000013563	DNASE1L1	-1.18418	4.78069	2.10386	2612.74
ENSG00000013563_4	ENSG00000013563	DNASE1L1	-1.49793	5.25188	1.85949	2575.29
ENSG00000013573_2	ENSG00000013573	DDX11	-0.240014	4.49682	3.80762	3787.83
ENSG00000013583_1	ENSG00000013583	HEBP1	-1.05102	5.46461	2.63738	1152.9
ENSG00000013588_1	ENSG00000013588	GPRC5A	-0.492593	5.50419	3.91209	6581.93
ENSG00000013810_1	ENSG00000013810	TACC3	-0.255984	5.16202	4.32276	2813.98
ENSG00000014138_2	ENSG00000014138	POLA2	-0.467783	5.27736	3.81593	3538.2
ENSG00000014216_1	ENSG00000014216	CAPN1	-0.82931	5.36492	3.01937	2945.57
ENSG00000014641_1	ENSG00000014641	MDH1	-0.734517	6.27499	3.77139	1291.81
ENSG00000014641_2	ENSG00000014641	MDH1	-0.781571	5.64834	3.28582	1254.51
ENSG00000014824_1	ENSG00000014824	SLC30A9	-0.495402	4.0712	2.88796	6169.09
ENSG00000015153_1	ENSG00000015153	YAF2	-0.656041	4.43973	2.81753	4195.48
ENSG00000015153_3	ENSG00000015153	YAF2	-0.928378	4.45996	2.34348	4093.53
ENSG00000015171_1	ENSG00000015171	ZMYND11	-0.213176	3.34699	2.88724	4210.54
ENSG00000015171_3	ENSG00000015171	ZMYND11	-0.618462	4.25994	2.77478	4102.73
ENSG00000015171_4	ENSG00000015171	ZMYND11	-0.538586	4.49928	3.09751	4056.08
ENSG00000015171_5	ENSG00000015171	ZMYND11	-0.329785	4.7325	3.76544	4033.81
ENSG00000015475_1	ENSG00000015475	BID	-0.449078	4.6293	3.39102	2204.59
ENSG00000015475_2	ENSG00000015475	BID	-0.464978	4.23164	3.06575	2159.36
ENSG00000015479_1	ENSG00000015479	MATR3	-0.239724	4.03833	3.42009	5097.07
ENSG00000015479_2	ENSG00000015479	MATR3	-0.436103	3.95828	2.92567	5291.52
ENSG00000016864_2	ENSG00000016864	GLT8D1	-0.460486	5.2648	3.82615	2079.05
ENSG00000016864_4	ENSG00000016864	GLT8D1	-0.449028	5.42494	3.97396	1655.81
ENSG00000017260_2	ENSG00000017260	ATP2C1	-1.0306	5.59246	2.73755	3644.32
ENSG00000017797_1	ENSG00000017797	RALBP1	-0.402975	4.98586	3.77079	4371.68
ENSG00000017797_2	ENSG00000017797	RALBP1	-0.591481	3.88586	2.5789	4349.66
ENSG00000017797_3	ENSG00000017797	RALBP1	-0.858558	5.09691	2.81096	4285.8
ENSG00000017797_4	ENSG00000017797	RALBP1	-1.0134	5.28113	2.61615	4250.79
ENSG00000017797_5	ENSG00000017797	RALBP1	-0.776069	5.3037	3.09713	4233.86
ENSG00000018189_1	ENSG00000018189	RUFY3	-0.762198	4.8629	2.86715	1982.4
ENSG00000018408_1	ENSG00000018408	WWTR1	-0.591035	5.39198	3.57956	5035.67
ENSG00000018699_2	ENSG00000018699	TTC27	-0.330783	4.12959	3.28346	2838.64
ENSG00000019144_4	ENSG00000019144	PHLDB1	-0.478655	3.70571	2.65939	5439.98
ENSG00000019505_1	ENSG00000019505	SYT13	-0.988671	4.8708	2.4546	5129.53
ENSG00000019549_1	ENSG00000019549	SNAI2	-0.671937	4.48255	2.81353	2180.12
ENSG00000019549_2	ENSG00000019549	SNAI2	-0.976813	4.72065	2.39857	2150.23
ENSG00000020129_1	ENSG00000020129	NCDN	-0.442793	4.96301	3.65133	3415.79
ENSG00000020256_2	ENSG00000020256	ZFP64	-0.776659	4.38931	2.56212	3046.2
ENSG00000020426_1	ENSG00000020426	MNAT1	-0.840536	5.93312	3.31327	2638.87
ENSG00000020577_1	ENSG00000020577	SAMD4A	-0.202279	3.77223	3.27874	7145.66
ENSG00000020922_2	ENSG00000020922	MRE11	-0.498958	4.65775	3.29591	6827.35
ENSG00000021355_2	ENSG00000021355	SERPINB1	-0.626719	4.64546	3.00862	2567.05
ENSG00000021355_3	ENSG00000021355	SERPINB1	-1.26612	5.10675	2.12327	2479.05
ENSG00000021574_4	ENSG00000021574	SPAST	-0.50136	4.84498	3.42269	4700.66
ENSG00000022267_1	ENSG00000022267	FHL1	-0.929423	5.58885	2.93453	2659.2
ENSG00000022267_2	ENSG00000022267	FHL1	-0.826139	5.34197	3.01307	2608.95
ENSG00000022267_3	ENSG00000022267	FHL1	-0.543475	5.49892	3.77289	2366.14
ENSG00000022267_4	ENSG00000022267	FHL1	-0.682418	5.07342	3.16135	2325.7
ENSG00000022840_1	ENSG00000022840	RNF10	-0.202824	3.79774	3.29966	3828.55
ENSG00000023041_1	ENSG00000023041	ZDHHC6	-0.112179	3.35688	3.10575	2174.59
ENSG00000023191_1	ENSG00000023191	RNH1	-0.898698	6.27366	3.365	1700.26
ENSG00000023191_2	ENSG00000023191	RNH1	-0.767427	6.12355	3.59737	1818.36
ENSG00000023228_2	ENSG00000023228	NDUFS1	0.0429247	3.95975	4.07933	11648.7
ENSG00000023287_1	ENSG00000023287	RB1CC1	-0.139506	4.2156	3.82705	6640.53
ENSG00000023318_1	ENSG00000023318	ERP44	-0.708997	5.19876	3.18032	4813.84
ENSG00000023330_1	ENSG00000023330	ALAS1	-0.221494	4.28814	3.67784	2233.98
ENSG00000023330_2	ENSG00000023330	ALAS1	-0.368125	4.27248	3.31027	2197.59
ENSG00000023445_1	ENSG00000023445	BIRC3	0.0326246	3.10394	3.17493	5312.55
ENSG00000023445_2	ENSG00000023445	BIRC3	0.158627	2.79369	3.11838	6838.38
ENSG00000023516_2	ENSG00000023516	AKAP11	0.122427	3.23847	3.52528	9917.01
ENSG00000023608_1	ENSG00000023608	SNAPC1	-0.764062	6.11401	3.60015	2632.61
ENSG00000023697_1	ENSG00000023697	DERA	-0.893159	4.11598	2.21618	1664.9
ENSG00000023697_3	ENSG00000023697	DERA	-0.261028	3.3257	2.77527	1610.51
ENSG00000023734_1	ENSG00000023734	STRAP	-0.49806	5.08643	3.60149	1863.36
ENSG00000023902_1	ENSG00000023902	PLEKHO1	-0.106547	2.49838	2.32052	1875.68
ENSG00000023902_2	ENSG00000023902	PLEKHO1	-0.441136	3.47518	2.55966	2116.22
ENSG00000023902_3	ENSG00000023902	PLEKHO1	-0.458888	3.47406	2.52754	2099
ENSG00000023902_5	ENSG00000023902	PLEKHO1	-0.435682	3.32926	2.46147	1912.22
ENSG00000023909_1	ENSG00000023909	GCLM	-0.104356	5.8802	5.46988	4911.37
ENSG00000023909_2	ENSG00000023909	GCLM	-0.283231	5.83824	4.79757	4867.1
ENSG00000024422_1	ENSG00000024422	EHD2	-0.724448	5.76126	3.48688	3509.8
ENSG00000024526_1	ENSG00000024526	DEPDC1	-0.549515	4.81499	3.28984	4474.79
ENSG00000024526_2	ENSG00000024526	DEPDC1	-0.63608	4.81331	3.09716	4443.59
ENSG00000024526_3	ENSG00000024526	DEPDC1	-0.750201	4.79864	2.85289	4409.97
ENSG00000024862_1	ENSG00000024862	CCDC28A	-0.228899	4.31015	3.67779	1245.23
ENSG00000025039_1	ENSG00000025039	RRAGD	-0.642826	3.60167	2.30671	4907.51
ENSG00000025039_2	ENSG00000025039	RRAGD	-0.370241	3.35661	2.59685	4844.11
ENSG00000025156_1	ENSG00000025156	HSF2	-0.522658	4.48213	3.11996	2590.44
ENSG00000025293_1	ENSG00000025293	PHF20	-0.055671	3.32144	3.19571	5873.19
ENSG00000025708_1	ENSG00000025708	TYMP	-0.833289	6.33003	3.55272	1613.72
ENSG00000025708_2	ENSG00000025708	TYMP	-0.243071	2.81896	2.38186	800.03
ENSG00000025770_1	ENSG00000025770	NCAPH2	-0.796111	5.28653	3.04451	3328.16
ENSG00000025772_1	ENSG00000025772	TOMM34	-0.866094	5.17715	2.84034	1963.04
ENSG00000025796_1	ENSG00000025796	SEC63	-0.681475	4.43277	2.76395	6414.25
ENSG00000025796_2	ENSG00000025796	SEC63	-0.395932	4.32019	3.28334	6356.48
ENSG00000026025_1	ENSG00000026025	VIM	-1.20445	4.16419	1.80698	1868.29
ENSG00000026508_1	ENSG00000026508	CD44	-1.36123	5.70607	2.2211	4289.67
ENSG00000026652_1	ENSG00000026652	AGPAT4	-0.802525	5.12454	2.93813	7923.58
ENSG00000026652_2	ENSG00000026652	AGPAT4	-0.729076	5.27909	3.18482	7884.06
ENSG00000027001_1	ENSG00000027001	MIPEP	-0.329855	4.84007	3.85084	2390.6
ENSG00000027697_1	ENSG00000027697	IFNGR1	-0.329072	5.40035	4.29894	2087.53
ENSG00000027697_2	ENSG00000027697	IFNGR1	-0.56244	5.75401	3.89636	2048.54
ENSG00000028116_2	ENSG00000028116	VRK2	-0.948163	5.11429	2.65069	1769.04
ENSG00000028203_1	ENSG00000028203	VEZT	-0.444532	3.37472	2.47982	4562.59
ENSG00000028203_2	ENSG00000028203	VEZT	-0.496367	3.60624	2.55642	5648.65
ENSG00000028839_2	ENSG00000028839	TBPL1	-0.277235	3.99776	3.29883	4230.86
ENSG00000028839_3	ENSG00000028839	TBPL1	-0.542579	3.61512	2.48193	4197.45
ENSG00000029153_1	ENSG00000029153	ARNTL2	-0.518734	3.40646	2.37766	7289.25
ENSG00000029153_2	ENSG00000029153	ARNTL2	-0.23493	2.54951	2.16638	7227.06
ENSG00000029363_1	ENSG00000029363	BCLAF1	0.0872187	3.50754	3.72613	7485.55
ENSG00000029363_2	ENSG00000029363	BCLAF1	0.113427	3.62146	3.91768	7443.47
ENSG00000029364_3	ENSG00000029364	SLC39A9	-0.0846496	4.23384	3.99257	5399.48
ENSG00000029639_1	ENSG00000029639	TFB1M	-0.948052	5.49028	2.84579	2790.18
ENSG00000029725_1	ENSG00000029725	RABEP1	-0.255616	3.54611	2.97033	5913.53
ENSG00000029725_2	ENSG00000029725	RABEP1	-0.376625	4.20054	3.23542	5890.69
ENSG00000029725_3	ENSG00000029725	RABEP1	-0.716968	4.40065	2.67725	5873.89
ENSG00000029993_1	ENSG00000029993	HMGB3	-0.619248	5.32404	3.46601	3554.88
ENSG00000029993_2	ENSG00000029993	HMGB3	-0.778369	5.3606	3.12536	3517.61
ENSG00000029993_3	ENSG00000029993	HMGB3	-0.634502	5.28539	3.40465	3483.92
ENSG00000030066_1	ENSG00000030066	NUP160	-0.601688	4.79744	3.16143	5250.72
ENSG00000030110_1	ENSG00000030110	BAK1	-0.396812	3.83105	2.90982	2148.52
ENSG00000030110_2	ENSG00000030110	BAK1	-0.425268	3.59082	2.67408	2109.29
ENSG00000030110_3	ENSG00000030110	BAK1	-0.611472	3.68215	2.41007	2080.39
ENSG00000030582_1	ENSG00000030582	GRN	-0.784539	5.82202	3.3799	2130.53
ENSG00000031003_2	ENSG00000031003	FAM13B	-0.0194108	4.18661	4.13066	5557.19
ENSG00000031691_1	ENSG00000031691	CENPQ	-0.616746	5.43471	3.5442	1729.53
ENSG00000031698_1	ENSG00000031698	SARS1	-0.683354	4.82433	3.00419	1961.44
ENSG00000031823_1	ENSG00000031823	RANBP3	-0.599295	4.76063	3.14238	3015.08
ENSG00000032219_2	ENSG00000032219	ARID4A	0.071164	3.4905	3.667	5856.24
ENSG00000032389_1	ENSG00000032389	EIPR1	-0.721283	4.32797	2.62516	1660.04
ENSG00000032444_3	ENSG00000032444	PNPLA6	-0.806735	4.88166	2.79072	4359.84
ENSG00000032742_1	ENSG00000032742	IFT88	-0.422857	4.8025	3.5824	2887.51
ENSG00000032742_2	ENSG00000032742	IFT88	-0.337764	4.43959	3.5129	2851.78
ENSG00000033100_1	ENSG00000033100	CHPF2	-0.039485	5.57169	5.42127	3980.11
ENSG00000033627_1	ENSG00000033627	ATP6V0A1	-0.242841	4.33738	3.66544	4168.1
ENSG00000033867_1	ENSG00000033867	SLC4A7	0.0491878	3.99715	4.13578	7924.2
ENSG00000034152_1	ENSG00000034152	MAP2K3	-0.19307	4.40574	3.85389	2253.99
ENSG00000034510_1	ENSG00000034510	TMSB10	-0.160742	2.14301	1.91706	461.089
ENSG00000034677_3	ENSG00000034677	RNF19A	-0.188576	4.22117	3.70395	4179.78
ENSG00000034693_3	ENSG00000034693	PEX3	-0.628802	6.75373	4.36773	2690.36
ENSG00000035115_1	ENSG00000035115	SH3YL1	-0.146373	3.05825	2.76319	1815.95
ENSG00000035141_1	ENSG00000035141	FAM136A	-0.355471	2.70041	2.11068	1786.49
ENSG00000035403_1	ENSG00000035403	VCL	-0.107683	3.91267	3.63126	5495.89
ENSG00000035681_1	ENSG00000035681	NSMAF	-0.388279	3.47848	2.6577	3537.43
ENSG00000035687_1	ENSG00000035687	ADSS2	-1.10787	5.62283	2.60888	2561.89
ENSG00000035687_2	ENSG00000035687	ADSS2	-0.309265	4.84799	3.91259	2527.65
ENSG00000035928_1	ENSG00000035928	RFC1	-0.421243	3.86969	2.88981	4871.98
ENSG00000036549_1	ENSG00000036549	AC118549.1	-0.274822	4.11149	3.39836	6475.61
ENSG00000036549_2	ENSG00000036549	AC118549.1	-0.33951	3.89393	3.07741	6413.91
ENSG00000037042_2	ENSG00000037042	TUBG2	-1.19059	5.74911	2.51882	1678.28
ENSG00000037241_1	ENSG00000037241	RPL26L1	-0.643432	4.26206	2.72852	777.547
ENSG00000037474_1	ENSG00000037474	NSUN2	-0.349115	5.08833	3.99467	3064.94
ENSG00000037749_1	ENSG00000037749	MFAP3	-0.309283	4.95524	3.99909	5022.54
ENSG00000037757_1	ENSG00000037757	MRI1	-1.10307	6.2013	2.88685	3159.39
ENSG00000038002_2	ENSG00000038002	AGA	-0.610871	6.30717	4.12994	2041.62
ENSG00000038002_3	ENSG00000038002	AGA	-1.07451	6.02173	2.85931	2004.68
ENSG00000038210_3	ENSG00000038210	PI4K2B	-0.586591	4.94453	3.29263	3596.01
ENSG00000038274_1	ENSG00000038274	MAT2B	-0.793195	5.85013	3.3759	2062.43
ENSG00000038274_2	ENSG00000038274	MAT2B	-0.456981	5.2279	3.80857	2065.82
ENSG00000038427_2	ENSG00000038427	VCAN	-0.0269655	3.67715	3.60906	12375.5
ENSG00000038427_3	ENSG00000038427	VCAN	0.0187105	4.01182	4.06419	9383.61
ENSG00000038427_4	ENSG00000038427	VCAN	-0.431718	4.07836	3.02361	12313.4
ENSG00000038532_2	ENSG00000038532	CLEC16A	-0.701934	4.81708	2.96129	2931.44
ENSG00000039523_3	ENSG00000039523	RIPOR1	-0.390126	4.97526	3.79644	4162.43
ENSG00000039523_5	ENSG00000039523	RIPOR1	-0.615946	4.941	3.22401	4085.48
ENSG00000039560_1	ENSG00000039560	RAI14	-0.538057	4.47431	3.08145	4980.89
ENSG00000039560_2	ENSG00000039560	RAI14	-0.558536	4.23812	2.87764	4928.7
ENSG00000039560_3	ENSG00000039560	RAI14	-0.369022	4.08563	3.16353	4880.58
ENSG00000039650_1	ENSG00000039650	PNKP	-0.97384	5.70842	2.90644	1716.58
ENSG00000040275_1	ENSG00000040275	SPDL1	-0.215532	3.9033	3.36164	4960.46
ENSG00000040341_1	ENSG00000040341	STAU2	-0.395349	4.44335	3.3783	2847.85
ENSG00000040487_1	ENSG00000040487	SLC66A1	-0.548716	5.36682	3.66891	1817.34
ENSG00000040531_2	ENSG00000040531	CTNS	-0.763971	5.08081	2.99196	4096.86
ENSG00000040531_3	ENSG00000040531	CTNS	-0.720985	5.43897	3.29973	3872.42
ENSG00000040633_1	ENSG00000040633	PHF23	-0.230484	5.21716	4.44684	1984.36
ENSG00000041353_2	ENSG00000041353	RAB27B	-0.403182	4.92928	3.72747	7021.22
ENSG00000041357_1	ENSG00000041357	PSMA4	-0.508227	5.7258	4.02573	4380.17
ENSG00000041880_1	ENSG00000041880	PARP3	-0.241176	3.19097	2.69974	2348.81
ENSG00000041880_2	ENSG00000041880	PARP3	-0.828805	4.89203	2.75419	2032.14
ENSG00000042286_1	ENSG00000042286	AIFM2	-0.760167	5.34774	3.15745	3195
ENSG00000042286_2	ENSG00000042286	AIFM2	-0.852685	6.07805	3.36574	3126.91
ENSG00000042429_1	ENSG00000042429	MED17	0.0394965	3.95993	4.06984	5082.87
ENSG00000042493_1	ENSG00000042493	CAPG	-0.850655	5.1272	2.8432	1275.27
ENSG00000042493_2	ENSG00000042493	CAPG	-0.825309	6.12052	3.45418	1237.4
ENSG00000042753_1	ENSG00000042753	AP2S1	-0.755888	3.77707	2.23671	790.214
ENSG00000042753_2	ENSG00000042753	AP2S1	-0.758492	3.56846	2.10937	755.014
ENSG00000042753_3	ENSG00000042753	AP2S1	-0.38661	2.77656	2.12386	892.338
ENSG00000043093_3	ENSG00000043093	DCUN1D1	-0.803821	4.58388	2.62579	7849.41
ENSG00000043093_4	ENSG00000043093	DCUN1D1	-0.850352	4.93673	2.73816	7821.13
ENSG00000044115_1	ENSG00000044115	CTNNA1	-0.335932	4.44852	3.52444	3745.01
ENSG00000044115_2	ENSG00000044115	CTNNA1	-0.52059	4.54224	3.16633	3699.9
ENSG00000044459_3	ENSG00000044459	CNTLN	-0.717132	4.68516	2.85001	5332.44
ENSG00000044574_1	ENSG00000044574	HSPA5	-0.201264	4.64583	4.04088	3920.5
ENSG00000046647_1	ENSG00000046647	GEMIN8	-0.972076	5.89012	3.00262	3152.71
ENSG00000046647_2	ENSG00000046647	GEMIN8	-1.03663	5.63522	2.74697	3097.84
ENSG00000046647_3	ENSG00000046647	GEMIN8	-0.919326	5.77955	3.05597	3060.24
ENSG00000046651_1	ENSG00000046651	OFD1	-0.43886	4.52091	3.33516	3614.7
ENSG00000047188_1	ENSG00000047188	YTHDC2	0.0318146	3.81907	3.90423	6297.98
ENSG00000047249_1	ENSG00000047249	ATP6V1H	-0.97952	5.24171	2.65833	2141.12
ENSG00000047315_2	ENSG00000047315	POLR2B	0.136109	3.89334	4.27854	3785.51
ENSG00000047410_2	ENSG00000047410	TPR	0.152812	3.91783	4.35558	9638.53
ENSG00000047410_3	ENSG00000047410	TPR	-0.0119836	3.86207	3.83012	9610.04
ENSG00000047579_1	ENSG00000047579	DTNBP1	-0.688872	5.1435	3.19071	1365.92
ENSG00000047621_1	ENSG00000047621	C12orf4	-0.340869	4.42234	3.49173	3835.36
ENSG00000047634_2	ENSG00000047634	SCML1	-0.0606483	3.69591	3.54376	2817.53
ENSG00000047849_1	ENSG00000047849	MAP4	-0.467473	4.26726	3.08621	5906.64
ENSG00000047932_1	ENSG00000047932	GOPC	-0.309162	5.40067	4.35894	4584.17
ENSG00000048140_1	ENSG00000048140	TSPAN17	-0.194023	2.39109	2.09021	2441.69
ENSG00000048392_1	ENSG00000048392	RRM2B	-0.860527	5.82543	3.20836	4742.36
ENSG00000048405_1	ENSG00000048405	ZNF800	-0.168473	4.65127	4.13862	4473.34
ENSG00000048471_1	ENSG00000048471	SNX29	-0.23279	3.88106	3.30273	8160.76
ENSG00000048991_1	ENSG00000048991	R3HDM1	-0.540275	3.45167	2.37351	4282.67
ENSG00000049130_1	ENSG00000049130	KITLG	-0.231558	4.31801	3.67771	5437.43
ENSG00000049245_1	ENSG00000049245	VAMP3	-0.374861	3.41163	2.63098	2171.37
ENSG00000049246_1	ENSG00000049246	PER3	-0.449955	4.05226	2.96652	6323.39
ENSG00000049249_1	ENSG00000049249	TNFRSF9	-0.692827	5.24514	3.24486	5872.58
ENSG00000049449_1	ENSG00000049449	RCN1	-1.14909	6.26774	2.82619	2325.33
ENSG00000049618_1	ENSG00000049618	ARID1B	-0.28016	3.70348	3.04981	8752.54
ENSG00000049656_2	ENSG00000049656	CLPTM1L	-0.646711	3.72507	2.37933	2440.48
ENSG00000050130_1	ENSG00000050130	JKAMP	-0.519403	5.17287	3.6089	2344.03
ENSG00000050344_1	ENSG00000050344	NFE2L3	-0.602532	6.2454	4.1132	3728.87
ENSG00000050393_1	ENSG00000050393	MCUR1	-0.626362	4.13582	2.67922	5444.44
ENSG00000050393_2	ENSG00000050393	MCUR1	-0.19619	2.31291	2.01883	5101.39
ENSG00000050405_1	ENSG00000050405	LIMA1	-0.334907	3.61709	2.86775	3685.22
ENSG00000050405_2	ENSG00000050405	LIMA1	-0.828728	4.46023	2.51122	3563.77
ENSG00000050405_3	ENSG00000050405	LIMA1	-0.513292	3.97294	2.78353	3516.55
ENSG00000050748_1	ENSG00000050748	MAPK9	-0.233627	3.86245	3.28499	4859.38
ENSG00000050820_1	ENSG00000050820	BCAR1	-0.668026	5.45887	3.43563	4086.89
ENSG00000050820_2	ENSG00000050820	BCAR1	-0.888537	5.12208	2.76675	4140.66
ENSG00000051108_1	ENSG00000051108	HERPUD1	-0.699945	5.87261	3.61515	2852.33
ENSG00000051128_1	ENSG00000051128	HOMER3	-0.560558	4.10649	2.78436	1563.63
ENSG00000051128_2	ENSG00000051128	HOMER3	-0.714342	4.24185	2.58534	1500.29
ENSG00000051180_1	ENSG00000051180	RAD51	-0.404554	5.82011	4.39692	2437.8
ENSG00000051382_1	ENSG00000051382	PIK3CB	-0.325396	4.33634	3.46075	6233.41
ENSG00000051523_1	ENSG00000051523	CYBA	-1.06878	4.61679	2.20093	720.785
ENSG00000051596_1	ENSG00000051596	THOC3	-0.558456	5.79536	3.93521	1561.64
ENSG00000051596_2	ENSG00000051596	THOC3	-0.562236	5.5668	3.77012	1522.1
ENSG00000051620_1	ENSG00000051620	HEBP2	-0.481105	3.76733	2.69903	9990.8
ENSG00000051620_2	ENSG00000051620	HEBP2	-0.605217	3.47624	2.28518	9898.75
ENSG00000052126_1	ENSG00000052126	PLEKHA5	-0.600051	4.74012	3.1272	4859.81
ENSG00000052126_2	ENSG00000052126	PLEKHA5	0.0398905	3.39946	3.49477	6601.57
ENSG00000052126_3	ENSG00000052126	PLEKHA5	0.0177133	3.0861	3.12423	6544.87
ENSG00000052723_1	ENSG00000052723	SIKE1	-0.437829	3.4119	2.51881	5361.21
ENSG00000052802_1	ENSG00000052802	MSMO1	-0.697049	5.15849	3.18193	2214.78
ENSG00000052802_2	ENSG00000052802	MSMO1	-0.856495	5.33723	2.94771	2180.2
ENSG00000053371_2	ENSG00000053371	AKR7A2	-1.18372	5.05573	2.22561	2537.34
ENSG00000053501_1	ENSG00000053501	USE1	-0.785029	3.46338	2.00994	847.781
ENSG00000053501_2	ENSG00000053501	USE1	-0.991577	5.11732	2.57364	810.509
ENSG00000053770_3	ENSG00000053770	AP5M1	0.200036	4.38909	5.04186	11607.2
ENSG00000053900_1	ENSG00000053900	ANAPC4	-0.422713	4.59691	3.42939	2643.89
ENSG00000054116_1	ENSG00000054116	TRAPPC3	-0.710406	4.2575	2.60196	1278.46
ENSG00000054118_1	ENSG00000054118	THRAP3	0.150166	3.45541	3.83446	4437.3
ENSG00000054118_2	ENSG00000054118	THRAP3	0.135318	3.61152	3.96666	4404.4
ENSG00000054267_1	ENSG00000054267	ARID4B	-0.111478	3.98874	3.69213	6022.15
ENSG00000054282_1	ENSG00000054282	SDCCAG8	-0.475731	4.38434	3.15279	2562.64
ENSG00000054392_2	ENSG00000054392	HHAT	-0.13653	3.5725	3.24992	2577.73
ENSG00000054392_5	ENSG00000054392	HHAT	0.0361963	2.57443	2.63984	2432.54
ENSG00000054523_2	ENSG00000054523	KIF1B	-0.334109	4.54642	3.60656	10851
ENSG00000054611_1	ENSG00000054611	TBC1D22A	-0.867586	5.41581	2.9682	3757.61
ENSG00000054611_4	ENSG00000054611	TBC1D22A	-0.507719	4.6289	3.25566	3638.1
ENSG00000054983_1	ENSG00000054983	GALC	-0.470789	4.72396	3.40867	3790.8
ENSG00000055044_1	ENSG00000055044	NOP58	-0.427248	4.41368	3.28236	1999.93
ENSG00000055130_1	ENSG00000055130	CUL1	-0.586561	4.57459	3.04635	3149.53
ENSG00000055163_1	ENSG00000055163	CYFIP2	-0.532065	4.00973	2.77298	6531.05
ENSG00000055163_2	ENSG00000055163	CYFIP2	-0.418468	2.92476	2.18836	6480.21
ENSG00000055211_1	ENSG00000055211	GINM1	-1.03118	5.01558	2.45417	1951.71
ENSG00000055211_2	ENSG00000055211	GINM1	-0.96631	5.13638	2.62887	1919.67
ENSG00000055332_1	ENSG00000055332	EIF2AK2	-0.471156	4.34328	3.13318	9954.72
ENSG00000055483_1	ENSG00000055483	USP36	-0.344085	3.83486	3.02113	5157.87
ENSG00000055950_1	ENSG00000055950	MRPL43	-0.831997	4.2832	2.40609	864.746
ENSG00000056097_1	ENSG00000056097	ZFR	-0.58422	3.8485	2.56699	4715.52
ENSG00000056097_2	ENSG00000056097	ZFR	-0.365947	3.85135	2.98849	4679.23
ENSG00000056586_1	ENSG00000056586	RC3H2	-0.354064	3.03569	2.37505	8938.82
ENSG00000056586_2	ENSG00000056586	RC3H2	-0.230861	2.78672	2.37464	8904.9
ENSG00000056972_4	ENSG00000056972	TRAF3IP2	-0.414985	3.03982	2.27995	5124.68
ENSG00000057019_1	ENSG00000057019	DCBLD2	-0.148424	5.72212	5.1627	6115.07
ENSG00000057252_1	ENSG00000057252	SOAT1	-0.273307	4.3914	3.63354	6823.66
ENSG00000057294_1	ENSG00000057294	PKP2	-0.205243	3.35867	2.91329	4373.67
ENSG00000057608_1	ENSG00000057608	GDI2	-1.19509	4.96264	2.16748	2289.54
ENSG00000057663_2	ENSG00000057663	ATG5	-0.153074	4.35464	3.91627	3176.09
ENSG00000057663_3	ENSG00000057663	ATG5	-0.438536	3.74324	2.76207	3086.18
ENSG00000057663_4	ENSG00000057663	ATG5	-0.269471	3.32848	2.76138	3053.96
ENSG00000057757_1	ENSG00000057757	PITHD1	-0.313243	4.38072	3.52574	1604.57
ENSG00000057935_1	ENSG00000057935	MTA3	-0.938177	5.08482	2.65373	5436.62
ENSG00000057935_2	ENSG00000057935	MTA3	-0.736938	4.36966	2.62185	5353.54
ENSG00000058056_1	ENSG00000058056	USP13	-0.624137	4.40792	2.85989	7973.59
ENSG00000058063_2	ENSG00000058063	ATP11B	-0.341605	4.00917	3.16389	7321.48
ENSG00000058085_1	ENSG00000058085	LAMC2	-0.365554	5.02571	3.90081	5412.38
ENSG00000058091_1	ENSG00000058091	CDK14	-0.122133	4.92306	4.52345	5488.61
ENSG00000058091_2	ENSG00000058091	CDK14	-0.156773	3.52727	3.16406	5172.69
ENSG00000058091_3	ENSG00000058091	CDK14	-0.50089	4.34265	3.06882	5144.16
ENSG00000058091_4	ENSG00000058091	CDK14	-0.406824	4.5885	3.46102	5067.61
ENSG00000058262_1	ENSG00000058262	SEC61A1	-0.688159	5.3302	3.30816	3573
ENSG00000058600_1	ENSG00000058600	POLR3E	-0.794213	4.69972	2.71013	3678.41
ENSG00000058673_2	ENSG00000058673	ZC3H11A	-0.0976927	4.79125	4.47755	5128.98
ENSG00000058673_3	ENSG00000058673	ZC3H11A	-0.0242358	4.44484	4.3708	6039.91
ENSG00000058804_1	ENSG00000058804	NDC1	-0.409944	3.92966	2.95767	4748.03
ENSG00000058804_4	ENSG00000058804	NDC1	-0.67079	5.15268	3.23672	4574.15
ENSG00000058804_5	ENSG00000058804	NDC1	-0.747722	4.81096	2.86514	4547.8
ENSG00000058866_1	ENSG00000058866	DGKG	-0.469991	3.72632	2.69029	3588.02
ENSG00000059122_2	ENSG00000059122	FLYWCH1	-0.691389	5.84888	3.62196	4964.57
ENSG00000059145_1	ENSG00000059145	UNKL	-0.276854	4.15159	3.42668	1391.94
ENSG00000059145_3	ENSG00000059145	UNKL	-0.191467	4.79835	4.20199	4080.4
ENSG00000059378_1	ENSG00000059378	PARP12	-0.79937	4.63192	2.6615	3016.22
ENSG00000059378_2	ENSG00000059378	PARP12	-0.926291	5.15933	2.71489	2978.55
ENSG00000059378_3	ENSG00000059378	PARP12	-0.852717	5.15376	2.85385	2950.58
ENSG00000059573_1	ENSG00000059573	ALDH18A1	-0.331694	3.99843	3.17716	3320.9
ENSG00000059769_1	ENSG00000059769	DNAJC25	-0.688355	4.68474	2.90716	2285.3
ENSG00000060069_1	ENSG00000060069	CTDP1	-0.366198	5.4207	4.20551	3728.13
ENSG00000060138_2	ENSG00000060138	YBX3	-0.922511	4.03995	2.13144	1934.82
ENSG00000060237_1	ENSG00000060237	WNK1	-0.234184	5.25338	4.46624	11568.8
ENSG00000060339_1	ENSG00000060339	CCAR1	0.068397	3.89002	4.07888	4668.04
ENSG00000060642_1	ENSG00000060642	PIGV	-0.572041	4.22653	2.84304	4386.85
ENSG00000060642_2	ENSG00000060642	PIGV	-0.850801	5.05284	2.80168	4433.03
ENSG00000060749_4	ENSG00000060749	QSER1	-0.0569532	3.70161	3.55833	9390.58
ENSG00000060762_1	ENSG00000060762	MPC1	-0.405037	3.1994	2.41624	953.545
ENSG00000060762_2	ENSG00000060762	MPC1	-0.479392	3.38978	2.43142	904.015
ENSG00000061273_2	ENSG00000061273	HDAC7	-0.97966	4.56313	2.31396	4206.44
ENSG00000061676_3	ENSG00000061676	NCKAP1	-0.61199	4.73087	3.09538	20215.2
ENSG00000061918_1	ENSG00000061918	GUCY1B1	-0.553901	4.91727	3.34952	3353.61
ENSG00000061936_1	ENSG00000061936	SFSWAP	-0.679839	3.93498	2.45635	5979.64
ENSG00000062194_2	ENSG00000062194	GPBP1	-0.0584392	4.6921	4.50583	4570.33
ENSG00000062485_1	ENSG00000062485	CS	-1.01962	4.66524	2.30112	2926.52
ENSG00000062598_1	ENSG00000062598	ELMO2	-0.4167	4.10905	3.07824	3655.53
ENSG00000062650_1	ENSG00000062650	WAPL	-0.224998	4.39129	3.75717	6296.55
ENSG00000062716_1	ENSG00000062716	VMP1	-0.741557	5.37709	3.216	3669.36
ENSG00000062725_1	ENSG00000062725	APPBP2	-0.324577	4.65363	3.71608	6479.43
ENSG00000062725_2	ENSG00000062725	APPBP2	-0.414122	5.00431	3.75561	6434.19
ENSG00000062725_3	ENSG00000062725	APPBP2	-0.419168	4.54103	3.39604	6195.81
ENSG00000062822_1	ENSG00000062822	POLD1	-0.643219	4.48914	2.87432	3435.77
ENSG00000063046_1	ENSG00000063046	EIF4B	-0.393526	2.86286	2.1794	3867.29
ENSG00000063241_1	ENSG00000063241	ISOC2	-0.547566	4.2978	2.94044	1116.97
ENSG00000063244_1	ENSG00000063244	U2AF2	-0.805692	5.42045	3.10097	2144.92
ENSG00000063245_1	ENSG00000063245	EPN1	-0.666203	4.39249	2.76799	16225.7
ENSG00000063245_2	ENSG00000063245	EPN1	-0.517238	3.18622	2.22624	16178.2
ENSG00000063322_1	ENSG00000063322	MED29	-0.891917	4.65073	2.50626	3575.3
ENSG00000063660_1	ENSG00000063660	GPC1	-0.769781	6.66676	3.9101	3687.94
ENSG00000063660_4	ENSG00000063660	GPC1	-0.867933	5.19604	2.84707	3555.99
ENSG00000063761_2	ENSG00000063761	ADCK1	-0.843919	5.75372	3.20556	3423.27
ENSG00000063854_1	ENSG00000063854	HAGH	-0.674174	4.6003	2.88297	2601.91
ENSG00000063854_2	ENSG00000063854	HAGH	-0.627008	5.92523	3.83669	1084.19
ENSG00000063978_1	ENSG00000063978	RNF4	-0.331118	5.05361	4.01722	2902.52
ENSG00000064102_1	ENSG00000064102	INTS13	-0.722144	4.11791	2.49626	2478.84
ENSG00000064102_2	ENSG00000064102	INTS13	-0.615979	3.33896	2.17863	2635.01
ENSG00000064115_1	ENSG00000064115	TM7SF3	-0.470668	3.83066	2.76432	4291.07
ENSG00000064199_1	ENSG00000064199	SPA17	-0.812159	4.92877	2.80708	3596.97
ENSG00000064205_2	ENSG00000064205	CCN5	-0.310679	4.89904	3.94991	1788.7
ENSG00000064205_8	ENSG00000064205	CCN5	-1.07712	5.33723	2.5297	1279.69
ENSG00000064313_1	ENSG00000064313	TAF2	0.0535682	3.52888	3.66237	5026.76
ENSG00000064393_1	ENSG00000064393	HIPK2	-0.471651	4.26445	3.07526	15074.8
ENSG00000064419_2	ENSG00000064419	TNPO3	-0.242795	4.15824	3.51416	4446.26
ENSG00000064419_3	ENSG00000064419	TNPO3	-0.449252	3.81171	2.79178	4241.09
ENSG00000064490_2	ENSG00000064490	RFXANK	-0.673567	5.24595	3.28897	1287.32
ENSG00000064490_3	ENSG00000064490	RFXANK	-0.325795	5.39763	4.30655	1069.99
ENSG00000064490_4	ENSG00000064490	RFXANK	-0.200224	5.1737	4.50327	1031.13
ENSG00000064547_1	ENSG00000064547	LPAR2	-0.840691	4.08397	2.28039	1789.87
ENSG00000064601_1	ENSG00000064601	CTSA	-1.06551	6.38913	3.05275	1852.68
ENSG00000064601_2	ENSG00000064601	CTSA	-0.63799	4.92469	3.16465	1995.68
ENSG00000064726_1	ENSG00000064726	BTBD1	-0.782137	4.65675	2.70792	3183.73
ENSG00000064932_1	ENSG00000064932	SBNO2	-0.589577	3.92891	2.61091	4894.14
ENSG00000064961_1	ENSG00000064961	HMG20B	-0.640827	4.24291	2.72117	1861.85
ENSG00000064989_3	ENSG00000064989	CALCRL	-0.0697535	4.37693	4.17034	6179.95
ENSG00000064999_1	ENSG00000064999	ANKS1A	-0.14083	3.37723	3.06314	6339.58
ENSG00000065000_1	ENSG00000065000	AP3D1	-0.630902	4.72835	3.05344	5056.86
ENSG00000065054_1	ENSG00000065054	SLC9A3R2	-0.562161	3.76951	2.55304	2163.16
ENSG00000065135_1	ENSG00000065135	GNAI3	-1.05918	6.12635	2.94007	9041.03
ENSG00000065135_2	ENSG00000065135	GNAI3	-1.11701	6.11935	2.82133	8988.13
ENSG00000065150_1	ENSG00000065150	IPO5	-0.792391	4.49488	2.59528	5907.64
ENSG00000065150_2	ENSG00000065150	IPO5	-0.828618	5.19988	2.92789	5842.93
ENSG00000065154_1	ENSG00000065154	OAT	-0.328388	5.46191	4.35001	2038.8
ENSG00000065243_1	ENSG00000065243	PKN2	-0.145867	3.90043	3.52535	6072.06
ENSG00000065243_2	ENSG00000065243	PKN2	-0.107992	3.78208	3.50931	6003.86
ENSG00000065268_1	ENSG00000065268	WDR18	-1.31848	6.16453	2.47172	1539.3
ENSG00000065328_1	ENSG00000065328	MCM10	-0.0451562	4.1813	4.05245	4535.83
ENSG00000065427_1	ENSG00000065427	KARS1	-1.001	4.57563	2.28624	1993.78
ENSG00000065457_1	ENSG00000065457	ADAT1	-0.131241	4.48968	4.09928	4968.52
ENSG00000065491_1	ENSG00000065491	TBC1D22B	-0.721579	3.78913	2.29786	3459.08
ENSG00000065526_1	ENSG00000065526	SPEN	0.095471	3.60397	3.85053	12265.2
ENSG00000065534_1	ENSG00000065534	MYLK	-0.157248	4.74533	4.2553	10097.2
ENSG00000065548_1	ENSG00000065548	ZC3H15	-1.04511	5.82499	2.82285	2006.05
ENSG00000065600_1	ENSG00000065600	PACC1	-0.831728	5.81056	3.2647	2461.98
ENSG00000065613_1	ENSG00000065613	SLK	-0.290626	4.17722	3.41507	7799.91
ENSG00000065615_1	ENSG00000065615	CYB5R4	-0.407191	4.30408	3.24567	9209.22
ENSG00000065621_4	ENSG00000065621	GSTO2	-1.0915	4.85036	2.27614	6428.82
ENSG00000065665_1	ENSG00000065665	SEC61A2	-0.577112	4.62034	3.09703	2492.32
ENSG00000065802_3	ENSG00000065802	ASB1	-0.360113	3.31355	2.5816	6790.57
ENSG00000065809_1	ENSG00000065809	FAM107B	-0.397024	3.47528	2.63921	3787.16
ENSG00000065809_3	ENSG00000065809	FAM107B	-0.0911838	3.47091	3.25833	3235.06
ENSG00000065833_1	ENSG00000065833	ME1	-1.04497	4.92084	2.38491	3347.92
ENSG00000065833_2	ENSG00000065833	ME1	-1.23632	5.71152	2.42428	3308.46
ENSG00000065978_1	ENSG00000065978	YBX1	-1.0813	3.91031	1.84803	2970.09
ENSG00000065989_1	ENSG00000065989	PDE4A	-0.383787	3.32274	2.54663	4675.84
ENSG00000066027_1	ENSG00000066027	PPP2R5A	-0.213116	4.66903	4.02784	3238.55
ENSG00000066027_2	ENSG00000066027	PPP2R5A	-0.410537	4.34952	3.27233	3134.23
ENSG00000066027_3	ENSG00000066027	PPP2R5A	-0.42784	4.61577	3.43124	3075.82
ENSG00000066027_4	ENSG00000066027	PPP2R5A	-0.265742	3.83977	3.19381	2739.4
ENSG00000066044_1	ENSG00000066044	ELAVL1	-0.787909	5.7445	3.32711	6044.68
ENSG00000066084_1	ENSG00000066084	DIP2B	-0.0570283	3.61552	3.47539	8686.79
ENSG00000066117_1	ENSG00000066117	SMARCD1	-0.509937	4.55475	3.19859	3385.19
ENSG00000066117_2	ENSG00000066117	SMARCD1	-0.949708	5.43285	2.81279	3285.02
ENSG00000066135_2	ENSG00000066135	KDM4A	0.154157	3.64871	4.06018	4478.77
ENSG00000066136_1	ENSG00000066136	NFYC	-0.819274	4.91736	2.7868	2095.75
ENSG00000066136_2	ENSG00000066136	NFYC	-0.623773	5.8806	3.81634	1973.37
ENSG00000066136_3	ENSG00000066136	NFYC	-0.666716	5.95243	3.74967	2006.04
ENSG00000066136_4	ENSG00000066136	NFYC	-1.16437	5.34396	2.38426	1874.86
ENSG00000066136_5	ENSG00000066136	NFYC	-0.0479188	2.34967	2.27291	2364.59
ENSG00000066185_1	ENSG00000066185	ZMYND12	-0.463004	3.52702	2.55876	1362.57
ENSG00000066279_2	ENSG00000066279	ASPM	-0.0476696	3.53596	3.42104	10843.1
ENSG00000066322_1	ENSG00000066322	ELOVL1	-0.679949	5.26778	3.28808	1468.65
ENSG00000066322_2	ENSG00000066322	ELOVL1	-1.05703	5.20834	2.50324	1430.38
ENSG00000066379_1	ENSG00000066379	ZNRD1	-0.377911	4.22069	3.24803	854.365
ENSG00000066379_2	ENSG00000066379	ZNRD1	-0.702362	4.11134	2.52668	801.251
ENSG00000066427_2	ENSG00000066427	ATXN3	-0.625456	4.45815	2.88984	6878.64
ENSG00000066455_1	ENSG00000066455	GOLGA5	-0.424858	5.53417	4.12247	2857.15
ENSG00000066455_2	ENSG00000066455	GOLGA5	-0.321955	4.26742	3.41387	2818.06
ENSG00000066468_1	ENSG00000066468	FGFR2	-0.319412	5.54276	4.44195	4623.94
ENSG00000066557_1	ENSG00000066557	LRRC40	-0.181589	3.85507	3.39913	2836.39
ENSG00000066583_1	ENSG00000066583	ISOC1	-0.716456	4.66804	2.84093	1946.65
ENSG00000066629_3	ENSG00000066629	EML1	-0.510703	4.49052	3.15181	4458.02
ENSG00000066651_3	ENSG00000066651	TRMT11	-0.452228	5.71854	4.17976	1850.01
ENSG00000066654_1	ENSG00000066654	THUMPD1	-0.602334	5.43804	3.58197	4352.55
ENSG00000066654_2	ENSG00000066654	THUMPD1	-0.969793	5.73694	2.92916	4303.97
ENSG00000066697_1	ENSG00000066697	MSANTD3	-0.37286	3.38809	2.61645	1748.28
ENSG00000066697_2	ENSG00000066697	MSANTD3	-0.645868	3.66606	2.34301	1664.95
ENSG00000066777_2	ENSG00000066777	ARFGEF1	-0.315184	3.49043	2.80543	7323.19
ENSG00000066855_1	ENSG00000066855	MTFR1	-0.414396	3.89885	2.92544	1392.32
ENSG00000066855_2	ENSG00000066855	MTFR1	-0.653573	3.87619	2.46411	2627.77
ENSG00000066926_3	ENSG00000066926	FECH	-0.964669	5.77975	2.96152	7680.29
ENSG00000067064_1	ENSG00000067064	IDI1	-0.261195	3.91501	3.26667	3224.83
ENSG00000067064_2	ENSG00000067064	IDI1	-0.533026	5.3179	3.67522	2816.21
ENSG00000067064_3	ENSG00000067064	IDI1	-0.827056	5.64993	3.18474	2775.66
ENSG00000067066_1	ENSG00000067066	SP100	-1.05768	5.68987	2.73344	5407.14
ENSG00000067113_3	ENSG00000067113	PLPP1	-0.944462	5.82835	3.02855	1600.77
ENSG00000067113_5	ENSG00000067113	PLPP1	-0.565105	5.86029	3.961	1542.08
ENSG00000067167_1	ENSG00000067167	TRAM1	-0.634004	4.59897	2.96351	2974.27
ENSG00000067167_2	ENSG00000067167	TRAM1	-1.03179	5.78125	2.82763	2905.65
ENSG00000067167_3	ENSG00000067167	TRAM1	-0.790059	5.79634	3.35214	2876.27
ENSG00000067182_1	ENSG00000067182	TNFRSF1A	-0.356909	5.2508	4.10001	2178.82
ENSG00000067182_2	ENSG00000067182	TNFRSF1A	-0.375507	5.24125	4.04014	2131.88
ENSG00000067182_3	ENSG00000067182	TNFRSF1A	-0.393073	5.10099	3.88443	2100.33
ENSG00000067208_2	ENSG00000067208	EVI5	-0.449391	5.37185	3.93409	7779.35
ENSG00000067221_1	ENSG00000067221	STOML1	-0.827748	4.81543	2.71305	1838.79
ENSG00000067225_1	ENSG00000067225	PKM	-0.57703	5.31223	3.56101	2331.41
ENSG00000067225_2	ENSG00000067225	PKM	-0.730751	5.10015	3.0733	2305.91
ENSG00000067248_1	ENSG00000067248	DHX29	-0.228526	3.77932	3.22568	4647.11
ENSG00000067596_1	ENSG00000067596	DHX8	0.340582	3.08862	3.91102	5537.38
ENSG00000067606_1	ENSG00000067606	PRKCZ	-0.98088	4.84067	2.45262	2321.11
ENSG00000067829_1	ENSG00000067829	IDH3G	-1.19045	6.15803	2.69824	1336.42
ENSG00000067836_4	ENSG00000067836	ROGDI	-0.759718	4.31861	2.55062	1438.32
ENSG00000067900_1	ENSG00000067900	ROCK1	-0.457976	5.05343	3.67893	9432.65
ENSG00000067900_3	ENSG00000067900	ROCK1	-0.45824	4.53264	3.29919	9366.38
ENSG00000067955_1	ENSG00000067955	CBFB	-0.260258	4.99216	4.16815	3090.53
ENSG00000067992_1	ENSG00000067992	PDK3	-0.217439	5.82214	5.00757	12724.7
ENSG00000068001_1	ENSG00000068001	HYAL2	-0.594437	3.77834	2.5024	1914.79
ENSG00000068001_2	ENSG00000068001	HYAL2	-0.884456	4.9113	2.66041	1876.62
ENSG00000068028_2	ENSG00000068028	RASSF1	-0.64749	5.22512	3.33566	1672.35
ENSG00000068028_3	ENSG00000068028	RASSF1	-0.709672	5.15873	3.15435	1623.58
ENSG00000068120_1	ENSG00000068120	COASY	0.0579795	3.85358	4.01161	2343.76
ENSG00000068305_2	ENSG00000068305	MEF2A	-0.342331	5.06244	3.99308	5591.69
ENSG00000068323_1	ENSG00000068323	TFE3	-0.408152	4.11323	3.09968	3289.1
ENSG00000068323_2	ENSG00000068323	TFE3	-0.333886	2.83697	2.25084	3221.08
ENSG00000068354_1	ENSG00000068354	TBC1D25	-0.410516	3.81075	2.86704	3800.88
ENSG00000068366_1	ENSG00000068366	ACSL4	-0.417457	4.68718	3.5095	4931.98
ENSG00000068366_2	ENSG00000068366	ACSL4	-0.396003	4.44696	3.37952	4898.36
ENSG00000068366_3	ENSG00000068366	ACSL4	-0.578323	4.35011	2.91345	4868.83
ENSG00000068366_4	ENSG00000068366	ACSL4	-0.534084	4.14646	2.86353	4836.21
ENSG00000068438_2	ENSG00000068438	FTSJ1	-0.745862	5.64794	3.36793	1866.35
ENSG00000068489_2	ENSG00000068489	PRR11	-1.04909	4.63609	2.2405	6223.21
ENSG00000068697_1	ENSG00000068697	LAPTM4A	-0.273793	5.99082	4.95526	1399.22
ENSG00000068697_2	ENSG00000068697	LAPTM4A	-0.394375	6.03132	4.58875	1360.07
ENSG00000068697_3	ENSG00000068697	LAPTM4A	-0.724561	5.77422	3.49445	1327.99
ENSG00000068745_1	ENSG00000068745	IP6K2	-0.301456	4.26831	3.46345	1734.89
ENSG00000068784_1	ENSG00000068784	SRBD1	-0.0556454	3.88246	3.73557	3661.31
ENSG00000068796_2	ENSG00000068796	KIF2A	-0.451648	4.10605	3.00237	3942.66
ENSG00000068796_3	ENSG00000068796	KIF2A	-0.386105	4.42854	3.38868	7922.29
ENSG00000068796_4	ENSG00000068796	KIF2A	-0.630919	4.31519	2.7866	3728.35
ENSG00000068796_5	ENSG00000068796	KIF2A	-0.625228	4.36005	2.8267	3701.67
ENSG00000068885_2	ENSG00000068885	IFT80	-0.285917	3.50569	2.87543	3995.38
ENSG00000068903_3	ENSG00000068903	SIRT2	-0.458102	4.57763	3.33225	1819.45
ENSG00000068912_1	ENSG00000068912	ERLEC1	-0.506345	4.34185	3.05668	2434.74
ENSG00000068912_2	ENSG00000068912	ERLEC1	-1.06011	6.11772	2.93404	2340.72
ENSG00000069275_1	ENSG00000069275	NUCKS1	-0.339998	5.43382	4.29294	6400.81
ENSG00000069329_1	ENSG00000069329	VPS35	0.109045	3.72626	4.01882	6769.98
ENSG00000069399_1	ENSG00000069399	BCL3	-0.695718	3.98922	2.46295	1876.96
ENSG00000069509_1	ENSG00000069509	FUNDC1	-0.580652	3.58287	2.39573	1106.45
ENSG00000069849_1	ENSG00000069849	ATP1B3	-0.923341	5.51197	2.90639	1843.91
ENSG00000069943_2	ENSG00000069943	PIGB	-0.629631	4.23935	2.74007	1908.74
ENSG00000069956_1	ENSG00000069956	MAPK6	-0.166506	3.46998	3.09175	5318.88
ENSG00000069966_1	ENSG00000069966	GNB5	-0.677128	4.53689	2.83741	8788.06
ENSG00000069974_2	ENSG00000069974	RAB27A	-0.332938	3.185	2.52863	3478.69
ENSG00000069974_3	ENSG00000069974	RAB27A	-0.189381	4.87152	4.27223	3436.67
ENSG00000069998_2	ENSG00000069998	HDHD5	-0.262799	2.86217	2.38553	1734.21
ENSG00000070010_1	ENSG00000070010	UFD1	-1.20399	5.62771	2.44284	1784.84
ENSG00000070010_2	ENSG00000070010	UFD1	-1.41367	5.94464	2.23136	1724.01
ENSG00000070047_2	ENSG00000070047	PHRF1	0.150524	3.70991	4.1179	5526.83
ENSG00000070081_1	ENSG00000070081	NUCB2	-0.365357	5.30569	4.11868	2308.21
ENSG00000070081_2	ENSG00000070081	NUCB2	-0.401248	5.39602	4.08588	2274.83
ENSG00000070081_3	ENSG00000070081	NUCB2	-0.619525	4.7536	3.09405	1656.61
ENSG00000070087_1	ENSG00000070087	PFN2	-0.716233	3.9265	2.39	1735.57
ENSG00000070214_1	ENSG00000070214	SLC44A1	-0.616854	5.25752	3.42839	10499.4
ENSG00000070269_1	ENSG00000070269	TMEM260	-0.575312	5.24555	3.52051	4249.33
ENSG00000070367_1	ENSG00000070367	EXOC5	-0.380355	4.17622	3.20837	10464.8
ENSG00000070367_2	ENSG00000070367	EXOC5	-0.488474	4.99946	3.56351	10423
ENSG00000070404_1	ENSG00000070404	FSTL3	-0.54261	3.89246	2.67228	2531.5
ENSG00000070404_2	ENSG00000070404	FSTL3	-0.737132	4.05922	2.43525	2499.86
ENSG00000070413_1	ENSG00000070413	DGCR2	-0.0687883	5.09444	4.85723	4440.12
ENSG00000070423_1	ENSG00000070423	RNF126	-0.785561	3.70436	2.149	1617.56
ENSG00000070423_2	ENSG00000070423	RNF126	-0.860856	4.0699	2.24099	1570.48
ENSG00000070476_1	ENSG00000070476	ZXDC	-0.500658	4.91371	3.47294	3394.45
ENSG00000070501_2	ENSG00000070501	POLB	-0.407746	3.48928	2.63022	1292.34
ENSG00000070610_1	ENSG00000070610	GBA2	-0.292581	3.6139	2.95053	3595.02
ENSG00000070614_3	ENSG00000070614	NDST1	0.00558701	4.14123	4.1573	8111.21
ENSG00000070614_4	ENSG00000070614	NDST1	-0.388453	4.19554	3.20517	8068.17
ENSG00000070614_5	ENSG00000070614	NDST1	-0.145864	3.61399	3.26646	8047.37
ENSG00000070614_6	ENSG00000070614	NDST1	-0.262546	3.70361	3.08739	8009.49
ENSG00000070614_7	ENSG00000070614	NDST1	-0.193921	3.56451	3.11619	8025.71
ENSG00000070669_2	ENSG00000070669	ASNS	-0.62168	4.96475	3.22666	2406.85
ENSG00000070718_1	ENSG00000070718	AP3M2	-0.307116	4.50947	3.64481	3493.81
ENSG00000070756_1	ENSG00000070756	PABPC1	-0.664362	2.70587	1.70732	2859.92
ENSG00000070761_1	ENSG00000070761	CFAP20	-0.119605	5.91046	5.44022	1280.33
ENSG00000070761_2	ENSG00000070761	CFAP20	-0.113836	5.8127	5.37168	1239.57
ENSG00000070785_1	ENSG00000070785	EIF2B3	-0.647214	5.7621	3.67917	1893.61
ENSG00000070831_1	ENSG00000070831	CDC42	-0.931341	5.67708	2.9769	10538.2
ENSG00000070831_2	ENSG00000070831	CDC42	-0.911022	5.50278	2.92643	10499.4
ENSG00000070950_1	ENSG00000070950	RAD18	-0.388386	4.51282	3.44772	5842.4
ENSG00000070961_1	ENSG00000070961	ATP2B1	-0.144253	4.22193	3.82021	7029.4
ENSG00000070961_2	ENSG00000070961	ATP2B1	-0.211406	4.25396	3.67413	7147.09
ENSG00000071082_1	ENSG00000071082	RPL31	-0.985788	3.39529	1.71445	1067.61
ENSG00000071205_1	ENSG00000071205	ARHGAP10	-0.57617	4.56181	3.0598	3272.14
ENSG00000071243_1	ENSG00000071243	ING3	-0.232564	3.77828	3.21578	3738.03
ENSG00000071282_1	ENSG00000071282	LMCD1	-0.711663	4.69452	2.86655	8285.44
ENSG00000071282_3	ENSG00000071282	LMCD1	-0.788874	4.49796	2.6034	8225.29
ENSG00000071282_4	ENSG00000071282	LMCD1	-0.605859	4.55915	2.99573	8196.75
ENSG00000071462_1	ENSG00000071462	BUD23	-0.492418	4.64314	3.30049	1227.25
ENSG00000071462_2	ENSG00000071462	BUD23	-0.857406	5.70106	3.14667	1199.22
ENSG00000071537_1	ENSG00000071537	SEL1L	0.182901	4.66644	5.29717	7906.83
ENSG00000071553_1	ENSG00000071553	ATP6AP1	-1.06325	6.7338	3.22248	2084.63
ENSG00000071626_1	ENSG00000071626	DAZAP1	-0.843349	5.42685	3.02465	2170.37
ENSG00000071626_2	ENSG00000071626	DAZAP1	-0.844117	5.81106	3.23706	2102.52
ENSG00000071626_3	ENSG00000071626	DAZAP1	-0.904464	5.56103	2.97088	2062.86
ENSG00000071655_1	ENSG00000071655	MBD3	-0.496564	4.83225	3.42506	5460.04
ENSG00000071794_1	ENSG00000071794	HLTF	-0.140407	4.28872	3.891	5305.41
ENSG00000071859_1	ENSG00000071859	FAM50A	-1.06876	6.04741	2.88298	1337.42
ENSG00000071859_2	ENSG00000071859	FAM50A	-1.13067	5.48713	2.50599	1299.22
ENSG00000071889_1	ENSG00000071889	FAM3A	-0.533589	4.3473	3.00326	1878.38
ENSG00000072042_1	ENSG00000072042	RDH11	-0.321955	5.24888	4.19903	2538.2
ENSG00000072042_2	ENSG00000072042	RDH11	-0.80546	5.31552	3.04143	2507.02
ENSG00000072110_1	ENSG00000072110	ACTN1	-0.519816	4.17118	2.90924	3721.23
ENSG00000072110_2	ENSG00000072110	ACTN1	-0.752152	4.33336	2.57279	3670.52
ENSG00000072135_1	ENSG00000072135	PTPN18	-0.590927	3.18148	2.11224	3619.38
ENSG00000072135_4	ENSG00000072135	PTPN18	-0.657518	3.27756	2.07787	2576.36
ENSG00000072210_2	ENSG00000072210	ALDH3A2	-0.529747	6.42652	4.4515	3803.49
ENSG00000072210_3	ENSG00000072210	ALDH3A2	-1.05351	6.11319	2.9453	3653.41
ENSG00000072274_2	ENSG00000072274	TFRC	-0.209511	4.15365	3.5922	5012.14
ENSG00000072364_2	ENSG00000072364	AFF4	-0.0494647	3.89869	3.76728	9508.11
ENSG00000072364_3	ENSG00000072364	AFF4	0.0197397	3.15306	3.19649	9431.16
ENSG00000072364_4	ENSG00000072364	AFF4	-0.0139733	3.41895	3.38599	9231.49
ENSG00000072401_1	ENSG00000072401	UBE2D1	-0.273016	5.043	4.17352	2651.24
ENSG00000072401_2	ENSG00000072401	UBE2D1	-0.260323	4.87875	4.07327	2619.6
ENSG00000072415_2	ENSG00000072415	MPP5	-0.196338	4.53314	3.95636	5466.15
ENSG00000072422_3	ENSG00000072422	RHOBTB1	-0.178493	3.92635	3.46942	4409.88
ENSG00000072422_4	ENSG00000072422	RHOBTB1	-0.287774	4.57006	3.74363	4370.88
ENSG00000072501_1	ENSG00000072501	SMC1A	-0.197319	4.50639	3.93034	9720.07
ENSG00000072518_1	ENSG00000072518	MARK2	-0.512916	4.37814	3.06822	4541
ENSG00000072571_1	ENSG00000072571	HMMR	-0.0535366	3.34574	3.22386	3011.72
ENSG00000072609_1	ENSG00000196458	CHFR	-0.067624	2.86464	2.73347	9303.35
ENSG00000072609_2	ENSG00000072609	CHFR	-0.631334	4.11012	2.65341	11213.1
ENSG00000072657_1	ENSG00000072657	TRHDE	-0.102724	4.55597	4.24285	11045.1
ENSG00000072682_1	ENSG00000072682	P4HA2	-0.43456	5.3301	3.94384	4530.17
ENSG00000072682_2	ENSG00000072682	P4HA2	-0.616655	5.88871	3.84051	4878.32
ENSG00000072756_1	ENSG00000072756	TRNT1	-0.518092	4.2657	2.97872	1999.03
ENSG00000072786_1	ENSG00000072786	STK10	-0.355755	4.2882	3.35106	5906.98
ENSG00000072803_1	ENSG00000072803	FBXW11	-0.357996	4.25267	3.31813	4301.67
ENSG00000072864_1	ENSG00000072864	NDE1	-0.715567	4.47188	2.72322	3200.19
ENSG00000072958_1	ENSG00000072958	AP1M1	-0.996756	5.59459	2.80359	12846.7
ENSG00000073050_2	ENSG00000073050	XRCC1	-0.838882	4.7092	2.6328	2062.68
ENSG00000073060_1	ENSG00000073060	SCARB1	-0.719181	4.7282	2.87211	3584.8
ENSG00000073060_3	ENSG00000073060	SCARB1	-0.994622	6.40917	3.21655	3522.66
ENSG00000073111_1	ENSG00000073111	MCM2	-0.227076	4.23967	3.62222	3423
ENSG00000073331_1	ENSG00000073331	ALPK1	-0.146904	3.64953	3.29621	5397.6
ENSG00000073417_3	ENSG00000073417	PDE8A	-0.315698	3.40992	2.73974	4203.23
ENSG00000073584_1	ENSG00000073584	SMARCE1	-0.885895	5.85537	3.16864	5162.11
ENSG00000073711_2	ENSG00000073711	PPP2R3A	-0.134887	4.02176	3.66278	6722.12
ENSG00000073712_1	ENSG00000073712	FERMT2	-0.0990224	4.01032	3.7443	3326.64
ENSG00000073792_2	ENSG00000073792	IGF2BP2	-0.182058	3.2504	2.86505	4085.76
ENSG00000073803_1	ENSG00000073803	MAP3K13	-0.153746	2.08325	1.87266	1637.79
ENSG00000073921_2	ENSG00000073921	PICALM	-0.481345	5.25319	3.76291	4137.79
ENSG00000073921_3	ENSG00000073921	PICALM	-0.311907	5.20129	4.19004	4038.42
ENSG00000074201_1	ENSG00000074201	CLNS1A	-1.32433	5.49453	2.19416	2983.09
ENSG00000074410_1	ENSG00000074410	CA12	-0.813606	6.19847	3.52667	6135.82
ENSG00000074410_2	ENSG00000074410	CA12	-0.67282	6.20169	3.89019	6095.64
ENSG00000074416_1	ENSG00000074416	MGLL	-0.408907	5.11181	3.85018	4220.09
ENSG00000074416_2	ENSG00000074416	MGLL	-0.767281	5.86306	3.44469	4174.51
ENSG00000074416_3	ENSG00000074416	MGLL	-0.436552	4.11962	3.04398	4267.62
ENSG00000074582_1	ENSG00000074582	BCS1L	-0.378259	4.09446	3.15014	1522.21
ENSG00000074590_4	ENSG00000074590	NUAK1	-0.509219	4.64784	3.26559	5686.6
ENSG00000074590_8	ENSG00000074590	NUAK1	-0.0923567	4.49139	4.21288	4989.8
ENSG00000074603_2	ENSG00000074603	DPP8	-0.304446	4.2208	3.41781	7274.41
ENSG00000074696_1	ENSG00000074696	HACD3	-0.789951	6.28367	3.63425	3202.46
ENSG00000074800_1	ENSG00000074800	ENO1	-0.980284	5.51198	2.79391	1808.22
ENSG00000074800_2	ENSG00000074800	ENO1	-0.844199	5.48318	3.05424	1782.19
ENSG00000074800_3	ENSG00000074800	ENO1	-1.07643	5.31141	2.51868	1746.86
ENSG00000075131_1	ENSG00000075131	TIPIN	-0.661926	5.99042	3.78615	1736.38
ENSG00000075131_2	ENSG00000075131	TIPIN	-0.880772	5.01487	2.72346	1697.58
ENSG00000075188_1	ENSG00000075188	NUP37	-0.754047	5.82182	3.45198	2349
ENSG00000075223_2	ENSG00000075223	SEMA3C	-0.524568	4.67096	3.2471	4990.2
ENSG00000075234_1	ENSG00000075234	TTC38	-1.06916	5.78127	2.75533	2562.38
ENSG00000075239_1	ENSG00000075239	ACAT1	-0.627913	5.83886	3.77839	1541.16
ENSG00000075292_2	ENSG00000075292	ZNF638	-0.191401	4.02497	3.52489	6478.16
ENSG00000075336_1	ENSG00000075336	TIMM21	-0.41484	4.12109	3.09124	3079.3
ENSG00000075391_1	ENSG00000075391	RASAL2	0.0981497	3.60714	3.86109	9835.56
ENSG00000075399_2	ENSG00000075399	VPS9D1	-0.456171	3.59154	2.61794	2652.66
ENSG00000075407_1	ENSG00000075407	ZNF37A	-0.061515	3.51766	3.37083	9197.18
ENSG00000075413_1	ENSG00000075413	MARK3	-0.588975	5.03744	3.34897	3483.46
ENSG00000075420_1	ENSG00000075420	FNDC3B	-0.0511143	3.33797	3.22178	7997
ENSG00000075420_2	ENSG00000075420	FNDC3B	0.163534	3.06859	3.43691	7931.72
ENSG00000075426_1	ENSG00000075426	FOSL2	-0.403308	5.08016	3.84122	6698.44
ENSG00000075426_2	ENSG00000075426	FOSL2	-0.449881	5.58065	4.08561	6085.31
ENSG00000075568_1	ENSG00000075568	TMEM131	-0.662605	4.10828	2.59535	6690.07
ENSG00000075618_1	ENSG00000075618	FSCN1	-1.09013	6.38434	2.99885	2784.94
ENSG00000075624_1	ENSG00000075624	ACTB	-1.3034	6.36868	2.5804	1811.46
ENSG00000075643_1	ENSG00000075643	MOCOS	-0.547903	3.59461	2.45877	6182.87
ENSG00000075651_2	ENSG00000075651	PLD1	-0.277475	3.64485	3.00713	5994.64
ENSG00000075702_1	ENSG00000075702	WDR62	-0.569066	4.76075	3.209	4720.88
ENSG00000075711_1	ENSG00000075711	DLG1	-0.385075	4.29993	3.29263	4964.51
ENSG00000075785_1	ENSG00000075785	RAB7A	-0.248969	6.14925	5.17458	1610.65
ENSG00000075790_1	ENSG00000075790	BCAP29	-0.985549	5.07284	2.56195	2983.24
ENSG00000075891_1	ENSG00000075891	PAX2	-0.40447	4.48586	3.38913	3884.03
ENSG00000075975_1	ENSG00000075975	MKRN2	-0.696518	4.82566	2.97772	2778.23
ENSG00000076053_2	ENSG00000076053	RBM7	-0.33957	3.18154	2.5143	3571.62
ENSG00000076067_2	ENSG00000076067	RBMS2	-0.495402	4.5656	3.23867	8308.33
ENSG00000076108_3	ENSG00000076108	BAZ2A	-0.463619	4.03022	2.92257	8927.66
ENSG00000076242_1	ENSG00000076242	MLH1	-0.0976117	3.55681	3.32412	2497.45
ENSG00000076242_3	ENSG00000076242	MLH1	-0.459576	3.00532	2.18547	2419.81
ENSG00000076248_1	ENSG00000076248	UNG	-0.747887	6.08614	3.62414	2051.86
ENSG00000076248_2	ENSG00000076248	UNG	-0.881917	6.08394	3.30142	2022.95
ENSG00000076248_3	ENSG00000076248	UNG	-0.410234	6.30981	4.74814	2113.56
ENSG00000076248_4	ENSG00000076248	UNG	-0.652367	6.47888	4.12209	2080.2
ENSG00000076513_1	ENSG00000076513	ANKRD13A	-0.32204	5.49479	4.39549	4242.78
ENSG00000076513_2	ENSG00000076513	ANKRD13A	-0.413592	5.0127	3.76329	4216.53
ENSG00000076554_1	ENSG00000076554	TPD52	-0.593026	4.12568	2.73512	4018.04
ENSG00000076604_1	ENSG00000076604	TRAF4	-0.408555	3.58967	2.70437	2891.18
ENSG00000076641_2	ENSG00000076641	PAG1	-0.215604	5.23203	4.50575	10738
ENSG00000076662_2	ENSG00000076662	ICAM3	-0.418991	2.82589	2.11362	815.41
ENSG00000076685_1	ENSG00000076685	NT5C2	-0.146622	3.62828	3.27766	3499.72
ENSG00000076716_3	ENSG00000076716	GPC4	-0.452946	5.07881	3.71032	4958.82
ENSG00000076928_1	ENSG00000076928	ARHGEF1	-0.4876	5.40286	3.85337	3209.14
ENSG00000076984_1	ENSG00000076984	MAP2K7	-0.687745	4.17202	2.59009	3423.29
ENSG00000077097_1	ENSG00000077097	TOP2B	-0.346368	4.78527	3.76391	5821.39
ENSG00000077147_1	ENSG00000077147	TM9SF3	-0.616402	5.95366	3.88354	6099.02
ENSG00000077232_1	ENSG00000077232	DNAJC10	-0.482361	4.69359	3.35969	20131.9
ENSG00000077238_1	ENSG00000077238	IL4R	-0.100434	4.3337	4.04226	3677.48
ENSG00000077254_1	ENSG00000077254	USP33	-0.00603849	3.98592	3.96927	4487.98
ENSG00000077254_2	ENSG00000077254	USP33	-0.334467	4.10566	3.2561	4229.42
ENSG00000077264_1	ENSG00000077264	PAK3	0.0491792	4.76579	4.93105	9270.05
ENSG00000077264_2	ENSG00000077264	PAK3	-0.0404057	4.62287	4.4952	9236.88
ENSG00000077312_2	ENSG00000077312	SNRPA	-1.10624	5.99305	2.7838	1271.25
ENSG00000077312_3	ENSG00000077312	SNRPA	-1.2007	6.25204	2.72004	1205.17
ENSG00000077312_4	ENSG00000077312	SNRPA	-1.37208	5.02984	1.9432	1182.6
ENSG00000077380_3	ENSG00000077380	DYNC1I2	-0.555085	4.24776	2.8911	4241.15
ENSG00000077420_1	ENSG00000077420	APBB1IP	-0.550006	4.1339	2.82353	2631.81
ENSG00000077420_2	ENSG00000077420	APBB1IP	-0.482799	4.49715	3.21811	2414.44
ENSG00000077454_1	ENSG00000077454	LRCH4	-0.788759	5.3712	3.10907	3185.86
ENSG00000077458_4	ENSG00000077458	FAM76B	-0.457661	4.65986	3.39315	3652.96
ENSG00000077463_2	ENSG00000077463	SIRT6	-0.79306	4.83778	2.79197	1546.87
ENSG00000077549_1	ENSG00000077549	CAPZB	-1.16209	5.64563	2.52284	1648.8
ENSG00000077684_1	ENSG00000077684	JADE1	-0.25165	4.80316	4.03435	5680.92
ENSG00000077713_1	ENSG00000077713	SLC25A43	-0.475034	3.30884	2.38055	2501.52
ENSG00000077721_1	ENSG00000077721	UBE2A	-0.264378	5.12611	4.26778	1805.93
ENSG00000077721_2	ENSG00000077721	UBE2A	-0.303542	4.9547	4.0146	1769.5
ENSG00000077721_3	ENSG00000077721	UBE2A	-0.722955	3.85982	2.33849	1592.62
ENSG00000077782_1	ENSG00000077782	FGFR1	-0.0785118	5.7777	5.47167	4219.74
ENSG00000077782_2	ENSG00000077782	FGFR1	-0.137259	5.81505	5.28731	4185.36
ENSG00000077942_1	ENSG00000077942	FBLN1	-0.738754	5.93731	3.55797	2914.69
ENSG00000078043_1	ENSG00000078043	PIAS2	-0.442684	3.4856	2.56458	11220.6
ENSG00000078053_2	ENSG00000078053	AMPH	-0.666961	3.74239	2.35708	3257.84
ENSG00000078061_1	ENSG00000078061	ARAF	-0.598908	3.57739	2.36198	2381.93
ENSG00000078070_2	ENSG00000078070	MCCC1	-0.274013	4.03929	3.34056	2489.91
ENSG00000078140_1	ENSG00000078140	UBE2K	-0.212007	4.51066	3.89421	5067.09
ENSG00000078140_2	ENSG00000078140	UBE2K	-0.328645	5.06482	4.03304	5120.77
ENSG00000078142_1	ENSG00000078142	PIK3C3	0.0244141	3.25605	3.31162	9420.64
ENSG00000078237_1	ENSG00000078237	TIGAR	-0.809687	5.64434	3.22013	8198.5
ENSG00000078246_1	ENSG00000078246	TULP3	-0.32522	3.92222	3.13062	1978.31
ENSG00000078246_2	ENSG00000078246	TULP3	-0.238662	3.92299	3.32486	1947.89
ENSG00000078269_1	ENSG00000078269	SYNJ2	-0.219111	3.425	2.9424	7414.05
ENSG00000078304_2	ENSG00000078304	PPP2R5C	-0.678745	5.29349	3.30689	4392.57
ENSG00000078369_1	ENSG00000078369	GNB1	-0.611129	4.89585	3.20523	3109.71
ENSG00000078399_1	ENSG00000078399	HOXA9	-0.451003	3.70855	2.71293	2064.32
ENSG00000078401_1	ENSG00000078401	EDN1	-0.161406	4.76299	4.25884	2035.02
ENSG00000078403_2	ENSG00000078403	MLLT10	-0.239936	3.42323	2.89874	5134.37
ENSG00000078403_6	ENSG00000078403	MLLT10	-0.29776	3.50319	2.8499	4925.39
ENSG00000078618_1	ENSG00000078618	NRDC	-0.543585	4.38872	3.01094	3859.84
ENSG00000078618_2	ENSG00000078618	NRDC	-0.723856	4.68946	2.83936	3599.14
ENSG00000078668_1	ENSG00000078668	VDAC3	-0.742213	5.78664	3.45938	1425.77
ENSG00000078668_2	ENSG00000078668	VDAC3	-0.720236	5.46086	3.31473	1392.23
ENSG00000078674_1	ENSG00000078674	PCM1	-0.215504	3.73338	3.21536	8935.88
ENSG00000078674_3	ENSG00000078674	PCM1	0.0461002	3.24121	3.34645	8779.49
ENSG00000078699_1	ENSG00000078699	CBFA2T2	-0.167565	3.93521	3.5037	7339.59
ENSG00000078725_1	ENSG00000078725	BRINP1	-0.226644	4.89099	4.17994	3174.14
ENSG00000078747_1	ENSG00000078747	ITCH	-0.379982	3.96381	3.04598	6723.13
ENSG00000078808_1	ENSG00000078808	SDF4	-0.534898	4.92291	3.39783	1997.19
ENSG00000078808_2	ENSG00000078808	SDF4	-0.502063	5.3279	3.76201	1977.29
ENSG00000078808_3	ENSG00000078808	SDF4	-0.58797	5.3891	3.58525	1920.66
ENSG00000078902_1	ENSG00000078902	TOLLIP	-0.951722	5.0198	2.59531	3649.98
ENSG00000078902_2	ENSG00000078902	TOLLIP	-0.929266	5.00764	2.62964	3621.23
ENSG00000078902_3	ENSG00000078902	TOLLIP	-1.10877	4.59136	2.12897	3579.46
ENSG00000078967_1	ENSG00000078967	UBE2D4	-0.109063	2.14664	1.99034	3974.86
ENSG00000079246_1	ENSG00000079246	XRCC5	-0.288889	4.37073	3.57759	3380.64
ENSG00000079257_2	ENSG00000079257	LXN	-0.650753	6.22628	3.96582	1062.72
ENSG00000079263_2	ENSG00000079263	SP140	-0.159851	4.03478	3.6116	783.012
ENSG00000079263_3	ENSG00000079263	SP140	-0.364022	3.81934	2.96761	708.351
ENSG00000079277_1	ENSG00000079277	MKNK1	-0.604102	3.682	2.42232	2768.31
ENSG00000079313_1	ENSG00000079313	REXO1	-0.242972	3.79237	3.20456	4605.25
ENSG00000079332_1	ENSG00000079332	SAR1A	-0.619726	5.37009	3.49482	5895.78
ENSG00000079332_2	ENSG00000079332	SAR1A	-0.703935	5.24647	3.22078	5858.74
ENSG00000079337_1	ENSG00000079337	RAPGEF3	-0.6299	5.22424	3.37602	6298.49
ENSG00000079337_2	ENSG00000079337	RAPGEF3	-0.604425	5.0575	3.32648	6266.69
ENSG00000079387_1	ENSG00000079387	SENP1	-0.249315	4.08254	3.43462	4475.49
ENSG00000079459_1	ENSG00000079459	FDFT1	-0.834329	5.4429	3.05261	2032.44
ENSG00000079462_1	ENSG00000079462	PAFAH1B3	-0.312408	3.10216	2.49816	990.926
ENSG00000079462_2	ENSG00000079462	PAFAH1B3	-0.658817	4.99442	3.16345	1036.27
ENSG00000079462_3	ENSG00000079462	PAFAH1B3	-0.772959	5.59473	3.27413	902.69
ENSG00000079462_4	ENSG00000079462	PAFAH1B3	-0.868302	4.83368	2.64785	849.369
ENSG00000079462_5	ENSG00000079462	PAFAH1B3	-1.049	5.17057	2.49895	800.457
ENSG00000079691_1	ENSG00000079691	CARMIL1	-0.0921837	4.0693	3.81742	5462.06
ENSG00000079691_2	ENSG00000079691	CARMIL1	-0.133743	4.35159	3.96631	5401.69
ENSG00000079739_1	ENSG00000079739	PGM1	-0.899056	4.53976	2.43439	2350.14
ENSG00000079805_1	ENSG00000079805	DNM2	-0.756285	4.6395	2.74667	3631.56
ENSG00000079805_2	ENSG00000079805	DNM2	-1.00352	5.12306	2.55529	3583.37
ENSG00000079819_2	ENSG00000079819	EPB41L2	-0.0645712	3.43704	3.2866	4437.67
ENSG00000079819_3	ENSG00000079819	EPB41L2	-0.436188	3.98541	2.94556	4400.92
ENSG00000079931_1	ENSG00000079931	MOXD1	-0.929713	5.48776	2.88087	3016.43
ENSG00000079950_1	ENSG00000079950	STX7	-0.88687	5.42098	2.93159	15826.3
ENSG00000079974_1	ENSG00000079974	RABL2B	-0.40444	4.64392	3.50862	2146.07
ENSG00000079999_1	ENSG00000079999	KEAP1	-1.1969	5.30408	2.31371	2555.27
ENSG00000079999_2	ENSG00000079999	KEAP1	-0.363581	3.88384	3.01865	2516.1
ENSG00000079999_3	ENSG00000079999	KEAP1	-0.62791	5.17186	3.34678	2472.77
ENSG00000080189_1	ENSG00000080189	SLC35C2	-0.333723	3.26212	2.58844	2128.9
ENSG00000080200_1	ENSG00000080200	CRYBG3	-0.0548586	4.10412	3.95099	10788.9
ENSG00000080224_2	ENSG00000080224	EPHA6	-0.52862	4.42271	3.0659	16269.7
ENSG00000080345_1	ENSG00000080345	RIF1	0.183926	3.82258	4.34234	14642.5
ENSG00000080371_1	ENSG00000080371	RAB21	-0.0651932	5.90678	5.6458	15552.6
ENSG00000080371_2	ENSG00000080371	RAB21	-0.538414	5.60163	3.85687	15513.4
ENSG00000080493_1	ENSG00000080493	SLC4A4	-0.249537	3.81997	3.21323	8112.71
ENSG00000080802_1	ENSG00000080802	CNOT4	-0.136117	3.57298	3.25129	3536.41
ENSG00000080815_1	ENSG00000080815	PSEN1	-0.412485	5.29732	3.98003	6033.7
ENSG00000080822_1	ENSG00000080822	CLDND1	-0.427299	3.70664	2.75645	2005.05
ENSG00000080823_2	ENSG00000080823	MOK	-0.446845	3.39955	2.49406	1893.51
ENSG00000080824_1	ENSG00000080824	HSP90AA1	-0.197349	4.62119	4.03038	3229.06
ENSG00000080839_2	ENSG00000080839	RBL1	0.244779	3.11083	3.68606	5685.95
ENSG00000080845_1	ENSG00000080845	DLGAP4	-0.867697	4.64951	2.54803	2975.41
ENSG00000080845_2	ENSG00000080845	DLGAP4	-0.789074	3.69052	2.13576	3750.51
ENSG00000080986_1	ENSG00000080986	NDC80	-0.250719	4.66931	3.92445	2129.1
ENSG00000080986_2	ENSG00000080986	NDC80	-0.306814	4.2308	3.42029	2094.42
ENSG00000081014_1	ENSG00000081014	AP4E1	0.0109397	3.9588	3.98893	6723.94
ENSG00000081087_1	ENSG00000081087	OSTM1	-0.88916	5.03567	2.7189	4460.46
ENSG00000081177_1	ENSG00000081177	EXD2	-0.574819	5.2862	3.549	4983.95
ENSG00000081307_1	ENSG00000081307	UBA5	-0.422117	6.13663	4.57994	4664.15
ENSG00000081665_2	ENSG00000081665	ZNF506	-0.354336	4.03294	3.15469	3316.1
ENSG00000081870_1	ENSG00000081870	HSPB11	-0.40361	3.54659	2.6811	597.965
ENSG00000081870_2	ENSG00000081870	HSPB11	-0.366406	4.20811	3.26428	676.452
ENSG00000081870_3	ENSG00000081870	HSPB11	-0.605218	3.98881	2.62213	618.044
ENSG00000081870_4	ENSG00000081870	HSPB11	-0.651636	4.04714	2.57624	586.916
ENSG00000081870_5	ENSG00000081870	HSPB11	-0.559235	4.09419	2.77857	559.822
ENSG00000081923_1	ENSG00000081923	ATP8B1	-0.45296	4.6664	3.409	6182.23
ENSG00000082068_2	ENSG00000082068	WDR70	-0.629552	4.12045	2.66337	2868.88
ENSG00000082146_1	ENSG00000082146	STRADB	-0.230886	3.28513	2.79929	2207.49
ENSG00000082146_2	ENSG00000082146	STRADB	-0.452417	2.90598	2.12374	2158.71
ENSG00000082153_1	ENSG00000082153	BZW1	-0.229421	3.58175	3.05515	3109.13
ENSG00000082153_2	ENSG00000082153	BZW1	-0.306376	4.7854	3.86981	6503.4
ENSG00000082212_2	ENSG00000082212	ME2	-1.03242	5.41945	2.64951	9028.56
ENSG00000082212_4	ENSG00000082212	ME2	-0.603536	4.7283	3.11187	8981.64
ENSG00000082212_5	ENSG00000082212	ME2	-0.868542	4.86437	2.66421	8944.78
ENSG00000082213_1	ENSG00000082213	C5orf22	-0.556751	4.69641	3.19277	3573.39
ENSG00000082397_2	ENSG00000082397	EPB41L3	-0.756631	4.90181	2.90127	4615.68
ENSG00000082397_3	ENSG00000082397	EPB41L3	-0.74777	4.62211	2.75257	4570.98
ENSG00000082438_4	ENSG00000082438	COBLL1	-0.628609	4.05698	2.62405	9486
ENSG00000082438_7	ENSG00000082438	COBLL1	-0.148812	3.44107	3.10382	9359.97
ENSG00000082438_9	ENSG00000082438	COBLL1	0.115305	3.55091	3.84636	9174.45
ENSG00000082641_2	ENSG00000082641	NFE2L1	-0.279154	5.38336	4.43628	4839.83
ENSG00000082701_1	ENSG00000082701	GSK3B	-0.345934	5.06291	3.98349	7810.65
ENSG00000082701_2	ENSG00000082701	GSK3B	-0.243152	5.16728	4.36582	7776.81
ENSG00000082898_2	ENSG00000082898	XPO1	-0.136647	4.20757	3.82734	4881.54
ENSG00000082996_1	ENSG00000082996	RNF13	-0.415926	5.12133	3.83863	2826.4
ENSG00000082996_2	ENSG00000082996	RNF13	-0.713328	5.10817	3.11553	2467.89
ENSG00000083093_1	ENSG00000083093	PALB2	-0.287815	4.19799	3.43874	4004.27
ENSG00000083093_2	ENSG00000083093	PALB2	-0.493858	4.52489	3.21323	3955.44
ENSG00000083123_1	ENSG00000083123	BCKDHB	-1.21772	5.78352	2.4867	1537.7
ENSG00000083168_1	ENSG00000083168	KAT6A	-0.250509	4.23675	3.56141	8004.61
ENSG00000083312_1	ENSG00000083312	TNPO1	-0.201498	4.00929	3.48667	8485.16
ENSG00000083312_2	ENSG00000083312	TNPO1	-0.0189821	3.49647	3.45077	10849
ENSG00000083520_1	ENSG00000083520	DIS3	0.16951	3.43734	3.86589	10588
ENSG00000083535_1	ENSG00000083535	PIBF1	-0.553242	4.15597	2.83224	3166.44
ENSG00000083535_2	ENSG00000083535	PIBF1	-0.304412	3.61024	2.92347	3134.49
ENSG00000083544_5	ENSG00000083544	TDRD3	-0.175658	2.75138	2.43597	2525.41
ENSG00000083720_2	ENSG00000083720	OXCT1	-0.564995	4.92571	3.32958	3296.14
ENSG00000083720_4	ENSG00000083720	OXCT1	-0.959191	5.64056	2.9012	3252.12
ENSG00000083720_5	ENSG00000083720	OXCT1	-0.239106	3.11152	2.6363	1430.14
ENSG00000083750_2	ENSG00000083750	RRAGB	-0.422034	5.72427	4.27243	2125.82
ENSG00000083799_1	ENSG00000083799	CYLD	-0.360206	4.34531	3.38523	8541.09
ENSG00000083799_3	ENSG00000083799	CYLD	-0.0354037	3.37916	3.29725	8556.35
ENSG00000083807_1	ENSG00000083807	SLC27A5	-0.153131	2.21545	1.99235	606.008
ENSG00000083817_1	ENSG00000083817	ZNF416	-0.0908963	3.70346	3.47733	2535.1
ENSG00000083828_1	ENSG00000083828	ZNF586	-0.45807	3.67313	2.67389	2070.93
ENSG00000083844_3	ENSG00000083844	ZNF264	-0.178859	4.60047	4.06406	769.057
ENSG00000083857_2	ENSG00000083857	FAT1	-0.048632	4.5186	4.36882	14742.2
ENSG00000083896_1	ENSG00000083896	YTHDC1	-0.255484	4.07608	3.41456	6208.87
ENSG00000083937_1	ENSG00000083937	CHMP2B	-0.281091	5.64727	4.64753	2584.89
ENSG00000084070_1	ENSG00000084070	SMAP2	-0.228907	5.85564	4.99651	2909.31
ENSG00000084090_2	ENSG00000084090	STARD7	-0.0372168	4.58169	4.46501	3375.21
ENSG00000084090_4	ENSG00000084090	STARD7	-0.591332	4.20621	2.79178	2846.8
ENSG00000084093_1	ENSG00000084093	REST	-0.110833	4.1581	3.85062	7306.95
ENSG00000084093_2	ENSG00000084093	REST	-0.320378	5.10016	4.08451	7107.67
ENSG00000084234_1	ENSG00000084234	APLP2	-0.356306	5.54248	4.32958	3733.72
ENSG00000084463_1	ENSG00000084463	WBP11	-0.767168	4.6823	2.75118	4586.15
ENSG00000084623_1	ENSG00000084623	EIF3I	-1.34349	6.31639	2.48908	1423.06
ENSG00000084652_2	ENSG00000084652	TXLNA	-0.254634	4.3872	3.67735	4806.26
ENSG00000084652_3	ENSG00000084652	TXLNA	-0.394503	4.46052	3.39335	4991.55
ENSG00000084693_1	ENSG00000084693	AGBL5	-0.500808	3.22259	2.27744	3191.45
ENSG00000084731_5	ENSG00000084731	KIF3C	0.0110927	3.54238	3.56972	5334.11
ENSG00000084733_1	ENSG00000084733	RAB10	-0.387243	6.01695	4.6005	3533.55
ENSG00000084754_1	ENSG00000084754	HADHA	-0.354181	3.53658	2.76671	2933.04
ENSG00000084764_1	ENSG00000084764	MAPRE3	-0.76195	5.78197	3.40962	1877.38
ENSG00000085063_1	ENSG00000085063	CD59	-0.573819	4.45087	2.99025	7563.59
ENSG00000085117_1	ENSG00000085117	CD82	-0.59657	6.21272	4.10862	2242.73
ENSG00000085117_2	ENSG00000085117	CD82	-0.681086	6.54659	4.08308	2209.95
ENSG00000085231_1	ENSG00000273841	AK6	-0.557614	3.68191	2.50158	1157.76
ENSG00000085365_1	ENSG00000085365	SCAMP1	-0.719971	5.61677	3.41	6200.1
ENSG00000085365_2	ENSG00000085365	SCAMP1	-0.790356	5.47185	3.16383	6173.66
ENSG00000085365_3	ENSG00000085365	SCAMP1	-1.08139	5.57491	2.63455	6140.87
ENSG00000085365_4	ENSG00000085365	SCAMP1	-0.688205	5.68484	3.52816	6109.01
ENSG00000085377_1	ENSG00000085377	PREP	-0.489125	4.27105	3.04294	7256.82
ENSG00000085415_2	ENSG00000085415	SEH1L	-1.03075	5.70046	2.79012	1834.63
ENSG00000085449_1	ENSG00000085449	WDFY1	-0.533001	3.46432	2.39425	4634.4
ENSG00000085449_2	ENSG00000085449	WDFY1	-1.07026	4.89779	2.33248	4606.76
ENSG00000085511_2	ENSG00000085511	MAP3K4	-0.152762	3.78959	3.40884	5487.13
ENSG00000085563_1	ENSG00000085563	ABCB1	-0.0720094	4.09032	3.89117	4360.13
ENSG00000085644_2	ENSG00000085644	ZNF213	-0.564679	5.12056	3.46204	3191.42
ENSG00000085733_1	ENSG00000085733	CTTN	-0.542418	5.62053	3.85916	3232.24
ENSG00000085760_1	ENSG00000085760	MTIF2	-0.721437	5.00958	3.03828	2538.88
ENSG00000085760_2	ENSG00000085760	MTIF2	-0.356695	4.93811	3.85643	2611.72
ENSG00000085788_1	ENSG00000085788	DDHD2	-0.702306	4.92956	3.02966	4648.25
ENSG00000085831_1	ENSG00000085831	TTC39A	-0.27235	3.73905	3.09582	6287.94
ENSG00000085831_2	ENSG00000085831	TTC39A	-0.381126	4.04247	3.10396	2762.22
ENSG00000085831_3	ENSG00000085831	TTC39A	-0.393293	3.83321	2.91857	2739.14
ENSG00000085831_5	ENSG00000085831	TTC39A	-1.14763	5.43426	2.45284	2740.63
ENSG00000085831_6	ENSG00000085831	TTC39A	-0.842873	5.16442	2.87933	2709.59
ENSG00000085840_2	ENSG00000085840	ORC1	-0.979725	3.85199	1.95326	3109.39
ENSG00000085871_1	ENSG00000085871	MGST2	-0.759876	5.28615	3.12172	1232.6
ENSG00000085872_1	ENSG00000085872	CHERP	-0.418706	3.86114	2.8885	4072.16
ENSG00000085978_1	ENSG00000085978	ATG16L1	-0.187597	4.87724	4.28254	3297.2
ENSG00000085982_1	ENSG00000085982	USP40	-0.448255	3.7474	2.74658	5743.84
ENSG00000085998_1	ENSG00000085998	POMGNT1	-0.306951	3.17637	2.56761	2714.18
ENSG00000085999_1	ENSG00000085999	RAD54L	-0.421355	5.32575	3.97686	3085.74
ENSG00000086015_1	ENSG00000086015	MAST2	-0.619751	4.70778	3.06375	5763.9
ENSG00000086015_2	ENSG00000086015	MAST2	-0.236803	4.27314	3.62629	5719.53
ENSG00000086061_1	ENSG00000086061	DNAJA1	-0.559866	5.13366	3.48249	2319.78
ENSG00000086062_2	ENSG00000086062	B4GALT1	-1.10796	5.82205	2.70115	4030.55
ENSG00000086062_3	ENSG00000086062	B4GALT1	-0.765204	4.92917	2.90018	4000.15
ENSG00000086102_1	ENSG00000086102	NFX1	-0.243741	4.15288	3.50733	4593.75
ENSG00000086189_1	ENSG00000086189	DIMT1	-0.572428	5.44019	3.65844	2817.12
ENSG00000086232_1	ENSG00000086232	EIF2AK1	-0.232216	4.27104	3.63605	4396.42
ENSG00000086289_1	ENSG00000086289	EPDR1	-0.00793719	5.53579	5.50542	2494.85
ENSG00000086300_1	ENSG00000086300	SNX10	-0.345847	4.1649	3.27714	2641.51
ENSG00000086300_2	ENSG00000086300	SNX10	-0.465632	4.43147	3.20906	2557.71
ENSG00000086475_1	ENSG00000086475	SEPHS1	-0.63243	5.862	3.78151	3009.25
ENSG00000086598_1	ENSG00000086598	TMED2	-0.647752	3.97577	2.53763	2544.59
ENSG00000086666_1	ENSG00000086666	ZFAND6	-0.366517	5.0535	3.91976	1691.4
ENSG00000086666_2	ENSG00000086666	ZFAND6	-0.616182	4.00462	2.61259	1606.77
ENSG00000086666_3	ENSG00000086666	ZFAND6	-0.245189	5.11541	4.3159	1639.02
ENSG00000086848_2	ENSG00000086848	ALG9	-0.708428	5.67488	3.47295	5798.87
ENSG00000086848_4	ENSG00000086848	ALG9	-0.269813	3.34387	2.7735	6286.21
ENSG00000087053_1	ENSG00000087053	MTMR2	-0.458553	3.30408	2.40443	4557.91
ENSG00000087053_3	ENSG00000087053	MTMR2	-0.151755	2.86512	2.57905	4476.91
ENSG00000087053_4	ENSG00000087053	MTMR2	-0.512358	2.90532	2.03685	4433.52
ENSG00000087074_1	ENSG00000087074	PPP1R15A	-0.0478556	3.22301	3.11785	2354.07
ENSG00000087077_1	ENSG00000087077	TRIP6	-0.597533	6.13133	4.05209	1684.06
ENSG00000087086_1	ENSG00000087086	FTL	-0.545055	3.24035	2.22082	871.026
ENSG00000087088_1	ENSG00000087088	BAX	-0.197869	3.38686	2.95279	908.702
ENSG00000087152_6	ENSG00000087152	ATXN7L3	-0.395143	3.48518	2.65018	3884.02
ENSG00000087191_1	ENSG00000087191	PSMC5	-1.02823	5.75325	2.82088	1316.01
ENSG00000087191_2	ENSG00000087191	PSMC5	-0.175978	2.65294	2.3483	1455.47
ENSG00000087206_1	ENSG00000087206	UIMC1	-0.866543	4.83474	2.65166	2541.97
ENSG00000087274_1	ENSG00000087274	ADD1	-0.368317	4.64527	3.59863	4078.44
ENSG00000087302_1	ENSG00000087302	RTRAF	-0.975759	4.77775	2.42935	6991.35
ENSG00000087338_1	ENSG00000087338	GMCL1	-0.117578	3.38771	3.12257	4146.95
ENSG00000087448_5	ENSG00000087448	KLHL42	-0.90054	5.53784	2.96655	6463.52
ENSG00000087470_1	ENSG00000087470	DNM1L	-0.690604	5.11046	3.16641	4542.56
ENSG00000087470_2	ENSG00000087470	DNM1L	-0.952608	4.83706	2.4993	4514.73
ENSG00000087470_3	ENSG00000087470	DNM1L	-0.551593	4.14148	2.82559	4496.19
ENSG00000087502_1	ENSG00000087502	ERGIC2	-0.48807	3.97018	2.83066	5027.45
ENSG00000087586_1	ENSG00000087586	AURKA	-0.667086	5.11828	3.22338	2155.13
ENSG00000087842_1	ENSG00000087842	PIR	-1.18637	5.76697	2.53405	1270.47
ENSG00000087842_2	ENSG00000087842	PIR	-0.965271	6.03576	3.09141	1222.21
ENSG00000087884_1	ENSG00000087884	AAMDC	-0.243681	3.70453	3.1288	554.863
ENSG00000088035_1	ENSG00000088035	ALG6	-0.354986	4.87391	3.8108	3308.79
ENSG00000088247_2	ENSG00000088247	KHSRP	-0.686596	3.55838	2.21089	4245.1
ENSG00000088325_1	ENSG00000088325	TPX2	-0.280996	4.37486	3.60061	3461.17
ENSG00000088367_3	ENSG00000088367	EPB41L1	-0.338735	4.27459	3.38006	5965.13
ENSG00000088448_1	ENSG00000088448	ANKRD10	-0.504455	4.27864	3.01612	2462.15
ENSG00000088451_1	ENSG00000088451	TGDS	-0.333453	3.95401	3.13804	1994
ENSG00000088727_1	ENSG00000088727	KIF9	-0.185405	2.45079	2.15523	3323.91
ENSG00000088727_2	ENSG00000088727	KIF9	-0.229686	2.30658	1.9671	3138.76
ENSG00000088727_3	ENSG00000088727	KIF9	-0.410567	3.26822	2.45877	3430.7
ENSG00000088766_1	ENSG00000088766	CRLS1	-0.0601341	2.76134	2.64861	3985.17
ENSG00000088766_2	ENSG00000088766	CRLS1	-0.100664	2.91148	2.71526	3951.7
ENSG00000088766_3	ENSG00000088766	CRLS1	-0.250061	3.35879	2.82427	3926.15
ENSG00000088826_1	ENSG00000088826	SMOX	-0.186114	4.78146	4.20276	2278.22
ENSG00000088826_2	ENSG00000088826	SMOX	-0.872321	5.0374	2.75177	2245.23
ENSG00000088832_1	ENSG00000088832	FKBP1A	-0.366181	3.51483	2.72692	1505.03
ENSG00000088832_2	ENSG00000088832	FKBP1A	-0.497032	3.02399	2.14268	1515.51
ENSG00000088876_1	ENSG00000088876	ZNF343	-0.233206	3.73941	3.18128	3409.5
ENSG00000088888_1	ENSG00000088888	MAVS	-0.977504	5.00488	2.54176	11713.8
ENSG00000088899_3	ENSG00000088899	LZTS3	-0.139417	4.74666	4.30942	4128.47
ENSG00000088986_1	ENSG00000088986	DYNLL1	-0.270453	3.35479	2.78132	665.112
ENSG00000089006_1	ENSG00000089006	SNX5	-0.284563	5.32397	4.37093	2140.84
ENSG00000089006_2	ENSG00000089006	SNX5	-1.18713	5.02442	2.2066	2099.82
ENSG00000089006_3	ENSG00000089006	SNX5	-0.598876	4.43634	2.92918	2065
ENSG00000089006_4	ENSG00000089006	SNX5	-1.3294	6.03649	2.40212	2024.97
ENSG00000089048_1	ENSG00000089048	ESF1	-0.0250391	3.27535	3.21899	3174.87
ENSG00000089053_1	ENSG00000089053	ANAPC5	-0.412857	5.07562	3.81247	2605.44
ENSG00000089053_2	ENSG00000089053	ANAPC5	-0.311623	5.06315	4.07956	2575.11
ENSG00000089053_3	ENSG00000089053	ANAPC5	-0.456949	4.09881	2.98608	2547.08
ENSG00000089057_1	ENSG00000089057	SLC23A2	-0.223086	4.41667	3.78389	6945.23
ENSG00000089063_1	ENSG00000089063	TMEM230	-0.285052	2.66624	2.18821	1426.58
ENSG00000089063_2	ENSG00000089063	TMEM230	-0.30617	4.76376	3.85286	1503.97
ENSG00000089094_4	ENSG00000089094	KDM2B	-0.38465	4.23626	3.24483	3143.49
ENSG00000089123_1	ENSG00000089123	TASP1	-0.254691	3.90514	3.27316	2329.38
ENSG00000089127_1	ENSG00000089127	OAS1	-0.724778	5.48243	3.31736	1530.72
ENSG00000089157_1	ENSG00000089157	RPLP0	-0.821457	3.20319	1.81259	1101.78
ENSG00000089159_1	ENSG00000089159	PXN	-0.667178	4.90618	3.0896	3805.43
ENSG00000089177_2	ENSG00000089177	KIF16B	-0.199851	5.08691	4.42887	4569.44
ENSG00000089195_1	ENSG00000089195	TRMT6	-0.729864	5.54912	3.3459	2910.59
ENSG00000089220_1	ENSG00000089220	PEBP1	-0.829396	5.33806	3.00407	1437.05
ENSG00000089234_2	ENSG00000089234	BRAP	-0.507119	5.03624	3.54363	3998.9
ENSG00000089234_3	ENSG00000089234	BRAP	-0.596986	4.96255	3.28091	3974.05
ENSG00000089248_1	ENSG00000089248	ERP29	-0.641191	5.06066	3.24481	1674.13
ENSG00000089248_2	ENSG00000089248	ERP29	-0.9037	6.31282	3.37429	1639.86
ENSG00000089248_3	ENSG00000089248	ERP29	-1.03072	5.46829	2.67655	1606.06
ENSG00000089289_1	ENSG00000089289	IGBP1	-1.36889	5.11499	1.98046	1376.89
ENSG00000089335_1	ENSG00000089335	ZNF302	-0.324308	4.80026	3.83388	2849.81
ENSG00000089335_2	ENSG00000089335	ZNF302	-0.324434	4.92227	3.93099	2791.54
ENSG00000089351_1	ENSG00000089351	GRAMD1A	-0.822301	4.10865	2.3236	2666.24
ENSG00000089486_1	ENSG00000089486	CDIP1	-0.392102	5.33653	4.06654	2711.58
ENSG00000089486_2	ENSG00000089486	CDIP1	-0.431851	5.48181	4.06372	2750.17
ENSG00000089639_1	ENSG00000089639	GMIP	-0.549425	4.05935	2.77372	3506.42
ENSG00000089682_1	ENSG00000089682	RBM41	-0.734136	4.65832	2.80048	6920.32
ENSG00000089685_1	ENSG00000089685	BIRC5	-0.596601	3.59997	2.3807	2444.75
ENSG00000089693_1	ENSG00000089693	MLF2	-0.169813	5.32441	4.73317	1555.26
ENSG00000089693_2	ENSG00000089693	MLF2	-0.210698	5.29664	4.57693	1515.16
ENSG00000089723_1	ENSG00000089723	OTUB2	-0.218974	4.83154	4.15114	3885.36
ENSG00000089737_1	ENSG00000089737	DDX24	0.107896	4.16573	4.48922	2757.73
ENSG00000089818_2	ENSG00000089818	NECAP1	-0.701623	5.53069	3.40071	2631.99
ENSG00000089820_1	ENSG00000089820	ARHGAP4	-0.567269	5.94921	4.01508	3294.13
ENSG00000089820_2	ENSG00000089820	ARHGAP4	-0.614561	5.81213	3.79607	3376.29
ENSG00000089820_3	ENSG00000089820	ARHGAP4	-0.55452	5.70085	3.88162	3348.24
ENSG00000089902_1	ENSG00000089902	RCOR1	-0.639289	5.31712	3.41375	5751.01
ENSG00000089916_1	ENSG00000089916	GPATCH2L	-0.475732	5.00054	3.5959	14012.4
ENSG00000090013_1	ENSG00000090013	BLVRB	-1.17849	5.74924	2.54009	838.159
ENSG00000090013_2	ENSG00000090013	BLVRB	-1.17813	5.57336	2.46299	798.645
ENSG00000090060_1	ENSG00000090060	PAPOLA	-0.271126	3.55527	2.94615	4492.12
ENSG00000090061_1	ENSG00000090061	CCNK	-0.587341	4.15442	2.76505	3518.07
ENSG00000090097_1	ENSG00000090097	PCBP4	-0.328383	2.49082	1.98376	2058.19
ENSG00000090238_1	ENSG00000090238	YPEL3	-0.312987	3.51923	2.83288	950.781
ENSG00000090263_1	ENSG00000090263	MRPS33	-0.602221	3.3669	2.21791	4211.64
ENSG00000090263_2	ENSG00000090263	MRPS33	-0.512104	3.90762	2.74002	4278.05
ENSG00000090266_1	ENSG00000090266	NDUFB2	-0.413672	3.07832	2.31092	489.197
ENSG00000090266_2	ENSG00000090266	NDUFB2	-0.478343	3.15531	2.26489	462.326
ENSG00000090339_1	ENSG00000090339	ICAM1	-0.4332	4.74043	3.51085	2974.27
ENSG00000090432_1	ENSG00000090432	MUL1	-0.509082	5.57554	3.91776	2403.27
ENSG00000090447_1	ENSG00000090447	TFAP4	-0.78333	4.63422	2.6926	2020.59
ENSG00000090470_2	ENSG00000090470	PDCD7	-0.528808	5.12172	3.55001	2822.53
ENSG00000090470_4	ENSG00000090470	PDCD7	-0.113099	2.79735	2.58643	2603.1
ENSG00000090487_1	ENSG00000090487	SPG21	-0.344887	4.01052	3.15776	1795.98
ENSG00000090487_2	ENSG00000090487	SPG21	-0.590928	4.26389	2.83086	1707.11
ENSG00000090487_3	ENSG00000090487	SPG21	-0.725147	4.23824	2.56386	1661.87
ENSG00000090520_1	ENSG00000090520	DNAJB11	-0.843645	6.10264	3.4006	1654.91
ENSG00000090530_2	ENSG00000090530	P3H2	-1.15189	6.24376	2.80991	3471.97
ENSG00000090530_3	ENSG00000090530	P3H2	-0.788343	6.02518	3.48863	3418.63
ENSG00000090612_1	ENSG00000090612	ZNF268	-0.239036	4.87221	4.12828	13479
ENSG00000090615_1	ENSG00000090615	GOLGA3	-0.060101	3.70932	3.55797	3794.47
ENSG00000090621_1	ENSG00000090621	PABPC4	-0.741069	3.43034	2.05236	3211.05
ENSG00000090674_1	ENSG00000090674	MCOLN1	-1.0003	5.07836	2.53865	2068.16
ENSG00000090686_2	ENSG00000090686	USP48	-0.101906	4.61088	4.29642	4416.87
ENSG00000090686_3	ENSG00000090686	USP48	0.095832	4.59978	4.9157	4368.2
ENSG00000090861_3	ENSG00000090861	AARS1	-0.0908342	3.98841	3.74504	3421.63
ENSG00000090905_1	ENSG00000090905	TNRC6A	-0.164159	3.527	3.14767	8458.96
ENSG00000090971_1	ENSG00000090971	NAT14	-0.356139	3.90123	3.04785	1352.56
ENSG00000090971_2	ENSG00000090971	NAT14	-0.422146	3.52131	2.628	1322.9
ENSG00000090989_1	ENSG00000090989	EXOC1	-0.162865	4.13363	3.69236	3544.45
ENSG00000091009_1	ENSG00000091009	RBM27	-0.292604	3.80436	3.10598	6547.12
ENSG00000091009_2	ENSG00000091009	RBM27	-0.231123	3.3531	2.85674	6507.71
ENSG00000091039_4	ENSG00000091039	OSBPL8	-0.258332	5.7197	4.78198	7138.4
ENSG00000091073_2	ENSG00000091073	DTX2	-0.710461	5.5422	3.38698	2630.98
ENSG00000091127_1	ENSG00000091127	PUS7	-0.465624	5.33365	3.8624	3525.63
ENSG00000091127_2	ENSG00000091127	PUS7	-0.308692	5.36799	4.33397	3487.07
ENSG00000091129_2	ENSG00000091129	NRCAM	-0.19085	4.3692	3.82781	6437.89
ENSG00000091136_1	ENSG00000091136	LAMB1	-0.577423	3.97126	2.66138	5649.51
ENSG00000091164_1	ENSG00000091164	TXNL1	-0.937786	6.21623	3.24508	6855.18
ENSG00000091262_1	ENSG00000091262	ABCC6	-0.332436	3.05381	2.42532	5215.75
ENSG00000091317_1	ENSG00000091317	CMTM6	-0.367415	4.14181	3.2106	3281.01
ENSG00000091409_3	ENSG00000091409	ITGA6	-0.596238	5.34971	3.53871	5602.63
ENSG00000091436_1	ENSG00000091436	MAP3K20	-0.408148	5.47092	4.12283	3839.76
ENSG00000091436_2	ENSG00000091436	MAP3K20	-0.525024	5.14506	3.57554	3780.28
ENSG00000091436_3	ENSG00000091436	MAP3K20	-0.15731	4.34479	3.89595	3753.08
ENSG00000091527_1	ENSG00000091527	CDV3	-1.01811	5.88811	2.90734	3360.32
ENSG00000091527_2	ENSG00000091527	CDV3	-0.691794	5.95699	3.68788	3324.01
ENSG00000091527_3	ENSG00000091527	CDV3	-0.863334	5.52006	3.03427	3287.62
ENSG00000091527_4	ENSG00000091527	CDV3	-0.673847	3.94272	2.47142	3000.48
ENSG00000091542_1	ENSG00000091542	ALKBH5	0.0568326	3.65625	3.80315	3495.85
ENSG00000091542_2	ENSG00000091542	ALKBH5	-0.131378	3.92157	3.58023	3156.08
ENSG00000091542_3	ENSG00000091542	ALKBH5	-0.460576	3.64435	2.64833	3115
ENSG00000091542_5	ENSG00000091542	ALKBH5	-0.398169	3.38118	2.56571	3062.48
ENSG00000091640_1	ENSG00000091640	SPAG7	-0.997783	4.98187	2.49476	1003.69
ENSG00000091844_1	ENSG00000091844	RGS17	-0.747017	3.63593	2.16641	7901.16
ENSG00000092020_1	ENSG00000092020	PPP2R3C	-0.275787	3.76592	3.11065	1804.69
ENSG00000092094_1	ENSG00000092094	OSGEP	-0.597248	5.5897	3.69487	2016.11
ENSG00000092094_2	ENSG00000092094	OSGEP	-0.45007	5.71889	4.18627	1984.72
ENSG00000092094_3	ENSG00000092094	OSGEP	-0.741051	5.38902	3.22427	1950.83
ENSG00000092140_1	ENSG00000092140	G2E3	-0.170059	3.90675	3.47235	5766.34
ENSG00000092148_2	ENSG00000092148	HECTD1	-0.114792	4.22269	3.89972	9354.83
ENSG00000092199_1	ENSG00000092199	HNRNPC	-0.781453	6.03496	3.51102	1171.33
ENSG00000092201_1	ENSG00000092201	SUPT16H	0.0530957	3.72323	3.86281	4430.91
ENSG00000092330_1	ENSG00000092330	TINF2	-0.241955	4.74554	4.01283	1804.67
ENSG00000092421_1	ENSG00000092421	SEMA6A	-0.356804	4.70674	3.67546	6882.19
ENSG00000092445_1	ENSG00000092445	TYRO3	-0.985359	4.35634	2.20039	8031.73
ENSG00000092531_1	ENSG00000092531	SNAP23	-0.893403	5.13923	2.76667	2285.41
ENSG00000092820_1	ENSG00000092820	EZR	-0.334215	4.96247	3.93631	3077.28
ENSG00000092820_2	ENSG00000092820	EZR	-0.251728	4.21444	3.53966	3048.74
ENSG00000092820_3	ENSG00000092820	EZR	-0.242477	4.65904	3.93825	3025.01
ENSG00000092820_4	ENSG00000092820	EZR	-0.0690641	3.79351	3.61619	3068.08
ENSG00000092841_1	ENSG00000092841	MYL6	-0.741856	4.04531	2.41897	706.405
ENSG00000092847_1	ENSG00000092847	AGO1	-0.669727	4.91539	3.08994	7480.94
ENSG00000092847_2	ENSG00000092847	AGO1	-0.537584	4.45554	3.06953	7451.86
ENSG00000092853_1	ENSG00000092853	CLSPN	0.1159	3.73376	4.0461	8511.98
ENSG00000092931_3	ENSG00000092931	MFSD11	-0.563131	5.02688	3.40235	2022.15
ENSG00000093000_1	ENSG00000093000	NUP50	-0.500167	4.45173	3.14749	5093.58
ENSG00000093009_1	ENSG00000093009	CDC45	-0.33731	5.55014	4.39302	1883.48
ENSG00000093167_1	ENSG00000093167	LRRFIP2	-0.443575	4.40091	3.23604	3087.94
ENSG00000093167_2	ENSG00000093167	LRRFIP2	-0.581539	4.32436	2.88976	3046.97
ENSG00000093167_3	ENSG00000093167	LRRFIP2	-0.256075	3.89458	3.26117	3011.27
ENSG00000093183_1	ENSG00000093183	SEC22C	-0.326185	3.60658	2.87677	6337.44
ENSG00000094631_4	ENSG00000094631	HDAC6	-0.848094	4.78025	2.65551	4082.61
ENSG00000094804_1	ENSG00000094804	CDC6	-0.325072	4.04387	3.22805	4554.41
ENSG00000094914_1	ENSG00000094914	AAAS	-0.230537	4.45263	3.79505	1793.88
ENSG00000094916_1	ENSG00000094916	CBX5	-0.326126	5.0609	4.03695	11543
ENSG00000094916_2	ENSG00000094916	CBX5	-0.545457	4.88017	3.34377	11484.4
ENSG00000094975_3	ENSG00000094975	SUCO	-0.350521	4.68802	3.67682	5628.68
ENSG00000095059_1	ENSG00000095059	DHPS	-1.22781	6.16101	2.63054	1335.37
ENSG00000095059_2	ENSG00000095059	DHPS	-0.734481	5.48587	3.2972	1291.74
ENSG00000095066_4	ENSG00000095066	HOOK2	-0.38361	5.65637	4.3357	2530.72
ENSG00000095139_1	ENSG00000095139	ARCN1	-0.445815	5.03157	3.69402	3994.83
ENSG00000095209_1	ENSG00000095209	TMEM38B	-0.669941	4.7797	3.0042	3539.79
ENSG00000095321_1	ENSG00000095321	CRAT	-0.774394	3.96457	2.31783	2804.6
ENSG00000095380_1	ENSG00000095380	NANS	-0.990692	6.07235	3.05583	1180.37
ENSG00000095485_1	ENSG00000095485	CWF19L1	-0.228417	3.55796	3.03697	2603.81
ENSG00000095564_1	ENSG00000095564	BTAF1	-0.152029	3.89136	3.50216	8332.86
ENSG00000095574_1	ENSG00000095574	IKZF5	0.0423769	2.87308	2.95872	4536.97
ENSG00000095587_2	ENSG00000095587	TLL2	-0.663451	4.72959	2.9861	6763.18
ENSG00000095587_3	ENSG00000095587	TLL2	-0.843435	4.62048	2.57506	6594.83
ENSG00000095739_1	ENSG00000095739	BAMBI	-0.0269142	4.63746	4.55175	1717.84
ENSG00000095739_2	ENSG00000095739	BAMBI	-0.05568	4.6504	4.47433	1688.83
ENSG00000095794_1	ENSG00000095794	CREM	-0.0932951	3.92906	3.68302	1154.76
ENSG00000095794_2	ENSG00000095794	CREM	-0.183267	2.91681	2.56885	1048.71
ENSG00000096060_1	ENSG00000096060	FKBP5	-0.687568	5.57121	3.45917	3783.92
ENSG00000096060_2	ENSG00000096060	FKBP5	-0.668933	6.14741	3.86655	3747.52
ENSG00000096092_1	ENSG00000096092	TMEM14A	-0.247885	3.56874	3.00534	967.163
ENSG00000096093_2	ENSG00000096093	EFHC1	-0.364378	4.28054	3.32514	6839.56
ENSG00000096384_1	ENSG00000096384	HSP90AB1	-0.841685	3.74889	2.09185	2555.64
ENSG00000096401_1	ENSG00000096401	CDC5L	-0.197654	3.69353	3.22064	6238.31
ENSG00000096433_1	ENSG00000096433	ITPR3	-0.278795	3.26917	2.69471	9066.83
ENSG00000096717_1	ENSG00000096717	SIRT1	-0.576136	4.96771	3.33213	4107.89
ENSG00000096717_2	ENSG00000096717	SIRT1	-0.413967	4.97616	3.73489	4055.61
ENSG00000096746_1	ENSG00000096746	HNRNPH3	-0.773839	5.56016	3.25191	2378.29
ENSG00000096746_2	ENSG00000096746	HNRNPH3	-0.81275	5.51259	3.13829	2164.93
ENSG00000096872_1	ENSG00000096872	IFT74	-0.320235	4.76664	3.81779	5300.81
ENSG00000097021_1	ENSG00000097021	ACOT7	-1.29366	5.95425	2.42883	1450.16
ENSG00000097021_2	ENSG00000097021	ACOT7	-1.12411	6.3855	2.92956	1419.8
ENSG00000097021_3	ENSG00000097021	ACOT7	-1.15926	6.45068	2.88825	1394.35
ENSG00000097033_1	ENSG00000097033	SH3GLB1	-0.595296	5.3253	3.52486	6443.7
ENSG00000097033_2	ENSG00000097033	SH3GLB1	-0.887315	4.20662	2.27418	6117.39
ENSG00000099203_1	ENSG00000099203	TMED1	-0.665484	4.24927	2.67907	1723.95
ENSG00000099203_2	ENSG00000099203	TMED1	-0.867726	4.55407	2.49568	1630.04
ENSG00000099204_1	ENSG00000099204	ABLIM1	-0.581385	4.68393	3.13037	7376.88
ENSG00000099204_13	ENSG00000099204	ABLIM1	-0.331126	4.72126	3.753	6808.23
ENSG00000099204_6	ENSG00000099204	ABLIM1	-0.456056	4.07606	2.97136	7455.18
ENSG00000099204_8	ENSG00000099204	ABLIM1	0.00614823	5.14179	5.16375	7467.4
ENSG00000099204_9	ENSG00000099204	ABLIM1	-0.126268	5.20147	4.76558	7430.37
ENSG00000099246_1	ENSG00000099246	RAB18	-0.709039	5.08129	3.10836	4875.35
ENSG00000099246_2	ENSG00000099246	RAB18	-0.807126	4.88562	2.79223	4838.16
ENSG00000099250_6	ENSG00000099250	NRP1	-0.162552	3.93217	3.51317	5610.48
ENSG00000099290_2	ENSG00000099290	WASHC2A	0.273073	3.38324	4.08824	4666.03
ENSG00000099290_3	ENSG00000099290	WASHC2A	0.197038	3.65231	4.1868	4641.12
ENSG00000099330_2	ENSG00000099330	OCEL1	-0.407595	4.51722	3.40544	1106.13
ENSG00000099331_1	ENSG00000099331	MYO9B	-0.331156	4.45	3.5373	7597.57
ENSG00000099377_1	ENSG00000099377	HSD3B7	-0.813038	5.80511	3.30416	2164.18
ENSG00000099377_2	ENSG00000099377	HSD3B7	-0.954113	6.13479	3.16652	2108.99
ENSG00000099385_1	ENSG00000099385	BCL7C	-0.3286	2.61031	2.07861	819.622
ENSG00000099622_1	ENSG00000099622	CIRBP	-1.2476	5.2148	2.19621	1332.84
ENSG00000099785_1	ENSG00000099785	MARCHF2	-0.23574	2.39096	2.03052	2028.56
ENSG00000099795_1	ENSG00000099795	NDUFB7	-0.626462	3.30057	2.13799	530.672
ENSG00000099797_1	ENSG00000099797	TECR	-0.993157	5.34961	2.68752	1136.72
ENSG00000099800_1	ENSG00000099800	TIMM13	-0.414798	2.89565	2.1721	1643
ENSG00000099804_1	ENSG00000099804	CDC34	-0.834738	4.44832	2.49411	1452.92
ENSG00000099804_2	ENSG00000099804	CDC34	-0.594581	4.86684	3.223	1415.84
ENSG00000099860_1	ENSG00000099860	GADD45B	-0.0170085	4.77626	4.72028	1371.12
ENSG00000099864_2	ENSG00000099864	PALM	-0.310832	3.94661	3.18166	2268.29
ENSG00000099875_1	ENSG00000099875	MKNK2	-0.925572	4.37888	2.30536	3785.12
ENSG00000099875_4	ENSG00000099875	MKNK2	-0.517474	4.12046	2.87853	2794.53
ENSG00000099899_1	ENSG00000099899	TRMT2A	-0.419696	5.43917	4.06622	2926.95
ENSG00000099901_1	ENSG00000099901	RANBP1	-0.362949	4.76385	3.70425	1089.64
ENSG00000099901_2	ENSG00000099901	RANBP1	-0.657033	4.61609	2.92744	1024.25
ENSG00000099904_1	ENSG00000099904	ZDHHC8	-0.642483	3.34693	2.14408	3207.88
ENSG00000099910_2	ENSG00000099910	KLHL22	-0.733895	4.4419	2.67082	2532.93
ENSG00000099917_1	ENSG00000099917	MED15	-0.517928	3.49957	2.44401	3223.03
ENSG00000099940_1	ENSG00000099940	SNAP29	-0.726837	4.87665	2.94661	4287.1
ENSG00000099940_2	ENSG00000099940	SNAP29	-0.754573	4.55535	2.70005	4242.85
ENSG00000099953_1	ENSG00000099953	MMP11	-0.847795	4.18081	2.323	2285.99
ENSG00000099956_1	ENSG00000099956	SMARCB1	-1.09254	5.95625	2.7931	5141.09
ENSG00000099968_1	ENSG00000099968	BCL2L13	-0.652588	3.53903	2.25131	4892.87
ENSG00000099968_2	ENSG00000099968	BCL2L13	-0.479	4.55668	3.26931	4905.34
ENSG00000099968_3	ENSG00000099968	BCL2L13	-0.402622	5.11522	3.86957	4224.95
ENSG00000099991_4	ENSG00000099991	CABIN1	-0.382901	4.9221	3.77473	7484.24
ENSG00000099995_1	ENSG00000099995	SF3A1	-0.726435	4.55512	2.75309	5092.14
ENSG00000100003_2	ENSG00000100003	SEC14L2	-0.883967	5.00776	2.71358	4206.89
ENSG00000100023_1	ENSG00000100023	PPIL2	-0.415537	5.01121	3.75711	2675.26
ENSG00000100027_1	ENSG00000100027	YPEL1	-0.209289	2.39185	2.06886	4297.2
ENSG00000100028_1	ENSG00000100028	SNRPD3	-0.235381	4.53108	3.84897	3476.19
ENSG00000100028_2	ENSG00000100028	SNRPD3	-0.551959	4.42833	3.02054	3467.5
ENSG00000100028_3	ENSG00000100028	SNRPD3	-0.737906	4.07984	2.44631	3435.6
ENSG00000100030_1	ENSG00000100030	MAPK1	-0.903807	6.22367	3.32639	1469.2
ENSG00000100031_1	ENSG00000100031	GGT1	-0.872305	5.46265	2.9841	2408.11
ENSG00000100034_1	ENSG00000100034	PPM1F	-0.651308	4.96595	3.16183	5151.24
ENSG00000100036_1	ENSG00000100036	SLC35E4	-0.526152	5.77555	4.01057	2609.24
ENSG00000100038_2	ENSG00000100038	TOP3B	-0.411828	4.14691	3.11711	2830.81
ENSG00000100065_3	ENSG00000100065	CARD10	-0.356645	5.68206	4.43757	3953.51
ENSG00000100065_4	ENSG00000100065	CARD10	-0.173686	3.14329	2.78676	2120.07
ENSG00000100065_5	ENSG00000100065	CARD10	-0.47255	4.04385	2.91436	2164.74
ENSG00000100075_1	ENSG00000100075	SLC25A1	-1.02331	5.25999	2.58784	1579.13
ENSG00000100075_2	ENSG00000100075	SLC25A1	-1.03205	4.47926	2.19042	1543.6
ENSG00000100075_3	ENSG00000100075	SLC25A1	-0.491292	3.7019	2.63348	1634.32
ENSG00000100099_2	ENSG00000100099	HPS4	-0.495393	4.27229	3.03063	5040.61
ENSG00000100100_1	ENSG00000100100	PIK3IP1	-0.473087	6.11378	4.4045	2410.41
ENSG00000100109_1	ENSG00000100109	TFIP11	-0.317866	4.23026	3.39375	3531.75
ENSG00000100124_3	ENSG00000100124	ANKRD54	-0.46712	3.81835	2.76222	2116.23
ENSG00000100124_4	ENSG00000100124	ANKRD54	-0.717149	4.51909	2.74895	2076.9
ENSG00000100138_1	ENSG00000100138	SNU13	-0.629305	3.45358	2.2327	1472.62
ENSG00000100138_2	ENSG00000100138	SNU13	-0.595735	3.13057	2.07152	1424.86
ENSG00000100138_3	ENSG00000100138	SNU13	-0.675161	3.57853	2.2411	1473.02
ENSG00000100139_1	ENSG00000100139	MICALL1	-0.471172	4.48857	3.23796	4679.73
ENSG00000100147_2	ENSG00000100147	CCDC134	-0.735404	5.72051	3.43602	7213.25
ENSG00000100151_1	ENSG00000100151	PICK1	-0.832426	6.23167	3.49961	2057.85
ENSG00000100162_1	ENSG00000100162	CENPM	-0.597395	4.19327	2.77153	925.667
ENSG00000100162_2	ENSG00000100162	CENPM	-0.522206	3.93844	2.74236	881.463
ENSG00000100162_3	ENSG00000100162	CENPM	-0.137792	2.83063	2.57279	1070.98
ENSG00000100196_1	ENSG00000100196	KDELR3	-0.8375	5.19632	2.90793	1715.84
ENSG00000100209_1	ENSG00000100209	HSCB	-0.79496	3.99205	2.30086	1091.78
ENSG00000100211_1	ENSG00000100211	CBY1	-0.333447	3.92095	3.11182	1126.2
ENSG00000100220_1	ENSG00000100220	RTCB	-0.690193	5.44691	3.37584	2008.16
ENSG00000100221_3	ENSG00000100221	JOSD1	-0.27357	3.49352	2.89009	3735.69
ENSG00000100221_4	ENSG00000100221	JOSD1	-0.115071	3.05125	2.81733	3648.24
ENSG00000100225_1	ENSG00000100225	FBXO7	-0.622437	4.9492	3.21486	2132.8
ENSG00000100225_2	ENSG00000100225	FBXO7	-0.501566	5.35472	3.78225	2060.03
ENSG00000100225_3	ENSG00000100225	FBXO7	-0.704681	3.9121	2.40038	1895.46
ENSG00000100225_4	ENSG00000100225	FBXO7	-0.430867	2.73397	2.02811	1854.84
ENSG00000100227_1	ENSG00000100227	POLDIP3	-0.837045	5.71404	3.19866	3416.64
ENSG00000100239_1	ENSG00000100239	PPP6R2	-0.370874	4.18247	3.23436	4097.28
ENSG00000100242_1	ENSG00000100246	SUN2	-0.301941	3.30471	2.68065	1471.12
ENSG00000100253_2	ENSG00000100253	MIOX	-0.744553	5.35463	3.19593	1731.56
ENSG00000100263_2	ENSG00000100263	RHBDD3	-0.506208	4.30318	3.02974	1774.56
ENSG00000100263_3	ENSG00000100263	RHBDD3	-0.59965	4.30214	2.83904	1729.3
ENSG00000100263_4	ENSG00000100263	RHBDD3	-0.747824	4.41741	2.63057	1698.13
ENSG00000100263_5	ENSG00000100263	RHBDD3	-0.562071	4.59335	3.11121	1664.51
ENSG00000100263_6	ENSG00000100263	RHBDD3	-0.489087	5.32615	3.79476	1638.31
ENSG00000100266_1	ENSG00000100266	PACSIN2	-0.219703	4.89504	4.20358	3265.61
ENSG00000100266_2	ENSG00000100266	PACSIN2	-0.198955	5.26105	4.58333	3216.96
ENSG00000100271_1	ENSG00000100271	TTLL1	-0.289832	4.39677	3.59654	1747.57
ENSG00000100280_1	ENSG00000100280	AP1B1	-0.566226	4.73741	3.19956	4150.8
ENSG00000100281_1	ENSG00000100281	HMGXB4	-0.38716	4.3331	3.31323	3996.54
ENSG00000100288_1	ENSG00000100288	CHKB	-0.891749	4.52484	2.43871	1455.81
ENSG00000100290_2	ENSG00000100290	BIK	-0.384493	2.78653	2.13461	881.479
ENSG00000100292_1	ENSG00000100292	HMOX1	-0.928246	5.98734	3.14633	1553.93
ENSG00000100297_1	ENSG00000100297	MCM5	-0.353925	4.29271	3.35884	3453.14
ENSG00000100299_1	ENSG00000100299	ARSA	-0.946734	6.39953	3.32011	4277.44
ENSG00000100300_1	ENSG00000100300	TSPO	-0.686037	3.98204	2.47507	838.136
ENSG00000100307_1	ENSG00000100307	CBX7	-0.286912	3.79582	3.11126	3975.25
ENSG00000100316_1	ENSG00000100316	RPL3	-1.18262	4.50231	1.9835	1295.86
ENSG00000100320_1	ENSG00000100320	RBFOX2	-0.455006	5.47824	3.99641	7212.2
ENSG00000100320_2	ENSG00000100320	RBFOX2	-0.491881	5.1167	3.63847	6907.25
ENSG00000100320_3	ENSG00000100320	RBFOX2	-0.312975	3.63876	2.92913	6877.14
ENSG00000100321_2	ENSG00000100321	SYNGR1	-0.551348	3.25043	2.21803	1315.25
ENSG00000100325_1	ENSG00000100325	ASCC2	-0.693811	4.14676	2.5636	2840.22
ENSG00000100330_1	ENSG00000100330	MTMR3	-0.138956	3.91355	3.55419	8980.33
ENSG00000100335_1	ENSG00000100335	MIEF1	-0.336627	3.62505	2.87065	5693.43
ENSG00000100335_2	ENSG00000100335	MIEF1	-0.10715	4.14038	3.84401	5624.3
ENSG00000100342_1	ENSG00000100342	APOL1	-0.460552	6.03689	4.38706	2998.86
ENSG00000100342_2	ENSG00000100342	APOL1	-0.140963	5.89561	5.34681	2794.07
ENSG00000100345_1	ENSG00000100345	MYH9	0.0915895	4.05397	4.31968	7490.06
ENSG00000100345_2	ENSG00000100345	MYH9	0.0156176	4.17851	4.22399	7446.19
ENSG00000100347_1	ENSG00000100347	SAMM50	-1.229	5.94481	2.53613	1649.28
ENSG00000100347_2	ENSG00000100347	SAMM50	-1.09781	5.76357	2.69288	1586.14
ENSG00000100348_1	ENSG00000100348	TXN2	-0.826121	4.0846	2.30389	1319.13
ENSG00000100348_2	ENSG00000100348	TXN2	-0.875251	3.92466	2.13956	1271.1
ENSG00000100350_1	ENSG00000100350	FOXRED2	-0.753064	5.85378	3.4733	4939.19
ENSG00000100350_2	ENSG00000100350	FOXRED2	-0.664953	5.6583	3.56874	4904.84
ENSG00000100353_1	ENSG00000100353	EIF3D	-0.704945	5.31798	3.2624	1922.02
ENSG00000100353_2	ENSG00000100353	EIF3D	-0.383154	4.63962	3.55748	1905.54
ENSG00000100353_3	ENSG00000100353	EIF3D	-0.801979	4.13474	2.37153	1875.39
ENSG00000100353_4	ENSG00000100353	EIF3D	-0.794606	4.85403	2.79835	1831.67
ENSG00000100359_1	ENSG00000100359	SGSM3	-0.548793	4.50263	3.07796	3009.86
ENSG00000100360_1	ENSG00000100360	IFT27	-0.341187	5.84128	4.61106	1054.88
ENSG00000100364_2	ENSG00000100364	KIAA0930	-0.678192	3.98939	2.49316	6354.6
ENSG00000100376_2	ENSG00000100376	FAM118A	-0.436506	5.49152	4.05781	2870.33
ENSG00000100380_1	ENSG00000100380	ST13	-1.30637	5.68788	2.29981	3209.44
ENSG00000100401_1	ENSG00000100401	RANGAP1	-0.711277	5.08074	3.10321	3836.5
ENSG00000100403_1	ENSG00000100403	ZC3H7B	-0.453811	3.58028	2.614	5864.23
ENSG00000100412_1	ENSG00000100412	ACO2	-0.366358	3.57963	2.77686	2733.76
ENSG00000100412_2	ENSG00000100412	ACO2	-0.375954	4.24869	3.27402	2722.97
ENSG00000100413_1	ENSG00000100413	POLR3H	-0.172633	3.5547	3.15381	4452.79
ENSG00000100413_2	ENSG00000100413	POLR3H	-0.030405	2.67449	2.61871	4374.95
ENSG00000100418_1	ENSG00000100418	DESI1	-0.491845	3.80806	2.70797	3778.64
ENSG00000100422_1	ENSG00000100422	CERK	-0.588248	3.49636	2.32561	4439
ENSG00000100426_1	ENSG00000100426	ZBED4	-0.261297	4.1179	3.43572	6874.24
ENSG00000100429_1	ENSG00000100429	HDAC10	-0.740474	5.14004	3.07653	2525.7
ENSG00000100441_1	ENSG00000100441	KHNYN	-0.119757	4.44396	4.08997	6775.43
ENSG00000100445_2	ENSG00000100445	SDR39U1	0.0356102	3.17733	3.25673	1755.45
ENSG00000100445_3	ENSG00000100445	SDR39U1	-0.547759	3.6372	2.48814	950.438
ENSG00000100503_1	ENSG00000100503	NIN	-0.24447	4.74475	4.00517	10319.1
ENSG00000100504_1	ENSG00000100504	PYGL	-0.929072	5.00911	2.63077	2800.09
ENSG00000100504_2	ENSG00000100504	PYGL	-0.914318	4.73751	2.5137	2760.24
ENSG00000100519_1	ENSG00000100519	PSMC6	-1.04738	6.13526	2.96851	2185.19
ENSG00000100519_2	ENSG00000100519	PSMC6	-0.993514	5.9031	2.96485	3681.85
ENSG00000100522_1	ENSG00000100522	GNPNAT1	-0.359821	4.26588	3.32424	3900.96
ENSG00000100522_3	ENSG00000100522	GNPNAT1	-0.512292	4.3939	3.08059	3741.73
ENSG00000100532_1	ENSG00000100532	CGRRF1	-0.425559	3.77833	2.81316	1954.41
ENSG00000100554_1	ENSG00000100554	ATP6V1D	-0.514627	4.52156	3.16497	1665.06
ENSG00000100554_2	ENSG00000100554	ATP6V1D	-0.715066	5.23256	3.18755	1631.91
ENSG00000100554_3	ENSG00000100554	ATP6V1D	-0.714049	5.6303	3.43227	1593.6
ENSG00000100557_1	ENSG00000100557	CCDC198	-0.226906	3.40562	2.90998	3126.29
ENSG00000100558_2	ENSG00000100558	PLEK2	-0.993406	5.14361	2.58358	1495.01
ENSG00000100564_1	ENSG00000100564	PIGH	-0.732528	3.97639	2.39318	1391.92
ENSG00000100577_1	ENSG00000100577	GSTZ1	-0.67845	5.04128	3.14997	1179.42
ENSG00000100578_1	ENSG00000100578	KIAA0586	-0.135009	3.87255	3.52659	7907.33
ENSG00000100591_1	ENSG00000100591	AHSA1	-0.661602	6.09463	3.85288	1348.3
ENSG00000100592_1	ENSG00000100592	DAAM1	-0.05418	3.93189	3.78697	5871.65
ENSG00000100596_1	ENSG00000100596	SPTLC2	-0.518178	5.75674	4.01967	8052.49
ENSG00000100596_2	ENSG00000100596	SPTLC2	-0.580524	5.37976	3.59756	8009.5
ENSG00000100599_1	ENSG00000100599	RIN3	-0.330624	3.46925	2.75872	3846.87
ENSG00000100600_1	ENSG00000100600	LGMN	-0.75281	5.90463	3.50408	2007.09
ENSG00000100600_2	ENSG00000100600	LGMN	-0.482116	5.91119	4.23198	1976.81
ENSG00000100605_1	ENSG00000100605	ITPK1	-0.293253	3.20828	2.61815	6153.95
ENSG00000100605_6	ENSG00000100605	ITPK1	-1.22023	6.05318	2.59811	6010.45
ENSG00000100605_7	ENSG00000100605	ITPK1	-0.815719	6.0702	3.44863	5978.16
ENSG00000100612_1	ENSG00000100612	DHRS7	-0.865273	6.06051	3.32687	1950.38
ENSG00000100612_2	ENSG00000100612	DHRS7	-1.19599	5.56497	2.42903	1900.22
ENSG00000100614_2	ENSG00000100614	PPM1A	-0.339692	4.92099	3.88861	8209.3
ENSG00000100644_1	ENSG00000100644	HIF1A	-0.0888165	4.41019	4.14687	3932.52
ENSG00000100650_1	ENSG00000100650	SRSF5	-0.305303	5.63885	4.56336	1503.92
ENSG00000100664_1	ENSG00000100664	EIF5	-0.286214	5.20557	4.26884	5715.21
ENSG00000100697_3	ENSG00000100697	DICER1	-0.224744	4.51867	3.86684	10425.3
ENSG00000100714_1	ENSG00000100714	MTHFD1	-0.205607	3.32585	2.88409	3066.04
ENSG00000100722_1	ENSG00000100722	ZC3H14	-0.531179	4.36873	3.02311	18149.2
ENSG00000100726_6	ENSG00000100726	TELO2	-0.54195	5.46859	3.75605	3108.32
ENSG00000100744_1	ENSG00000100744	GSKIP	-0.185201	4.55463	4.00592	2176.53
ENSG00000100744_2	ENSG00000100744	GSKIP	0.0448727	3.49591	3.60635	2146.54
ENSG00000100749_1	ENSG00000100749	VRK1	-0.411469	5.07847	3.81829	1657.93
ENSG00000100802_1	ENSG00000100802	C14orf93	-0.827674	4.28388	2.4137	3187.71
ENSG00000100811_1	ENSG00000100811	YY1	-0.34939	3.7391	2.93488	6669.84
ENSG00000100811_2	ENSG00000100811	YY1	-1.32327	5.60905	2.24154	6524.54
ENSG00000100813_2	ENSG00000100813	ACIN1	-0.865111	4.66568	2.56148	2459.81
ENSG00000100814_1	ENSG00000100814	CCNB1IP1	-0.277219	2.12179	1.75086	1473.84
ENSG00000100815_1	ENSG00000100815	TRIP11	-0.0641136	3.45885	3.3085	9989.88
ENSG00000100823_1	ENSG00000100823	APEX1	-0.687376	6.22468	3.86542	1431.95
ENSG00000100823_2	ENSG00000100823	APEX1	-1.21209	5.92158	2.556	1446.64
ENSG00000100823_3	ENSG00000100823	APEX1	-0.650328	5.83015	3.71459	1322.34
ENSG00000100836_2	ENSG00000100836	PABPN1	-0.538705	3.65663	2.51718	1793.43
ENSG00000100836_3	ENSG00000100836	PABPN1	0.0465314	2.9394	3.03575	1677.28
ENSG00000100865_1	ENSG00000100865	CINP	-0.507015	3.32996	2.34322	944.898
ENSG00000100883_1	ENSG00000100883	SRP54	-0.304415	5.34155	4.32543	2175.76
ENSG00000100889_1	ENSG00000100889	PCK2	-0.565291	4.76905	3.22301	2175.11
ENSG00000100902_1	ENSG00000100902	PSMA6	-1.14607	5.79129	2.61683	1011.78
ENSG00000100902_2	ENSG00000100902	PSMA6	-1.04263	5.6905	2.7624	960.231
ENSG00000100906_1	ENSG00000100906	NFKBIA	-0.744746	5.13897	3.0668	1555.45
ENSG00000100908_1	ENSG00000100908	EMC9	-0.606545	3.69277	2.42529	844.744
ENSG00000100908_2	ENSG00000100908	EMC9	-0.851998	4.27953	2.37093	908.266
ENSG00000100908_3	ENSG00000100908	EMC9	-0.73489	4.70275	2.82572	874.008
ENSG00000100926_1	ENSG00000100926	TM9SF1	-0.598092	4.95528	3.2736	2396.8
ENSG00000100934_1	ENSG00000100934	SEC23A	-0.810586	5.49131	3.13087	3829.39
ENSG00000100938_3	ENSG00000100938	GMPR2	-0.853938	6.12304	3.38771	1950.2
ENSG00000100938_4	ENSG00000100938	GMPR2	-0.737529	5.70418	3.42117	1863.51
ENSG00000100938_6	ENSG00000100938	GMPR2	-0.574729	4.30751	2.89211	1483.4
ENSG00000100938_7	ENSG00000100938	GMPR2	-1.137	4.206	1.91249	1593.02
ENSG00000100941_2	ENSG00000100941	PNN	-0.225877	3.56446	3.04788	3539.6
ENSG00000100949_1	ENSG00000100949	RABGGTA	-0.642575	4.97577	3.18732	1883.45
ENSG00000100982_1	ENSG00000100982	PCIF1	-0.406194	3.95431	2.98397	2677.95
ENSG00000100983_1	ENSG00000100983	GSS	-1.06294	6.24096	2.98728	1883.83
ENSG00000100991_1	ENSG00000100991	TRPC4AP	-0.633793	4.86817	3.13744	3198.88
ENSG00000100994_1	ENSG00000100994	PYGB	-0.609735	4.70282	3.08184	4118.74
ENSG00000100994_2	ENSG00000100994	PYGB	-0.656313	4.83461	3.06755	3865.53
ENSG00000100997_1	ENSG00000100997	ABHD12	-0.693502	4.33477	2.68041	1935.71
ENSG00000101000_2	ENSG00000101000	PROCR	-1.18721	5.79237	2.54372	1342.8
ENSG00000101004_2	ENSG00000101004	NINL	-0.249339	4.21013	3.54191	4984.19
ENSG00000101017_1	ENSG00000101017	CD40	-0.915949	5.08338	2.69417	1721.38
ENSG00000101019_2	ENSG00000101019	UQCC1	-0.485719	4.12783	2.94785	1742.45
ENSG00000101019_3	ENSG00000101019	UQCC1	-0.271275	3.16623	2.6235	1898.7
ENSG00000101040_1	ENSG00000101040	ZMYND8	-0.347298	3.61962	2.84522	5154.1
ENSG00000101040_2	ENSG00000101040	ZMYND8	0.0618635	3.28567	3.42963	5281.81
ENSG00000101049_2	ENSG00000101049	SGK2	-0.368128	3.93976	3.05248	1874.28
ENSG00000101052_1	ENSG00000101052	IFT52	-0.799341	3.86088	2.21851	1730.65
ENSG00000101057_1	ENSG00000101057	MYBL2	-0.275676	3.71853	3.07174	2705.2
ENSG00000101057_2	ENSG00000101057	MYBL2	-0.354875	3.04774	2.38314	2666.11
ENSG00000101079_1	ENSG00000101079	NDRG3	-0.798752	5.68856	3.27005	2983.04
ENSG00000101084_1	ENSG00000101084	RAB5IF	-0.165234	3.40853	3.03968	1063.28
ENSG00000101138_1	ENSG00000101138	CSTF1	-0.601977	4.59699	3.02873	2271.97
ENSG00000101138_3	ENSG00000101138	CSTF1	-0.37187	4.7244	3.65092	4021.2
ENSG00000101146_1	ENSG00000101146	RAE1	-0.552906	5.71316	3.89435	2387.17
ENSG00000101150_1	ENSG00000101150	TPD52L2	-0.586317	4.67448	3.1134	2310.93
ENSG00000101152_1	ENSG00000101152	DNAJC5	-0.522778	4.7875	3.33224	5225.76
ENSG00000101160_1	ENSG00000101160	CTSZ	-0.737374	4.55904	2.73465	1544.11
ENSG00000101160_2	ENSG00000101160	CTSZ	-0.763853	5.28543	3.1127	1494.84
ENSG00000101161_1	ENSG00000101161	PRPF6	0.000390536	4.02681	4.0279	3049.13
ENSG00000101161_2	ENSG00000101161	PRPF6	-0.513708	3.35803	2.35203	2973.03
ENSG00000101166_1	ENSG00000101166	PRELID3B	-0.740743	4.03688	2.4158	2527.42
ENSG00000101182_1	ENSG00000101182	PSMA7	-0.934729	4.9767	2.60352	971.63
ENSG00000101187_2	ENSG00000101187	SLCO4A1	-0.763297	5.22513	3.07838	2716.04
ENSG00000101191_2	ENSG00000101191	DIDO1	-0.317238	3.98748	3.20037	8515.55
ENSG00000101191_3	ENSG00000101191	DIDO1	-0.177383	4.01696	3.55222	2747.23
ENSG00000101193_1	ENSG00000101193	GID8	-0.858415	4.14318	2.2852	4378.62
ENSG00000101199_1	ENSG00000101199	ARFGAP1	-0.750743	5.75843	3.42222	3244.28
ENSG00000101199_2	ENSG00000101199	ARFGAP1	-0.976896	5.58371	2.83693	3202.6
ENSG00000101216_1	ENSG00000101216	GMEB2	-0.845507	4.91061	2.73283	4248.1
ENSG00000101220_1	ENSG00000101220	C20orf27	-0.350467	3.37164	2.64447	1259.4
ENSG00000101224_2	ENSG00000101224	CDC25B	-0.756648	5.11417	3.02692	3124.78
ENSG00000101224_3	ENSG00000101224	CDC25B	-0.897467	5.22282	2.80376	2977.19
ENSG00000101236_1	ENSG00000101236	RNF24	-0.418814	4.53668	3.39362	7319.42
ENSG00000101255_1	ENSG00000101255	TRIB3	-0.448669	4.65716	3.41239	2383.63
ENSG00000101255_2	ENSG00000101255	TRIB3	-0.350599	4.17755	3.27628	2357.52
ENSG00000101255_4	ENSG00000101255	TRIB3	-0.195391	4.54546	3.96972	2303.72
ENSG00000101255_5	ENSG00000101255	TRIB3	-0.294264	4.94981	4.03651	2275.87
ENSG00000101255_6	ENSG00000101255	TRIB3	-0.0529719	4.74768	4.57652	2248.3
ENSG00000101255_7	ENSG00000101255	TRIB3	-0.540663	4.22072	2.90155	2078.23
ENSG00000101265_2	ENSG00000101265	RASSF2	-0.326136	5.28907	4.21893	5407.31
ENSG00000101265_3	ENSG00000101265	RASSF2	-0.288287	5.17533	4.23794	5491.75
ENSG00000101266_1	ENSG00000101266	CSNK2A1	-0.792502	4.25687	2.45767	12895.4
ENSG00000101266_2	ENSG00000101266	CSNK2A1	-0.839086	4.44312	2.48369	12864.1
ENSG00000101266_3	ENSG00000101266	CSNK2A1	-0.732343	4.76117	2.86587	12816.8
ENSG00000101266_4	ENSG00000101266	CSNK2A1	-0.589148	4.46688	2.96929	12785.3
ENSG00000101307_1	ENSG00000101307	SIRPB1	-0.921563	5.26732	2.78081	5381.87
ENSG00000101310_1	ENSG00000101310	SEC23B	-0.386521	5.82608	4.45679	3085.75
ENSG00000101310_2	ENSG00000101310	SEC23B	-0.230254	4.22811	3.6044	3057.58
ENSG00000101311_1	ENSG00000101311	FERMT1	-0.436104	4.59906	3.39929	4655.13
ENSG00000101331_1	ENSG00000101331	CCM2L	-0.583517	4.22493	2.81944	2216.69
ENSG00000101333_4	ENSG00000101333	PLCB4	-0.197897	3.82537	3.33504	5661.39
ENSG00000101333_5	ENSG00000101333	PLCB4	-0.244318	3.56398	3.00877	5618.68
ENSG00000101333_6	ENSG00000101333	PLCB4	0.033048	3.47529	3.55582	5597.16
ENSG00000101333_7	ENSG00000101333	PLCB4	-0.135692	3.78131	3.44187	5560.14
ENSG00000101335_1	ENSG00000101335	MYL9	-0.993656	4.80944	2.41532	2812.08
ENSG00000101335_2	ENSG00000101335	MYL9	-1.0206	4.63646	2.28537	2780.32
ENSG00000101343_1	ENSG00000101343	CRNKL1	-0.142955	4.25429	3.85295	3999.93
ENSG00000101346_1	ENSG00000101346	POFUT1	-0.762095	5.07687	2.99352	5216.01
ENSG00000101350_1	ENSG00000101350	KIF3B	-0.19541	3.67377	3.20839	6110.84
ENSG00000101363_1	ENSG00000101363	MANBAL	-0.193742	3.35903	2.93692	1306.66
ENSG00000101367_1	ENSG00000101367	MAPRE1	-0.79094	6.05695	3.50072	2564.79
ENSG00000101384_2	ENSG00000101384	JAG1	0.0660879	4.43898	4.64705	5939.45
ENSG00000101391_1	ENSG00000101391	CDK5RAP1	-0.386198	4.99608	3.82272	2081.79
ENSG00000101400_1	ENSG00000101400	SNTA1	-0.467137	3.09916	2.24193	2201.84
ENSG00000101400_2	ENSG00000101400	SNTA1	-0.969196	4.83626	2.47032	2159.6
ENSG00000101407_1	ENSG00000101407	TTI1	-0.0695131	3.90045	3.71697	3924.06
ENSG00000101412_1	ENSG00000101412	E2F1	-0.450232	2.66615	1.95142	2691.28
ENSG00000101417_1	ENSG00000101417	PXMP4	-0.689576	4.73201	2.93402	5662.56
ENSG00000101421_1	ENSG00000101421	CHMP4B	-0.762792	4.75044	2.79969	1615.16
ENSG00000101439_1	ENSG00000101439	CST3	-0.387632	3.91707	2.99414	3329.71
ENSG00000101439_2	ENSG00000101439	CST3	-0.766167	4.62525	2.71954	3295.55
ENSG00000101444_1	ENSG00000101444	AHCY	-1.34941	4.98924	1.95804	2144.04
ENSG00000101457_1	ENSG00000101457	DNTTIP1	-0.986841	5.85302	2.95333	1257.02
ENSG00000101544_1	ENSG00000101544	ADNP2	-0.391496	4.69406	3.57847	5134.75
ENSG00000101557_1	ENSG00000101557	USP14	-0.711903	5.13395	3.13435	5043.37
ENSG00000101557_2	ENSG00000101557	USP14	-0.373063	4.84328	3.73969	4966.91
ENSG00000101558_1	ENSG00000101558	VAPA	-0.590044	5.96207	3.96074	6782.03
ENSG00000101558_2	ENSG00000101558	VAPA	-1.08875	4.76604	2.24084	6580.36
ENSG00000101577_1	ENSG00000101577	LPIN2	-0.432019	3.95033	2.92808	6234.61
ENSG00000101577_4	ENSG00000101577	LPIN2	-0.198714	4.42071	3.85189	6049.36
ENSG00000101596_1	ENSG00000101596	SMCHD1	0.0450163	4.0186	4.14597	8838.36
ENSG00000101596_2	ENSG00000101596	SMCHD1	-0.0637875	4.16799	3.98772	8665.81
ENSG00000101608_1	ENSG00000101608	MYL12A	-0.535614	4.92786	3.39956	935.55
ENSG00000101624_4	ENSG00000101624	CEP76	-0.478828	4.14002	2.97072	2861.39
ENSG00000101639_2	ENSG00000101639	CEP192	0.389722	3.2782	4.29491	7953.11
ENSG00000101654_1	ENSG00000101654	RNMT	-0.250679	4.74925	3.99175	4118.96
ENSG00000101745_1	ENSG00000101745	ANKRD12	-0.0713524	3.62532	3.45038	11263.5
ENSG00000101751_2	ENSG00000101751	POLI	0.0408568	3.14026	3.23046	5957.52
ENSG00000101773_1	ENSG00000101773	RBBP8	-0.512391	3.45495	2.42213	3248.67
ENSG00000101773_2	ENSG00000101773	RBBP8	-0.263299	3.29548	2.74573	3248.31
ENSG00000101782_1	ENSG00000101782	RIOK3	-0.558694	3.90713	2.65262	3568.28
ENSG00000101843_1	ENSG00000101843	PSMD10	-0.732276	5.20216	3.13146	1500.02
ENSG00000101849_4	ENSG00000101849	TBL1X	-0.373644	4.46969	3.44985	5656.63
ENSG00000101849_6	ENSG00000101849	TBL1X	-0.379482	4.15565	3.1945	5394.03
ENSG00000101856_1	ENSG00000101856	PGRMC1	-0.818716	5.48014	3.10695	1881.49
ENSG00000101856_2	ENSG00000101856	PGRMC1	-0.810622	4.41624	2.51786	1819.52
ENSG00000101871_1	ENSG00000101871	MID1	0.00548239	4.31797	4.33441	6162.06
ENSG00000101871_2	ENSG00000101871	MID1	-0.217059	4.1951	3.60911	6123.76
ENSG00000101871_3	ENSG00000101871	MID1	-0.0461103	3.9833	3.858	6078.66
ENSG00000101882_1	ENSG00000101882	NKAP	-0.297614	6.3792	5.19009	5949.31
ENSG00000101882_2	ENSG00000101882	NKAP	-1.06604	6.24626	2.9834	5901.46
ENSG00000101882_3	ENSG00000101882	NKAP	-1.02613	4.934	2.42272	5828.36
ENSG00000101888_1	ENSG00000101888	NXT2	-0.388242	3.71904	2.84157	2592.35
ENSG00000101898_1	ENSG00000101898	MCTS2P	-0.472101	3.63974	2.62394	672.138
ENSG00000101911_1	ENSG00000101911	PRPS2	-1.20635	5.52001	2.39217	2481.75
ENSG00000101928_1	ENSG00000101928	MOSPD1	-0.192087	4.26383	3.7323	2377.72
ENSG00000101928_2	ENSG00000101928	MOSPD1	-0.300154	3.78772	3.07625	2340.78
ENSG00000101928_3	ENSG00000101928	MOSPD1	-0.344407	3.83012	3.01672	2307.44
ENSG00000101935_2	ENSG00000101935	AMMECR1	-0.693978	5.19307	3.21008	5348.74
ENSG00000101940_1	ENSG00000101940	WDR13	-0.56772	4.23471	2.85708	5443.24
ENSG00000101940_2	ENSG00000101940	WDR13	-0.630836	4.08153	2.63586	5499.09
ENSG00000101945_1	ENSG00000101945	SUV39H1	-0.636159	5.96309	3.83679	2714.76
ENSG00000101966_4	ENSG00000101966	XIAP	-0.125631	4.60647	4.22231	8437.4
ENSG00000101972_4	ENSG00000101972	STAG2	-0.488308	4.70255	3.35227	5963.14
ENSG00000101974_3	ENSG00000101974	ATP11C	-0.236944	5.28631	4.48565	6155.12
ENSG00000102007_1	ENSG00000102007	PLP2	-0.488177	4.2136	3.00398	1155.58
ENSG00000102007_2	ENSG00000102007	PLP2	-0.877573	3.69789	2.0127	1122.33
ENSG00000102007_3	ENSG00000102007	PLP2	-0.841627	3.98616	2.22433	1101.04
ENSG00000102007_4	ENSG00000102007	PLP2	-0.620011	3.85617	2.50908	1065.73
ENSG00000102030_1	ENSG00000102030	NAA10	-1.11427	4.6673	2.15594	1589.53
ENSG00000102034_2	ENSG00000102034	ELF4	-0.358374	3.54004	2.76138	5198.94
ENSG00000102048_1	ENSG00000102048	ASB9	-0.51299	4.51856	3.16646	1645.84
ENSG00000102048_3	ENSG00000102048	ASB9	-0.409508	5.3222	4.00698	1593.16
ENSG00000102078_1	ENSG00000102078	SLC25A14	-0.390117	3.71143	2.83207	1381.96
ENSG00000102078_2	ENSG00000102078	SLC25A14	-0.758792	4.33613	2.56261	1337.05
ENSG00000102081_1	ENSG00000102081	FMR1	-0.664515	5.31747	3.35479	4282.77
ENSG00000102096_1	ENSG00000102096	PIM2	-0.599929	5.11837	3.37703	2073.98
ENSG00000102100_1	ENSG00000102100	SLC35A2	-0.949792	4.54825	2.35466	1478.42
ENSG00000102100_2	ENSG00000102100	SLC35A2	-0.898814	5.01586	2.69014	1456.36
ENSG00000102103_1	ENSG00000102103	PQBP1	-1.19048	6.01546	2.63572	1039.47
ENSG00000102119_1	ENSG00000102119	EMD	-0.669901	3.73604	2.34829	1319.1
ENSG00000102119_2	ENSG00000102119	EMD	-0.751479	3.95001	2.34628	1279.62
ENSG00000102119_3	ENSG00000102119	EMD	-0.869412	3.99416	2.18629	1219.23
ENSG00000102125_2	ENSG00000102125	TAZ	-0.651459	5.35175	3.40712	1773.17
ENSG00000102144_1	ENSG00000102144	PGK1	-0.573414	5.9666	4.0097	4812.22
ENSG00000102172_1	ENSG00000102172	SMS	-0.853939	4.29409	2.3758	1675.48
ENSG00000102174_3	ENSG00000102174	PHEX	-0.312325	3.61692	2.91286	4377.76
ENSG00000102178_1	ENSG00000102178	UBL4A	-0.362495	2.84505	2.21293	2382.92
ENSG00000102189_1	ENSG00000102189	EEA1	-0.269746	4.19109	3.47636	9830.12
ENSG00000102189_2	ENSG00000102189	EEA1	-0.228108	4.65621	3.97526	9766.61
ENSG00000102225_1	ENSG00000102225	CDK16	-0.156215	2.89097	2.59429	3103.92
ENSG00000102226_1	ENSG00000102226	USP11	0.132186	3.65876	4.00983	3190.2
ENSG00000102241_1	ENSG00000102241	HTATSF1	-0.465954	5.88476	4.26052	2873.03
ENSG00000102241_2	ENSG00000102241	HTATSF1	-0.523998	4.865	3.38333	2727.34
ENSG00000102265_1	ENSG00000102265	TIMP1	-1.22506	5.78714	2.47562	791.63
ENSG00000102316_2	ENSG00000102316	MAGED2	-0.339857	4.49676	3.55298	2059.67
ENSG00000102316_3	ENSG00000102316	MAGED2	-0.294102	4.95488	4.0411	2127.51
ENSG00000102317_1	ENSG00000102317	RBM3	-0.631276	5.20662	3.36142	4300.92
ENSG00000102359_1	ENSG00000102359	SRPX2	-0.713251	5.3238	3.24722	6641.11
ENSG00000102384_1	ENSG00000102384	CENPI	-0.0922163	3.84888	3.61056	3102.83
ENSG00000102390_1	ENSG00000102390	PBDC1	-0.806035	5.81581	3.32636	1198.52
ENSG00000102393_2	ENSG00000102393	GLA	-0.428274	2.9551	2.19608	1243.19
ENSG00000102393_3	ENSG00000102393	GLA	-0.454753	3.49524	2.55025	1211.18
ENSG00000102401_1	ENSG00000102401	ARMCX3	-0.535141	5.66721	3.9109	3341.5
ENSG00000102409_2	ENSG00000102409	BEX4	-0.333428	4.73464	3.75764	1297.61
ENSG00000102471_1	ENSG00000102471	NDFIP2	-0.298903	5.06801	4.11963	2540.11
ENSG00000102471_2	ENSG00000102471	NDFIP2	-0.530223	5.82438	4.03308	2519.15
ENSG00000102471_3	ENSG00000102471	NDFIP2	-0.483929	5.75976	4.11839	4471.02
ENSG00000102471_4	ENSG00000102471	NDFIP2	-0.459058	5.50679	4.00598	2461.57
ENSG00000102471_5	ENSG00000102471	NDFIP2	-0.527097	5.16476	3.58408	2443.28
ENSG00000102471_6	ENSG00000102471	NDFIP2	-0.734596	5.22204	3.13837	2403.62
ENSG00000102471_7	ENSG00000102471	NDFIP2	-1.13228	4.60406	2.10034	2342.2
ENSG00000102531_1	ENSG00000102531	FNDC3A	-0.392968	4.25418	3.23982	6282.16
ENSG00000102531_4	ENSG00000102531	FNDC3A	-0.149802	4.37863	3.94678	6291.3
ENSG00000102543_1	ENSG00000102543	CDADC1	-0.133964	2.26824	2.0671	3378.23
ENSG00000102547_2	ENSG00000102547	CAB39L	-0.0791125	3.01334	2.85255	3470.93
ENSG00000102554_1	ENSG00000102554	KLF5	-0.198587	4.29038	3.73865	3350.14
ENSG00000102572_1	ENSG00000102572	STK24	-1.05451	5.1218	2.46595	9605.61
ENSG00000102580_1	ENSG00000102580	DNAJC3	-0.679041	5.86088	3.66059	5613
ENSG00000102580_2	ENSG00000102580	DNAJC3	-0.548467	5.9259	4.05181	5579.03
ENSG00000102595_1	ENSG00000102595	UGGT2	-0.760863	5.92618	3.49729	4844.51
ENSG00000102606_1	ENSG00000102606	ARHGEF7	-0.404887	5.05046	3.81459	5072.54
ENSG00000102699_1	ENSG00000102699	PARP4	-0.0121419	3.91175	3.87897	5426.57
ENSG00000102710_1	ENSG00000102710	SUPT20H	-0.422044	4.21067	3.1427	3021.09
ENSG00000102743_3	ENSG00000102743	SLC25A15	-0.656657	4.74161	3.00782	3837.85
ENSG00000102753_1	ENSG00000102753	KPNA3	-0.679194	4.95488	3.09439	4215.37
ENSG00000102753_2	ENSG00000102753	KPNA3	-0.888069	4.86582	2.62918	4103.04
ENSG00000102781_2	ENSG00000102781	KATNAL1	-0.257175	2.51315	2.10282	7576.2
ENSG00000102781_3	ENSG00000102781	KATNAL1	-0.490096	4.71165	3.35459	7489.96
ENSG00000102786_1	ENSG00000102786	INTS6	-0.361354	4.27723	3.32954	7349.02
ENSG00000102796_1	ENSG00000102796	DHRS12	-0.591342	3.01591	2.00174	1203.37
ENSG00000102804_3	ENSG00000102804	TSC22D1	-0.109976	5.25441	4.86876	3139.2
ENSG00000102805_2	ENSG00000102805	CLN5	-0.322284	4.61089	3.6878	5196.82
ENSG00000102858_2	ENSG00000102858	MGRN1	-0.860011	5.01755	2.76441	3921.63
ENSG00000102870_1	ENSG00000102870	ZNF629	0.0779562	3.85432	4.06832	6069.03
ENSG00000102871_1	ENSG00000102871	TRADD	-0.637824	4.82035	3.09795	1471.72
ENSG00000102897_1	ENSG00000102897	LYRM1	0.117192	3.02813	3.28437	1618.88
ENSG00000102897_2	ENSG00000102897	LYRM1	-0.0797023	2.27647	2.15411	1449.83
ENSG00000102897_4	ENSG00000102897	LYRM1	-0.493772	3.01263	2.13947	1581.98
ENSG00000102897_6	ENSG00000102897	LYRM1	-0.458241	2.97335	2.16422	1280.09
ENSG00000102898_1	ENSG00000102898	NUTF2	-0.574509	3.79659	2.54947	2120.61
ENSG00000102908_1	ENSG00000102908	NFAT5	-0.136136	4.61191	4.19662	13234.2
ENSG00000102908_2	ENSG00000102908	NFAT5	0.123785	4.65413	5.07109	13258
ENSG00000102910_1	ENSG00000102910	LONP2	-0.203811	4.02333	3.49327	4216.51
ENSG00000102931_1	ENSG00000102931	ARL2BP	-0.378387	3.39835	2.61434	1968.77
ENSG00000102931_2	ENSG00000102931	ARL2BP	-0.416578	3.96441	2.97014	1901.72
ENSG00000102934_1	ENSG00000102934	PLLP	-0.633187	4.1701	2.68867	1504.52
ENSG00000102934_2	ENSG00000102934	PLLP	-0.400008	3.75363	2.8447	1467.71
ENSG00000102974_1	ENSG00000102974	CTCF	-0.28782	4.68573	3.83826	3793.67
ENSG00000102978_1	ENSG00000102978	POLR2C	-0.784741	4.90397	2.84654	1773.42
ENSG00000102996_2	ENSG00000102996	MMP15	-0.687232	5.41212	3.36117	4042.63
ENSG00000103018_1	ENSG00000103018	CYB5B	-0.633357	3.71021	2.39188	4290.91
ENSG00000103018_2	ENSG00000103018	CYB5B	-0.5533	4.22328	2.87799	4262.46
ENSG00000103018_3	ENSG00000103018	CYB5B	-0.636915	3.84903	2.47526	4223.34
ENSG00000103021_1	ENSG00000103021	CCDC113	-0.829891	4.81072	2.70637	5250.11
ENSG00000103024_1	ENSG00000103024	NME3	-0.58994	4.40603	2.92724	1037.57
ENSG00000103024_2	ENSG00000103024	NME3	-1.00763	4.26857	2.12302	875.73
ENSG00000103035_1	ENSG00000103035	PSMD7	-0.749986	5.85597	3.48201	1627.6
ENSG00000103042_1	ENSG00000103042	SLC38A7	-0.581155	5.34012	3.56949	4035.13
ENSG00000103043_1	ENSG00000103043	VAC14	-0.512574	5.72341	4.01194	3096.3
ENSG00000103044_2	ENSG00000103044	HAS3	-0.268766	4.32547	3.59026	1198.25
ENSG00000103047_1	ENSG00000103047	TANGO6	-0.242384	4.64936	3.93033	4885.65
ENSG00000103064_1	ENSG00000103064	SLC7A6	-0.312348	4.47357	3.6027	6318.2
ENSG00000103066_1	ENSG00000103066	PLA2G15	-0.677017	5.30649	3.31898	2608.93
ENSG00000103066_2	ENSG00000103066	PLA2G15	-0.929827	6.14087	3.22347	2691.63
ENSG00000103111_2	ENSG00000103111	MON1B	-0.00968249	4.74233	4.71061	6253.32
ENSG00000103111_4	ENSG00000103111	MON1B	-0.38071	5.28846	4.06186	5809.44
ENSG00000103121_1	ENSG00000103121	CMC2	-0.108204	2.93637	2.72419	10065
ENSG00000103145_2	ENSG00000103145	HCFC1R1	-0.259431	2.3148	1.93382	638.625
ENSG00000103145_3	ENSG00000103145	HCFC1R1	-0.354745	2.5205	1.97105	603.981
ENSG00000103145_4	ENSG00000103145	HCFC1R1	-0.344697	2.68833	2.11699	582.959
ENSG00000103148_1	ENSG00000103148	NPRL3	-0.562421	4.92745	3.3367	2933.73
ENSG00000103152_1	ENSG00000103152	MPG	-0.834263	4.16744	2.33739	1030.46
ENSG00000103160_1	ENSG00000103160	HSDL1	-0.610095	5.4331	3.55952	3635.15
ENSG00000103174_1	ENSG00000103174	NAGPA	-0.846803	5.23048	2.90823	2199.99
ENSG00000103174_2	ENSG00000103174	NAGPA	-0.424396	4.58143	3.41386	1991.07
ENSG00000103187_1	ENSG00000103187	COTL1	-0.658446	3.85508	2.44243	1840.46
ENSG00000103187_2	ENSG00000103187	COTL1	-0.714789	3.49852	2.13163	1807.87
ENSG00000103194_1	ENSG00000103194	USP10	-0.376704	4.37436	3.36911	3326.88
ENSG00000103196_1	ENSG00000103196	CRISPLD2	-0.167863	4.06896	3.62203	4583.98
ENSG00000103202_1	ENSG00000103202	NME4	-0.343447	2.45038	1.93128	1003.27
ENSG00000103227_2	ENSG00000103227	LMF1	-0.562195	4.58281	3.10381	2500.27
ENSG00000103249_1	ENSG00000103249	CLCN7	-0.854514	5.40172	2.98743	4180.32
ENSG00000103253_1	ENSG00000103253	HAGHL	-0.676801	4.4532	2.7857	1232.67
ENSG00000103253_2	ENSG00000103253	HAGHL	-0.765815	4.36082	2.56469	1633.58
ENSG00000103253_3	ENSG00000103253	HAGHL	-0.215007	4.16916	3.59191	1275.51
ENSG00000103253_5	ENSG00000103253	HAGHL	-0.15742	4.43177	3.97364	1225.58
ENSG00000103253_6	ENSG00000103253	HAGHL	-0.592955	3.84922	2.55197	704.556
ENSG00000103254_1	ENSG00000103254	ANTKMT	-0.634859	4.21704	2.71579	858.136
ENSG00000103257_1	ENSG00000103257	SLC7A5	-0.994419	5.522	2.7717	4554.07
ENSG00000103260_1	ENSG00000103260	METRN	-0.329467	2.51102	1.99835	3267.48
ENSG00000103264_1	ENSG00000103264	FBXO31	-0.980403	5.38002	2.7268	5941.43
ENSG00000103266_1	ENSG00000103266	STUB1	-0.624122	3.99185	2.58997	1422.06
ENSG00000103275_1	ENSG00000103275	UBE2I	-0.769213	4.65985	2.73411	2829.68
ENSG00000103319_1	ENSG00000103319	EEF2K	-0.760793	5.33743	3.15	7371.03
ENSG00000103342_1	ENSG00000103342	GSPT1	-0.714427	4.13259	2.5186	7122.62
ENSG00000103343_1	ENSG00000103343	ZNF174	-0.312755	5.37907	4.3307	2439.72
ENSG00000103351_1	ENSG00000103351	CLUAP1	-0.57353	5.08102	3.41429	4147.32
ENSG00000103351_2	ENSG00000103351	CLUAP1	-0.346712	4.94329	3.88728	4110.41
ENSG00000103353_1	ENSG00000103353	UBFD1	-1.20921	5.46085	2.36184	4779.96
ENSG00000103365_1	ENSG00000103365	GGA2	-0.793461	5.54312	3.19815	5961.05
ENSG00000103381_1	ENSG00000103381	CPPED1	-0.747506	6.08129	3.62221	6124.35
ENSG00000103415_1	ENSG00000103415	HMOX2	-0.727578	5.20155	3.14131	1651.17
ENSG00000103429_1	ENSG00000103429	BFAR	-0.745562	3.9485	2.35503	2914.01
ENSG00000103479_1	ENSG00000103479	RBL2	-0.680924	5.23092	3.26287	4854.01
ENSG00000103494_1	ENSG00000103494	RPGRIP1L	-0.279854	2.83319	2.33363	7929.09
ENSG00000103495_5	ENSG00000103495	MAZ	-0.677204	4.8948	3.06109	2215.7
ENSG00000103495_7	ENSG00000103495	MAZ	0.00717382	3.01125	3.02626	1411.79
ENSG00000103496_1	ENSG00000103496	STX4	-0.246618	4.77502	4.02472	1409.44
ENSG00000103496_2	ENSG00000103496	STX4	-0.178552	4.236	3.74288	1392.1
ENSG00000103502_1	ENSG00000103502	CDIPT	-0.340334	4.62123	3.65011	1815.54
ENSG00000103502_2	ENSG00000103502	CDIPT	-0.354837	3.94877	3.08777	1738.88
ENSG00000103507_1	ENSG00000103507	BCKDK	-0.671775	4.66391	2.92769	2013.26
ENSG00000103540_2	ENSG00000103540	CCP110	-0.16165	4.19812	3.75313	5502.9
ENSG00000103544_2	ENSG00000103544	VPS35L	-0.371739	2.48942	1.92395	3681.6
ENSG00000103544_3	ENSG00000103544	VPS35L	-0.522492	5.02553	3.49861	3594.13
ENSG00000103549_1	ENSG00000103549	RNF40	-0.429205	4.69118	3.48401	5312.02
ENSG00000103642_1	ENSG00000103642	LACTB	-1.21498	5.84493	2.51788	1968.54
ENSG00000103642_2	ENSG00000103642	LACTB	-0.742081	5.78131	3.45651	1937.17
ENSG00000103653_2	ENSG00000103653	CSK	-0.780505	5.70779	3.32286	2730.94
ENSG00000103707_2	ENSG00000103707	MTFMT	-0.345647	3.06633	2.41307	2695.23
ENSG00000103769_1	ENSG00000103769	RAB11A	-0.782551	5.94248	3.45459	4902.79
ENSG00000103769_2	ENSG00000103769	RAB11A	-1.13607	5.75215	2.61721	4869.61
ENSG00000103769_3	ENSG00000103769	RAB11A	-0.711075	5.25507	3.21013	4842.1
ENSG00000103811_1	ENSG00000103811	CTSH	-1.34071	5.47848	2.16305	2197.02
ENSG00000103852_2	ENSG00000103852	TTC23	-0.187432	4.08914	3.59095	2409.37
ENSG00000103855_1	ENSG00000103855	CD276	-1.14244	6.104	2.76506	3440.11
ENSG00000103855_2	ENSG00000103855	CD276	-0.737621	3.91018	2.34504	3322.88
ENSG00000103855_3	ENSG00000103855	CD276	-1.00843	6.12041	3.04239	3289
ENSG00000103855_4	ENSG00000103855	CD276	-0.974143	5.58074	2.84083	3236.85
ENSG00000103876_1	ENSG00000103876	FAH	-1.01116	5.52732	2.74236	2140
ENSG00000103876_2	ENSG00000103876	FAH	-1.2518	5.90863	2.48118	2044.68
ENSG00000103942_1	ENSG00000103942	HOMER2	-0.402366	2.72786	2.06394	1932.92
ENSG00000103994_1	ENSG00000103994	ZNF106	-0.15006	3.65412	3.29314	10373.7
ENSG00000103994_2	ENSG00000103994	ZNF106	-0.282837	3.08252	2.53375	10461.8
ENSG00000104047_1	ENSG00000104047	DTWD1	-0.519241	4.29674	2.998	13691.6
ENSG00000104064_2	ENSG00000104064	GABPB1	-0.594802	5.60056	3.70833	4573.95
ENSG00000104064_3	ENSG00000104064	GABPB1	-0.310644	4.94704	3.98871	4530.01
ENSG00000104067_2	ENSG00000104067	TJP1	-0.0773716	4.43316	4.20167	7964.83
ENSG00000104067_4	ENSG00000104067	TJP1	-0.0271022	3.78706	3.71658	7630.5
ENSG00000104131_1	ENSG00000104131	EIF3J	-0.851511	5.49822	3.04713	2375.63
ENSG00000104142_1	ENSG00000104142	VPS18	-0.0856976	4.54389	4.28183	3867.37
ENSG00000104164_2	ENSG00000104164	BLOC1S6	-0.0942546	3.51169	3.2896	3809.88
ENSG00000104164_3	ENSG00000104164	BLOC1S6	-0.115492	3.07453	2.838	3778.78
ENSG00000104177_2	ENSG00000104177	MYEF2	-0.772998	5.0669	2.96515	10157.5
ENSG00000104205_2	ENSG00000104205	SGK3	-0.195473	3.79062	3.3103	4136.4
ENSG00000104219_1	ENSG00000104219	ZDHHC2	-0.425217	2.60611	1.94084	5904.78
ENSG00000104221_1	ENSG00000104221	BRF2	-0.624446	4.84952	3.14573	2562.79
ENSG00000104267_1	ENSG00000104267	CA2	-1.01541	5.8761	2.90683	1573.35
ENSG00000104290_1	ENSG00000104290	FZD3	-0.323631	3.35202	2.67845	13754.2
ENSG00000104299_1	ENSG00000104299	INTS9	-0.414545	4.19346	3.14617	2580.3
ENSG00000104312_1	ENSG00000104312	RIPK2	-0.488726	3.97595	2.83348	2518.46
ENSG00000104320_1	ENSG00000104320	NBN	-0.458415	4.83584	3.51945	4610.94
ENSG00000104320_2	ENSG00000104320	NBN	-0.30228	4.86131	3.94237	4548.95
ENSG00000104324_1	ENSG00000104324	CPQ	-1.01146	5.49546	2.72599	1923.96
ENSG00000104324_2	ENSG00000104324	CPQ	-0.585789	5.26232	3.5062	1856.47
ENSG00000104331_1	ENSG00000104331	IMPAD1	-0.252925	4.75558	3.99085	7204.36
ENSG00000104341_1	ENSG00000104341	LAPTM4B	-0.477254	5.91104	4.24616	2432.08
ENSG00000104341_2	ENSG00000104341	LAPTM4B	-0.273924	5.51423	4.56064	2391.23
ENSG00000104343_1	ENSG00000104343	UBE2W	-0.572048	3.48101	2.34154	8359.59
ENSG00000104356_1	ENSG00000104356	POP1	-0.201488	3.90286	3.39414	4723.68
ENSG00000104369_2	ENSG00000104369	JPH1	-0.734425	5.55534	3.33908	4585.85
ENSG00000104375_1	ENSG00000104375	STK3	-0.526556	5.11097	3.54809	2823.44
ENSG00000104388_1	ENSG00000104388	RAB2A	-0.135914	6.03101	5.48878	3758.91
ENSG00000104388_2	ENSG00000104388	RAB2A	-0.85937	4.66196	2.56964	3542.31
ENSG00000104419_1	ENSG00000104419	NDRG1	-0.626078	6.08307	3.94144	3022.94
ENSG00000104427_1	ENSG00000104427	ZC2HC1A	-0.671577	5.52529	3.46889	3316.62
ENSG00000104442_2	ENSG00000104442	ARMC1	-0.450633	5.41873	3.965	2989.35
ENSG00000104450_1	ENSG00000104450	SPAG1	-0.716842	5.27182	3.20752	3793.45
ENSG00000104450_2	ENSG00000104450	SPAG1	-0.847112	5.4443	3.02647	3736.28
ENSG00000104472_1	ENSG00000104472	CHRAC1	-0.392689	3.52296	2.68347	2477.72
ENSG00000104472_2	ENSG00000104472	CHRAC1	-0.314845	2.88001	2.31535	2392.08
ENSG00000104472_3	ENSG00000104472	CHRAC1	-0.276435	2.47936	2.04703	2354.32
ENSG00000104472_4	ENSG00000104472	CHRAC1	-0.204407	3.09515	2.68627	2326.45
ENSG00000104517_2	ENSG00000104517	UBR5	0.240185	3.34229	3.94772	10909.6
ENSG00000104518_1	ENSG00000104518	GSDMD	-0.907972	6.31827	3.36722	1707.78
ENSG00000104522_1	ENSG00000104522	TSTA3	-1.16236	5.23843	2.34044	1314.58
ENSG00000104522_2	ENSG00000104522	TSTA3	-1.27709	6.04053	2.49248	1313.41
ENSG00000104524_1	ENSG00000104524	PYCR3	-0.895161	4.86066	2.61352	3340.76
ENSG00000104529_1	ENSG00000104529	EEF1D	-1.35513	4.95505	1.93692	1016.59
ENSG00000104549_1	ENSG00000104549	SQLE	-0.412681	4.49389	3.37593	2963.11
ENSG00000104549_2	ENSG00000104549	SQLE	-0.359896	4.7566	3.70644	2901.26
ENSG00000104611_4	ENSG00000104611	SH2D4A	-0.291859	4.46332	3.64586	3225.17
ENSG00000104613_1	ENSG00000104613	INTS10	-0.914076	4.54381	2.41133	2593.97
ENSG00000104626_1	ENSG00000104626	ERI1	-0.66697	5.79324	3.64875	4498.34
ENSG00000104635_1	ENSG00000104635	SLC39A14	-0.713763	6.11081	3.72593	4625.48
ENSG00000104643_1	ENSG00000104643	MTMR9	-0.730264	4.99517	3.01106	7072.98
ENSG00000104660_1	ENSG00000104660	LEPROTL1	-0.570152	4.10618	2.7657	3138.15
ENSG00000104671_1	ENSG00000104671	DCTN6	-0.764696	4.86593	2.86398	1082.78
ENSG00000104679_1	ENSG00000104679	R3HCC1	-0.578811	3.85675	2.58216	1569.98
ENSG00000104687_2	ENSG00000104687	GSR	-1.16484	5.5039	2.45481	2947.52
ENSG00000104695_1	ENSG00000104695	PPP2CB	-0.0046198	5.12308	5.1067	1944.95
ENSG00000104722_1	ENSG00000104722	NEFM	-0.639605	3.82343	2.45421	3271.39
ENSG00000104723_1	ENSG00000104723	TUSC3	-0.389315	3.73834	2.85419	3706.06
ENSG00000104723_2	ENSG00000104723	TUSC3	-0.935573	5.50967	2.88065	3901.31
ENSG00000104728_1	ENSG00000104728	ARHGEF10	-0.378495	3.91383	3.01068	5637.56
ENSG00000104731_1	ENSG00000104731	KLHDC4	-0.814133	5.55491	3.15936	1897.43
ENSG00000104765_1	ENSG00000104765	BNIP3L	-1.06869	5.37058	2.56044	3446.97
ENSG00000104774_1	ENSG00000104774	MAN2B1	-0.921313	4.00544	2.11499	3185.06
ENSG00000104812_1	ENSG00000104812	GYS1	-0.438108	4.80679	3.5479	3570.57
ENSG00000104823_1	ENSG00000104823	ECH1	-0.924744	5.81628	3.06386	1200.4
ENSG00000104825_1	ENSG00000104825	NFKBIB	-0.74977	5.35769	3.18621	1223.07
ENSG00000104833_1	ENSG00000104833	TUBB4A	-1.04435	5.88347	2.85267	2312.47
ENSG00000104833_2	ENSG00000104833	TUBB4A	-1.18556	5.41715	2.38167	2276.98
ENSG00000104852_1	ENSG00000104852	SNRNP70	-0.450548	5.47385	4.00557	1667.86
ENSG00000104856_1	ENSG00000104856	RELB	-0.694858	4.18443	2.58501	2261.69
ENSG00000104859_1	ENSG00000104859	CLASRP	-0.810592	4.51228	2.57267	2210.55
ENSG00000104863_1	ENSG00000104863	LIN7B	-0.590619	3.30541	2.19499	741.727
ENSG00000104870_3	ENSG00000104870	FCGRT	-0.621615	5.17905	3.36608	1576.36
ENSG00000104872_1	ENSG00000104872	PIH1D1	-0.453414	5.08858	3.71626	1202.68
ENSG00000104872_2	ENSG00000104872	PIH1D1	-0.539972	5.20166	3.57762	1159.22
ENSG00000104880_1	ENSG00000104880	ARHGEF18	-0.584042	5.14097	3.4295	5180.1
ENSG00000104886_1	ENSG00000104886	PLEKHJ1	-0.363113	2.95059	2.29404	1109.76
ENSG00000104889_1	ENSG00000104889	RNASEH2A	-0.87406	5.89544	3.21661	1170.87
ENSG00000104889_2	ENSG00000104889	RNASEH2A	-1.01979	6.09571	3.00634	1459.89
ENSG00000104897_1	ENSG00000104897	SF3A2	-0.965739	5.07255	2.59722	1603.51
ENSG00000104907_1	ENSG00000104907	TRMT1	-0.946289	4.88037	2.53275	2128.24
ENSG00000104907_3	ENSG00000104907	TRMT1	-0.398955	4.53976	3.44299	2063.82
ENSG00000104915_1	ENSG00000104915	STX10	-0.282355	2.70398	2.22334	1300.31
ENSG00000104915_2	ENSG00000104915	STX10	-0.457797	3.48462	2.53714	1461.63
ENSG00000104915_3	ENSG00000104915	STX10	-0.461758	3.25447	2.36308	1177.18
ENSG00000104946_4	ENSG00000104946	TBC1D17	-0.0140646	2.96716	2.93837	2078.71
ENSG00000104953_1	ENSG00000104953	TLE6	-0.25738	2.64314	2.21127	1981.77
ENSG00000104957_4	ENSG00000104957	CCDC130	-0.873127	4.89997	2.6752	1650.01
ENSG00000104960_2	ENSG00000104960	PTOV1	-0.92755	6.18046	3.24938	1407.58
ENSG00000104960_4	ENSG00000104960	PTOV1	-1.1474	6.32238	2.85417	1630.43
ENSG00000104964_4	ENSG00000104964	TLE5	-0.474863	2.92417	2.10405	1626.35
ENSG00000104964_5	ENSG00000104964	TLE5	-0.340063	2.85718	2.25719	953.582
ENSG00000104969_1	ENSG00000104969	SGTA	-0.897302	5.1651	2.77309	2248.79
ENSG00000104976_2	ENSG00000104976	SNAPC2	-0.372465	3.54453	2.73802	1411.96
ENSG00000104980_1	ENSG00000104980	TIMM44	-0.847115	4.59518	2.55444	1908.6
ENSG00000104983_1	ENSG00000104983	CCDC61	-0.378533	4.98198	3.83223	1814.08
ENSG00000104998_2	ENSG00000104998	IL27RA	-1.10635	6.08741	2.82742	2932.35
ENSG00000105011_1	ENSG00000105011	ASF1B	-0.449759	5.07165	3.71329	1686.21
ENSG00000105053_1	ENSG00000105053	VRK3	-0.657393	4.5848	2.90687	1553.75
ENSG00000105063_1	ENSG00000105063	PPP6R1	-0.552402	6.0642	4.13508	3979.14
ENSG00000105072_1	ENSG00000105072	C19orf44	-0.793146	4.76956	2.75244	3326.11
ENSG00000105085_2	ENSG00000105085	MED26	-0.396795	4.06521	3.0877	3169.54
ENSG00000105127_3	ENSG00000105127	AKAP8	-0.235139	3.55917	3.02388	3656.19
ENSG00000105135_1	ENSG00000105135	ILVBL	-0.817352	6.00415	3.40725	2295.3
ENSG00000105135_2	ENSG00000105135	ILVBL	-0.736828	5.68146	3.4092	2218.62
ENSG00000105135_3	ENSG00000105135	ILVBL	-1.10523	5.41809	2.51848	2199.82
ENSG00000105135_4	ENSG00000105135	ILVBL	-0.719052	6.06743	3.68594	2285.43
ENSG00000105171_1	ENSG00000105171	POP4	-0.792128	4.5363	2.61968	2545.36
ENSG00000105173_1	ENSG00000105173	CCNE1	-0.844668	5.2724	2.93588	1927.84
ENSG00000105176_1	ENSG00000105176	URI1	-0.409422	3.66698	2.76096	3456.99
ENSG00000105176_3	ENSG00000105176	URI1	-0.299734	3.66959	2.98118	3194.24
ENSG00000105186_1	ENSG00000105186	ANKRD27	-0.202113	4.2318	3.6786	4423.13
ENSG00000105197_2	ENSG00000105197	TIMM50	-0.336739	2.99164	2.36886	4990.18
ENSG00000105204_2	ENSG00000105204	DYRK1B	-0.206947	4.35918	3.77666	2484.31
ENSG00000105220_1	ENSG00000105220	GPI	-1.06281	5.36774	2.56954	4132.39
ENSG00000105220_2	ENSG00000105220	GPI	-0.988486	4.1145	2.07373	4094.06
ENSG00000105221_1	ENSG00000105221	AKT2	-0.488273	4.20849	3.00014	5245.93
ENSG00000105248_1	ENSG00000105248	YJU2	-0.73648	6.04167	3.62622	1416.11
ENSG00000105254_1	ENSG00000105254	TBCB	-0.871391	4.8759	2.66526	954.035
ENSG00000105258_1	ENSG00000105258	POLR2I	-0.0893054	2.3323	2.19231	749.181
ENSG00000105281_1	ENSG00000105281	SLC1A5	-0.660892	5.01605	3.17258	2882.18
ENSG00000105287_4	ENSG00000105287	PRKD2	-0.354354	4.13456	3.23413	2891.38
ENSG00000105321_1	ENSG00000105321	CCDC9	-0.149272	4.2475	3.82999	2009.06
ENSG00000105323_1	ENSG00000105323	HNRNPUL1	-0.416542	3.84858	2.88343	3534.33
ENSG00000105323_2	ENSG00000105323	HNRNPUL1	-0.342526	3.86348	3.04697	3947.76
ENSG00000105323_3	ENSG00000105323	HNRNPUL1	-0.393697	4.75235	3.61738	3817.57
ENSG00000105323_6	ENSG00000105323	HNRNPUL1	-0.761648	5.51891	3.25518	3611.85
ENSG00000105325_1	ENSG00000105325	FZR1	-0.79259	5.68038	3.27932	5182.21
ENSG00000105327_1	ENSG00000105327	BBC3	-0.281946	3.37645	2.77707	1759.89
ENSG00000105327_4	ENSG00000105327	BBC3	-0.165565	4.60168	4.10276	1849.11
ENSG00000105327_5	ENSG00000105327	BBC3	0.0239483	4.31029	4.38244	1828.45
ENSG00000105329_1	ENSG00000105329	TGFB1	-0.468305	4.98662	3.6044	2780.84
ENSG00000105329_2	ENSG00000105329	TGFB1	-0.469948	2.56471	1.85169	2734.86
ENSG00000105355_1	ENSG00000105355	PLIN3	-0.810665	6.45947	3.68267	2230.91
ENSG00000105355_2	ENSG00000105355	PLIN3	-0.929234	6.33495	3.32672	2199.68
ENSG00000105364_1	ENSG00000105364	MRPL4	-0.616729	6.53189	4.25976	1444.64
ENSG00000105379_1	ENSG00000105379	ETFB	-0.895396	4.77567	2.5674	902.561
ENSG00000105393_1	ENSG00000105393	BABAM1	-0.550431	3.62573	2.47571	1428.43
ENSG00000105393_2	ENSG00000105393	BABAM1	-0.723507	3.9162	2.37174	1340.39
ENSG00000105397_2	ENSG00000105397	TYK2	-0.76283	5.4408	3.20648	4189.13
ENSG00000105401_1	ENSG00000105401	CDC37	-1.11105	6.0142	2.78432	1618.47
ENSG00000105401_2	ENSG00000105401	CDC37	-0.955103	5.66003	2.91947	1583.46
ENSG00000105402_1	ENSG00000105402	NAPA	-0.598267	5.19724	3.43302	1651
ENSG00000105438_1	ENSG00000105438	KDELR1	-1.24106	5.5277	2.33857	1537.67
ENSG00000105443_1	ENSG00000105443	CYTH2	-0.766362	5.24549	3.08381	4467.78
ENSG00000105447_1	ENSG00000105447	GRWD1	-0.741556	5.86339	3.50686	5356.06
ENSG00000105486_1	ENSG00000105486	LIG1	-0.225674	4.49596	3.84493	3108.27
ENSG00000105514_1	ENSG00000105514	RAB3D	-0.890664	5.44786	2.93839	4221.66
ENSG00000105516_1	ENSG00000105516	DBP	-0.0551034	5.30156	5.10289	2156.37
ENSG00000105518_1	ENSG00000105518	TMEM205	-0.446633	4.67933	3.43347	766.39
ENSG00000105518_2	ENSG00000105518	TMEM205	-0.772245	4.67328	2.73623	715.97
ENSG00000105519_1	ENSG00000105519	CAPS	-0.722737	4.98834	3.02267	1482.62
ENSG00000105520_1	ENSG00000105520	PLPPR2	-0.523156	3.85039	2.67929	2601.86
ENSG00000105552_1	ENSG00000105552	BCAT2	-0.976603	5.02291	2.55252	1585.88
ENSG00000105552_2	ENSG00000105552	BCAT2	-0.784833	6.06649	3.52111	1560.13
ENSG00000105552_3	ENSG00000105552	BCAT2	-0.0832743	2.94255	2.77751	1594.08
ENSG00000105559_1	ENSG00000105559	PLEKHA4	-0.445821	4.03897	2.96527	3098.15
ENSG00000105559_2	ENSG00000105559	PLEKHA4	-0.371966	3.73951	2.88962	3060.94
ENSG00000105568_1	ENSG00000105568	PPP2R1A	-0.969096	5.86239	2.99466	5355.21
ENSG00000105612_1	ENSG00000105612	DNASE2	-0.76499	6.32049	3.71934	1971.74
ENSG00000105612_2	ENSG00000105612	DNASE2	-1.00416	6.44717	3.21429	1930.36
ENSG00000105618_1	ENSG00000105618	PRPF31	-0.802616	5.75836	3.30132	1820.44
ENSG00000105619_1	ENSG00000105619	TFPT	-0.441457	5.60355	4.1264	1176.81
ENSG00000105619_2	ENSG00000105619	TFPT	-0.611225	5.57843	3.65187	863.908
ENSG00000105643_1	ENSG00000105643	ARRDC2	-0.394395	4.37366	3.32752	2515.77
ENSG00000105647_1	ENSG00000105647	PIK3R2	-0.445718	3.67419	2.69766	3930.31
ENSG00000105655_1	ENSG00000105655	ISYNA1	-1.03505	5.55664	2.71164	2259.32
ENSG00000105655_2	ENSG00000105655	ISYNA1	-0.558819	4.09086	2.77711	1960.21
ENSG00000105656_3	ENSG00000105656	ELL	-0.157671	3.9693	3.55836	3968.78
ENSG00000105662_2	ENSG00000105662	CRTC1	-0.713446	4.34417	2.64934	6887.97
ENSG00000105676_2	ENSG00000105676	ARMC6	-1.03009	5.15799	2.52577	2132.02
ENSG00000105677_1	ENSG00000105677	TMEM147	-0.731725	3.73032	2.24634	856.136
ENSG00000105699_1	ENSG00000105699	LSR	-0.683323	5.928	3.69154	2186.06
ENSG00000105699_2	ENSG00000105699	LSR	-0.910652	6.39254	3.40048	1903.39
ENSG00000105699_3	ENSG00000105699	LSR	-0.850713	5.53762	3.07067	1872.38
ENSG00000105700_1	ENSG00000105700	KXD1	-0.309214	2.6369	2.12819	1429.65
ENSG00000105700_2	ENSG00000105700	KXD1	-0.265065	2.60132	2.16472	1536.96
ENSG00000105700_3	ENSG00000105700	KXD1	-0.292895	2.40364	1.962	1343.37
ENSG00000105701_1	ENSG00000105701	FKBP8	-0.751929	4.61938	2.74303	1754.7
ENSG00000105722_1	ENSG00000105722	ERF	-0.652371	4.34156	2.76224	2674.4
ENSG00000105722_2	ENSG00000105722	ERF	-0.660013	3.94934	2.49943	2632.46
ENSG00000105723_1	ENSG00000105723	GSK3A	-0.67011	4.90163	3.08047	2179.09
ENSG00000105732_1	ENSG00000105732	ZNF574	-0.149052	3.98391	3.59286	3078.34
ENSG00000105738_2	ENSG00000105738	SIPA1L3	-0.297716	4.77666	3.886	7967.56
ENSG00000105750_1	ENSG00000105750	ZNF85	-0.240634	3.53998	2.99615	2335.29
ENSG00000105755_1	ENSG00000105755	ETHE1	-0.82797	3.85243	2.17016	962.503
ENSG00000105767_1	ENSG00000105767	CADM4	-0.822333	4.78324	2.70505	2167.08
ENSG00000105771_2	ENSG00000105771	SMG9	-0.350546	4.79629	3.76167	5457.47
ENSG00000105778_1	ENSG00000105778	AVL9	-0.722132	4.53152	2.74701	6961.05
ENSG00000105810_1	ENSG00000105810	CDK6	-0.306664	5.37207	4.34336	11663.4
ENSG00000105810_2	ENSG00000105810	CDK6	-0.388455	4.90649	3.7483	11634.6
ENSG00000105821_1	ENSG00000105821	DNAJC2	-0.786433	4.68404	2.71569	2306.12
ENSG00000105825_1	ENSG00000105825	TFPI2	-0.922065	5.46512	2.88423	2209.6
ENSG00000105829_1	ENSG00000105829	BET1	-0.194537	3.70131	3.2344	1505.02
ENSG00000105829_2	ENSG00000105829	BET1	-0.189952	4.06309	3.56184	1482.04
ENSG00000105829_3	ENSG00000105829	BET1	-0.271976	3.9296	3.25443	1448.83
ENSG00000105835_2	ENSG00000105835	NAMPT	-1.36086	5.83662	2.2725	4383.81
ENSG00000105835_3	ENSG00000105835	NAMPT	-0.650077	5.39143	3.43567	4360.36
ENSG00000105835_4	ENSG00000105835	NAMPT	-0.756912	5.26121	3.11338	4327.29
ENSG00000105835_5	ENSG00000105835	NAMPT	-0.13108	3.01682	2.75481	4414.63
ENSG00000105854_1	ENSG00000105854	PON2	-1.04701	4.94456	2.39303	1592.87
ENSG00000105855_4	ENSG00000105855	ITGB8	-0.191436	5.12901	4.49164	8966.27
ENSG00000105865_1	ENSG00000105865	DUS4L	-0.432965	4.15356	3.0767	2264.76
ENSG00000105877_2	ENSG00000105877	DNAH11	-0.562752	5.92343	4.01022	14337.3
ENSG00000105877_4	ENSG00000105877	DNAH11	-0.214818	4.44635	3.83122	14016
ENSG00000105887_1	ENSG00000105887	MTPN	-0.529131	5.181	3.59029	3799.82
ENSG00000105887_2	ENSG00000105887	MTPN	-0.472999	5.045	3.63475	3768.62
ENSG00000105926_1	ENSG00000105926	MPP6	-0.340799	4.75181	3.75205	8468.2
ENSG00000105926_4	ENSG00000105926	MPP6	-0.567322	4.62876	3.12381	8330.84
ENSG00000105928_1	ENSG00000105928	GSDME	-0.609037	6.06212	3.97453	2220.8
ENSG00000105939_3	ENSG00000105939	ZC3HAV1	-0.35651	3.68174	2.87563	7190.79
ENSG00000105948_1	ENSG00000105948	TTC26	-0.360181	5.27396	4.10877	4299.98
ENSG00000105953_3	ENSG00000105953	OGDH	-0.25169	4.61348	3.87491	4193.09
ENSG00000105968_1	ENSG00000105968	H2AZ2	-0.347451	3.29597	2.59054	3005.36
ENSG00000105968_2	ENSG00000105968	H2AZ2	-0.462046	3.38645	2.45841	2929.88
ENSG00000105971_1	ENSG00000105971	CAV2	-0.170417	3.29216	2.92537	3053.21
ENSG00000105974_1	ENSG00000105974	CAV1	-0.960139	4.94283	2.54065	2491.17
ENSG00000105974_2	ENSG00000105974	CAV1	-0.861809	4.70604	2.58956	2455.7
ENSG00000105974_3	ENSG00000105974	CAV1	-0.268136	5.45794	4.53223	2700.77
ENSG00000105974_4	ENSG00000105974	CAV1	-0.219742	5.27821	4.5325	2568.93
ENSG00000105976_1	ENSG00000105976	MET	-0.291363	4.80808	3.92882	6680
ENSG00000105983_1	ENSG00000105983	LMBR1	-0.179712	3.71704	3.2817	7940.76
ENSG00000105993_1	ENSG00000105993	DNAJB6	-0.783658	5.76267	3.34749	2481.72
ENSG00000105997_10	ENSG00000105997	HOXA3	-0.0795759	3.99987	3.78522	3387.29
ENSG00000105997_11	ENSG00000105997	HOXA3	-0.430352	3.73168	2.76921	3278.76
ENSG00000105997_9	ENSG00000105997	HOXA3	-0.106105	3.16997	2.9452	3402.72
ENSG00000106004_1	ENSG00000106004	HOXA5	-0.420852	4.86057	3.63077	1673.96
ENSG00000106004_2	ENSG00000106004	HOXA5	-0.512676	4.93483	3.45893	1642.54
ENSG00000106009_2	ENSG00000106009	BRAT1	-0.332721	4.62498	3.67241	2949.74
ENSG00000106012_1	ENSG00000106012	IQCE	-0.134645	3.67266	3.3454	2500.58
ENSG00000106012_2	ENSG00000106012	IQCE	-0.220252	3.92222	3.3669	2439.28
ENSG00000106025_1	ENSG00000106025	TSPAN12	-0.0251598	3.61717	3.55464	2577.25
ENSG00000106025_2	ENSG00000106025	TSPAN12	0.112869	3.678	3.97731	2530.74
ENSG00000106025_3	ENSG00000106025	TSPAN12	-0.483332	3.26987	2.33902	2431.99
ENSG00000106025_4	ENSG00000106025	TSPAN12	-0.186486	3.08084	2.70727	2400.67
ENSG00000106028_1	ENSG00000106028	SSBP1	-0.702446	4.89968	3.011	672.009
ENSG00000106028_2	ENSG00000106028	SSBP1	-0.317896	5.12364	4.11038	811.117
ENSG00000106049_1	ENSG00000106049	HIBADH	-0.592046	5.67414	3.76423	1896.59
ENSG00000106052_1	ENSG00000106052	TAX1BP1	-0.436115	5.03102	3.71854	3418.89
ENSG00000106070_1	ENSG00000106070	GRB10	-0.301118	5.05586	4.10345	5017.35
ENSG00000106077_1	ENSG00000106077	ABHD11	-0.841362	5.62009	3.13666	1454.48
[truncated: 7,590 more rows]

## Sheet: Extended Data Fig. 5d
gene_id	gene_name	tss_name_Sensitive	tss_name_Resistant	MRL_log2fc_Sensitive	MRL_log2fc_Resistant	TOP motif length (Sensitive)	TOP motif length (Resistant)	uORF number (Sensitive)	uORF number (Resistant)
ENSG00000000003	TSPAN6	ENSG00000000003_3	ENSG00000000003_4	-1.16798	-0.949758	0.330709	0.356389	0	0
ENSG00000001036	FUCA2	ENSG00000001036_1	ENSG00000001036_2	-0.814948	-0.731301	0.0578423	0.435294	0	0
ENSG00000002549	LAP3	ENSG00000002549_2	ENSG00000002549_1	-1.08213	-0.43137	1.88889	0.127717	0.348399	0
ENSG00000002919	SNX11	ENSG00000002919_3	ENSG00000002919_2	-0.381324	-0.070794	0.0456853	0.62406	1.93401	2
ENSG00000003402	CFLAR	ENSG00000003402_10	ENSG00000003402_5	-0.239475	0.0569159	0.152542	0.303644	2	3
ENSG00000004961	HCCS	ENSG00000004961_2	ENSG00000004961_1	-0.616238	-0.484125	0.0331658	0.0461095	0	0
ENSG00000005020	SKAP2	ENSG00000005020_2	ENSG00000005020_3	-0.545876	-0.429706	0.90559	0.218324	0	0
ENSG00000005175	RPAP3	ENSG00000005175_2	ENSG00000005175_1	-0.431576	-0.369596	0.0280899	0.0552434	0	0
ENSG00000005436	GCFC2	ENSG00000005436_1	ENSG00000005436_2	-0.731422	-0.161767	0.187019	0.286104	0	1
ENSG00000005486	RHBDD2	ENSG00000005486_2	ENSG00000005486_1	-0.655062	-0.565714	0.0225418	0.0965665	2	2
ENSG00000005812	FBXL3	ENSG00000005812_1	ENSG00000005812_2	-0.0876841	0.0310253	0.198413	0.422667	1	1
ENSG00000006007	GDE1	ENSG00000006007_2	ENSG00000006007_1	-0.445696	-0.36165	1.74902	0.492615	0	0.154648
ENSG00000006125	AP2B1	ENSG00000006125_4	ENSG00000006125_2	-0.953316	-0.473911	0.718182	0.17177	1	0
ENSG00000006451	RALA	ENSG00000006451_2	ENSG00000006451_1	-0.885162	-0.504501	5.39939	0.495789	0	0
ENSG00000006534	ALDH3B1	ENSG00000006534_1	ENSG00000006534_2	-1.25468	-1.11555	1.82388	0.024032	0	0
ENSG00000006625	GGCT	ENSG00000006625_2	ENSG00000006625_1	-0.875503	-0.668302	0.369309	3.22208	0	0
ENSG00000006634	DBF4	ENSG00000006634_3	ENSG00000006634_1	-0.644945	-0.428412	0.289926	0.858586	1	1
ENSG00000006712	PAF1	ENSG00000006712_4	ENSG00000006712_2	-1.10929	-0.689955	0.897351	0.273717	0	0
ENSG00000006757	PNPLA4	ENSG00000006757_1	ENSG00000006757_2	-0.487703	-0.153911	0.0315789	0.05	1	1
ENSG00000008283	CYB561	ENSG00000008283_2	ENSG00000008283_1	-0.713705	-0.697661	0.954128	0.205904	0	0.293727
ENSG00000008517	IL32	ENSG00000008517_2	ENSG00000008517_1	-0.763224	-0.614954	0.276213	1.48192	0	0
ENSG00000009307	CSDE1	ENSG00000009307_1	ENSG00000009307_2	-0.703994	-0.617338	1.39335	0.0423412	2	1.92154
ENSG00000009954	BAZ1B	ENSG00000009954_3	ENSG00000009954_1	-0.543748	-0.0639814	1.01087	0.00702576	0	1
ENSG00000010270	STARD3NL	ENSG00000010270_1	ENSG00000010270_2	-0.391906	-0.348391	0.0353982	0.380614	1	1
ENSG00000010278	CD9	ENSG00000010278_1	ENSG00000010278_2	-0.646538	-0.645838	0.22619	0.184233	0.223214	0
ENSG00000010404	IDS	ENSG00000010404_2	ENSG00000010404_1	-0.619544	-0.277963	0.125	0.17398	0.926471	1
ENSG00000011007	ELOA	ENSG00000011007_1	ENSG00000011007_2	-0.314965	-0.154154	0.0276817	0.200477	0.0622837	0
ENSG00000011009	LYPLA2	ENSG00000011009_2	ENSG00000011009_1	-0.903372	-0.682067	0.175676	0.156836	0	0.00335121
ENSG00000011132	APBA3	ENSG00000011132_2	ENSG00000011132_1	-0.794827	-0.597528	0.632319	0.0562061	1	1.25761
ENSG00000011304	PTBP1	ENSG00000011304_2	ENSG00000011304_1	-0.708567	-0.624827	0.149354	0.279899	0	0.00419639
ENSG00000011422	PLAUR	ENSG00000011422_1	ENSG00000011422_2	-0.877149	-0.862782	1.4101	0.00340136	0	0
ENSG00000011426	ANLN	ENSG00000011426_2	ENSG00000011426_1	-0.258376	-0.217509	0.151934	0.0663842	0	0.199153
ENSG00000011566	MAP4K3	ENSG00000011566_2	ENSG00000011566_1	-0.376823	-0.181895	0.0416667	0.133745	0	1.84568
ENSG00000011638	TMEM159	ENSG00000011638_2	ENSG00000011638_1	-0.570581	-0.170947	3.91642	0.0642202	1	5
ENSG00000012061	ERCC1	ENSG00000012061_2	ENSG00000012061_3	-1.38679	-0.629448	2.63406	0.653959	0	2
ENSG00000012174	MBTPS2	ENSG00000012174_1	ENSG00000012174_2	-0.630241	-0.616544	0.55481	0.0748663	0.979866	0
ENSG00000012660	ELOVL5	ENSG00000012660_2	ENSG00000012660_1	-1.15037	-0.80823	3.47437	0.114958	0	0
ENSG00000012983	MAP4K5	ENSG00000012983_3	ENSG00000012983_4	-0.672469	-0.196569	0.0945946	0.228188	1	1
ENSG00000013364	MVP	ENSG00000013364_2	ENSG00000013364_1	-0.44554	-0.417342	0.305017	0.647742	0	0
ENSG00000013561	RNF14	ENSG00000013561_2	ENSG00000013561_3	-0.623985	-0.375473	0	0.134058	5	5
ENSG00000013563	DNASE1L1	ENSG00000013563_4	ENSG00000013563_3	-1.49793	-1.18418	8.09767	3.98462	1	1
ENSG00000014641	MDH1	ENSG00000014641_2	ENSG00000014641_1	-0.781571	-0.734517	0.813544	0.306135	0	0
ENSG00000015153	YAF2	ENSG00000015153_3	ENSG00000015153_1	-0.928378	-0.656041	0.926988	0.194396	0	0
ENSG00000015171	ZMYND11	ENSG00000015171_3	ENSG00000015171_1	-0.618462	-0.213176	0.907152	0.225166	1	1
ENSG00000015475	BID	ENSG00000015475_2	ENSG00000015475_1	-0.464978	-0.449078	0.142265	0.0126582	0	0
ENSG00000015479	MATR3	ENSG00000015479_2	ENSG00000015479_1	-0.436103	-0.239724	1.32254	0.273103	2	0
ENSG00000016864	GLT8D1	ENSG00000016864_2	ENSG00000016864_4	-0.460486	-0.449028	0.381119	0.541176	4	1
ENSG00000017797	RALBP1	ENSG00000017797_4	ENSG00000017797_1	-1.0134	-0.402975	0.00265957	0.298246	1	2
ENSG00000019549	SNAI2	ENSG00000019549_2	ENSG00000019549_1	-0.976813	-0.671937	0.0458716	0.254019	0.981651	1
ENSG00000021355	SERPINB1	ENSG00000021355_3	ENSG00000021355_2	-1.26612	-0.626719	1.88333	0.229911	0	0
ENSG00000022267	FHL1	ENSG00000022267_1	ENSG00000022267_3	-0.929423	-0.543475	6.18333	0.321138	0	0
ENSG00000023191	RNH1	ENSG00000023191_1	ENSG00000023191_2	-0.898698	-0.767427	0.230288	0.436199	0	0
ENSG00000023330	ALAS1	ENSG00000023330_2	ENSG00000023330_1	-0.368125	-0.221494	0.0101744	0.0687593	0	0.103139
ENSG00000023445	BIRC3	ENSG00000023445_1	ENSG00000023445_2	0.0326246	0.158627	0.172309	0.0517928	45.0035	44.9602
ENSG00000023697	DERA	ENSG00000023697_1	ENSG00000023697_3	-0.893159	-0.261028	0.0480769	0.384615	0	5.02429
ENSG00000023902	PLEKHO1	ENSG00000023902_3	ENSG00000023902_1	-0.458888	-0.106547	0.0588235	0.201923	2	4
ENSG00000023909	GCLM	ENSG00000023909_2	ENSG00000023909_1	-0.283231	-0.104356	0.891273	0.321386	0	0
ENSG00000024526	DEPDC1	ENSG00000024526_3	ENSG00000024526_1	-0.750201	-0.549515	0.153344	0.0692913	1	1.23622
ENSG00000025039	RRAGD	ENSG00000025039_1	ENSG00000025039_2	-0.642826	-0.370241	4.87381	0.0188679	0	0
ENSG00000025708	TYMP	ENSG00000025708_1	ENSG00000025708_2	-0.833289	-0.243071	0.26843	0.57337	0	1
ENSG00000025796	SEC63	ENSG00000025796_1	ENSG00000025796_2	-0.681475	-0.395932	0.936111	0.0206677	0	0
ENSG00000026652	AGPAT4	ENSG00000026652_1	ENSG00000026652_2	-0.802525	-0.729076	1.7621	0.508772	1.14113	1
ENSG00000027697	IFNGR1	ENSG00000027697_2	ENSG00000027697_1	-0.56244	-0.329072	0.0171233	0.0175439	0	0
ENSG00000028203	VEZT	ENSG00000028203_2	ENSG00000028203_1	-0.496367	-0.444532	1.68697	0.0677966	2.9946	1
ENSG00000028839	TBPL1	ENSG00000028839_3	ENSG00000028839_2	-0.542579	-0.277235	1.69555	1.19048	1	1
ENSG00000029153	ARNTL2	ENSG00000029153_1	ENSG00000029153_2	-0.518734	-0.23493	0.790378	0.224856	1	1
ENSG00000029363	BCLAF1	ENSG00000029363_1	ENSG00000029363_2	0.0872187	0.113427	0.0273556	0.774414	1	0.996582
ENSG00000029725	RABEP1	ENSG00000029725_3	ENSG00000029725_1	-0.716968	-0.255616	1.63793	0.536404	0	0.974245
ENSG00000029993	HMGB3	ENSG00000029993_2	ENSG00000029993_1	-0.778369	-0.619248	0.0781969	0.0517799	0	0
ENSG00000030110	BAK1	ENSG00000030110_3	ENSG00000030110_1	-0.611472	-0.396812	1.05926	0.123862	0.962963	2
ENSG00000032742	IFT88	ENSG00000032742_1	ENSG00000032742_2	-0.422857	-0.337764	0.555556	0.461092	0	0
ENSG00000035687	ADSS2	ENSG00000035687_1	ENSG00000035687_2	-1.10787	-0.309265	3.38649	0.0875	0.975637	0
ENSG00000036549	AC118549.1	ENSG00000036549_2	ENSG00000036549_1	-0.33951	-0.274822	0.122727	0.129082	8	7
ENSG00000038002	AGA	ENSG00000038002_3	ENSG00000038002_2	-1.07451	-0.610871	1.0916	0.0191083	0	0
ENSG00000038274	MAT2B	ENSG00000038274_1	ENSG00000038274_2	-0.793195	-0.456981	0.245077	0.0579577	0.155361	0.000459982
ENSG00000038427	VCAN	ENSG00000038427_4	ENSG00000038427_3	-0.431718	0.0187105	2.27412	0.672575	1	1
ENSG00000039523	RIPOR1	ENSG00000039523_5	ENSG00000039523_3	-0.615946	-0.390126	0.0637363	0.215	0.997802	1
ENSG00000039560	RAI14	ENSG00000039560_2	ENSG00000039560_3	-0.558536	-0.369022	0.475906	0.0399061	2	2
ENSG00000040531	CTNS	ENSG00000040531_2	ENSG00000040531_3	-0.763971	-0.720985	1.88344	0.0920245	4	1
ENSG00000041880	PARP3	ENSG00000041880_2	ENSG00000041880_1	-0.828805	-0.241176	1.71383	0.220126	0	3
ENSG00000042286	AIFM2	ENSG00000042286_2	ENSG00000042286_1	-0.852685	-0.760167	0.103368	0.405172	0	0
ENSG00000042493	CAPG	ENSG00000042493_1	ENSG00000042493_2	-0.850655	-0.825309	0.66323	0.101167	0	0
ENSG00000042753	AP2S1	ENSG00000042753_2	ENSG00000042753_3	-0.758492	-0.38661	0.415979	0.57672	0	1
ENSG00000043093	DCUN1D1	ENSG00000043093_4	ENSG00000043093_3	-0.850352	-0.803821	0.120219	0.446866	0	0
ENSG00000044115	CTNNA1	ENSG00000044115_2	ENSG00000044115_1	-0.52059	-0.335932	1.06345	1.97331	0	0
ENSG00000046647	GEMIN8	ENSG00000046647_2	ENSG00000046647_3	-1.03663	-0.919326	1.34165	0.295652	0	0
ENSG00000047410	TPR	ENSG00000047410_3	ENSG00000047410_2	-0.0119836	0.152812	0.082672	0.0589474	0	0
ENSG00000050393	MCUR1	ENSG00000050393_1	ENSG00000050393_2	-0.626362	-0.19619	0.197613	0.511064	1	3
ENSG00000050405	LIMA1	ENSG00000050405_2	ENSG00000050405_1	-0.828728	-0.334907	3.24274	0.015456	3.87731	0
ENSG00000050820	BCAR1	ENSG00000050820_2	ENSG00000050820_1	-0.888537	-0.668026	0.245405	0.197544	0.000540541	0.0941658
ENSG00000051128	HOMER3	ENSG00000051128_2	ENSG00000051128_1	-0.714342	-0.560558	0.0733333	0.0178078	0	0.296899
ENSG00000051596	THOC3	ENSG00000051596_2	ENSG00000051596_1	-0.562236	-0.558456	0.0418535	0.119972	0	0.222607
ENSG00000051620	HEBP2	ENSG00000051620_2	ENSG00000051620_1	-0.605217	-0.481105	0.334638	0.358368	0	0
ENSG00000052126	PLEKHA5	ENSG00000052126_1	ENSG00000052126_2	-0.600051	0.0398905	0.00657895	0.0430464	0	0
ENSG00000052802	MSMO1	ENSG00000052802_2	ENSG00000052802_1	-0.856495	-0.697049	0.170652	0.250851	0	0
ENSG00000053501	USE1	ENSG00000053501_2	ENSG00000053501_1	-0.991577	-0.785029	0.0300601	2.04734	0	0.976331
ENSG00000054118	THRAP3	ENSG00000054118_2	ENSG00000054118_1	0.135318	0.150166	0.0854594	0.0208333	1	1
ENSG00000054392	HHAT	ENSG00000054392_2	ENSG00000054392_5	-0.13653	0.0361963	0.125767	0	0.992331	2.49219
ENSG00000054611	TBC1D22A	ENSG00000054611_1	ENSG00000054611_4	-0.867586	-0.507719	1.24059	0.672222	1	1
ENSG00000055163	CYFIP2	ENSG00000055163_1	ENSG00000055163_2	-0.532065	-0.418468	0.0479167	1.56418	0	0
ENSG00000055211	GINM1	ENSG00000055211_1	ENSG00000055211_2	-1.03118	-0.96631	0.674829	0.515199	0	0
ENSG00000056097	ZFR	ENSG00000056097_1	ENSG00000056097_2	-0.58422	-0.365947	0.671245	0.027668	0	0
ENSG00000056586	RC3H2	ENSG00000056586_1	ENSG00000056586_2	-0.354064	-0.230861	0.345972	0.278846	2	2
ENSG00000056972	TRAF3IP2	ENSG00000056972_2	ENSG00000056972_4	-0.973832	-0.414985	1.35674	0.115385	3	2
ENSG00000057663	ATG5	ENSG00000057663_3	ENSG00000057663_2	-0.438536	-0.153074	0.493399	0.0685714	1	1
ENSG00000057935	MTA3	ENSG00000057935_1	ENSG00000057935_2	-0.938177	-0.736938	2.828	0.315271	0	0
ENSG00000058091	CDK14	ENSG00000058091_3	ENSG00000058091_1	-0.50089	-0.122133	0.0429448	0.00757576	0.0613497	1
ENSG00000058673	ZC3H11A	ENSG00000058673_2	ENSG00000058673_3	-0.0976927	-0.0242358	0.317576	0.0202429	11	25
ENSG00000058804	NDC1	ENSG00000058804_5	ENSG00000058804_1	-0.747722	-0.409944	1.194	0.21875	0	1
ENSG00000059145	UNKL	ENSG00000059145_1	ENSG00000059145_3	-0.276854	-0.191467	0.203704	0.0586667	0.212963	1
ENSG00000059378	PARP12	ENSG00000059378_2	ENSG00000059378_1	-0.926291	-0.79937	0.116279	1.26446	0	0
ENSG00000060642	PIGV	ENSG00000060642_2	ENSG00000060642_1	-0.850801	-0.572041	1.21782	0.0571429	0	0.935714
ENSG00000060762	MPC1	ENSG00000060762_2	ENSG00000060762_1	-0.479392	-0.405037	0.0646154	0.295	0	0
ENSG00000062725	APPBP2	ENSG00000062725_3	ENSG00000062725_1	-0.419168	-0.324577	0	0.290749	0	0
ENSG00000063245	EPN1	ENSG00000063245_1	ENSG00000063245_2	-0.666203	-0.517238	1.30793	2.39562	2	2
ENSG00000063660	GPC1	ENSG00000063660_4	ENSG00000063660_1	-0.867933	-0.769781	1.01064	0.174662	0	0
ENSG00000063854	HAGH	ENSG00000063854_1	ENSG00000063854_2	-0.674174	-0.627008	0.380631	0.0440367	0	0
ENSG00000064102	INTS13	ENSG00000064102_1	ENSG00000064102_2	-0.722144	-0.615979	0.563319	0.928196	0	1
ENSG00000064205	CCN5	ENSG00000064205_8	ENSG00000064205_2	-1.07712	-0.310679	0.176471	0.0212766	0	4
ENSG00000064419	TNPO3	ENSG00000064419_3	ENSG00000064419_2	-0.449252	-0.242795	0.660976	0.0619469	0.92439	1
ENSG00000064490	RFXANK	ENSG00000064490_2	ENSG00000064490_4	-0.673567	-0.200224	1.85	0.158786	0	0
ENSG00000064601	CTSA	ENSG00000064601_1	ENSG00000064601_2	-1.06551	-0.63799	0.314695	0.0526316	0.119692	0
ENSG00000065135	GNAI3	ENSG00000065135_2	ENSG00000065135_1	-1.11701	-1.05918	0.481675	0.488156	0	0
ENSG00000065150	IPO5	ENSG00000065150_2	ENSG00000065150_1	-0.828618	-0.792391	1.45775	2.39013	0	0
ENSG00000065243	PKN2	ENSG00000065243_1	ENSG00000065243_2	-0.145867	-0.107992	0.0528674	0.0452675	2.16846	2
ENSG00000065809	FAM107B	ENSG00000065809_1	ENSG00000065809_3	-0.397024	-0.0911838	0.392523	0.0402844	2.90654	1
ENSG00000065833	ME1	ENSG00000065833_2	ENSG00000065833_1	-1.23632	-1.04497	0.100437	0.452004	0	0
ENSG00000066027	PPP2R5A	ENSG00000066027_3	ENSG00000066027_1	-0.42784	-0.213116	0.0263158	0.71371	2.28289	3
ENSG00000066117	SMARCD1	ENSG00000066117_2	ENSG00000066117_1	-0.949708	-0.509937	0.380637	0.314132	0	0
ENSG00000066136	NFYC	ENSG00000066136_4	ENSG00000066136_5	-1.16437	-0.0479188	2.69309	0.0632184	0	4
ENSG00000066322	ELOVL1	ENSG00000066322_2	ENSG00000066322_1	-1.05703	-0.679949	1.24226	0.310202	0	0.694566
ENSG00000066379	ZNRD1	ENSG00000066379_2	ENSG00000066379_1	-0.702362	-0.377911	1.41955	0.148649	0	0
ENSG00000066455	GOLGA5	ENSG00000066455_1	ENSG00000066455_2	-0.424858	-0.321955	0.612903	0.330579	0	0
ENSG00000066654	THUMPD1	ENSG00000066654_2	ENSG00000066654_1	-0.969793	-0.602334	4.30827	0.193653	0	0.0358015
ENSG00000066697	MSANTD3	ENSG00000066697_2	ENSG00000066697_1	-0.645868	-0.37286	1.34259	0.300439	0	0
ENSG00000066855	MTFR1	ENSG00000066855_2	ENSG00000066855_1	-0.653573	-0.414396	0.0320197	0.072327	3	3
ENSG00000067064	IDI1	ENSG00000067064_3	ENSG00000067064_1	-0.827056	-0.261195	0.0544662	0.340081	0	2
ENSG00000067113	PLPP1	ENSG00000067113_3	ENSG00000067113_5	-0.944462	-0.565105	1.77483	0.00352113	0	0
ENSG00000067167	TRAM1	ENSG00000067167_2	ENSG00000067167_1	-1.03179	-0.634004	0.015873	0.768456	0	0.540059
ENSG00000067182	TNFRSF1A	ENSG00000067182_3	ENSG00000067182_1	-0.393073	-0.356909	0.180385	0.850917	2	2
ENSG00000067225	PKM	ENSG00000067225_2	ENSG00000067225_1	-0.730751	-0.57703	0.0398872	0.0335708	0	0
ENSG00000067900	ROCK1	ENSG00000067900_3	ENSG00000067900_1	-0.45824	-0.457976	1.00265	0.546603	3	3.02212
ENSG00000068001	HYAL2	ENSG00000068001_2	ENSG00000068001_1	-0.884456	-0.594437	0.295265	0.0663812	1	1
ENSG00000068028	RASSF1	ENSG00000068028_3	ENSG00000068028_2	-0.709672	-0.64749	0.00980392	0.0100251	0	0
ENSG00000068323	TFE3	ENSG00000068323_1	ENSG00000068323_2	-0.408152	-0.333886	0.0593472	0.159236	0.928783	0
ENSG00000068366	ACSL4	ENSG00000068366_3	ENSG00000068366_2	-0.578323	-0.396003	2.94559	1.96738	0	0
ENSG00000068697	LAPTM4A	ENSG00000068697_3	ENSG00000068697_1	-0.724561	-0.273793	0.399513	0.00936541	0	0
ENSG00000068796	KIF2A	ENSG00000068796_4	ENSG00000068796_3	-0.630919	-0.386105	0.793578	0.571429	1	1
ENSG00000068912	ERLEC1	ENSG00000068912_2	ENSG00000068912_1	-1.06011	-0.506345	6.34892	0.50499	0	0
ENSG00000069974	RAB27A	ENSG00000069974_2	ENSG00000069974_3	-0.332938	-0.189381	1.46025	0.0754717	2	1
ENSG00000070010	UFD1	ENSG00000070010_2	ENSG00000070010_1	-1.41367	-1.20399	0.370809	0.517714	0	0
ENSG00000070081	NUCB2	ENSG00000070081_3	ENSG00000070081_1	-0.619525	-0.365357	0.586716	0.0062422	0	0.0187266
ENSG00000070367	EXOC5	ENSG00000070367_2	ENSG00000070367_1	-0.488474	-0.380355	0.149425	0.175627	2	3.09319
ENSG00000070404	FSTL3	ENSG00000070404_2	ENSG00000070404_1	-0.737132	-0.54261	0.018185	0.270718	0	0
ENSG00000070423	RNF126	ENSG00000070423_2	ENSG00000070423_1	-0.860856	-0.785561	0.00195312	0.0442191	0	0
ENSG00000070614	NDST1	ENSG00000070614_4	ENSG00000070614_3	-0.388453	0.00558701	1.57447	0.162963	2	2
ENSG00000070761	CFAP20	ENSG00000070761_1	ENSG00000070761_2	-0.119605	-0.113836	0.293486	0.0711864	0.0071582	0
ENSG00000070831	CDC42	ENSG00000070831_1	ENSG00000070831_2	-0.931341	-0.911022	0.439179	0.128947	0	0
ENSG00000070961	ATP2B1	ENSG00000070961_2	ENSG00000070961_1	-0.211406	-0.144253	0.471311	0.106363	5	4
ENSG00000071282	LMCD1	ENSG00000071282_3	ENSG00000071282_2	-0.788874	-0.585577	0.60452	0.110803	0	1
ENSG00000071462	BUD23	ENSG00000071462_2	ENSG00000071462_1	-0.857406	-0.492418	0.0192907	0.0116838	0	0.0398625
ENSG00000071626	DAZAP1	ENSG00000071626_3	ENSG00000071626_1	-0.904464	-0.843349	0.228571	0.0136441	0	0
ENSG00000071859	FAM50A	ENSG00000071859_2	ENSG00000071859_3	-1.13067	-0.267114	0.0583832	2.34177	0	2
ENSG00000072042	RDH11	ENSG00000072042_2	ENSG00000072042_1	-0.80546	-0.321955	1.00924	0.0755495	0	0
ENSG00000072110	ACTN1	ENSG00000072110_2	ENSG00000072110_1	-0.752152	-0.519816	0.186358	0.127928	0	0
ENSG00000072135	PTPN18	ENSG00000072135_4	ENSG00000072135_1	-0.657518	-0.590927	0.727731	0.537037	0	0
ENSG00000072210	ALDH3A2	ENSG00000072210_3	ENSG00000072210_2	-1.05351	-0.529747	1.95076	0.0780669	0.0871212	1
ENSG00000072364	AFF4	ENSG00000072364_2	ENSG00000072364_3	-0.0494647	0.0197397	0.0735661	0.230964	3	3
ENSG00000072401	UBE2D1	ENSG00000072401_1	ENSG00000072401_2	-0.273016	-0.260323	0.105642	0.0960784	0	0
ENSG00000072422	RHOBTB1	ENSG00000072422_4	ENSG00000072422_3	-0.287774	-0.178493	0.00628931	0.64875	1	1
ENSG00000072609	CHFR	ENSG00000072609_2	ENSG00000072609_1	-0.631334	-0.067624	0.523694	0.204724	1.35601	2.02362
ENSG00000072682	P4HA2	ENSG00000072682_2	ENSG00000072682_1	-0.616655	-0.43456	0.207407	0.207573	0	0
ENSG00000073060	SCARB1	ENSG00000073060_3	ENSG00000073060_1	-0.994622	-0.719181	2.45302	0.241667	0	1
ENSG00000073921	PICALM	ENSG00000073921_2	ENSG00000073921_3	-0.481345	-0.311907	0.866992	0.181333	0	0
ENSG00000074410	CA12	ENSG00000074410_1	ENSG00000074410_2	-0.813606	-0.67282	0.138211	0.0118243	0.0853659	0
ENSG00000074416	MGLL	ENSG00000074416_2	ENSG00000074416_1	-0.767281	-0.408907	0.0546942	0.160075	0	0
ENSG00000074590	NUAK1	ENSG00000074590_4	ENSG00000074590_8	-0.509219	-0.0923567	0.162162	0.1375	2	1.9375
ENSG00000074800	ENO1	ENSG00000074800_3	ENSG00000074800_2	-1.07643	-0.844199	0.656751	0.0187154	0	0
ENSG00000075131	TIPIN	ENSG00000075131_2	ENSG00000075131_1	-0.880772	-0.661926	1.37725	0.137574	0	0
ENSG00000075420	FNDC3B	ENSG00000075420_1	ENSG00000075420_2	-0.0511143	0.163534	0.483918	0.17737	1.27485	1
ENSG00000075426	FOSL2	ENSG00000075426_2	ENSG00000075426_1	-0.449881	-0.403308	0.115183	0.00401204	0	0
ENSG00000076242	MLH1	ENSG00000076242_3	ENSG00000076242_1	-0.459576	-0.0976117	3.19167	1.16435	9	0
ENSG00000076248	UNG	ENSG00000076248_2	ENSG00000076248_3	-0.881917	-0.410234	0.103004	0.12	0	0
ENSG00000076513	ANKRD13A	ENSG00000076513_2	ENSG00000076513_1	-0.413592	-0.32204	0.0590717	0.21317	0	0
ENSG00000077254	USP33	ENSG00000077254_2	ENSG00000077254_1	-0.334467	-0.00603849	1.2095	0.0445576	0	4
ENSG00000077264	PAK3	ENSG00000077264_2	ENSG00000077264_1	-0.0404057	0.0491792	0.365269	0.0134771	3	3
ENSG00000077312	SNRPA	ENSG00000077312_4	ENSG00000077312_2	-1.37208	-1.10624	5.30357	1.80036	0	0
ENSG00000077420	APBB1IP	ENSG00000077420_1	ENSG00000077420_2	-0.550006	-0.482799	0.509494	0.491513	1	0
ENSG00000077721	UBE2A	ENSG00000077721_3	ENSG00000077721_1	-0.722955	-0.264378	1.72615	0.128049	0	1
ENSG00000077782	FGFR1	ENSG00000077782_2	ENSG00000077782_1	-0.137259	-0.0785118	0.165866	0.0206773	2	2
ENSG00000078140	UBE2K	ENSG00000078140_2	ENSG00000078140_1	-0.328645	-0.212007	0.127273	0.636839	0	4.09014
ENSG00000078246	TULP3	ENSG00000078246_1	ENSG00000078246_2	-0.32522	-0.238662	0.318471	0.0860832	0	0
ENSG00000078403	MLLT10	ENSG00000078403_6	ENSG00000078403_5	-0.29776	-0.233871	0	1.02062	1	1.91753
ENSG00000078618	NRDC	ENSG00000078618_2	ENSG00000078618_1	-0.723856	-0.543585	0.391873	0.0272989	1	1
ENSG00000078668	VDAC3	ENSG00000078668_1	ENSG00000078668_2	-0.742213	-0.720236	0.318333	0.0330351	0	0
ENSG00000078674	PCM1	ENSG00000078674_1	ENSG00000078674_3	-0.215504	0.0461002	1.13009	0.285308	2.78844	1.60711
ENSG00000078808	SDF4	ENSG00000078808_3	ENSG00000078808_2	-0.58797	-0.502063	0.319913	0.0466926	1.83896	2.92218
ENSG00000078902	TOLLIP	ENSG00000078902_3	ENSG00000078902_2	-1.10877	-0.929266	0.264706	0.0293013	0	0
ENSG00000079263	SP140	ENSG00000079263_3	ENSG00000079263_2	-0.364022	-0.159851	0.175325	0.130217	0	1.89149
ENSG00000079332	SAR1A	ENSG00000079332_2	ENSG00000079332_1	-0.703935	-0.619726	0.0315186	0.0210379	0	0
ENSG00000079337	RAPGEF3	ENSG00000079337_1	ENSG00000079337_2	-0.6299	-0.604425	0.0773481	1.35145	1	1
ENSG00000079462	PAFAH1B3	ENSG00000079462_5	ENSG00000079462_1	-1.049	-0.312408	0.376812	1.32099	0	1
ENSG00000079691	CARMIL1	ENSG00000079691_2	ENSG00000079691_1	-0.133743	-0.0921837	0.0948478	0.525102	1	1
ENSG00000079805	DNM2	ENSG00000079805_2	ENSG00000079805_1	-1.00352	-0.756285	0.166	0.0320678	0	0.684114
ENSG00000079819	EPB41L2	ENSG00000079819_3	ENSG00000079819_2	-0.436188	-0.0645712	0.126253	0.194745	0	0
ENSG00000079999	KEAP1	ENSG00000079999_1	ENSG00000079999_2	-1.1969	-0.363581	2.23068	0.591379	0	1
ENSG00000080371	RAB21	ENSG00000080371_2	ENSG00000080371_1	-0.538414	-0.0651932	1.34146	0.00714286	0	0
ENSG00000080845	DLGAP4	ENSG00000080845_1	ENSG00000080845_2	-0.867697	-0.789074	0.0102459	0.650746	2	1
ENSG00000080986	NDC80	ENSG00000080986_2	ENSG00000080986_1	-0.306814	-0.250719	0.346999	0.0710117	0.947291	1
ENSG00000081870	HSPB11	ENSG00000081870_4	ENSG00000081870_2	-0.651636	-0.366406	0.244156	0.12585	0	0
ENSG00000082146	STRADB	ENSG00000082146_2	ENSG00000082146_1	-0.452417	-0.230886	0.980392	0.191562	1	1.16762
ENSG00000082153	BZW1	ENSG00000082153_2	ENSG00000082153_1	-0.306376	-0.229421	0.317698	0.204644	0	1
ENSG00000082212	ME2	ENSG00000082212_2	ENSG00000082212_4	-1.03242	-0.603536	2.54343	0.101488	0	0
ENSG00000082397	EPB41L3	ENSG00000082397_2	ENSG00000082397_3	-0.756631	-0.74777	0.0487805	0.464	0	0
ENSG00000082438	COBLL1	ENSG00000082438_4	ENSG00000082438_9	-0.628609	0.115305	0.166052	0.0132827	0	2
ENSG00000082641	NFE2L1	ENSG00000082641_2	ENSG00000082641_3	-0.279154	0.019005	0.0381356	0	3	1
ENSG00000082701	GSK3B	ENSG00000082701_1	ENSG00000082701_2	-0.345934	-0.243152	0.0352113	0.193782	5	4.93264
ENSG00000082996	RNF13	ENSG00000082996_2	ENSG00000082996_1	-0.713328	-0.415926	0.155207	0.847953	5	3.02632
ENSG00000083093	PALB2	ENSG00000083093_2	ENSG00000083093_1	-0.493858	-0.287815	0.788546	0.234375	0	0.0292969
ENSG00000083312	TNPO1	ENSG00000083312_1	ENSG00000083312_2	-0.201498	-0.0189821	1.48614	1.27936	0	0
ENSG00000083535	PIBF1	ENSG00000083535_1	ENSG00000083535_2	-0.553242	-0.304412	0.0554371	0.398477	1	0.959391
ENSG00000083720	OXCT1	ENSG00000083720_4	ENSG00000083720_5	-0.959191	-0.239106	2.95624	1.17895	0	1.95789
ENSG00000083799	CYLD	ENSG00000083799_1	ENSG00000083799_3	-0.360206	-0.0354037	0.14786	0.0127389	3	3
ENSG00000084090	STARD7	ENSG00000084090_4	ENSG00000084090_2	-0.591332	-0.0372168	0.740385	0.00424757	1	2
ENSG00000084093	REST	ENSG00000084093_2	ENSG00000084093_1	-0.320378	-0.110833	0.461538	0.0352505	0	0.935065
ENSG00000084652	TXLNA	ENSG00000084652_3	ENSG00000084652_2	-0.394503	-0.254634	0.622093	0.0772152	0	0
ENSG00000085117	CD82	ENSG00000085117_2	ENSG00000085117_1	-0.681086	-0.59657	0.01213	0.102691	0	0
ENSG00000085365	SCAMP1	ENSG00000085365_3	ENSG00000085365_4	-1.08139	-0.688205	2.24955	0.0326087	0	0
ENSG00000085449	WDFY1	ENSG00000085449_2	ENSG00000085449_1	-1.07026	-0.533001	0.0377358	0.5	0.948787	1
ENSG00000085760	MTIF2	ENSG00000085760_1	ENSG00000085760_2	-0.721437	-0.356695	1.72566	0.080292	3	4
ENSG00000085831	TTC39A	ENSG00000085831_5	ENSG00000085831_1	-1.14763	-0.27235	1.42021	0.302083	0	1
ENSG00000086015	MAST2	ENSG00000086015_1	ENSG00000086015_2	-0.619751	-0.236803	0.0192308	0.218868	2	1.90566
ENSG00000086062	B4GALT1	ENSG00000086062_2	ENSG00000086062_3	-1.10796	-0.765204	0.979592	0.364393	0	0.030782
ENSG00000086300	SNX10	ENSG00000086300_2	ENSG00000086300_1	-0.465632	-0.345847	0.0578022	0.0413355	0	0
ENSG00000086475	SEPHS1	ENSG00000086475_1	ENSG00000086475_2	-0.63243	-0.450775	0.485734	0.615385	0	1
ENSG00000086666	ZFAND6	ENSG00000086666_2	ENSG00000086666_3	-0.616182	-0.245189	0.455806	0.0417362	4	4
ENSG00000086848	ALG9	ENSG00000086848_2	ENSG00000086848_4	-0.708428	-0.269813	0.186158	0.150685	0.9642	5
ENSG00000087053	MTMR2	ENSG00000087053_4	ENSG00000087053_3	-0.512358	-0.151755	1.7154	0.81875	1.98956	2
ENSG00000087191	PSMC5	ENSG00000087191_1	ENSG00000087191_2	-1.02823	-0.175978	0.53736	0.00302115	0.893975	2
ENSG00000087470	DNM1L	ENSG00000087470_2	ENSG00000087470_3	-0.952608	-0.551593	0.103203	0.331915	0	0
ENSG00000087842	PIR	ENSG00000087842_1	ENSG00000087842_2	-1.18637	-0.965271	2.07635	0.33265	0	0
ENSG00000088367	EPB41L1	ENSG00000088367_3	ENSG00000088367_8	-0.338735	-0.0749015	0.476427	0.0246914	0	1
ENSG00000088727	KIF9	ENSG00000088727_3	ENSG00000088727_1	-0.410567	-0.185405	0.0655172	1.10853	1.04828	2.62791
ENSG00000088766	CRLS1	ENSG00000088766_3	ENSG00000088766_1	-0.250061	-0.0601341	0	0.25	1	1
ENSG00000088826	SMOX	ENSG00000088826_2	ENSG00000088826_1	-0.872321	-0.186114	2.42023	0.161646	0	0
ENSG00000088832	FKBP1A	ENSG00000088832_2	ENSG00000088832_1	-0.497032	-0.366181	0.0623872	0.00759943	0	0
ENSG00000089006	SNX5	ENSG00000089006_4	ENSG00000089006_1	-1.3294	-0.284563	5.23179	0.388889	0	0
ENSG00000089053	ANAPC5	ENSG00000089053_3	ENSG00000089053_2	-0.456949	-0.311623	0.0691824	0.23666	0	0.105775
ENSG00000089063	TMEM230	ENSG00000089063_2	ENSG00000089063_1	-0.30617	-0.285052	0.260465	0.119866	0	1.77019
ENSG00000089234	BRAP	ENSG00000089234_3	ENSG00000089234_2	-0.596986	-0.507119	0.0604396	0.0203666	0	0
ENSG00000089248	ERP29	ENSG00000089248_3	ENSG00000089248_1	-1.03072	-0.641191	1.76737	0.782143	0	0.242857
ENSG00000089335	ZNF302	ENSG00000089335_2	ENSG00000089335_1	-0.324434	-0.324308	0.345794	0.353047	3	0.016129
ENSG00000089486	CDIP1	ENSG00000089486_2	ENSG00000089486_1	-0.431851	-0.392102	0.0542636	0.310823	0	0
ENSG00000089693	MLF2	ENSG00000089693_2	ENSG00000089693_1	-0.210698	-0.169813	0.320207	0.121705	1	1
ENSG00000089820	ARHGAP4	ENSG00000089820_2	ENSG00000089820_3	-0.614561	-0.55452	0.17757	0.126183	0	0
ENSG00000090013	BLVRB	ENSG00000090013_1	ENSG00000090013_2	-1.17849	-1.17813	0.393075	0.172855	0	0
ENSG00000090263	MRPS33	ENSG00000090263_1	ENSG00000090263_2	-0.602221	-0.512104	0.920091	1.17768	0	0
ENSG00000090266	NDUFB2	ENSG00000090266_2	ENSG00000090266_1	-0.478343	-0.413672	0.0222478	0.00670945	0	0
ENSG00000090470	PDCD7	ENSG00000090470_2	ENSG00000090470_4	-0.528808	-0.113099	0.270195	0.376068	0	3
ENSG00000090487	SPG21	ENSG00000090487_3	ENSG00000090487_1	-0.725147	-0.344887	0.214765	0.0847818	0	0
ENSG00000090530	P3H2	ENSG00000090530_2	ENSG00000090530_3	-1.15189	-0.788343	1.06449	0.0240385	0	0
ENSG00000090686	USP48	ENSG00000090686_2	ENSG00000090686_3	-0.101906	0.095832	0.0363153	0.00389105	0	0
ENSG00000090971	NAT14	ENSG00000090971_2	ENSG00000090971_1	-0.422146	-0.356139	1.42827	0.200557	0	0
ENSG00000091009	RBM27	ENSG00000091009_1	ENSG00000091009_2	-0.292604	-0.231123	0.316912	0.0857909	1	0.941019
ENSG00000091039	OSBPL8	ENSG00000091039_4	ENSG00000091039_1	-0.258332	-0.194947	0.143451	0.0477064	2	5.64404
ENSG00000091127	PUS7	ENSG00000091127_1	ENSG00000091127_2	-0.465624	-0.308692	0.317333	0.100601	1	1
ENSG00000091436	MAP3K20	ENSG00000091436_2	ENSG00000091436_3	-0.525024	-0.15731	0.971963	0.0424528	1	1
ENSG00000091527	CDV3	ENSG00000091527_1	ENSG00000091527_4	-1.01811	-0.673847	2.81441	0.174757	0	3
ENSG00000091542	ALKBH5	ENSG00000091542_3	ENSG00000091542_1	-0.460576	0.0568326	0.0945946	0.420765	4	7
ENSG00000092094	OSGEP	ENSG00000092094_3	ENSG00000092094_2	-0.741051	-0.45007	0.925508	0.275424	0	0
ENSG00000092820	EZR	ENSG00000092820_1	ENSG00000092820_4	-0.334215	-0.0690641	0.254902	0.00706633	0	0
ENSG00000092847	AGO1	ENSG00000092847_1	ENSG00000092847_2	-0.669727	-0.537584	0.0344828	0.0133929	1	1
ENSG00000093167	LRRFIP2	ENSG00000093167_2	ENSG00000093167_3	-0.581539	-0.256075	2.0549	0.113821	4	4
ENSG00000094916	CBX5	ENSG00000094916_2	ENSG00000094916_1	-0.545457	-0.326126	0.758282	0.414973	0	0
ENSG00000095059	DHPS	ENSG00000095059_1	ENSG00000095059_2	-1.22781	-0.734481	1.91515	0.565217	0	0
ENSG00000095587	TLL2	ENSG00000095587_3	ENSG00000095587_2	-0.843435	-0.663451	0.338346	0.0652174	0	1
ENSG00000095739	BAMBI	ENSG00000095739_2	ENSG00000095739_1	-0.05568	-0.0269142	0.0792079	0.315271	2	2
ENSG00000095794	CREM	ENSG00000095794_2	ENSG00000095794_1	-0.183267	-0.0932951	0.0613288	0.201802	0	0
ENSG00000096060	FKBP5	ENSG00000096060_1	ENSG00000096060_2	-0.687568	-0.668933	0.314815	0.128378	0.0259259	0
ENSG00000096717	SIRT1	ENSG00000096717_1	ENSG00000096717_2	-0.576136	-0.413967	0.0943396	0.00420168	0	0
ENSG00000096746	HNRNPH3	ENSG00000096746_2	ENSG00000096746_1	-0.81275	-0.773839	0.46311	0.108543	3	0
ENSG00000097021	ACOT7	ENSG00000097021_1	ENSG00000097021_2	-1.29366	-1.12411	2.64646	0.233655	0	0
ENSG00000097033	SH3GLB1	ENSG00000097033_2	ENSG00000097033_1	-0.887315	-0.595296	0.442186	1.1763	0	0
ENSG00000099203	TMED1	ENSG00000099203_2	ENSG00000099203_1	-0.867726	-0.665484	0.0385925	0.279412	0	0.978992
ENSG00000099204	ABLIM1	ENSG00000099204_1	ENSG00000099204_8	-0.581385	0.00614823	0.057971	0.00598802	0	2
ENSG00000099246	RAB18	ENSG00000099246_2	ENSG00000099246_1	-0.807126	-0.709039	0.195584	0.124566	0	0.115421
ENSG00000099290	WASHC2A	ENSG00000099290_3	ENSG00000099290_2	0.197038	0.273073	0.113415	0.268627	0	0
ENSG00000099377	HSD3B7	ENSG00000099377_2	ENSG00000099377_1	-0.954113	-0.813038	0.209073	0.0657388	0	0.0349423
ENSG00000099804	CDC34	ENSG00000099804_1	ENSG00000099804_2	-0.834738	-0.594581	0.0742787	0.0361446	0	0
ENSG00000099875	MKNK2	ENSG00000099875_1	ENSG00000099875_4	-0.925572	-0.517474	0.675439	1.28662	0	0
ENSG00000099901	RANBP1	ENSG00000099901_2	ENSG00000099901_1	-0.657033	-0.362949	0.0237449	0.21228	0	0
ENSG00000099940	SNAP29	ENSG00000099940_2	ENSG00000099940_1	-0.754573	-0.726837	0.05583	0.134783	0	0
ENSG00000099968	BCL2L13	ENSG00000099968_1	ENSG00000099968_3	-0.652588	-0.402622	1.42531	0.446809	2.95861	1
ENSG00000100028	SNRPD3	ENSG00000100028_3	ENSG00000100028_1	-0.737906	-0.235381	0.718372	0.194638	0	0
ENSG00000100031	GGT1	ENSG00000100031_4	ENSG00000100031_1	-1.04395	-0.872305	0.0555005	0.215811	0.965312	0.480691
ENSG00000100065	CARD10	ENSG00000100065_5	ENSG00000100065_4	-0.47255	-0.173686	0.284264	3.58696	3	2
ENSG00000100075	SLC25A1	ENSG00000100075_2	ENSG00000100075_3	-1.03205	-0.491292	0.107239	0.365629	0	1
ENSG00000100124	ANKRD54	ENSG00000100124_4	ENSG00000100124_3	-0.717149	-0.46712	0.127907	0.154762	0	0
ENSG00000100138	SNU13	ENSG00000100138_3	ENSG00000100138_2	-0.675161	-0.595735	0.719677	0.49432	0	0
ENSG00000100162	CENPM	ENSG00000100162_1	ENSG00000100162_3	-0.597395	-0.137792	0.134562	0.229333	0	2
ENSG00000100221	JOSD1	ENSG00000100221_3	ENSG00000100221_4	-0.27357	-0.115071	0.635359	0.323529	5	5
ENSG00000100225	FBXO7	ENSG00000100225_3	ENSG00000100225_4	-0.704681	-0.430867	0.974743	0.729323	0	4
ENSG00000100263	RHBDD3	ENSG00000100263_4	ENSG00000100263_6	-0.747824	-0.489087	0.00621118	0.01	1.91718	0.4
ENSG00000100266	PACSIN2	ENSG00000100266_1	ENSG00000100266_2	-0.219703	-0.198955	0.0273082	0.0413094	0.00130039	0
ENSG00000100320	RBFOX2	ENSG00000100320_5	ENSG00000100320_3	-0.64137	-0.312975	0.715134	0.793884	1	0.843715
ENSG00000100335	MIEF1	ENSG00000100335_1	ENSG00000100335_2	-0.336627	-0.10715	0.694737	0.32027	4	3.8527
ENSG00000100342	APOL1	ENSG00000100342_1	ENSG00000100342_2	-0.460552	-0.140963	0.513538	0.156499	4.04152	0
ENSG00000100345	MYH9	ENSG00000100345_2	ENSG00000100345_1	0.0156176	0.0915895	0.0348075	0.0509214	0	0.0257032
ENSG00000100347	SAMM50	ENSG00000100347_1	ENSG00000100347_2	-1.229	-1.09781	0.721627	0.41635	0.0315259	0
ENSG00000100348	TXN2	ENSG00000100348_2	ENSG00000100348_1	-0.875251	-0.826121	0.143805	0.629462	0	0.00629947
ENSG00000100350	FOXRED2	ENSG00000100350_1	ENSG00000100350_2	-0.753064	-0.664953	0.0337079	0.107551	0	0
ENSG00000100353	EIF3D	ENSG00000100353_3	ENSG00000100353_2	-0.801979	-0.383154	4.68253	0.207237	0.173572	1
ENSG00000100412	ACO2	ENSG00000100412_2	ENSG00000100412_1	-0.375954	-0.366358	0.0654206	0.023348	0	0.84141
ENSG00000100413	POLR3H	ENSG00000100413_1	ENSG00000100413_2	-0.172633	-0.030405	0.0297183	0.0613497	2.0193	2
ENSG00000100445	SDR39U1	ENSG00000100445_3	ENSG00000100445_2	-0.547759	0.0356102	0.796875	0.0795455	4	13
ENSG00000100504	PYGL	ENSG00000100504_1	ENSG00000100504_2	-0.929072	-0.914318	0.366972	0.716783	0	0
ENSG00000100519	PSMC6	ENSG00000100519_1	ENSG00000100519_2	-1.04738	-0.993514	0.624454	1.26778	1.46725	24.1622
ENSG00000100522	GNPNAT1	ENSG00000100522_3	ENSG00000100522_1	-0.512292	-0.359821	0.0402789	0.734513	0	0
ENSG00000100554	ATP6V1D	ENSG00000100554_2	ENSG00000100554_1	-0.715066	-0.514627	0.239535	0.908884	0.0116279	1
ENSG00000100596	SPTLC2	ENSG00000100596_2	ENSG00000100596_1	-0.580524	-0.518178	0.701613	0.174419	0	0
ENSG00000100600	LGMN	ENSG00000100600_1	ENSG00000100600_2	-0.75281	-0.482116	0.192982	0.0398262	0	0
ENSG00000100605	ITPK1	ENSG00000100605_6	ENSG00000100605_1	-1.22023	-0.293253	1.30414	0.0769231	0	0
ENSG00000100612	DHRS7	ENSG00000100612_2	ENSG00000100612_1	-1.19599	-0.865273	3.32411	0.141442	0	0
ENSG00000100744	GSKIP	ENSG00000100744_1	ENSG00000100744_2	-0.185201	0.0448727	0.271967	0	0	0
ENSG00000100811	YY1	ENSG00000100811_2	ENSG00000100811_1	-1.32327	-0.34939	3.82367	0.0181818	0	0
ENSG00000100823	APEX1	ENSG00000100823_2	ENSG00000100823_3	-1.21209	-0.650328	2.91505	0.824405	0	0.895833
ENSG00000100836	PABPN1	ENSG00000100836_2	ENSG00000100836_3	-0.538705	0.0465314	0.0275229	0.124031	0	2.34496
ENSG00000100902	PSMA6	ENSG00000100902_1	ENSG00000100902_2	-1.14607	-1.04263	0.110261	0.0405145	0.0492214	0
ENSG00000100908	EMC9	ENSG00000100908_2	ENSG00000100908_1	-0.851998	-0.606545	1.05505	0.42723	0.220183	1
ENSG00000100926	TM9SF1	ENSG00000100926_2	ENSG00000100926_1	-0.905464	-0.598092	1.23014	0.173913	0	0.964883
ENSG00000100938	GMPR2	ENSG00000100938_7	ENSG00000100938_6	-1.137	-0.574729	4.0197	0.771739	0	0
ENSG00000100994	PYGB	ENSG00000100994_2	ENSG00000100994_1	-0.656313	-0.609735	0.5	0.107692	0.0775	0
ENSG00000101019	UQCC1	ENSG00000101019_2	ENSG00000101019_3	-0.485719	-0.271275	0.915254	0.976119	0	2.00299
ENSG00000101040	ZMYND8	ENSG00000101040_1	ENSG00000101040_2	-0.347298	0.0618635	1.03333	0.218066	1	0.298358
ENSG00000101057	MYBL2	ENSG00000101057_2	ENSG00000101057_1	-0.354875	-0.275676	0.149493	0.133803	0	0
ENSG00000101138	CSTF1	ENSG00000101138_1	ENSG00000101138_3	-0.601977	-0.37187	0.239016	0.395561	0	0
ENSG00000101160	CTSZ	ENSG00000101160_2	ENSG00000101160_1	-0.763853	-0.737374	0.0114943	0.413249	0	0.00630915
ENSG00000101161	PRPF6	ENSG00000101161_2	ENSG00000101161_1	-0.513708	0.000390536	4.64146	0.0812608	0	0
ENSG00000101191	DIDO1	ENSG00000101191_2	ENSG00000101191_3	-0.317238	-0.177383	0.534772	0.332509	1.99041	0.997528
ENSG00000101199	ARFGAP1	ENSG00000101199_2	ENSG00000101199_1	-0.976896	-0.750743	0.287791	0.0609107	0	0
ENSG00000101224	CDC25B	ENSG00000101224_3	ENSG00000101224_2	-0.897467	-0.756648	0.715686	0.0259067	0	0
ENSG00000101255	TRIB3	ENSG00000101255_7	ENSG00000101255_6	-0.540663	-0.0529719	0.100352	0.0292683	0	0
ENSG00000101265	RASSF2	ENSG00000101265_2	ENSG00000101265_3	-0.326136	-0.288287	0.003861	0.246914	1.98456	2
ENSG00000101266	CSNK2A1	ENSG00000101266_2	ENSG00000101266_4	-0.839086	-0.589148	0.589286	0.0230179	0	0
ENSG00000101310	SEC23B	ENSG00000101310_1	ENSG00000101310_2	-0.386521	-0.230254	0.397163	0.0501222	0.904255	0
ENSG00000101333	PLCB4	ENSG00000101333_5	ENSG00000101333_6	-0.244318	0.033048	0.650462	0.0247326	0	0
ENSG00000101335	MYL9	ENSG00000101335_2	ENSG00000101335_1	-1.0206	-0.993656	0.256863	0.378178	0	0
ENSG00000101400	SNTA1	ENSG00000101400_2	ENSG00000101400_1	-0.969196	-0.467137	1.43056	1.67376	0	0
ENSG00000101439	CST3	ENSG00000101439_2	ENSG00000101439_1	-0.766167	-0.387632	0.354639	0.0235512	0	0
ENSG00000101557	USP14	ENSG00000101557_1	ENSG00000101557_2	-0.711903	-0.373063	1.02555	0.146667	1	0.444375
ENSG00000101558	VAPA	ENSG00000101558_2	ENSG00000101558_1	-1.08875	-0.590044	1.14753	0.0449728	0	0
ENSG00000101577	LPIN2	ENSG00000101577_1	ENSG00000101577_4	-0.432019	-0.198714	0.28169	0.150685	1	0
ENSG00000101596	SMCHD1	ENSG00000101596_2	ENSG00000101596_1	-0.0637875	0.0450163	0.0916272	1.18094	0	0
ENSG00000101773	RBBP8	ENSG00000101773_1	ENSG00000101773_2	-0.512391	-0.263299	0.196746	0.075718	1	4
ENSG00000101849	TBL1X	ENSG00000101849_6	ENSG00000101849_4	-0.379482	-0.373644	1.18079	0.0735294	3	4
ENSG00000101856	PGRMC1	ENSG00000101856_1	ENSG00000101856_2	-0.818716	-0.810622	0.13678	0.385067	0	0
ENSG00000101871	MID1	ENSG00000101871_2	ENSG00000101871_1	-0.217059	0.00548239	0.7	0.279352	2	2
ENSG00000101882	NKAP	ENSG00000101882_2	ENSG00000101882_1	-1.06604	-0.297614	0.941704	0.149338	0	0
ENSG00000101928	MOSPD1	ENSG00000101928_3	ENSG00000101928_1	-0.344407	-0.192087	0.0744417	0.624521	1	1
ENSG00000101940	WDR13	ENSG00000101940_2	ENSG00000101940_1	-0.630836	-0.56772	0.0630631	2.60616	1	0
ENSG00000102007	PLP2	ENSG00000102007_2	ENSG00000102007_1	-0.877573	-0.488177	4.61423	0.519731	1	1
ENSG00000102048	ASB9	ENSG00000102048_1	ENSG00000102048_3	-0.51299	-0.409508	0.904018	0.428571	1	1.43161
ENSG00000102078	SLC25A14	ENSG00000102078_2	ENSG00000102078_1	-0.758792	-0.390117	1.27333	0.259434	1.94	2.1934
ENSG00000102100	SLC35A2	ENSG00000102100_1	ENSG00000102100_2	-0.949792	-0.898814	0.255533	0.00534402	1	0.91316
ENSG00000102119	EMD	ENSG00000102119_3	ENSG00000102119_1	-0.869412	-0.669901	0.232143	0.58754	0.834895	1
ENSG00000102189	EEA1	ENSG00000102189_1	ENSG00000102189_2	-0.269746	-0.228108	0.857032	0.0425894	0	0
ENSG00000102241	HTATSF1	ENSG00000102241_2	ENSG00000102241_1	-0.523998	-0.465954	0.0934579	0.10177	0	1
ENSG00000102316	MAGED2	ENSG00000102316_2	ENSG00000102316_3	-0.339857	-0.294102	0.419056	0.169442	0	0
ENSG00000102393	GLA	ENSG00000102393_3	ENSG00000102393_2	-0.454753	-0.428274	0.0546875	2.05455	0.957031	1
ENSG00000102471	NDFIP2	ENSG00000102471_7	ENSG00000102471_1	-1.13228	-0.298903	4.42802	0.00956938	0	0
ENSG00000102531	FNDC3A	ENSG00000102531_1	ENSG00000102531_4	-0.392968	-0.149802	1.92316	0.44132	1.99893	2
ENSG00000102580	DNAJC3	ENSG00000102580_1	ENSG00000102580_2	-0.679041	-0.548467	1.33043	0.252666	0	0
ENSG00000102753	KPNA3	ENSG00000102753_2	ENSG00000102753_1	-0.888069	-0.679194	1.77389	0.335505	0	0
ENSG00000102781	KATNAL1	ENSG00000102781_3	ENSG00000102781_2	-0.490096	-0.257175	0.463235	0.534351	1	1.95802
ENSG00000102804	TSC22D1	ENSG00000102804_1	ENSG00000102804_3	-0.138152	-0.109976	0.758333	0.179307	0	0
ENSG00000102897	LYRM1	ENSG00000102897_4	ENSG00000102897_1	-0.493772	0.117192	0.878136	0.765182	1	1
ENSG00000102908	NFAT5	ENSG00000102908_1	ENSG00000102908_2	-0.136136	0.123785	0.303483	0.310044	0	4
ENSG00000102931	ARL2BP	ENSG00000102931_2	ENSG00000102931_1	-0.416578	-0.378387	0.124339	0.167203	0.600529	1
ENSG00000102934	PLLP	ENSG00000102934_1	ENSG00000102934_2	-0.633187	-0.400008	0.887805	0.0526316	0	0
ENSG00000103018	CYB5B	ENSG00000103018_3	ENSG00000103018_2	-0.636915	-0.5533	0.0713778	0.0175439	0	0
ENSG00000103024	NME3	ENSG00000103024_2	ENSG00000103024_1	-1.00763	-0.58994	0.464164	0.013587	0	0
ENSG00000103066	PLA2G15	ENSG00000103066_2	ENSG00000103066_1	-0.929827	-0.677017	0.365747	0.2	0	0.286957
ENSG00000103111	MON1B	ENSG00000103111_4	ENSG00000103111_2	-0.38071	-0.00968249	0.025974	0.45283	1.66234	6
ENSG00000103145	HCFC1R1	ENSG00000103145_3	ENSG00000103145_2	-0.354745	-0.259431	0.155799	0.137882	0	0
ENSG00000103174	NAGPA	ENSG00000103174_1	ENSG00000103174_2	-0.846803	-0.424396	0.612595	0.421769	0.156489	0
ENSG00000103187	COTL1	ENSG00000103187_2	ENSG00000103187_1	-0.714789	-0.658446	0.0873219	0.00993143	0	0
ENSG00000103253	HAGHL	ENSG00000103253_2	ENSG00000103253_5	-0.765815	-0.15742	0.0930233	0.344444	0	0
ENSG00000103351	CLUAP1	ENSG00000103351_1	ENSG00000103351_2	-0.57353	-0.346712	0.143842	0.0322581	0.00775194	0
ENSG00000103495	MAZ	ENSG00000103495_5	ENSG00000103495_7	-0.677204	0.00717382	1.14407	0.358744	0	3
ENSG00000103496	STX4	ENSG00000103496_1	ENSG00000103496_2	-0.246618	-0.178552	0.0366005	0.169399	0.0583127	1
ENSG00000103502	CDIPT	ENSG00000103502_2	ENSG00000103502_1	-0.354837	-0.340334	0.0698925	0.273626	1	1
ENSG00000103544	VPS35L	ENSG00000103544_3	ENSG00000103544_2	-0.522492	-0.371739	0.115723	0.57047	0.466667	2.96644
ENSG00000103642	LACTB	ENSG00000103642_1	ENSG00000103642_2	-1.21498	-0.742081	5.04293	0.0526611	0	0
ENSG00000103769	RAB11A	ENSG00000103769_2	ENSG00000103769_3	-1.13607	-0.711075	0.114144	0.109415	0	0
ENSG00000103855	CD276	ENSG00000103855_1	ENSG00000103855_2	-1.14244	-0.737621	0.253497	1.36478	0	0
ENSG00000103876	FAH	ENSG00000103876_2	ENSG00000103876_1	-1.2518	-1.01116	0.286475	0.207101	0	0
ENSG00000103994	ZNF106	ENSG00000103994_2	ENSG00000103994_1	-0.282837	-0.15006	0.115226	0.091225	3.03292	0.996959
ENSG00000104064	GABPB1	ENSG00000104064_2	ENSG00000104064_3	-0.594802	-0.310644	0.458937	0.379538	0	0
ENSG00000104067	TJP1	ENSG00000104067_2	ENSG00000104067_4	-0.0773716	-0.0271022	0.0574746	0.882288	1	0.387007
ENSG00000104164	BLOC1S6	ENSG00000104164_3	ENSG00000104164_2	-0.115492	-0.0942546	0.0426009	1.33061	0	0
ENSG00000104320	NBN	ENSG00000104320_1	ENSG00000104320_2	-0.458415	-0.30228	0.182343	0.0542797	0.712665	0
ENSG00000104324	CPQ	ENSG00000104324_1	ENSG00000104324_2	-1.01146	-0.585789	2.36765	0.111111	0	0
ENSG00000104341	LAPTM4B	ENSG00000104341_1	ENSG00000104341_2	-0.477254	-0.273924	0.633623	0.0399903	0	0
ENSG00000104388	RAB2A	ENSG00000104388_2	ENSG00000104388_1	-0.85937	-0.135914	0.215361	0.115433	0	0
ENSG00000104450	SPAG1	ENSG00000104450_2	ENSG00000104450_1	-0.847112	-0.716842	0.724551	0.288618	0	0
ENSG00000104472	CHRAC1	ENSG00000104472_1	ENSG00000104472_4	-0.392689	-0.204407	0.32596	0.00990099	0.0838184	0
ENSG00000104522	TSTA3	ENSG00000104522_2	ENSG00000104522_1	-1.27709	-1.16236	0.0861678	0.207216	0	0
ENSG00000104549	SQLE	ENSG00000104549_1	ENSG00000104549_2	-0.412681	-0.359896	0.108696	0.0335306	2	1.91124
ENSG00000104723	TUSC3	ENSG00000104723_2	ENSG00000104723_1	-0.935573	-0.389315	1.33683	0.745672	0.151801	1.99601
ENSG00000104833	TUBB4A	ENSG00000104833_2	ENSG00000104833_1	-1.18556	-1.04435	0.0682493	0.320442	0	0
ENSG00000104872	PIH1D1	ENSG00000104872_2	ENSG00000104872_1	-0.539972	-0.453414	0.064588	0.2249	2	2.01473
ENSG00000104889	RNASEH2A	ENSG00000104889_2	ENSG00000104889_1	-1.01979	-0.87406	0.375942	0.0416667	8	0
ENSG00000104907	TRMT1	ENSG00000104907_1	ENSG00000104907_3	-0.946289	-0.398955	0.227556	0.269767	1.984	1
ENSG00000104915	STX10	ENSG00000104915_3	ENSG00000104915_1	-0.461758	-0.282355	1.0293	0.528302	0	1
ENSG00000104960	PTOV1	ENSG00000104960_4	ENSG00000104960_2	-1.1474	-0.92755	0.410596	0.442396	0	0
ENSG00000104964	TLE5	ENSG00000104964_4	ENSG00000104964_5	-0.474863	-0.340063	0.14861	0.295316	0	1
ENSG00000105135	ILVBL	ENSG00000105135_3	ENSG00000105135_4	-1.10523	-0.719052	0.152866	0.0144404	0	0
ENSG00000105176	URI1	ENSG00000105176_2	ENSG00000105176_3	-0.450985	-0.299734	0.140351	0.0645963	4	0
ENSG00000105220	GPI	ENSG00000105220_1	ENSG00000105220_2	-1.06281	-0.988486	0.0885993	3.96255	0	0
ENSG00000105323	HNRNPUL1	ENSG00000105323_6	ENSG00000105323_2	-0.761648	-0.342526	0.120155	0.00429185	1	0
ENSG00000105327	BBC3	ENSG00000105327_1	ENSG00000105327_5	-0.281946	0.0239483	0.0823529	0.0693069	3	1.90099
ENSG00000105329	TGFB1	ENSG00000105329_2	ENSG00000105329_1	-0.469948	-0.468305	0.909091	1.41269	0	0
ENSG00000105355	PLIN3	ENSG00000105355_2	ENSG00000105355_1	-0.929234	-0.810665	0.150259	0.558378	0	0
ENSG00000105393	BABAM1	ENSG00000105393_2	ENSG00000105393_1	-0.723507	-0.550431	0.725028	0.111424	0	0.998435
ENSG00000105401	CDC37	ENSG00000105401_1	ENSG00000105401_2	-1.11105	-0.955103	0.516309	0.0712428	0	0
ENSG00000105518	TMEM205	ENSG00000105518_2	ENSG00000105518_1	-0.772245	-0.446633	0.149675	0.0193805	0	0
ENSG00000105552	BCAT2	ENSG00000105552_1	ENSG00000105552_3	-0.976603	-0.0832743	1.83168	0.348993	0	2
ENSG00000105559	PLEKHA4	ENSG00000105559_1	ENSG00000105559_2	-0.445821	-0.371966	0.0434783	0.0135542	4	4
ENSG00000105612	DNASE2	ENSG00000105612_2	ENSG00000105612_1	-1.00416	-0.76499	0.286506	0.264772	0.848429	1
ENSG00000105619	TFPT	ENSG00000105619_2	ENSG00000105619_1	-0.611225	-0.441457	0.0588235	0.198413	0	1
ENSG00000105655	ISYNA1	ENSG00000105655_1	ENSG00000105655_2	-1.03505	-0.558819	0.664968	1.47191	0	0
ENSG00000105699	LSR	ENSG00000105699_2	ENSG00000105699_1	-0.910652	-0.683323	0.196765	0.303136	0	1
ENSG00000105700	KXD1	ENSG00000105700_1	ENSG00000105700_2	-0.309214	-0.265065	2.09951	0.152672	1	1
ENSG00000105722	ERF	ENSG00000105722_2	ENSG00000105722_1	-0.660013	-0.652371	0.0627306	0.00665557	0	0
ENSG00000105810	CDK6	ENSG00000105810_2	ENSG00000105810_1	-0.388455	-0.306664	0.623666	0.682927	1.96799	2
ENSG00000105829	BET1	ENSG00000105829_3	ENSG00000105829_2	-0.271976	-0.189952	0.313076	0.0635714	0	0.965714
ENSG00000105835	NAMPT	ENSG00000105835_2	ENSG00000105835_5	-1.36086	-0.13108	8.67151	0.113456	0	12
ENSG00000105877	DNAH11	ENSG00000105877_2	ENSG00000105877_4	-0.562752	-0.214818	0.419048	0	0	0
ENSG00000105887	MTPN	ENSG00000105887_1	ENSG00000105887_2	-0.529131	-0.472999	0.423423	0.678336	0	0
ENSG00000105926	MPP6	ENSG00000105926_4	ENSG00000105926_5	-0.567322	-0.225047	0.454082	0.346154	0.961735	2
ENSG00000105968	H2AZ2	ENSG00000105968_2	ENSG00000105968_1	-0.462046	-0.347451	0.0276094	0.0624556	0	0
ENSG00000105974	CAV1	ENSG00000105974_1	ENSG00000105974_4	-0.960139	-0.219742	1.9817	0.717245	0	0
ENSG00000105997	HOXA3	ENSG00000105997_11	ENSG00000105997_10	-0.430352	-0.0795759	2.12796	0.104839	4	4
ENSG00000106004	HOXA5	ENSG00000106004_2	ENSG00000106004_1	-0.512676	-0.420852	0.0721649	0.178744	0	0
ENSG00000106012	IQCE	ENSG00000106012_2	ENSG00000106012_1	-0.220252	-0.134645	0.0910405	0.0952381	0.682803	1.9932
ENSG00000106025	TSPAN12	ENSG00000106025_3	ENSG00000106025_2	-0.483332	0.112869	3.86598	0.112	3	3
ENSG00000106028	SSBP1	ENSG00000106028_1	ENSG00000106028_2	-0.702446	-0.317896	0.694596	0.0469457	0	0
ENSG00000106211	HSPB1	ENSG00000106211_2	ENSG00000106211_1	-1.25929	-0.487646	0.0747865	0.102773	0	0.0291312
ENSG00000106245	BUD31	ENSG00000106245_1	ENSG00000106245_2	-0.460422	-0.430344	0.430637	0.288786	0.116765	0
ENSG00000106268	NUDT1	ENSG00000106268_1	ENSG00000106268_2	-0.676196	-0.449979	0.141082	0.0197628	0	1
ENSG00000106299	WASL	ENSG00000106299_2	ENSG00000106299_1	-0.941145	-0.754359	0.7922	0.330396	1	1.48752
ENSG00000106330	MOSPD3	ENSG00000106330_3	ENSG00000106330_1	-0.256159	-0.176403	0.0744	0.864662	1	1.95489
ENSG00000106348	IMPDH1	ENSG00000106348_3	ENSG00000106348_2	-0.727301	-0.362884	0.376943	0.284672	1	0
ENSG00000106399	RPA3	ENSG00000106399_2	ENSG00000106399_1	-0.736556	-0.619046	0.423307	0.188571	0	0
ENSG00000106460	TMEM106B	ENSG00000106460_3	ENSG00000106460_2	-1.06154	-1.03783	0.87234	0.714286	0	0.0047619
ENSG00000106462	EZH2	ENSG00000106462_2	ENSG00000106462_1	-0.522112	-0.35564	0.0464744	0.507857	0	0.260714
ENSG00000106483	SFRP4	ENSG00000106483_1	ENSG00000106483_2	-0.898421	-0.793284	0.104803	0.0470588	2	2
ENSG00000106524	ANKMY2	ENSG00000106524_1	ENSG00000106524_4	-0.48561	-0.458073	0.151877	0.432836	0.0546075	5
ENSG00000106526	ACTR3C	ENSG00000106526_4	ENSG00000106526_2	-0.495944	-0.207016	0.0397727	0.403846	0	0
ENSG00000106615	RHEB	ENSG00000106615_2	ENSG00000106615_1	-0.716697	-0.503745	1.77054	0.046533	1.73643	2
ENSG00000106638	TBL2	ENSG00000106638_1	ENSG00000106638_2	-0.924777	-0.800355	0.990909	0.0852713	0	0
ENSG00000106733	NMRK1	ENSG00000106733_3	ENSG00000106733_2	-0.937232	-0.0554736	1.1	0.0444444	0	0
ENSG00000106803	SEC61B	ENSG00000106803_2	ENSG00000106803_1	-0.605805	-0.520703	1.51992	0.256883	0	0
ENSG00000106853	PTGR1	ENSG00000106853_1	ENSG00000106853_3	-1.06275	-0.645461	0.00443459	0.462046	0	0
ENSG00000106992	AK1	ENSG00000106992_3	ENSG00000106992_2	-0.936196	-0.822964	0.00473186	0.0780142	0	0
ENSG00000107175	CREB3	ENSG00000107175_4	ENSG00000107175_3	-0.544175	-0.439455	0.0503979	0.044164	0	0.93796
ENSG00000107281	NPDC1	ENSG00000107281_2	ENSG00000107281_1	-0.700137	-0.21461	6.56811	0.417012	1	1
ENSG00000107338	SHB	ENSG00000107338_1	ENSG00000107338_2	-0.337708	-0.104409	0.0758621	0	2	2
ENSG00000107341	UBE2R2	ENSG00000107341_5	ENSG00000107341_2	-0.87249	-0.0832772	0.474359	0.197802	0	0
ENSG00000107372	ZFAND5	ENSG00000107372_1	ENSG00000107372_2	-0.872014	-0.181352	4.69634	0.0198939	0	0
ENSG00000107438	PDLIM1	ENSG00000107438_2	ENSG00000107438_1	-1.35699	-0.962071	2.84701	0.488008	0	0
ENSG00000107560	RAB11FIP2	ENSG00000107560_2	ENSG00000107560_3	-0.43583	0.143249	0.0722433	0.0605327	2	2
ENSG00000107581	EIF3A	ENSG00000107581_1	ENSG00000107581_2	-0.235713	0.0105945	4.06446	0.188725	0	0
ENSG00000107625	DDX50	ENSG00000107625_1	ENSG00000107625_2	-0.404666	-0.0768417	1.65136	0.115741	0.250864	0
ENSG00000107651	SEC23IP	ENSG00000107651_2	ENSG00000107651_1	-0.28374	-0.256394	0.0919881	0.0958647	0	0
ENSG00000107672	NSMCE4A	ENSG00000107672_1	ENSG00000107672_4	-0.76098	-0.175607	0.153846	0.0695489	0	3
ENSG00000107679	PLEKHA1	ENSG00000107679_2	ENSG00000107679_1	-0.287997	-0.244428	0.0782881	0.234286	2	2
ENSG00000107738	VSIR	ENSG00000107738_3	ENSG00000107738_2	-0.708586	-0.61227	0.17316	0	0	0
ENSG00000107771	CCSER2	ENSG00000107771_2	ENSG00000107771_4	-0.631126	-0.443697	0.0197802	0.150259	2	2.97409
ENSG00000107796	ACTA2	ENSG00000107796_2	ENSG00000107796_1	-1.15891	-0.717895	0	0.894539	0	0
ENSG00000107798	LIPA	ENSG00000107798_1	ENSG00000107798_4	-0.838299	-0.527742	0.332857	0.0547753	0	0
ENSG00000107816	LZTS2	ENSG00000107816_1	ENSG00000107816_4	-0.527633	-0.445882	0.425287	0.0719258	0	1
ENSG00000107819	SFXN3	ENSG00000107819_3	ENSG00000107819_1	-0.978974	-0.273044	0.193613	0.676871	0.152362	1
ENSG00000107829	FBXW4	ENSG00000107829_1	ENSG00000107829_2	-0.333284	-0.26581	1.27748	0.216216	0.185586	0
ENSG00000107882	SUFU	ENSG00000107882_1	ENSG00000107882_2	-0.536973	-0.409027	0.251613	0.294737	0	0
ENSG00000107897	ACBD5	ENSG00000107897_5	ENSG00000107897_6	-1.11095	-0.247515	3.19403	0.297674	0.935323	1.0186
ENSG00000108091	CCDC6	ENSG00000108091_1	ENSG00000108091_2	-1.12259	-1.02951	0.601712	6.0711	0	0
ENSG00000108239	TBC1D12	ENSG00000108239_3	ENSG00000108239_1	-0.652057	-0.216855	1.82069	0.0360111	0	0
ENSG00000108256	NUFIP2	ENSG00000108256_2	ENSG00000108256_1	-0.108459	-0.0226623	0.822254	0.0556745	0	0
ENSG00000108312	UBTF	ENSG00000108312_7	ENSG00000108312_10	-0.506475	-0.0212336	2.92722	0.049505	0	0
ENSG00000108344	PSMD3	ENSG00000108344_2	ENSG00000108344_1	-1.07362	-0.994799	0.225152	0.268493	0	0
ENSG00000108395	TRIM37	ENSG00000108395_2	ENSG00000108395_3	-0.271256	-0.178704	0.114471	0.0663265	2	2
ENSG00000108424	KPNB1	ENSG00000108424_5	ENSG00000108424_2	-0.946152	-0.866493	0.972873	5.38904	1	1
ENSG00000108433	GOSR2	ENSG00000108433_1	ENSG00000108433_2	-0.812724	-0.573115	0.0336301	0.0520833	0	0
ENSG00000108439	PNPO	ENSG00000108439_5	ENSG00000108439_3	-0.637127	-0.42115	0.025	0.197183	1	0
ENSG00000108448	TRIM16L	ENSG00000108448_1	ENSG00000108448_3	-0.458978	-0.14554	5.09483	0.00617284	9	1.58025
ENSG00000108518	PFN1	ENSG00000108518_2	ENSG00000108518_1	-0.617881	-0.503374	0.101668	0.000744171	0	0
ENSG00000108523	RNF167	ENSG00000108523_4	ENSG00000108523_2	-0.441919	0.0613504	7.11982	0.0564784	1	2
ENSG00000108528	SLC25A11	ENSG00000108528_2	ENSG00000108528_1	-0.974312	-0.749406	0.141475	0.18593	0	0
ENSG00000108588	CCDC47	ENSG00000108588_2	ENSG00000108588_1	-0.392215	-0.226479	0.038835	0.0510276	0	0
ENSG00000108592	FTSJ3	ENSG00000108592_2	ENSG00000108592_1	-0.354782	-0.204221	0.119678	0.0114943	0	0
ENSG00000108641	B9D1	ENSG00000108641_2	ENSG00000108641_1	-0.832823	-0.55489	0.437831	0.119874	0	0.258675
ENSG00000108828	VAT1	ENSG00000108828_2	ENSG00000108828_1	-1.32717	-1.25431	1.20395	0.74717	0	0
ENSG00000109062	SLC9A3R1	ENSG00000109062_2	ENSG00000109062_1	-1.13365	-0.329354	4.27078	0.0291448	0	0
ENSG00000109099	PMP22	ENSG00000109099_3	ENSG00000109099_2	-0.847203	-0.39021	0.665165	0.162921	0	0
ENSG00000109113	RAB34	ENSG00000109113_1	ENSG00000109113_4	-1.06292	-0.337481	3.86025	0.690058	1	0
ENSG00000109171	SLAIN2	ENSG00000109171_2	ENSG00000109171_1	-0.641158	-0.410931	0.286064	0.00422833	1.38142	2.9556
ENSG00000109180	OCIAD1	ENSG00000109180_6	ENSG00000109180_2	-1.21714	-0.613413	2.61569	3.07772	0	0
ENSG00000109220	CHIC2	ENSG00000109220_1	ENSG00000109220_2	-0.158135	-0.0703446	0.286957	0.351351	2.2087	2
ENSG00000109332	UBE2D3	ENSG00000109332_6	ENSG00000109332_4	-1.34266	-0.339864	5.53743	0.0656297	0	0
ENSG00000109445	ZNF330	ENSG00000109445_2	ENSG00000109445_1	-0.511041	-0.478714	1.93671	0.45057	0	0
ENSG00000109534	GAR1	ENSG00000109534_2	ENSG00000109534_1	-0.70607	-0.471196	0.0342397	0.193064	0	0
ENSG00000109572	CLCN3	ENSG00000109572_1	ENSG00000109572_2	-0.568739	-0.2838	3.91054	0.401639	1	1.05738
ENSG00000109576	AADAT	ENSG00000109576_1	ENSG00000109576_2	-0.400955	-0.298664	0.531073	0.201149	1	1
ENSG00000109790	KLHL5	ENSG00000109790_1	ENSG00000109790_2	-0.33516	-0.330532	0.225207	0.533435	1	1
ENSG00000109814	UGDH	ENSG00000109814_1	ENSG00000109814_2	-0.456863	-0.413732	0.165877	0.000897666	1	0
ENSG00000109846	CRYAB	ENSG00000109846_4	ENSG00000109846_1	-1.10696	-0.487733	0.0240953	0.329939	0	2.02851
ENSG00000109854	HTATIP2	ENSG00000109854_2	ENSG00000109854_1	-0.844805	-0.725973	1.1573	0.295597	1	0.995458
ENSG00000109861	CTSC	ENSG00000109861_2	ENSG00000109861_1	-0.425337	-0.207972	0.149347	1.02869	0	0
ENSG00000109919	MTCH2	ENSG00000109919_1	ENSG00000109919_2	-0.998154	-0.996953	0.1536	0.876332	0	0
ENSG00000109929	SC5D	ENSG00000109929_3	ENSG00000109929_4	-0.923676	-0.640571	0.630363	0.0882957	0	0
ENSG00000110011	DNAJC4	ENSG00000110011_1	ENSG00000110011_2	-0.759061	-0.672711	4.50551	0.346154	2	2
ENSG00000110047	EHD1	ENSG00000110047_2	ENSG00000110047_4	-1.165	-0.566935	0.896907	0.182692	0	3.92308
ENSG00000110066	KMT5B	ENSG00000110066_2	ENSG00000110066_3	-0.166176	-0.0423474	0.156425	0.057971	2	1
ENSG00000110104	CCDC86	ENSG00000110104_2	ENSG00000110104_1	-1.26878	-1.13537	0.409034	0.0567227	0	0
ENSG00000110107	PRPF19	ENSG00000110107_2	ENSG00000110107_1	-0.942695	-0.633337	0.282	0.155616	0	0
ENSG00000110108	TMEM109	ENSG00000110108_3	ENSG00000110108_2	-0.859136	-0.773639	0.161806	0.305214	0.0365688	1
ENSG00000110195	FOLR1	ENSG00000110195_1	ENSG00000110195_2	-1.07341	-0.985508	0.118881	0.0806293	0	0
ENSG00000110200	ANAPC15	ENSG00000110200_2	ENSG00000110200_1	-0.285838	-0.141641	0.347064	0.00688468	1	1
ENSG00000110321	EIF4G2	ENSG00000110321_2	ENSG00000110321_1	-0.228903	-0.196172	0.017554	0.122235	0.994342	1
ENSG00000110628	SLC22A18	ENSG00000110628_3	ENSG00000110628_2	-1.05614	-0.493238	0	0.0538462	1	0
ENSG00000110660	SLC35F2	ENSG00000110660_1	ENSG00000110660_2	-0.863876	-0.744126	0.87037	0.119971	0	0
ENSG00000110768	GTF2H1	ENSG00000110768_2	ENSG00000110768_1	-0.453001	-0.20261	0.614286	2.96124	1	3
ENSG00000110880	CORO1C	ENSG00000110880_2	ENSG00000110880_1	-0.698645	-0.604539	0.24684	0.352197	0	0
ENSG00000110906	KCTD10	ENSG00000110906_2	ENSG00000110906_1	-0.92324	-0.824822	0.622166	0.262295	0	0
ENSG00000110921	MVK	ENSG00000110921_1	ENSG00000110921_3	-1.07426	-0.321868	0.55543	0.369919	0.00113122	2.73171
ENSG00000110958	PTGES3	ENSG00000110958_4	ENSG00000110958_6	-0.954964	-0.414785	2.85304	0.0419329	0	0
ENSG00000110987	BCL7A	ENSG00000110987_2	ENSG00000110987_1	-0.530273	-0.364183	0.0893043	0.0801887	0.116303	1
ENSG00000111142	METAP2	ENSG00000111142_2	ENSG00000111142_1	-0.655468	-0.537973	0.00414365	0.116197	0	0
ENSG00000111237	VPS29	ENSG00000111237_2	ENSG00000111237_1	-0.648907	-0.598966	0.020751	0.0132032	0	0
ENSG00000111371	SLC38A1	ENSG00000111371_3	ENSG00000111371_5	-0.593158	-0.146688	0.338624	0.615176	4.02116	1
ENSG00000111450	STX2	ENSG00000111450_1	ENSG00000111450_2	-0.314457	-0.2837	0.0107759	0.237057	0.0948276	0
ENSG00000111605	CPSF6	ENSG00000111605_1	ENSG00000111605_2	-0.714753	-0.548057	0.158504	0.140998	0	0
ENSG00000111639	MRPL51	ENSG00000111639_3	ENSG00000111639_2	-0.679708	-0.398476	0.318111	0.0224719	1	1.95393
ENSG00000111652	COPS7A	ENSG00000111652_2	ENSG00000111652_1	-0.802011	-0.271553	0.208889	0.123188	0	0
ENSG00000111666	CHPT1	ENSG00000111666_2	ENSG00000111666_1	-0.744849	-0.40716	0.639847	0.768276	0	0
ENSG00000111671	SPSB2	ENSG00000111671_2	ENSG00000111671_1	-0.794406	-0.360928	3.23824	0.0929204	0	0
ENSG00000111674	ENO2	ENSG00000111674_1	ENSG00000111674_2	-1.07775	-0.849623	2.00318	0.101075	0.144674	0
ENSG00000111678	C12orf57	ENSG00000111678_1	ENSG00000111678_2	-0.495191	-0.476684	2.57988	0.910714	0.0492404	0
ENSG00000111679	PTPN6	ENSG00000111679_1	ENSG00000111679_2	-0.673768	-0.629073	0.55144	0.631336	0	0
ENSG00000111711	GOLT1B	ENSG00000111711_2	ENSG00000111711_1	-0.74811	-0.500845	1.82114	0.23648	1	0
ENSG00000111716	LDHB	ENSG00000111716_1	ENSG00000111716_2	-1.15249	-1.06296	1.6477	0.534655	0	0
ENSG00000111726	CMAS	ENSG00000111726_2	ENSG00000111726_1	-0.726085	-0.642714	0.0238764	0.0545145	0.0400281	1
ENSG00000111737	RAB35	ENSG00000111737_3	ENSG00000111737_1	-0.822947	-0.609032	0.102804	0	0	0
ENSG00000111832	RWDD1	ENSG00000111832_3	ENSG00000111832_2	-0.650348	-0.57834	1.69937	0.424069	8	8
ENSG00000111843	TMEM14C	ENSG00000111843_2	ENSG00000111843_1	-0.483076	-0.474506	0.389531	2.3529	0	0
ENSG00000111875	ASF1A	ENSG00000111875_1	ENSG00000111875_3	-0.464284	-0.102902	0.0371901	0.00371747	1	0
ENSG00000111907	TPD52L1	ENSG00000111907_5	ENSG00000111907_3	-0.834014	-0.35813	0.0212766	0.0809578	0	0
ENSG00000112029	FBXO5	ENSG00000112029_2	ENSG00000112029_1	-0.24477	-0.0567908	0.785235	0.0681818	2	2
ENSG00000112033	PPARD	ENSG00000112033_2	ENSG00000112033_1	-0.417238	-0.254809	0.11165	0.0501792	5.75728	6
ENSG00000112096	SOD2	ENSG00000112096_3	ENSG00000112096_1	-1.21054	-0.363202	1.5721	1.14286	0	0.72619
ENSG00000112146	FBXO9	ENSG00000112146_1	ENSG00000112146_2	-0.21371	-0.134575	0.0909091	0.294798	1	1
ENSG00000112208	BAG2	ENSG00000112208_2	ENSG00000112208_1	-0.771608	-0.360058	0.391724	0.34085	0	0
ENSG00000112304	ACOT13	ENSG00000112304_2	ENSG00000112304_1	-1.0047	-0.508005	1.87291	0.168885	0	0.0986691
ENSG00000112335	SNX3	ENSG00000112335_2	ENSG00000112335_1	-0.705596	-0.705033	0.00687623	1.5297	0	0
ENSG00000112343	TRIM38	ENSG00000112343_2	ENSG00000112343_3	-0.278597	-0.119616	0.0825397	0.14741	3	3
ENSG00000112378	PERP	ENSG00000112378_3	ENSG00000112378_1	-0.863288	-0.309717	0.34855	0.302283	0	0
ENSG00000112499	SLC22A2	ENSG00000112499_2	ENSG00000112499_1	-1.21202	-0.984971	0.0311721	1.03762	0	0
ENSG00000112576	CCND3	ENSG00000112576_3	ENSG00000112576_1	-0.905181	-0.63198	0.0501931	0.152268	0	0
ENSG00000112578	BYSL	ENSG00000112578_2	ENSG00000112578_1	-1.11154	-0.923071	1.69683	0.378648	0	0
ENSG00000112701	SENP6	ENSG00000112701_1	ENSG00000112701_2	-0.328777	-0.151046	0.0273224	0.0550847	4	2.02966
ENSG00000112759	SLC29A1	ENSG00000112759_3	ENSG00000112759_2	-0.849904	-0.761458	0.144272	1.79894	0.180339	2
ENSG00000112855	HARS2	ENSG00000112855_3	ENSG00000112855_2	-0.870401	-0.806196	0.714286	0.953109	0	0
ENSG00000112977	DAP	ENSG00000112977_2	ENSG00000112977_1	-0.45003	-0.273695	0.286747	0.294929	0	0
ENSG00000112984	KIF20A	ENSG00000112984_1	ENSG00000112984_2	0.132004	0.202236	0.0337602	0.0779116	0	0
ENSG00000113249	HAVCR1	ENSG00000113249_5	ENSG00000113249_3	-0.74483	-0.352252	0.879035	0.0363349	3.98145	4
ENSG00000113282	CLINT1	ENSG00000113282_1	ENSG00000113282_2	-0.38878	-0.255243	0.104376	0.0453649	0	0
ENSG00000113356	POLR3G	ENSG00000113356_1	ENSG00000113356_2	-0.663059	-0.441387	0.765714	0.262178	0	0
ENSG00000113361	CDH6	ENSG00000113361_1	ENSG00000113361_3	-0.730339	-0.407328	1.47624	0.697957	1	1
ENSG00000113384	GOLPH3	ENSG00000113384_3	ENSG00000113384_1	-0.629061	-0.37017	0.864865	0.0332739	1	1
ENSG00000113407	TARS1	ENSG00000113407_1	ENSG00000113407_2	-0.563137	-0.210475	0.391977	1.14358	0	0
ENSG00000113558	SKP1	ENSG00000113558_2	ENSG00000113558_3	-0.68927	-0.594609	0.503841	0.0270729	0	0
ENSG00000113580	NR3C1	ENSG00000113580_1	ENSG00000113580_2	-0.314459	-0.126104	0.496644	0.559717	1	2
ENSG00000113645	WWC1	ENSG00000113645_3	ENSG00000113645_1	-0.543372	-0.171986	0.251479	0.45641	3.88166	4
ENSG00000113648	MACROH2A1	ENSG00000113648_2	ENSG00000113648_3	-1.13559	-0.942681	0.629243	0.0189613	0	0
ENSG00000113657	DPYSL3	ENSG00000113657_5	ENSG00000113657_9	-0.686708	-0.509692	0.436364	0.181985	0	0
ENSG00000113712	CSNK1A1	ENSG00000113712_2	ENSG00000113712_3	-0.899576	-0.537969	2.71967	0.493025	1	0.998471
ENSG00000113739	STC2	ENSG00000113739_3	ENSG00000113739_2	-0.484435	-0.239692	0.0412371	0.0808081	0	1
ENSG00000113758	DBN1	ENSG00000113758_2	ENSG00000113758_1	-1.26343	-1.05138	6.86984	0.523679	0	0
ENSG00000114062	UBE3A	ENSG00000114062_2	ENSG00000114062_1	-0.455164	-0.305128	0.396338	0.349265	3	2
ENSG00000114346	ECT2	ENSG00000114346_1	ENSG00000114346_2	-0.377914	-0.125786	0.825926	0.124907	2.53704	1.18532
ENSG00000114354	TFG	ENSG00000114354_3	ENSG00000114354_1	-0.997826	-0.704663	0.279126	0.292549	0	0
ENSG00000114650	SCAP	ENSG00000114650_2	ENSG00000114650_1	-0.658584	-0.381783	0.323462	0.0285714	3	3
ENSG00000114686	MRPL3	ENSG00000114686_2	ENSG00000114686_1	-0.548768	-0.496384	0.236576	0.674897	0	0
ENSG00000114784	EIF1B	ENSG00000114784_3	ENSG00000114784_1	-0.574457	-0.179049	4.41295	0.615721	0	0
ENSG00000114861	FOXP1	ENSG00000114861_9	ENSG00000114861_8	-0.720808	-0.0407839	0.146138	0.0070922	1	1
ENSG00000114867	EIF4G1	ENSG00000114867_3	ENSG00000114867_1	-0.662852	-0.161028	0.778509	0.0609572	1	1.86071
ENSG00000114902	SPCS1	ENSG00000114902_2	ENSG00000114902_1	-0.468668	-0.447065	0.316637	1.00111	0	0
ENSG00000114942	EEF1B2	ENSG00000114942_2	ENSG00000114942_1	-1.28775	-0.826359	8.34759	0.324908	0	0
ENSG00000115084	SLC35F5	ENSG00000115084_6	ENSG00000115084_4	-0.673251	-0.437156	0.16129	0.00724638	1	1
ENSG00000115129	TP53I3	ENSG00000115129_5	ENSG00000115129_1	-1.18625	-0.864457	0.762846	0.4	0	1
ENSG00000115216	NRBP1	ENSG00000115216_2	ENSG00000115216_1	-0.95897	-0.836202	0.110939	0.0893547	0	0
ENSG00000115290	GRB14	ENSG00000115290_1	ENSG00000115290_2	-1.06041	-1.02858	1.59483	0.102662	1	1
ENSG00000115306	SPTBN1	ENSG00000115306_2	ENSG00000115306_4	0.0103753	0.0301513	0.953146	0.0232048	1	4
ENSG00000115310	RTN4	ENSG00000115310_4	ENSG00000115310_2	-1.23217	-0.654115	0.120065	0.00895344	0	0
ENSG00000115363	EVA1A	ENSG00000115363_2	ENSG00000115363_1	-0.122245	-0.0534278	0.417067	0.322695	2.10773	5
ENSG00000115486	GGCX	ENSG00000115486_2	ENSG00000115486_1	-0.456998	-0.303122	1.24306	0.0724638	0	0
ENSG00000115520	COQ10B	ENSG00000115520_2	ENSG00000115520_1	-0.831551	-0.613488	0.111837	0.115702	0	0
ENSG00000115539	PDCL3	ENSG00000115539_1	ENSG00000115539_2	-0.960837	-0.943776	0.0413223	0.134396	0	0
ENSG00000115541	HSPE1	ENSG00000115541_1	ENSG00000115541_2	-0.331382	-0.302114	0.428526	0.00972079	0	0
ENSG00000115641	FHL2	ENSG00000115641_2	ENSG00000115641_4	-1.00955	-0.585869	0.693792	0.21077	0	0
ENSG00000115649	CNPPD1	ENSG00000115649_2	ENSG00000115649_3	-0.839816	-0.758308	0.265985	1.9428	0	0
ENSG00000115677	HDLBP	ENSG00000115677_4	ENSG00000115677_3	-0.921573	-0.616079	0.878402	0.516407	0	0
ENSG00000115694	STK25	ENSG00000115694_1	ENSG00000115694_3	-0.800257	-0.158736	0.744288	0.00490196	1	2
ENSG00000115762	PLEKHB2	ENSG00000115762_2	ENSG00000115762_1	-0.43344	-0.386223	0.00565931	0.0226721	0	0.0129555
ENSG00000115884	SDC1	ENSG00000115884_4	ENSG00000115884_2	-0.610174	-0.346398	0.025641	0.277596	0	0
ENSG00000115947	ORC4	ENSG00000115947_2	ENSG00000115947_1	-0.637111	-0.462142	0.0047619	0.0546448	1	0.786885
ENSG00000115966	ATF2	ENSG00000115966_2	ENSG00000115966_1	-0.491073	-0.266159	1.17544	0.101749	6	3.02703
ENSG00000115977	AAK1	ENSG00000115977_2	ENSG00000115977_1	-0.116012	-0.0748321	1.25581	0.139592	0.992656	1
ENSG00000115993	TRAK2	ENSG00000115993_2	ENSG00000115993_1	-0.219864	-0.182513	0.114471	0.692521	5.05616	6
ENSG00000116095	PLEKHA3	ENSG00000116095_2	ENSG00000116095_1	-0.219515	-0.108192	0	0.152685	2	2
ENSG00000116161	CACYBP	ENSG00000116161_2	ENSG00000116161_1	-0.71781	-0.51334	0.08568	0.138907	0	0
ENSG00000116205	TCEANC2	ENSG00000116205_2	ENSG00000116205_1	-0.663449	-0.169058	1.24309	0.113208	0	0.188679
ENSG00000116209	TMEM59	ENSG00000116209_3	ENSG00000116209_1	-0.948823	-0.247349	0.0359038	1.21995	0	5.78005
ENSG00000116212	LRRC42	ENSG00000116212_1	ENSG00000116212_2	-0.889464	-0.862103	1.09318	3.10227	3	0
ENSG00000116237	ICMT	ENSG00000116237_2	ENSG00000116237_1	-0.42468	-0.380982	0.372455	0.877946	0	0
ENSG00000116455	WDR77	ENSG00000116455_2	ENSG00000116455_1	-0.915133	-0.732629	0.140957	0.253139	0	0
ENSG00000116473	RAP1A	ENSG00000116473_1	ENSG00000116473_2	-0.559757	-0.449715	0.420873	0.0668103	0	0
ENSG00000116489	CAPZA1	ENSG00000116489_1	ENSG00000116489_2	-1.0672	-1.00368	1.2931	0.120735	0.1313	0
ENSG00000116521	SCAMP3	ENSG00000116521_4	ENSG00000116521_1	-0.961492	-0.337033	0.0140187	0.178707	0	0
ENSG00000116667	C1orf21	ENSG00000116667_2	ENSG00000116667_3	-0.192978	0.0164553	1.26407	0.277228	3	3
ENSG00000116670	MAD2L2	ENSG00000116670_1	ENSG00000116670_2	-0.596496	-0.522939	0.257925	0.0847356	0	0
ENSG00000116717	GADD45A	ENSG00000116717_5	ENSG00000116717_3	-0.79892	-0.335583	0.00859599	0.00849257	0	0
ENSG00000116729	WLS	ENSG00000116729_1	ENSG00000116729_2	-0.734531	-0.52197	1.33453	0.243348	0.104317	0
ENSG00000116754	SRSF11	ENSG00000116754_1	ENSG00000116754_4	-0.602962	-0.465455	0.198061	0.0157068	0.397507	1
ENSG00000116991	SIPA1L2	ENSG00000116991_1	ENSG00000116991_2	-0.171827	-0.0166624	0.0696466	0.15	5	5
ENSG00000117139	KDM5B	ENSG00000117139_1	ENSG00000117139_3	0.0734234	0.225718	0.360341	0.0212072	0	0
ENSG00000117143	UAP1	ENSG00000117143_3	ENSG00000117143_1	-0.516799	-0.323853	0.0741758	0.258065	0.192308	1
ENSG00000117228	GBP1	ENSG00000117228_1	ENSG00000117228_3	-0.31476	0.0847392	0.346626	0.0132275	0.849693	0
ENSG00000117262	GPR89A	ENSG00000117262_1	ENSG00000117262_2	-0.714939	-0.49122	0.02	0.0143198	0.975	0
ENSG00000117308	GALE	ENSG00000117308_1	ENSG00000117308_2	-0.747443	-0.666858	0.0165866	0.0699774	0	0
ENSG00000117399	CDC20	ENSG00000117399_2	ENSG00000117399_1	-1.00331	-0.806465	0.308657	0.0351682	0	0
ENSG00000117411	B4GALT2	ENSG00000117411_3	ENSG00000117411_2	-0.295804	-0.279291	0.166667	0.0694444	2.13095	3
ENSG00000117419	ERI3	ENSG00000117419_1	ENSG00000117419_2	-0.372987	-0.318668	0.0972845	0.0290381	0	1
ENSG00000117448	AKR1A1	ENSG00000117448_4	ENSG00000117448_3	-0.776946	-0.563813	0.0362087	0.693375	0	4
ENSG00000117472	TSPAN1	ENSG00000117472_1	ENSG00000117472_2	-1.00027	-0.302344	0.0347826	0.495413	0	1
ENSG00000117519	CNN3	ENSG00000117519_2	ENSG00000117519_1	-1.02157	-0.678577	0.31016	0.0188317	0	0
ENSG00000117523	PRRC2C	ENSG00000117523_2	ENSG00000117523_1	-0.251862	-0.224436	2.14214	0.00185529	1	1.08998
ENSG00000117543	DPH5	ENSG00000117543_2	ENSG00000117543_1	-0.904717	-0.574391	2.97968	0.08	0	0
ENSG00000117592	PRDX6	ENSG00000117592_2	ENSG00000117592_1	-1.28905	-1.12871	2.19501	1.62989	0	0
ENSG00000117602	RCAN3	ENSG00000117602_5	ENSG00000117602_4	-0.622301	-0.560678	0.983806	0.0183486	0	0
ENSG00000117614	SYF2	ENSG00000117614_1	ENSG00000117614_2	-1.09209	-0.641703	1.38555	0	0.00324675	0
ENSG00000117650	NEK2	ENSG00000117650_2	ENSG00000117650_1	-0.883245	-0.69874	0.0533981	0.0914513	0	0.00198807
ENSG00000117682	DHDDS	ENSG00000117682_1	ENSG00000117682_2	-0.686523	-0.507633	0.112936	0.0357143	0.170431	0
ENSG00000117724	CENPF	ENSG00000117724_1	ENSG00000117724_2	0.167337	0.27912	0.0365123	0.0538899	1	1
ENSG00000117868	ESYT2	ENSG00000117868_2	ENSG00000117868_1	-0.661883	-0.611805	0.201149	0.0816327	0	0.193878
ENSG00000117906	RCN2	ENSG00000117906_2	ENSG00000117906_1	-1.14183	-0.941222	3.80464	1.28025	0	0
ENSG00000118007	STAG1	ENSG00000118007_2	ENSG00000118007_1	-0.268933	0.145338	0.0387097	0.0961832	8.23871	2.90534
ENSG00000118096	IFT46	ENSG00000118096_3	ENSG00000118096_2	-0.528825	-0.338837	0.883333	0.960152	1	1
ENSG00000118257	NRP2	ENSG00000118257_2	ENSG00000118257_3	-0.258974	-0.123011	0.116071	0.02537	3.9375	0
ENSG00000118482	PHF3	ENSG00000118482_1	ENSG00000118482_4	-0.352493	-0.288429	2.59555	1.03326	1	0
ENSG00000118508	RAB32	ENSG00000118508_1	ENSG00000118508_2	-0.7373	-0.554103	0.391784	0.0018105	0	0
ENSG00000118518	RNF146	ENSG00000118518_1	ENSG00000118518_2	-0.19538	-0.113061	0.0496183	0.0588235	2	5
ENSG00000118600	RXYLT1	ENSG00000118600_1	ENSG00000118600_4	-0.265399	-0.0944507	0.240196	0.970297	2	12
ENSG00000118680	MYL12B	ENSG00000118680_2	ENSG00000118680_1	-0.69094	-0.509787	0.38561	0.206516	0	0
ENSG00000118705	RPN2	ENSG00000118705_1	ENSG00000118705_2	-0.844104	-0.798759	0.27911	0.236616	0	0
ENSG00000118707	TGIF2	ENSG00000118707_4	ENSG00000118707_2	-0.62037	-0.353641	1.78378	0.274854	0	0
ENSG00000118971	CCND2	ENSG00000118971_2	ENSG00000118971_3	-0.708288	-0.542972	0.0145719	0.155266	0	0
ENSG00000119004	CYP20A1	ENSG00000119004_1	ENSG00000119004_2	-0.492144	-0.0182419	0.450102	0.264479	0.641548	0
ENSG00000119048	UBE2B	ENSG00000119048_1	ENSG00000119048_2	-0.569629	-0.431942	1.33726	0.0112994	0	0
ENSG00000119185	ITGB1BP1	ENSG00000119185_1	ENSG00000119185_5	-0.303872	0.0850546	0.464853	0.003367	2	4
ENSG00000119242	CCDC92	ENSG00000119242_4	ENSG00000119242_1	-0.622594	-0.192247	0.221374	0.0102041	0	2
ENSG00000119318	RAD23B	ENSG00000119318_2	ENSG00000119318_1	-0.889056	-0.614674	0.359133	0.210694	0	2
ENSG00000119335	SET	ENSG00000119335_1	ENSG00000119335_2	-1.15178	-0.863201	0.355747	0.635498	0.0465207	0
ENSG00000119383	PTPA	ENSG00000119383_3	ENSG00000119383_5	-0.369034	-0.199742	0.286225	0.139394	1	1
ENSG00000119403	PHF19	ENSG00000119403_3	ENSG00000119403_4	-0.644877	-0.489564	1.30921	0.114043	1	1
ENSG00000119408	NEK6	ENSG00000119408_2	ENSG00000119408_1	-0.865888	-0.654637	0.178899	0.0469289	1	1
ENSG00000119431	HDHD3	ENSG00000119431_2	ENSG00000119431_1	-0.465892	-0.333658	0.519231	0.545788	2	2
ENSG00000119471	HSDL2	ENSG00000119471_1	ENSG00000119471_2	-0.903105	-0.882613	0.436236	0.12069	0.243624	0
ENSG00000119537	KDSR	ENSG00000119537_1	ENSG00000119537_4	-0.484175	-0.222234	1.0793	0.459893	0	0
ENSG00000119541	VPS4B	ENSG00000119541_1	ENSG00000119541_2	-0.544931	-0.481001	0.107775	0.171504	0	0
ENSG00000119599	DCAF4	ENSG00000119599_1	ENSG00000119599_2	-0.723826	-0.342598	0.493711	0.059322	0	0
ENSG00000119632	IFI27L2	ENSG00000119632_2	ENSG00000119632_1	-0.761577	-0.389962	0.713919	0.0735294	0	1
ENSG00000119655	NPC2	ENSG00000119655_2	ENSG00000119655_1	-1.07156	-0.851249	4.13753	0.658807	0	0
ENSG00000119673	ACOT2	ENSG00000119673_3	ENSG00000119673_2	-0.399027	-0.282279	0.0996564	0.227799	0	2
ENSG00000119707	RBM25	ENSG00000119707_2	ENSG00000119707_3	-0.130192	0.144763	0.196873	0.383562	0	0
ENSG00000119760	SUPT7L	ENSG00000119760_3	ENSG00000119760_5	-0.486201	-0.424214	0.0762712	0.103586	3	3
ENSG00000119801	YPEL5	ENSG00000119801_2	ENSG00000119801_1	-0.579279	-0.509076	0.149584	0.466216	0	0
ENSG00000119812	FAM98A	ENSG00000119812_1	ENSG00000119812_3	-0.597384	-0.362477	0.0862944	0.414474	1	0
ENSG00000119888	EPCAM	ENSG00000119888_4	ENSG00000119888_1	-1.26554	-0.71314	2.43046	0.21118	0	0
ENSG00000119917	IFIT3	ENSG00000119917_7	ENSG00000119917_3	-0.309391	-0.203596	0.0670391	0.0608696	0	0
ENSG00000119950	MXI1	ENSG00000119950_2	ENSG00000119950_6	-0.673199	-0.162963	0.0597015	0.0113636	1	1
ENSG00000119953	SMNDC1	ENSG00000119953_2	ENSG00000119953_1	-0.90038	-0.733647	2.30031	2.49557	0	0
ENSG00000119986	AVPI1	ENSG00000119986_4	ENSG00000119986_3	-0.392859	-0.333402	0.102273	0.242545	2	2
ENSG00000120063	GNA13	ENSG00000120063_1	ENSG00000120063_3	-0.774054	-0.737768	0.643357	0.301205	0	0
ENSG00000120159	CAAP1	ENSG00000120159_2	ENSG00000120159_1	-0.543262	-0.402395	1.49466	0.0288316	1	1
ENSG00000120306	CYSTM1	ENSG00000120306_1	ENSG00000120306_2	-0.290063	-0.239913	0.621212	0.167864	0	0
ENSG00000120314	WDR55	ENSG00000120314_2	ENSG00000120314_1	-0.70051	-0.616382	0.259475	0.381818	0	0
ENSG00000120370	GORAB	ENSG00000120370_2	ENSG00000120370_1	-0.658566	-0.482725	0.06	0.0498534	0	0.366569
ENSG00000120438	TCP1	ENSG00000120438_1	ENSG00000120438_2	-0.783781	-0.641982	4.03026	0.0661751	0	0
ENSG00000120616	EPC1	ENSG00000120616_3	ENSG00000120616_2	-0.0817481	-0.0364374	0.11478	0.0380435	1.72956	3.40217
ENSG00000120694	HSPH1	ENSG00000120694_3	ENSG00000120694_1	-0.620416	-0.177083	2.19399	0.00821596	0	1
ENSG00000120705	ETF1	ENSG00000120705_2	ENSG00000120705_1	-1.1081	-0.733812	0.0408805	0.101514	0	1.39448
ENSG00000120725	SIL1	ENSG00000120725_5	ENSG00000120725_2	-1.08646	-0.841205	0.106344	0.258442	0	0
ENSG00000120727	PAIP2	ENSG00000120727_2	ENSG00000120727_1	-0.681525	-0.558209	0.00796813	0.220385	0	0
ENSG00000120742	SERP1	ENSG00000120742_3	ENSG00000120742_1	-0.80579	0.00114572	4.23888	0.0542784	0	0
ENSG00000120798	NR2C1	ENSG00000120798_1	ENSG00000120798_2	-0.455455	-0.343404	0.333333	0.57971	0.456876	0
ENSG00000120889	TNFRSF10B	ENSG00000120889_2	ENSG00000120889_3	-0.432601	-0.179932	0.13602	0.00617284	1	1
ENSG00000120896	SORBS3	ENSG00000120896_7	ENSG00000120896_2	-0.677964	-0.259391	0.275	0.431034	1	1
ENSG00000120910	PPP3CC	ENSG00000120910_2	ENSG00000120910_3	-0.723303	-0.403918	0.15257	0.785714	0	0
ENSG00000120942	UBIAD1	ENSG00000120942_3	ENSG00000120942_1	-0.89273	-0.26761	0.142259	0.32243	0	1
ENSG00000120963	ZNF706	ENSG00000120963_3	ENSG00000120963_2	-0.652358	-0.0645388	8.47458	0.140613	0	0
ENSG00000121067	SPOP	ENSG00000121067_2	ENSG00000121067_1	-0.623894	-0.55161	0.219207	0.0138249	1.75992	2.43318
ENSG00000121310	ECHDC2	ENSG00000121310_2	ENSG00000121310_1	-0.516497	-0.270741	0.0613497	0	0	0
ENSG00000121579	NAA50	ENSG00000121579_1	ENSG00000121579_2	-0.318249	-0.181185	0.14728	0.0311419	0	0
ENSG00000121644	DESI2	ENSG00000121644_2	ENSG00000121644_1	-0.279368	-0.232336	0.54691	0.161074	0.936861	1
ENSG00000121680	PEX16	ENSG00000121680_4	ENSG00000121680_3	-1.3148	-0.839634	3.94781	0.0914286	0	0
ENSG00000121864	ZNF639	ENSG00000121864_2	ENSG00000121864_1	-0.249103	-0.0990163	0.0631164	0.420513	3	3
ENSG00000121957	GPSM2	ENSG00000121957_3	ENSG00000121957_1	-0.24982	-0.0471856	0.12605	0.0110092	5	5
ENSG00000122033	MTIF3	ENSG00000122033_2	ENSG00000122033_1	-0.808327	-0.318073	0.879039	0.0618337	1	1
ENSG00000122042	UBL3	ENSG00000122042_1	ENSG00000122042_3	-0.0986991	-0.0591684	0.316176	0	7	5
ENSG00000122359	ANXA11	ENSG00000122359_1	ENSG00000122359_2	-0.953563	-0.717149	1.19512	0.401957	0	0
ENSG00000122390	NAA60	ENSG00000122390_4	ENSG00000122390_2	-0.735575	-0.358049	1.6696	0.18602	0.92511	1
ENSG00000122406	RPL5	ENSG00000122406_1	ENSG00000122406_2	-1.23135	-0.937595	5.95915	0.430375	0	0
ENSG00000122417	ODF2L	ENSG00000122417_1	ENSG00000122417_2	-0.159764	-0.150182	0.340171	0	1	1
ENSG00000122481	RWDD3	ENSG00000122481_2	ENSG00000122481_1	-0.30965	-0.0836163	0.066092	0.247059	2.99425	0
ENSG00000122557	HERPUD2	ENSG00000122557_4	ENSG00000122557_5	-0.638471	-0.431122	0.045045	0.0588235	1	1
ENSG00000122565	CBX3	ENSG00000122565_1	ENSG00000122565_2	-0.882583	-0.822896	1.4787	0.0539484	0.536619	0
ENSG00000122566	HNRNPA2B1	ENSG00000122566_3	ENSG00000122566_2	-0.505478	-0.479118	0.0222471	0.160593	0	37
ENSG00000122591	FAM126A	ENSG00000122591_1	ENSG00000122591_2	-0.591974	-0.570792	0.0909091	0.0304878	2	1.96545
ENSG00000122643	NT5C3A	ENSG00000122643_5	ENSG00000122643_2	-0.984441	-0.746925	6.83436	0.49754	0	0.947109
ENSG00000122644	ARL4A	ENSG00000122644_2	ENSG00000122644_1	-0.193906	-0.0602184	0	0.0979713	1	1
ENSG00000122692	SMU1	ENSG00000122692_2	ENSG00000122692_1	-0.632558	-0.354902	0.0752688	0.0446137	0	0
ENSG00000122783	CYREN	ENSG00000122783_1	ENSG00000122783_2	-0.0990091	-0.0950366	0.257831	0.167488	1	2
ENSG00000122786	CALD1	ENSG00000122786_4	ENSG00000122786_1	-1.02515	-0.335727	0.980435	0.120139	0	0.0107371
ENSG00000122870	BICC1	ENSG00000122870_1	ENSG00000122870_4	-0.430124	0.0732581	0.277117	0.0595918	1	0
ENSG00000122873	CISD1	ENSG00000122873_2	ENSG00000122873_1	-0.640266	-0.593995	0.409524	0.32772	0	0.0147668
ENSG00000123080	CDKN2C	ENSG00000123080_6	ENSG00000123080_3	-0.320783	0.103433	0.258495	0.00308833	2	4
ENSG00000123095	BHLHE41	ENSG00000123095_2	ENSG00000123095_4	-0.428676	0.109061	0.0851064	0.031746	0	0
ENSG00000123096	SSPN	ENSG00000123096_2	ENSG00000123096_1	-0.759059	0.0644731	0.105556	0.169291	0	0
ENSG00000123104	ITPR2	ENSG00000123104_3	ENSG00000123104_10	-0.287425	0.111279	0.611111	0.00518135	1.6634	1.41451
ENSG00000123136	DDX39A	ENSG00000123136_1	ENSG00000123136_2	-1.02227	-0.932096	0.382159	0.0984361	0	0
ENSG00000123154	WDR83	ENSG00000123154_3	ENSG00000123154_2	-1.10517	-0.664093	0.27027	0.229947	0	0
ENSG00000123159	GIPC1	ENSG00000123159_2	ENSG00000123159_1	-0.823623	-0.720088	0.15663	1.15933	2	2
ENSG00000123178	SPRYD7	ENSG00000123178_1	ENSG00000123178_2	-0.588226	-0.584872	0.21645	0.00194553	0	0
ENSG00000123352	SPATS2	ENSG00000123352_5	ENSG00000123352_2	-1.10375	-0.448175	4.97561	0.0226244	2	3
ENSG00000123353	ORMDL2	ENSG00000123353_1	ENSG00000123353_2	-0.822914	-0.743627	0.140881	0.0191257	0	0
ENSG00000123374	CDK2	ENSG00000123374_2	ENSG00000123374_3	-0.281088	-0.23658	0.111111	0.31962	0	0
ENSG00000123427	EEF1AKMT3	ENSG00000123427_2	ENSG00000123427_3	-0.476359	-0.419636	0.113636	1.01042	0	0
ENSG00000123562	MORF4L2	ENSG00000123562_2	ENSG00000123562_1	-0.451106	-0.298057	0.0905413	0.163326	1.00678	0
ENSG00000123600	METTL8	ENSG00000123600_1	ENSG00000123600_3	-0.807885	-0.424846	0.201646	0.621673	1	1
ENSG00000123609	NMI	ENSG00000123609_2	ENSG00000123609_1	-1.13919	-0.582757	0.261479	0.31929	0	1.76053
ENSG00000123684	LPGAT1	ENSG00000123684_4	ENSG00000123684_3	-0.578961	-0.00384074	1.26316	0.0864198	0	0
ENSG00000123739	PLA2G12A	ENSG00000123739_2	ENSG00000123739_1	-0.492155	-0.317666	0.410256	0.0887656	1	1
ENSG00000123810	B9D2	ENSG00000123810_3	ENSG00000123810_2	-0.417972	-0.387074	0.118243	0.104294	1	1
ENSG00000123815	COQ8B	ENSG00000123815_1	ENSG00000123815_3	-0.686863	-0.441247	1.01124	0.0368852	0	0
ENSG00000123892	RAB38	ENSG00000123892_1	ENSG00000123892_2	-0.962153	-0.769616	1.20696	0.408333	0	0
ENSG00000123992	DNPEP	ENSG00000123992_2	ENSG00000123992_1	-1.01126	-0.76484	0.0186047	0.116648	0	0.748584
ENSG00000124171	PARD6B	ENSG00000124171_4	ENSG00000124171_1	-0.0851874	-0.0617107	0.20155	1.56776	0	0
ENSG00000124198	ARFGEF2	ENSG00000124198_3	ENSG00000124198_1	-0.247199	-0.0647746	0.0510204	0.173759	0	0.98227
ENSG00000124214	STAU1	ENSG00000124214_3	ENSG00000124214_1	-1.03255	-0.55408	3.23297	0.178571	1	1
ENSG00000124357	NAGK	ENSG00000124357_2	ENSG00000124357_4	-0.881009	-0.792646	0.021645	0.011919	0	0
ENSG00000124508	BTN2A2	ENSG00000124508_1	ENSG00000124508_3	-0.205663	-0.157082	0.405128	3.18462	1	1
ENSG00000124535	WRNIP1	ENSG00000124535_2	ENSG00000124535_1	-0.881681	-0.563313	0.783002	0.0813253	0.079566	1
ENSG00000124570	SERPINB6	ENSG00000124570_2	ENSG00000124570_1	-1.33991	-0.972382	3.19953	0.277108	0	0
ENSG00000124588	NQO2	ENSG00000124588_2	ENSG00000124588_1	-0.582129	-0.53953	0.126761	0.14433	0	0
ENSG00000124596	OARD1	ENSG00000124596_3	ENSG00000124596_2	-0.513808	-0.255478	1.66807	0.440945	0	1
ENSG00000124641	MED20	ENSG00000124641_2	ENSG00000124641_1	-0.79194	-0.257487	0.646018	0.192412	0	0
ENSG00000124733	MEA1	ENSG00000124733_1	ENSG00000124733_2	-0.575779	-0.454825	0.0847176	0.12963	0.00142383	0.850168
ENSG00000124767	GLO1	ENSG00000124767_2	ENSG00000124767_1	-0.845832	-0.690285	0.0482315	0.32893	0	0
ENSG00000124786	SLC35B3	ENSG00000124786_1	ENSG00000124786_2	-0.366821	-0.341159	0.00706714	0.190556	4	4
ENSG00000124795	DEK	ENSG00000124795_1	ENSG00000124795_2	-0.683031	-0.416955	0.833319	0.733209	0	1
ENSG00000124813	RUNX2	ENSG00000124813_11	ENSG00000124813_10	-0.817514	-0.724013	0.326996	0.0172414	0	0
ENSG00000124831	LRRFIP1	ENSG00000124831_2	ENSG00000124831_3	-0.638044	-0.56195	0.816304	0.391676	0	0
ENSG00000125170	DOK4	ENSG00000125170_1	ENSG00000125170_3	-0.35403	-0.350913	0.269841	0.268657	2	1
ENSG00000125247	TMTC4	ENSG00000125247_3	ENSG00000125247_2	-0.472508	-0.30682	0.701911	0.188976	5.99108	4
ENSG00000125304	TM9SF2	ENSG00000125304_5	ENSG00000125304_4	-0.80861	-0.103672	1.82437	0.161535	0	0
ENSG00000125354	SEPTIN6	ENSG00000125354_1	ENSG00000125354_2	-1.24913	-1.23257	3.07872	1.44	0	0
ENSG00000125375	DMAC2L	ENSG00000125375_2	ENSG00000125375_1	-1.10117	-0.2607	8.2	0.0448549	1	1
ENSG00000125457	MIF4GD	ENSG00000125457_3	ENSG00000125457_1	-0.840387	-0.698221	0.131329	0.455556	0	0.355556
ENSG00000125458	NT5C	ENSG00000125458_2	ENSG00000125458_1	-0.87597	-0.841639	1.02525	0.636629	0	0
ENSG00000125505	MBOAT7	ENSG00000125505_2	ENSG00000125505_1	-0.920176	-0.568726	0.374535	0.691934	0	0
ENSG00000125520	SLC2A4RG	ENSG00000125520_1	ENSG00000125520_3	-0.558766	-0.202257	0.18311	0.328395	0	2
ENSG00000125611	CHCHD5	ENSG00000125611_2	ENSG00000125611_1	-0.458568	-0.152326	1.09188	0.0591017	0.0252795	1.2766
ENSG00000125651	GTF2F1	ENSG00000125651_3	ENSG00000125651_2	-1.17074	-0.463132	3.70354	0.0503876	0	0
ENSG00000125656	CLPP	ENSG00000125656_3	ENSG00000125656_2	-0.979712	-0.515873	0.353383	0.20438	1	1.65328
ENSG00000125726	CD70	ENSG00000125726_2	ENSG00000125726_1	-0.64651	-0.330093	1.36553	0.393448	0	0
ENSG00000125734	GPR108	ENSG00000125734_2	ENSG00000125734_3	-0.284658	-0.225678	0.26506	0.615942	2	4.76449
ENSG00000125753	VASP	ENSG00000125753_2	ENSG00000125753_1	-0.809689	-0.805505	0.0103627	0.014068	1	1.90035
ENSG00000125772	GPCPD1	ENSG00000125772_2	ENSG00000125772_1	-0.434642	-0.241385	0.0900735	0.168498	0	0
ENSG00000125779	PANK2	ENSG00000125779_2	ENSG00000125779_3	-0.725043	-0.539825	0.271313	2.38037	5	4
ENSG00000125821	DTD1	ENSG00000125821_3	ENSG00000125821_2	-0.916049	-0.859428	0.383721	0.18799	0	0
ENSG00000125826	RBCK1	ENSG00000125826_3	ENSG00000125826_2	-0.60553	-0.314838	1.59816	3.08826	2	2.88001
ENSG00000125827	TMX4	ENSG00000125827_3	ENSG00000125827_2	-1.0997	-0.439546	1.27467	0.0207156	0	0
ENSG00000125844	RRBP1	ENSG00000125844_1	ENSG00000125844_2	0.161866	0.166696	0.0382893	0.0922306	0.049485	0
ENSG00000125848	FLRT3	ENSG00000125848_3	ENSG00000125848_2	-0.0728369	-0.0267784	0.596386	0	4	4.99355
ENSG00000125872	LRRN4	ENSG00000125872_2	ENSG00000125872_1	-0.743146	-0.257221	0.352838	0.212707	0.570306	2
ENSG00000125912	NCLN	ENSG00000125912_2	ENSG00000125912_1	-1.26849	-1.06555	0.16092	0.0610407	0	0.83489
ENSG00000125966	MMP24	ENSG00000125966_3	ENSG00000125966_1	-0.981095	-0.380644	0.0390625	0.831169	0	2
ENSG00000125970	RALY	ENSG00000125970_5	ENSG00000125970_1	-1.00863	-0.362513	1.7323	0.127222	0	1
ENSG00000126070	AGO3	ENSG00000126070_2	ENSG00000126070_1	-0.427956	-0.186014	0.0941176	0.234375	2	1
ENSG00000126088	UROD	ENSG00000126088_2	ENSG00000126088_1	-0.691243	-0.294165	0.0191777	0.121242	0	0.208417
ENSG00000126456	IRF3	ENSG00000126456_1	ENSG00000126456_2	-0.586549	-0.203047	0.549133	0.917241	1	0.162759
ENSG00000126522	ASL	ENSG00000126522_1	ENSG00000126522_3	-0.943848	-0.768806	0.0660592	0.0222635	0	0.0667904
ENSG00000126524	SBDS	ENSG00000126524_3	ENSG00000126524_1	-0.808811	-0.495152	0.0815047	0.211161	0	0
ENSG00000126790	L3HYPDH	ENSG00000126790_3	ENSG00000126790_4	-0.845103	-0.476074	0.917749	0.239669	0	3
ENSG00000126858	RHOT1	ENSG00000126858_2	ENSG00000126858_1	-0.592268	-0.551922	0.139665	0.728836	0	0
ENSG00000126860	EVI2A	ENSG00000126860_2	ENSG00000126860_1	-1.1151	-0.428884	4.78903	0.352113	0	0.0352113
ENSG00000126878	AIF1L	ENSG00000126878_1	ENSG00000126878_4	-0.442887	0.0126605	0.651741	0.112078	0	2
ENSG00000126903	SLC10A3	ENSG00000126903_1	ENSG00000126903_2	-0.3038	-0.296352	0.2301	0.0188679	2	2
ENSG00000126934	MAP2K2	ENSG00000126934_2	ENSG00000126934_1	-1.02368	-0.692957	3.17804	0.86014	1	1
ENSG00000127022	CANX	ENSG00000127022_2	ENSG00000127022_1	-0.945183	-0.72014	2.0819	0.971596	0	0
ENSG00000127184	COX7C	ENSG00000127184_3	ENSG00000127184_2	-0.330977	-0.239692	1.33511	0.109749	0	0
ENSG00000127220	ABHD8	ENSG00000127220_3	ENSG00000127220_1	-0.7981	-0.404075	0.726415	0.121533	0.867925	2.61011
ENSG00000127325	BEST3	ENSG00000127325_4	ENSG00000127325_1	-0.210379	-0.172396	0.209581	0.206522	1.79042	2
ENSG00000127399	LRRC61	ENSG00000127399_2	ENSG00000127399_3	-0.229233	-0.18979	0.0376884	0.172272	7.02513	2
ENSG00000127452	FBXL12	ENSG00000127452_2	ENSG00000127452_1	-0.36487	-0.225129	0.0122616	0.34626	1.99728	0
ENSG00000127483	HP1BP3	ENSG00000127483_1	ENSG00000127483_2	-0.753262	-0.292953	0.0532838	0.249754	0	1
ENSG00000127616	SMARCA4	ENSG00000127616_1	ENSG00000127616_2	-0.476337	-0.314884	0.00109769	0.731876	0	0
ENSG00000127804	METTL16	ENSG00000127804_1	ENSG00000127804_2	-0.256261	-0.059636	0.273364	0.130841	1.13318	1
ENSG00000127863	TNFRSF19	ENSG00000127863_1	ENSG00000127863_4	-0.507301	-0.192428	0.0512821	0.247619	0.969231	1.8127
ENSG00000127870	RNF6	ENSG00000127870_2	ENSG00000127870_1	-0.457755	-0.129918	0.453995	0.142857	3	3
ENSG00000127920	GNG11	ENSG00000127920_1	ENSG00000127920_2	-0.581874	-0.371058	0.46173	0.258745	0	0
ENSG00000127952	STYXL1	ENSG00000127952_4	ENSG00000127952_1	-0.81347	-0.690749	1.55352	0.213426	0	0
ENSG00000128050	PAICS	ENSG00000128050_2	ENSG00000128050_1	-0.89402	-0.706197	1.40531	0.816619	0	0
ENSG00000128242	GAL3ST1	ENSG00000128242_4	ENSG00000128242_3	-0.692313	-0.491112	1.22865	0.366766	0	0
ENSG00000128245	YWHAH	ENSG00000128245_1	ENSG00000128245_2	-0.61775	-0.38828	2.09746	0.150246	0	0
ENSG00000128274	A4GALT	ENSG00000128274_2	ENSG00000128274_1	-0.326453	-0.253921	0.901587	0.441296	2	2
ENSG00000128283	CDC42EP1	ENSG00000128283_1	ENSG00000128283_2	-0.319917	-0.289012	0.324425	0.142828	2	2
ENSG00000128311	TST	ENSG00000128311_1	ENSG00000128311_2	-1.30779	-1.18727	1.27339	0.0536913	0	0
ENSG00000128335	APOL2	ENSG00000128335_1	ENSG00000128335_2	-0.596266	-0.354406	0.49569	0.175525	1.03233	0.981459
ENSG00000128487	SPECC1	ENSG00000128487_2	ENSG00000128487_1	-0.448384	-0.238921	3.67067	0.00651466	0	0.185668
ENSG00000128563	PRKRIP1	ENSG00000128563_1	ENSG00000128563_3	-0.491772	-0.0718547	0.176991	0.323671	1.78761	0
ENSG00000128590	DNAJB9	ENSG00000128590_2	ENSG00000128590_1	-0.729727	-0.542206	0.097561	0.661383	0	0.00864553
ENSG00000128595	CALU	ENSG00000128595_1	ENSG00000128595_2	-0.728076	-0.568589	0.0809162	0.15222	0.00426945	0
ENSG00000128656	CHN1	ENSG00000128656_2	ENSG00000128656_1	-0.646892	-0.494036	2.48023	0.0991304	1.9774	2.99826
ENSG00000128699	ORMDL1	ENSG00000128699_2	ENSG00000128699_1	-0.456318	-0.365803	0.847291	0.175476	17	2
ENSG00000128739	SNRPN	ENSG00000128739_1	ENSG00000128739_2	-0.53893	-0.516465	0.0357143	0.0094162	1.47143	1.98996
ENSG00000128791	TWSG1	ENSG00000128791_3	ENSG00000128791_2	-0.632197	-0.443552	0.207595	0.138283	1	1
ENSG00000128849	CGNL1	ENSG00000128849_4	ENSG00000128849_3	0.00164962	0.182037	0.142254	0.24409	4.00423	0
ENSG00000128951	DUT	ENSG00000128951_2	ENSG00000128951_1	-0.675291	-0.492388	0.662184	0.563592	0	0.159679
ENSG00000128989	ARPP19	ENSG00000128989_1	ENSG00000128989_2	-0.537756	-0.198481	0.0803571	0.351025	0	0
ENSG00000129055	ANAPC13	ENSG00000129055_1	ENSG00000129055_3	-0.346633	-0.168457	0.011061	0.071161	0	0.0337079
ENSG00000129071	MBD4	ENSG00000129071_2	ENSG00000129071_1	-0.658935	-0.300498	0.444234	0.153846	0	0.962963
ENSG00000129083	COPB1	ENSG00000129083_1	ENSG00000129083_2	-0.181685	0.10316	0.982928	0.160939	0	0
ENSG00000129116	PALLD	ENSG00000129116_1	ENSG00000129116_2	-0.554356	-0.527019	0.401235	1.0588	0	0
ENSG00000129187	DCTD	ENSG00000129187_2	ENSG00000129187_1	-0.751129	-0.504871	2.44732	3.15403	0	0
ENSG00000129195	PIMREG	ENSG00000129195_2	ENSG00000129195_1	-1.03535	-0.687315	0.066365	0.0899796	0	0
ENSG00000129226	CD68	ENSG00000129226_1	ENSG00000129226_2	-1.4645	-1.41644	2.91297	0.0461255	0	0
ENSG00000129351	ILF3	ENSG00000129351_1	ENSG00000129351_2	-0.700416	-0.52513	0.755108	3.6084	0	0
ENSG00000129355	CDKN2D	ENSG00000129355_4	ENSG00000129355_5	-0.377515	-0.315578	0.686747	0.208333	0	0
ENSG00000129474	AJUBA	ENSG00000129474_4	ENSG00000129474_7	-0.460281	-0.213244	0.134021	0.0243902	2	3
ENSG00000129480	DTD2	ENSG00000129480_2	ENSG00000129480_3	-0.378292	-0.237247	0.177914	0.0289855	0.576687	1.88406
ENSG00000129559	NEDD8	ENSG00000129559_1	ENSG00000129559_2	-0.250889	-0.239546	0.205649	0.034642	0	0
ENSG00000129625	REEP5	ENSG00000129625_2	ENSG00000129625_1	-0.819183	-0.650157	0.224745	0.0272727	0	0
ENSG00000129636	ITFG1	ENSG00000129636_2	ENSG00000129636_1	-0.830574	-0.254687	0.0291667	0.170163	0	3
ENSG00000129657	SEC14L1	ENSG00000129657_3	ENSG00000129657_2	-0.850266	-0.653397	1.8457	0.830508	3	3
ENSG00000129968	ABHD17A	ENSG00000129968_2	ENSG00000129968_1	-0.287652	-0.285302	0.0327983	0.145654	1.99442	2
ENSG00000130147	SH3BP4	ENSG00000130147_1	ENSG00000130147_3	-0.160003	-0.0180364	0.363636	0.0793651	3	4
ENSG00000130165	ELOF1	ENSG00000130165_1	ENSG00000130165_2	-0.386405	-0.376826	0.270101	0.359541	0.00152062	0
ENSG00000130177	CDC16	ENSG00000130177_3	ENSG00000130177_1	-0.552144	-0.404133	0.0321637	0.0870787	0	0
ENSG00000130193	THEM6	ENSG00000130193_2	ENSG00000130193_1	-0.807548	-0.737567	0.158279	2.13043	0	0
ENSG00000130202	NECTIN2	ENSG00000130202_1	ENSG00000130202_2	-0.223586	-0.181765	0.0663058	0.0378378	0	0
ENSG00000130227	XPO7	ENSG00000130227_1	ENSG00000130227_2	-0.612388	-0.509368	0.0379747	0.0215827	2	1.91007
ENSG00000130305	NSUN5	ENSG00000130305_1	ENSG00000130305_2	-1.0672	-0.727874	0.422018	0.103108	0	7.93192
ENSG00000130340	SNX9	ENSG00000130340_2	ENSG00000130340_1	-0.733305	-0.694846	0.210843	0.0386119	0	0
ENSG00000130348	QRSL1	ENSG00000130348_1	ENSG00000130348_2	-0.89367	-0.214634	0.103405	0.104651	1	0.366279
ENSG00000130429	ARPC1B	ENSG00000130429_1	ENSG00000130429_2	-0.967003	-0.841553	0.26557	0.0842003	0	0
ENSG00000130511	SSBP4	ENSG00000130511_1	ENSG00000130511_2	-0.463819	-0.304268	0.772059	0.0311891	2	2
ENSG00000130520	LSM4	ENSG00000130520_2	ENSG00000130520_1	-0.534692	-0.447803	0.0606248	0.291903	0	0
ENSG00000130522	JUND	ENSG00000130522_2	ENSG00000130522_1	-0.638238	-0.218447	0.287582	0	0.339869	0
ENSG00000130545	CRB3	ENSG00000130545_2	ENSG00000130545_1	-0.321716	-0.242944	0.481434	0.102902	1.38988	1
ENSG00000130560	UBAC1	ENSG00000130560_2	ENSG00000130560_1	-0.704064	-0.476689	1.1935	0.296741	0	0
ENSG00000130638	ATXN10	ENSG00000130638_2	ENSG00000130638_1	-1.12092	-0.786279	0.970011	0.982147	0	0
ENSG00000130640	TUBGCP2	ENSG00000130640_2	ENSG00000130640_1	-1.00853	-0.865323	0.107156	0.956938	1	1
ENSG00000130707	ASS1	ENSG00000130707_2	ENSG00000130707_1	-1.47602	-0.736206	1.88135	0.463576	0	0.989404
ENSG00000130720	FIBCD1	ENSG00000130720_2	ENSG00000130720_1	0.0121961	0.0247596	0.0671141	0.18591	0	0.616438
ENSG00000130725	UBE2M	ENSG00000130725_1	ENSG00000130725_6	-0.771402	-0.0628629	0	0.00865801	1	1
ENSG00000130779	CLIP1	ENSG00000130779_2	ENSG00000130779_1	-0.190189	-0.0130949	0.554802	0.372414	1	1
ENSG00000130803	ZNF317	ENSG00000130803_2	ENSG00000130803_1	-0.318994	-0.231585	0.245509	0.101562	3	3
ENSG00000131016	AKAP12	ENSG00000131016_3	ENSG00000131016_2	0.0553859	0.140803	0.492103	0.797279	0.390136	0
ENSG00000131080	EDA2R	ENSG00000131080_4	ENSG00000131080_3	-0.489331	-0.257337	0.135965	0.0186047	0	0.92093
ENSG00000131100	ATP6V1E1	ENSG00000131100_2	ENSG00000131100_1	-0.938401	-0.583006	1.1368	0.0528867	0	0.00866755
ENSG00000131148	EMC8	ENSG00000131148_2	ENSG00000131148_1	-0.414624	-0.288302	0.968051	0.3826	0	0.0212556
ENSG00000131374	TBC1D5	ENSG00000131374_1	ENSG00000131374_2	-0.505976	-0.270895	1.9	0.145251	1	1
ENSG00000131446	MGAT1	ENSG00000131446_3	ENSG00000131446_1	-0.493643	-0.0819669	0.109403	0.025641	1	8
ENSG00000131473	ACLY	ENSG00000131473_2	ENSG00000131473_1	-0.333642	-0.281979	0.0732984	0.109223	0	0.0716019
ENSG00000131495	NDUFA2	ENSG00000131495_2	ENSG00000131495_1	-0.576387	-0.502361	0.0845216	0.14619	0	0.18507
ENSG00000131503	ANKHD1	ENSG00000131503_2	ENSG00000131503_1	-0.166901	-0.0527042	1.72867	0.0170623	0	0
ENSG00000131508	UBE2D2	ENSG00000131508_3	ENSG00000131508_2	-0.403622	-0.294603	0.0322997	0.550781	1	1
ENSG00000131669	NINJ1	ENSG00000131669_1	ENSG00000131669_2	-0.493227	-0.420026	0.0165837	0.0386207	0	0
ENSG00000131732	ZCCHC9	ENSG00000131732_1	ENSG00000131732_2	-0.401845	-0.374713	0.197802	0.153453	1.59341	2
ENSG00000131748	STARD3	ENSG00000131748_2	ENSG00000131748_1	-0.666929	-0.51512	1.40321	0.132743	1	1
ENSG00000131788	PIAS3	ENSG00000131788_4	ENSG00000131788_1	-0.531283	-0.377591	0.216783	0.171021	0.923077	0
ENSG00000131791	PRKAB2	ENSG00000131791_2	ENSG00000131791_1	-0.644894	0.00695547	0.123552	0.284314	0	0
ENSG00000131844	MCCC2	ENSG00000131844_3	ENSG00000131844_4	-0.622475	-0.360331	0.121447	0.00423729	0	0
ENSG00000131931	THAP1	ENSG00000131931_2	ENSG00000131931_3	-0.677168	0.206536	0.345902	0.196507	1.87377	2
ENSG00000131943	C19orf12	ENSG00000131943_3	ENSG00000131943_1	-0.264459	-0.072361	0.0875	0.0978793	0	0
ENSG00000132002	DNAJB1	ENSG00000132002_2	ENSG00000132002_1	-1.16156	-0.980891	0.0181462	0.352653	0	0
ENSG00000132128	LRRC41	ENSG00000132128_5	ENSG00000132128_2	-1.25866	-0.443574	1.54494	0.0336649	0	0
ENSG00000132170	PPARG	ENSG00000132170_2	ENSG00000132170_1	-0.762072	-0.310639	0.040625	0.71521	1	1
ENSG00000132305	IMMT	ENSG00000132305_1	ENSG00000132305_2	-0.81237	-0.612021	0.26412	0.291387	0	0
ENSG00000132334	PTPRE	ENSG00000132334_2	ENSG00000132334_3	-0.629265	-0.331725	0.013986	1.18966	1	1
ENSG00000132376	INPP5K	ENSG00000132376_1	ENSG00000132376_3	-0.663078	-0.592203	0.415638	0.117117	0	0
ENSG00000132388	UBE2G1	ENSG00000132388_3	ENSG00000132388_1	-0.147314	-0.00989376	1.9676	0.110429	0	0
ENSG00000132432	SEC61G	ENSG00000132432_2	ENSG00000132432_1	-0.279445	-0.254475	0.27934	0.325434	0	0
ENSG00000132507	EIF5A	ENSG00000132507_2	ENSG00000132507_1	-0.490584	-0.218965	0.0439881	0.0858078	0	0
ENSG00000132603	NIP7	ENSG00000132603_1	ENSG00000132603_2	-0.780102	-0.405569	0.83312	0.0529801	0.00512689	0
ENSG00000132635	PCED1A	ENSG00000132635_3	ENSG00000132635_2	-0.2617	-0.205674	0.547445	0.0840336	3	3
ENSG00000132646	PCNA	ENSG00000132646_2	ENSG00000132646_1	-0.413975	-0.246176	0.235835	0.0374071	0	0
ENSG00000132661	NXT1	ENSG00000132661_2	ENSG00000132661_1	-0.140618	-0.0561362	0.155405	0.117139	0	0.0448043
ENSG00000132669	RIN2	ENSG00000132669_9	ENSG00000132669_5	-0.66334	0.10254	0.0974026	0	0.961039	1
ENSG00000132716	DCAF8	ENSG00000132716_1	ENSG00000132716_2	-0.358125	-0.303546	0.69958	0.0220067	0	1
ENSG00000132781	MUTYH	ENSG00000132781_5	ENSG00000132781_1	-0.931583	-0.312334	6.64629	0.28125	0	2
ENSG00000132823	OSER1	ENSG00000132823_2	ENSG00000132823_1	-0.65781	-0.623947	0.541991	0.405797	0	0
ENSG00000132825	PPP1R3D	ENSG00000132825_1	ENSG00000132825_2	-0.548349	-0.482373	0.421429	1.46089	0	0
ENSG00000132846	ZBED3	ENSG00000132846_2	ENSG00000132846_1	-0.142932	0.03712	2.74046	0.174603	3	3
ENSG00000132849	PATJ	ENSG00000132849_1	ENSG00000132849_2	-0.143681	0.0055045	0.15547	0.29902	0	0
ENSG00000133027	PEMT	ENSG00000133027_2	ENSG00000133027_1	-0.671097	-0.619568	0.253012	0.363158	0.301205	0.00760234
ENSG00000133065	SLC41A1	ENSG00000133065_1	ENSG00000133065_2	-0.728176	0.126639	1.47735	0.282407	2	4
ENSG00000133083	DCLK1	ENSG00000133083_3	ENSG00000133083_7	-0.955622	-0.496066	0.157576	0.0590278	1	1.8125
ENSG00000133104	SPART	ENSG00000133104_4	ENSG00000133104_2	-0.639606	-0.297986	0.166276	0.53252	0	0
ENSG00000133131	MORC4	ENSG00000133131_7	ENSG00000133131_2	-0.496143	-0.149091	0.247191	0.0228659	0	0
ENSG00000133226	SRRM1	ENSG00000133226_1	ENSG00000133226_2	-0.40847	-0.297118	0.109696	0.0729592	0	0
ENSG00000133313	CNDP2	ENSG00000133313_3	ENSG00000133313_1	-0.758638	-0.354598	1.56119	0.120064	0	0.00536001
ENSG00000133315	MACROD1	ENSG00000133315_1	ENSG00000133315_3	-1.01999	-0.774029	0.423077	0.0224719	0	0
ENSG00000133321	PLAAT4	ENSG00000133321_1	ENSG00000133321_2	-0.929642	-0.855012	2.12176	0.047619	0	0
ENSG00000133466	C1QTNF6	ENSG00000133466_2	ENSG00000133466_3	-0.774346	-0.525838	4.43358	0.0110497	1	0.977901
ENSG00000133597	ADCK2	ENSG00000133597_1	ENSG00000133597_2	-0.49379	-0.447678	0.580139	3.7971	1	1
ENSG00000133606	MKRN1	ENSG00000133606_2	ENSG00000133606_1	-0.646246	-0.162673	0.219112	0.00316456	0	1
ENSG00000133641	C12orf29	ENSG00000133641_2	ENSG00000133641_1	-0.367682	-0.359241	0.0565517	0.116114	0	0
ENSG00000133706	LARS1	ENSG00000133706_1	ENSG00000133706_2	-0.101869	0.193596	0.0982274	0.155	0.405757	0
ENSG00000133818	RRAS2	ENSG00000133818_1	ENSG00000133818_2	-0.317011	-0.283834	0.885309	0.109831	0	0
ENSG00000133872	SARAF	ENSG00000133872_1	ENSG00000133872_2	-1.00213	-0.895106	0.636019	0.0436836	0	0
ENSG00000134046	MBD2	ENSG00000134046_3	ENSG00000134046_1	-0.772536	-0.637578	0.0930233	0.2	0	0.0666667
ENSG00000134058	CDK7	ENSG00000134058_3	ENSG00000134058_1	-1.26462	-0.348453	5.52469	0.03125	3	3
ENSG00000134152	KATNBL1	ENSG00000134152_2	ENSG00000134152_1	-0.82103	-0.434437	0.405702	0.241218	1	1.96604
ENSG00000134222	PSRC1	ENSG00000134222_1	ENSG00000134222_2	-0.659411	-0.550815	1.03648	0.475	0	0
ENSG00000134245	WNT2B	ENSG00000134245_5	ENSG00000134245_6	-0.288744	-0.168427	0.464646	0.0532787	1.55556	1
ENSG00000134265	NAPG	ENSG00000134265_2	ENSG00000134265_3	-0.985294	-0.837378	0.674576	0.407098	0	0
ENSG00000134278	SPIRE1	ENSG00000134278_2	ENSG00000134278_1	-0.791803	-0.419339	1.72152	0.141104	1	1
ENSG00000134308	YWHAQ	ENSG00000134308_2	ENSG00000134308_1	-1.25644	-0.776104	1.23865	0.114096	0	0
ENSG00000134352	IL6ST	ENSG00000134352_3	ENSG00000134352_1	-0.222149	-0.0164845	0.0965251	0.140133	2	2
ENSG00000134371	CDC73	ENSG00000134371_4	ENSG00000134371_2	-0.840919	-0.477741	0.0405759	0.134158	0	0
ENSG00000134470	IL15RA	ENSG00000134470_2	ENSG00000134470_3	-1.03459	-0.770692	0.988571	0.0528455	0	0
ENSG00000134548	SPX	ENSG00000134548_3	ENSG00000134548_2	-0.585023	-0.0837133	0.0257143	0.224497	0	1.90208
ENSG00000134574	DDB2	ENSG00000134574_3	ENSG00000134574_2	-0.946351	-0.678804	0.947077	0.166185	0.560032	1.48988
ENSG00000134590	RTL8C	ENSG00000134590_1	ENSG00000134590_2	-0.468993	-0.424054	0.516348	0.206264	0	0
ENSG00000134684	YARS1	ENSG00000134684_2	ENSG00000134684_1	-1.06136	-0.890573	0.0769231	0.271436	0	0.54329
ENSG00000134690	CDCA8	ENSG00000134690_2	ENSG00000134690_1	-0.906903	-0.475603	0.768302	0.142857	0	0.00402414
ENSG00000134697	GNL2	ENSG00000134697_2	ENSG00000134697_1	-0.690726	-0.444497	0.292191	0.0512383	0	0
ENSG00000134717	BTF3L4	ENSG00000134717_2	ENSG00000134717_1	-0.827273	-0.528866	0.671153	0.0935412	0	1.01225
ENSG00000134744	TUT4	ENSG00000134744_2	ENSG00000134744_3	-0.398658	-0.0787837	3.75926	0.310618	2	1.99842
ENSG00000134758	RNF138	ENSG00000134758_3	ENSG00000134758_1	-0.832975	-0.0384641	1.2508	0.682119	0.96463	3
ENSG00000134779	TPGS2	ENSG00000134779_2	ENSG00000134779_1	-1.1331	-0.266279	0.59275	0.344943	0	2
ENSG00000134815	DHX34	ENSG00000134815_1	ENSG00000134815_2	-0.625261	-0.518213	0.076555	0.262108	4.00957	4
ENSG00000134851	TMEM165	ENSG00000134851_1	ENSG00000134851_2	-0.718586	-0.712911	0.0568783	0.157856	1.0119	1
ENSG00000134871	COL4A2	ENSG00000134871_2	ENSG00000134871_1	0.0369076	0.266811	0.0165726	0.00315568	1	1
ENSG00000134882	UBAC2	ENSG00000134882_1	ENSG00000134882_2	-0.65242	-0.638788	0.139276	0.840726	0.103064	0
ENSG00000134897	BIVM	ENSG00000134897_4	ENSG00000134897_1	-0.402625	0.0352799	0.0769231	0.0343511	3	11.1718
ENSG00000134901	POGLUT2	ENSG00000134901_1	ENSG00000134901_2	-0.56459	-0.126972	0.31	0.0556369	0.600769	0
ENSG00000134910	STT3A	ENSG00000134910_1	ENSG00000134910_2	-0.549586	-0.475815	0.146169	0.0438356	2	1.01644
ENSG00000134970	TMED7	ENSG00000134970_2	ENSG00000134970_1	-0.654417	-0.141732	2.69025	0.247573	0	0
ENSG00000134986	NREP	ENSG00000134986_4	ENSG00000134986_2	-0.509944	0.0780738	9.44118	0.300493	1	0
ENSG00000135002	RFK	ENSG00000135002_3	ENSG00000135002_1	-0.253246	0.0830679	0.83871	0.0472973	0	0
ENSG00000135018	UBQLN1	ENSG00000135018_2	ENSG00000135018_1	-0.717334	-0.337707	0.0736842	0.0034965	0	0.879953
ENSG00000135046	ANXA1	ENSG00000135046_1	ENSG00000135046_2	-0.869828	-0.564555	0.163492	0.223158	0.330159	0
ENSG00000135047	CTSL	ENSG00000135047_2	ENSG00000135047_1	-0.509919	-0.383018	0.122207	0.132469	0	0
ENSG00000135185	TMEM243	ENSG00000135185_3	ENSG00000135185_1	-0.21125	0.0395799	1.04103	0.229572	2.78718	4
ENSG00000135220	UGT2A3	ENSG00000135220_3	ENSG00000135220_9	-0.373989	-0.121117	0.176707	0	0	5.3956
ENSG00000135241	PNPLA8	ENSG00000135241_1	ENSG00000135241_2	-0.309413	-0.229496	0.102345	0.0772059	5.9936	5
ENSG00000135245	HILPDA	ENSG00000135245_3	ENSG00000135245_2	-0.154194	0.00313761	0.168	0.0831721	0	0
ENSG00000135250	SRPK2	ENSG00000135250_1	ENSG00000135250_4	-0.723511	-0.507697	0.164516	1.05806	0	0.629032
ENSG00000135272	MDFIC	ENSG00000135272_5	ENSG00000135272_1	-0.292263	0.0231224	0.0568182	0.115385	2	2
ENSG00000135316	SYNCRIP	ENSG00000135316_3	ENSG00000135316_1	-0.506531	-0.169494	0.589422	0.176568	0	0
ENSG00000135334	AKIRIN2	ENSG00000135334_2	ENSG00000135334_1	-0.367454	-0.129709	0.106115	0.0404624	0	0
ENSG00000135387	CAPRIN1	ENSG00000135387_2	ENSG00000135387_3	-0.829069	-0.407833	2.76998	0.931313	0	0
ENSG00000135441	BLOC1S1	ENSG00000135441_1	ENSG00000135441_2	-0.524174	-0.133467	0.256108	0.530378	2.91004	1.85222
ENSG00000135446	CDK4	ENSG00000135446_4	ENSG00000135446_2	-0.584882	-0.430864	0.834486	0.387483	1.76923	3
ENSG00000135469	COQ10A	ENSG00000135469_1	ENSG00000135469_3	-0.684938	-0.301861	2.28216	0.0538922	0.705394	0
ENSG00000135480	KRT7	ENSG00000135480_2	ENSG00000135480_1	-0.323016	-0.0439219	1.28214	0	1	2
ENSG00000135535	CD164	ENSG00000135535_3	ENSG00000135535_1	-0.84065	-0.563206	0.903208	0.132593	0	0
ENSG00000135541	AHI1	ENSG00000135541_1	ENSG00000135541_3	-0.322124	-0.228853	0.117143	0.0483871	2	2
ENSG00000135679	MDM2	ENSG00000135679_4	ENSG00000135679_2	-0.0410764	0.0806593	0.142415	0.0630048	0	2
ENSG00000135720	DYNC1LI2	ENSG00000135720_2	ENSG00000135720_1	-0.76201	-0.675566	0.078317	0.06	0	0
ENSG00000135766	EGLN1	ENSG00000135766_1	ENSG00000135766_2	-0.29936	-0.232908	0.0293073	0.10119	2.9556	2
ENSG00000135842	NIBAN1	ENSG00000135842_2	ENSG00000135842_1	-0.211093	0.0240971	0.69155	0.689335	0	0
ENSG00000135899	SP110	ENSG00000135899_1	ENSG00000135899_2	-0.656381	-0.600145	1.0319	0.338346	0	0
ENSG00000135926	TMBIM1	ENSG00000135926_3	ENSG00000135926_1	-1.14399	-0.744041	0.0327613	0.310881	0	0
ENSG00000136045	PWP1	ENSG00000136045_1	ENSG00000136045_3	-0.813189	-0.715906	0.38183	0.471698	1.16787	0
ENSG00000136048	DRAM1	ENSG00000136048_6	ENSG00000136048_1	-0.524348	-0.0828715	0.558659	0.624	0	0
ENSG00000136052	SLC41A2	ENSG00000136052_2	ENSG00000136052_1	-0.789892	-0.682455	0.0674847	0.0219298	3	3
ENSG00000136122	BORA	ENSG00000136122_1	ENSG00000136122_2	-0.53611	-0.47522	0.0366089	0.483333	0.867052	0
ENSG00000136205	TNS3	ENSG00000136205_2	ENSG00000136205_3	-0.00832629	0.0435447	0.181818	0.0758123	1	1.85199
ENSG00000136238	RAC1	ENSG00000136238_1	ENSG00000136238_2	-0.530073	-0.518904	1.10134	0.411765	0.104961	0
ENSG00000136243	NUP42	ENSG00000136243_1	ENSG00000136243_2	-0.661396	-0.644792	0.173669	0.334143	5.10084	5
ENSG00000136295	TTYH3	ENSG00000136295_1	ENSG00000136295_2	-0.786753	-0.586846	0	0.07173	1	1
ENSG00000136463	TACO1	ENSG00000136463_3	ENSG00000136463_2	-0.613612	-0.502931	0.0887574	0.163827	0	0
ENSG00000136485	DCAF7	ENSG00000136485_3	ENSG00000136485_1	-1.1552	-0.389153	2.80851	0.106893	0	0
ENSG00000136490	LIMD2	ENSG00000136490_2	ENSG00000136490_1	-0.521364	-0.233131	0.0522766	0.011236	0	0
ENSG00000136527	TRA2B	ENSG00000136527_2	ENSG00000136527_1	-0.559983	-0.538454	0.747867	0.0515723	0	0
ENSG00000136560	TANK	ENSG00000136560_1	ENSG00000136560_2	-0.212539	0.0488762	1.30548	0.0918919	1	1
ENSG00000136636	KCTD3	ENSG00000136636_4	ENSG00000136636_3	-0.899885	-0.287196	1.14359	0	0	0
ENSG00000136717	BIN1	ENSG00000136717_1	ENSG00000136717_2	-1.32579	-1.27452	4.23711	0.351602	0	0
ENSG00000136732	GYPC	ENSG00000136732_1	ENSG00000136732_2	-0.573832	-0.457126	2.11299	1.90126	0.274026	0
ENSG00000136738	STAM	ENSG00000136738_4	ENSG00000136738_3	-0.46738	-0.027679	1.14286	0.0283286	0	5
ENSG00000136754	ABI1	ENSG00000136754_1	ENSG00000136754_2	-0.980004	-0.852073	0.18239	0.201371	1	1
ENSG00000136758	YME1L1	ENSG00000136758_3	ENSG00000136758_2	-0.578818	-0.445721	1.39871	0.0750708	0	0
ENSG00000136810	TXN	ENSG00000136810_3	ENSG00000136810_1	-0.687001	-0.279104	0.486201	0.123937	0	0
ENSG00000136830	NIBAN2	ENSG00000136830_1	ENSG00000136830_2	-0.892582	-0.18645	0.0521494	0.0800628	1	1.99843
ENSG00000136856	SLC2A8	ENSG00000136856_2	ENSG00000136856_3	-0.881599	-0.720378	0.0731707	0.0325203	1	0
ENSG00000136881	BAAT	ENSG00000136881_3	ENSG00000136881_1	-0.265283	0.0340535	1.24595	0.0634921	0	0
ENSG00000136933	RABEPK	ENSG00000136933_2	ENSG00000136933_4	-0.73419	-0.330874	0.0820821	0.0245399	1	1
ENSG00000136938	ANP32B	ENSG00000136938_2	ENSG00000136938_1	-1.26027	-0.747685	6.22159	0.260394	0.647101	1
ENSG00000136950	ARPC5L	ENSG00000136950_2	ENSG00000136950_1	-0.44841	-0.357153	0.376215	0.0529801	0	0
ENSG00000136997	MYC	ENSG00000136997_1	ENSG00000136997_2	-0.545782	-0.175565	0.274383	0.016	0	0
ENSG00000136999	CCN3	ENSG00000136999_1	ENSG00000136999_2	-1.03565	-0.711836	3.49565	0.281768	0	0
ENSG00000137055	PLAA	ENSG00000137055_2	ENSG00000137055_1	-0.848933	-0.557741	1.91049	0.128049	0	0.259146
ENSG00000137133	HINT2	ENSG00000137133_3	ENSG00000137133_1	-0.745855	-0.691847	0.133333	0.136137	0	0.0563079
ENSG00000137168	PPIL1	ENSG00000137168_2	ENSG00000137168_1	-0.674595	-0.657913	0.045	0.0615385	0	0
ENSG00000137193	PIM1	ENSG00000137193_1	ENSG00000137193_2	-0.774633	-0.626429	3.17692	0.0396601	0	0
ENSG00000137210	TMEM14B	ENSG00000137210_1	ENSG00000137210_3	-0.484184	-0.252481	2.40616	0.174556	1	1
ENSG00000137216	TMEM63B	ENSG00000137216_3	ENSG00000137216_4	-0.996395	-0.856471	2.02212	0.728625	1	1
ENSG00000137288	UQCC2	ENSG00000137288_2	ENSG00000137288_1	-0.603555	-0.463203	0.00703631	0.371088	0	0
ENSG00000137309	HMGA1	ENSG00000137309_2	ENSG00000137309_3	-1.12258	-0.367081	4.66203	0.0555556	0	0
ENSG00000137312	FLOT1	ENSG00000137312_1	ENSG00000137312_3	-0.759645	-0.571627	0.220968	0.0658043	0	0
ENSG00000137501	SYTL2	ENSG00000137501_3	ENSG00000137501_1	-0.217007	0.121294	0.534164	0.132804	4.95243	4
ENSG00000137692	DCUN1D5	ENSG00000137692_3	ENSG00000137692_1	-0.463882	-0.30672	0.122715	0.666105	0	0
ENSG00000137714	FDX1	ENSG00000137714_2	ENSG00000137714_1	-0.568498	-0.357506	0.11976	0.377545	0	0.0884235
ENSG00000137720	C11orf1	ENSG00000137720_3	ENSG00000137720_1	-1.00995	-0.103788	4.89228	0.23221	0	1
ENSG00000137731	FXYD2	ENSG00000137731_1	ENSG00000137731_2	-0.284878	-0.201849	0.058836	0.00193299	0	0
ENSG00000137767	SQOR	ENSG00000137767_2	ENSG00000137767_1	-0.955615	-0.856852	0.470166	2.94002	0.0234139	3
ENSG00000137776	SLTM	ENSG00000137776_1	ENSG00000137776_2	-0.400901	-0.0930607	0.108262	0.20398	0	0
ENSG00000137807	KIF23	ENSG00000137807_1	ENSG00000137807_2	-0.17723	-0.0717144	0.703081	0.15839	1.92717	1
ENSG00000137817	PARP6	ENSG00000137817_2	ENSG00000137817_3	-0.264397	-0.240122	1	0.549133	2	2
ENSG00000137845	ADAM10	ENSG00000137845_3	ENSG00000137845_1	-0.517024	-0.163967	0.723022	0	1	1
ENSG00000137942	FNBP1L	ENSG00000137942_1	ENSG00000137942_3	-0.169222	-0.12365	1.65888	1.12681	0	0
ENSG00000137944	KYAT3	ENSG00000137944_2	ENSG00000137944_3	-0.511646	-0.419167	0.170181	0.129518	1	0
ENSG00000137962	ARHGAP29	ENSG00000137962_2	ENSG00000137962_1	-0.33544	-0.273023	0.199301	0.0260314	2.78951	3
ENSG00000138028	CGREF1	ENSG00000138028_2	ENSG00000138028_1	-1.03669	-0.693526	0.152381	0.0568182	0	0.0454545
ENSG00000138029	HADHB	ENSG00000138029_2	ENSG00000138029_1	-0.794886	-0.793332	0.122951	1.04813	0	0
ENSG00000138069	RAB1A	ENSG00000138069_2	ENSG00000138069_1	-0.295203	-0.160345	1.03079	2.69201	0	0
ENSG00000138079	SLC3A1	ENSG00000138079_10	ENSG00000138079_2	-0.572704	-0.410745	3.8018	0.288201	3.15315	0
ENSG00000138085	ATRAID	ENSG00000138085_1	ENSG00000138085_2	-0.740783	-0.740262	0.328152	0.0199965	1.30138	0
ENSG00000138119	MYOF	ENSG00000138119_1	ENSG00000138119_4	-0.0696336	-0.0327713	0.906122	0.220544	0	0
ENSG00000138175	ARL3	ENSG00000138175_2	ENSG00000138175_1	-0.808148	-0.65204	0.204255	0.46477	0	0
ENSG00000138303	ASCC1	ENSG00000138303_1	ENSG00000138303_3	-1.01622	-0.471838	0.933766	0	0.0337662	1
ENSG00000138326	RPS24	ENSG00000138326_1	ENSG00000138326_2	-0.913004	-0.724086	8.90967	0.0314332	0.0766271	0
ENSG00000138363	ATIC	ENSG00000138363_1	ENSG00000138363_2	-0.761496	-0.144237	0.480686	0.271914	0	1.94097
ENSG00000138375	SMARCAL1	ENSG00000138375_3	ENSG00000138375_1	-0.964927	-0.77153	0.0192837	0.190789	2	3.07237
ENSG00000138381	ASNSD1	ENSG00000138381_2	ENSG00000138381_1	-0.478304	-0.334066	0.39658	0.04	2.63436	4.016
ENSG00000138385	SSB	ENSG00000138385_2	ENSG00000138385_1	-0.58739	-0.555249	0.0163265	0.540782	0	0
ENSG00000138398	PPIG	ENSG00000138398_3	ENSG00000138398_1	-0.412539	-0.18106	0.108939	0.725282	1	0.590395
ENSG00000138413	IDH1	ENSG00000138413_2	ENSG00000138413_1	-0.460088	-0.31004	0.221557	0.0117371	0	0
ENSG00000138430	OLA1	ENSG00000138430_2	ENSG00000138430_1	-1.3165	-1.03383	4.12357	0.363276	0	0
ENSG00000138459	SLC35A5	ENSG00000138459_3	ENSG00000138459_2	-0.322411	-0.110985	0.626506	0.556522	2	2
ENSG00000138593	SECISBP2L	ENSG00000138593_1	ENSG00000138593_2	-0.346298	-0.230479	0.926144	0.183333	1	1
ENSG00000138594	TMOD3	ENSG00000138594_3	ENSG00000138594_2	-0.809633	-0.577156	0.72449	0.0583878	0	0
ENSG00000138674	SEC31A	ENSG00000138674_3	ENSG00000138674_4	-0.201532	-0.096059	0.153298	0.0472689	0.75075	0
ENSG00000138698	RAP1GDS1	ENSG00000138698_1	ENSG00000138698_2	-0.829039	-0.709293	0.410765	1.96111	0	0
ENSG00000138709	LARP1B	ENSG00000138709_1	ENSG00000138709_2	-0.518336	-0.439614	1.02479	0.269504	0	0
ENSG00000138758	SEPTIN11	ENSG00000138758_2	ENSG00000138758_1	-0.584991	-0.418992	0.0215186	0.222888	0	1.20359
ENSG00000138760	SCARB2	ENSG00000138760_5	ENSG00000138760_3	-1.2727	-0.464828	3.39344	0.332268	0	0
ENSG00000138768	USO1	ENSG00000138768_1	ENSG00000138768_2	-1.02854	0.11818	5.44161	0.127778	2	0.0111111
ENSG00000139083	ETV6	ENSG00000139083_3	ENSG00000139083_2	-0.587603	-0.392423	0.652174	0.348315	2	2
ENSG00000139117	CPNE8	ENSG00000139117_1	ENSG00000139117_2	-0.414782	-0.374589	1.15918	0.107744	0	0
ENSG00000139131	YARS2	ENSG00000139131_1	ENSG00000139131_2	-0.75471	-0.559144	1.02667	0.0532544	0	1
ENSG00000139146	SINHCAF	ENSG00000139146_3	ENSG00000139146_4	-0.707981	-0.164757	1.875	0.23871	0	1
ENSG00000139178	C1RL	ENSG00000139178_2	ENSG00000139178_1	-0.57276	0.0483283	1.42194	1.34848	0.981013	1
ENSG00000139211	AMIGO2	ENSG00000139211_4	ENSG00000139211_5	-0.309114	-0.138206	0.0327869	0.05	1	0
ENSG00000139218	SCAF11	ENSG00000139218_3	ENSG00000139218_2	-0.346845	-0.0120038	0.131944	0.0110585	1	1
ENSG00000139278	GLIPR1	ENSG00000139278_3	ENSG00000139278_1	-0.881458	-0.611621	0.147811	2.18839	1	1.04222
ENSG00000139291	TMEM19	ENSG00000139291_3	ENSG00000139291_1	-0.495947	-0.144738	0.314356	0.0720562	3.46535	0.144112
ENSG00000139405	RITA1	ENSG00000139405_2	ENSG00000139405_5	-0.520999	0.106928	0.0798319	0.0409836	8	6
ENSG00000139433	GLTP	ENSG00000139433_1	ENSG00000139433_2	-0.696374	-0.474422	0.0395257	0.118536	0	0
ENSG00000139496	NUP58	ENSG00000139496_1	ENSG00000139496_2	-0.91355	-0.698758	0.62129	0.603448	1	0.97931
ENSG00000139505	MTMR6	ENSG00000139505_1	ENSG00000139505_2	-0.541759	-0.227458	0.566358	0.105263	1	1
ENSG00000139620	KANSL2	ENSG00000139620_1	ENSG00000139620_2	-0.287023	-0.141313	0.0981432	0.0469799	0	0
ENSG00000139637	C12orf10	ENSG00000139637_3	ENSG00000139637_4	-1.30562	-0.362212	2.69198	0.778302	4	3.04953
ENSG00000139641	ESYT1	ENSG00000139641_1	ENSG00000139641_4	-0.682467	-0.168771	0.566176	0.128821	1	0
ENSG00000139668	WDFY2	ENSG00000139668_1	ENSG00000139668_2	-0.604901	-0.329292	0.656535	0.133047	1	1
ENSG00000139684	ESD	ENSG00000139684_2	ENSG00000139684_1	-1.07326	-0.657092	1.14827	0.0160714	0	0.060119
ENSG00000139687	RB1	ENSG00000139687_3	ENSG00000139687_2	-0.50083	-0.197462	0.123711	0.299145	0	0
ENSG00000139725	RHOF	ENSG00000139725_5	ENSG00000139725_6	-0.431869	-0.282183	2.60741	0.0314136	0	0
ENSG00000139726	DENR	ENSG00000139726_1	ENSG00000139726_2	-0.627129	-0.604026	0.10545	0.101441	1	0.928571
ENSG00000139746	RBM26	ENSG00000139746_1	ENSG00000139746_3	-0.244603	0.0419762	0.416477	0.0203488	0	0
ENSG00000139826	ABHD13	ENSG00000139826_4	ENSG00000139826_1	-0.324341	-0.121549	0.0586667	0.0686275	1	2.04412
ENSG00000140043	PTGR2	ENSG00000140043_2	ENSG00000140043_1	-0.242671	-0.111784	0.57109	0.110912	1	0
ENSG00000140105	WARS1	ENSG00000140105_1	ENSG00000140105_3	-0.744508	-0.283201	0.111305	0.160671	0	1
ENSG00000140263	SORD	ENSG00000140263_1	ENSG00000140263_2	-1.18373	-0.943132	0.418763	0.0596491	0	0
ENSG00000140297	GCNT3	ENSG00000140297_2	ENSG00000140297_1	-0.463695	-0.228353	0.804961	0.15625	3	3
ENSG00000140367	UBE2Q2	ENSG00000140367_1	ENSG00000140367_2	-0.253068	-0.105911	0.016	1.01964	1	1
ENSG00000140391	TSPAN3	ENSG00000140391_3	ENSG00000140391_1	-0.60528	-0.37967	0.352181	0.148989	0	0
ENSG00000140406	TLNRD1	ENSG00000140406_1	ENSG00000140406_3	-0.158041	-0.056897	0.492611	0.342282	6	6
ENSG00000140612	SEC11A	ENSG00000140612_2	ENSG00000140612_1	-0.95772	-0.356492	0.301402	0.161712	0	0
ENSG00000140740	UQCRC2	ENSG00000140740_2	ENSG00000140740_1	-0.780924	-0.585553	0.688744	0.00214592	0	0
ENSG00000140830	TXNL4B	ENSG00000140830_2	ENSG00000140830_1	-0.667422	-0.321954	2.76289	0.502304	1	1
ENSG00000140854	KATNB1	ENSG00000140854_2	ENSG00000140854_1	-0.909309	-0.644877	0.572626	0.0992366	4	5
ENSG00000140859	KIFC3	ENSG00000140859_1	ENSG00000140859_2	-0.513473	-0.134841	0.275247	0.0239044	0	2.26245
ENSG00000140931	CMTM3	ENSG00000140931_3	ENSG00000140931_1	-0.411299	-0.262825	1.17101	0.0127042	0	0.952813
ENSG00000140939	NOL3	ENSG00000140939_1	ENSG00000140939_2	-0.932455	-0.282465	1.74346	0.0273973	0	0.00684932
ENSG00000140943	MBTPS1	ENSG00000140943_3	ENSG00000140943_1	-0.159814	0.043663	0.142857	0.0673913	8	9
ENSG00000140992	PDPK1	ENSG00000140992_1	ENSG00000140992_3	-0.477747	-0.444614	0.00564972	0.195714	1	0
ENSG00000140995	DEF8	ENSG00000140995_1	ENSG00000140995_2	-0.496039	-0.465598	0.0306346	0.0850398	2	2.97639
ENSG00000141002	TCF25	ENSG00000141002_2	ENSG00000141002_1	-0.911003	-0.725765	1.80851	0.348928	0	0
ENSG00000141013	GAS8	ENSG00000141013_2	ENSG00000141013_1	-0.785643	-0.725526	0.147887	2.15323	0	4
ENSG00000141030	COPS3	ENSG00000141030_2	ENSG00000141030_3	-0.991457	-0.856868	0.025974	0.875455	0	0
ENSG00000141349	G6PC3	ENSG00000141349_2	ENSG00000141349_1	-0.783153	-0.102227	0.225261	0.0484429	2	0
ENSG00000141380	SS18	ENSG00000141380_2	ENSG00000141380_1	-0.695257	-0.57491	0.621978	0.275109	0	0
ENSG00000141385	AFG3L2	ENSG00000141385_3	ENSG00000141385_2	-0.711658	-0.568499	0.178499	0.391492	0	0
ENSG00000141401	IMPA2	ENSG00000141401_2	ENSG00000141401_1	-0.251145	-0.248582	0.366381	0.0135674	0	0
ENSG00000141446	ESCO1	ENSG00000141446_1	ENSG00000141446_2	-0.0717713	-0.0437632	0.207317	0.159794	9	8.7268
ENSG00000141447	OSBPL1A	ENSG00000141447_6	ENSG00000141447_2	-1.02813	-0.0800596	2.00893	0	2	0
ENSG00000141552	ANAPC11	ENSG00000141552_1	ENSG00000141552_2	-0.263748	-0.240392	0.0652563	0.323492	1	1
ENSG00000141562	NARF	ENSG00000141562_3	ENSG00000141562_2	-0.825281	-0.669988	0.450382	0.0380228	0	0
ENSG00000141627	DYM	ENSG00000141627_2	ENSG00000141627_1	-1.07998	-0.822455	3.5298	0.110266	2	2
ENSG00000141736	ERBB2	ENSG00000141736_4	ENSG00000141736_3	-0.900181	-0.551412	4.73759	0.0421053	1	1.99474
ENSG00000141756	FKBP10	ENSG00000141756_3	ENSG00000141756_1	-1.22246	-0.996458	1.35028	0.342355	0	0
ENSG00000141867	BRD4	ENSG00000141867_4	ENSG00000141867_1	-0.892341	-0.694914	0.216036	0.0133333	2	2
ENSG00000141873	SLC39A3	ENSG00000141873_2	ENSG00000141873_1	-0.614081	-0.574514	0.633766	0.115183	2	2.01795
ENSG00000141971	MVB12A	ENSG00000141971_3	ENSG00000141971_2	-1.05867	-0.964871	0.672429	0.285214	0	0.0140154
ENSG00000142089	IFITM3	ENSG00000142089_2	ENSG00000142089_1	-0.73903	-0.718649	0.351698	0.0109689	0	0.00804388
ENSG00000142230	SAE1	ENSG00000142230_1	ENSG00000142230_2	-0.886256	-0.706237	0.177614	0.00222058	2	1.96743
ENSG00000142396	ERVK3-1	ENSG00000142396_2	ENSG00000142396_1	-0.467511	-0.159986	0.557604	0.0181818	0	0
ENSG00000142546	NOSIP	ENSG00000142546_1	ENSG00000142546_2	-1.11042	-1.00881	2.68111	0.0490086	0	0
ENSG00000142686	C1orf216	ENSG00000142686_2	ENSG00000142686_1	-0.649717	-0.435554	0.206186	0.155629	0	0
ENSG00000142867	BCL10	ENSG00000142867_4	ENSG00000142867_1	-0.823767	-0.305751	4.31667	0.26844	0	0
ENSG00000142945	KIF2C	ENSG00000142945_2	ENSG00000142945_1	-0.190385	-0.0211636	1.72667	0.135935	0	0.0403087
ENSG00000143013	LMO4	ENSG00000143013_2	ENSG00000143013_1	-0.37518	0.0383688	0.229885	0.0268817	0	0
ENSG00000143036	SLC44A3	ENSG00000143036_1	ENSG00000143036_2	-1.00879	-0.173981	0.921476	0.329305	0	1
ENSG00000143079	CTTNBP2NL	ENSG00000143079_1	ENSG00000143079_2	-0.238512	-0.0300904	0.0517666	0.267321	1.81758	1
ENSG00000143153	ATP1B1	ENSG00000143153_2	ENSG00000143153_1	-1.11867	-0.564197	2.93987	0.667707	0	0
ENSG00000143155	TIPRL	ENSG00000143155_3	ENSG00000143155_1	-1.01267	-0.631347	0.200844	0.0570175	0	1
ENSG00000143157	POGK	ENSG00000143157_1	ENSG00000143157_2	-0.19877	-0.0580202	1.64567	0	1	1
ENSG00000143162	CREG1	ENSG00000143162_2	ENSG00000143162_1	-1.36036	-1.0547	1.96177	0.239496	0	0
ENSG00000143179	UCK2	ENSG00000143179_4	ENSG00000143179_1	-0.848321	-0.4334	0.031068	0	0	1
ENSG00000143183	TMCO1	ENSG00000143183_2	ENSG00000143183_1	-0.737224	-0.517346	0.501761	0.298164	0	0.00754846
ENSG00000143228	NUF2	ENSG00000143228_3	ENSG00000143228_2	-0.569801	-0.403345	1.24196	0.215719	0	0.462375
ENSG00000143248	RGS5	ENSG00000143248_2	ENSG00000143248_3	-0.67296	-0.318136	1.70769	0.0718328	2	0
ENSG00000143303	RRNAD1	ENSG00000143303_2	ENSG00000143303_1	-0.432232	-0.216537	0.0365854	0.0113636	2	1.01136
ENSG00000143314	MRPL24	ENSG00000143314_1	ENSG00000143314_2	-0.970918	-0.694432	0.633205	0.0206661	1	0.802557
ENSG00000143315	PIGM	ENSG00000143315_2	ENSG00000143315_1	-0.494399	-0.293868	0.555256	0.079646	1.21563	2
ENSG00000143321	HDGF	ENSG00000143321_4	ENSG00000143321_3	-0.68373	-0.63063	0.107143	0.0280066	0	0
ENSG00000143337	TOR1AIP1	ENSG00000143337_2	ENSG00000143337_1	-0.473568	-0.112306	0.27027	0.756637	0	1
ENSG00000143369	ECM1	ENSG00000143369_2	ENSG00000143369_1	-0.861243	-0.527137	0.167235	0.0195745	0	0.0748936
ENSG00000143376	SNX27	ENSG00000143376_3	ENSG00000143376_2	-0.783264	-0.73686	0.363322	0.0402299	0	4
ENSG00000143401	ANP32E	ENSG00000143401_3	ENSG00000143401_1	-0.53296	-0.43496	0.0511628	0.247497	0	1.12112
ENSG00000143418	CERS2	ENSG00000143418_1	ENSG00000143418_4	-1.21714	-0.936189	4.36967	0.00322581	0	0
ENSG00000143420	ENSA	ENSG00000143420_2	ENSG00000143420_1	-0.336241	-0.160086	0.0151976	0.613408	1.02584	0
ENSG00000143486	EIF2D	ENSG00000143486_1	ENSG00000143486_2	-0.854627	-0.793565	1.87405	0.922652	0.973159	0
ENSG00000143499	SMYD2	ENSG00000143499_3	ENSG00000143499_1	-0.91964	-0.354132	0.185786	0.454294	0	0
ENSG00000143514	TP53BP2	ENSG00000143514_2	ENSG00000143514_1	-0.208963	0.00597943	0.507407	0.480274	0	0
ENSG00000143543	JTB	ENSG00000143543_2	ENSG00000143543_1	-0.2878	-0.198712	0.0572996	0.138211	1	1
ENSG00000143545	RAB13	ENSG00000143545_2	ENSG00000143545_3	-1.18377	-0.941715	3.10324	2.4423	0	0
ENSG00000143569	UBAP2L	ENSG00000143569_2	ENSG00000143569_1	-0.368596	-0.303847	0.108054	0.0786749	0	0
ENSG00000143622	RIT1	ENSG00000143622_2	ENSG00000143622_1	-0.528388	-0.338238	0.154472	0.985149	0	0
ENSG00000143641	GALNT2	ENSG00000143641_1	ENSG00000143641_2	-0.742012	-0.531585	0.71851	0.117241	0	0
ENSG00000143740	SNAP47	ENSG00000143740_1	ENSG00000143740_2	-0.421908	-0.366648	0.16198	0.158879	0.0056243	0
ENSG00000143793	C1orf35	ENSG00000143793_4	ENSG00000143793_1	-0.855198	-0.217453	0.161074	0.0138889	0	1
ENSG00000143811	PYCR2	ENSG00000143811_2	ENSG00000143811_1	-0.804245	-0.376319	0.342629	0.0621079	0	0
ENSG00000143819	EPHX1	ENSG00000143819_1	ENSG00000143819_2	-0.754946	-0.719804	0.0268817	0.0766501	0	0
ENSG00000144118	RALB	ENSG00000144118_3	ENSG00000144118_1	-0.842884	-0.240936	0.0451703	0.188192	0	0.931734
ENSG00000144120	TMEM177	ENSG00000144120_2	ENSG00000144120_1	-0.261471	-0.190333	0.0327706	0.219595	3.30983	1
ENSG00000144224	UBXN4	ENSG00000144224_2	ENSG00000144224_1	-0.494339	-0.400355	0.0191856	0.174305	0	0
ENSG00000144283	PKP4	ENSG00000144283_3	ENSG00000144283_1	-0.439159	-0.432029	0.106849	0.0882353	2	2
ENSG00000144366	GULP1	ENSG00000144366_7	ENSG00000144366_2	-0.741779	-0.150883	3.74129	0.064	5.99701	3
ENSG00000144381	HSPD1	ENSG00000144381_2	ENSG00000144381_1	-0.890226	-0.468325	3.30402	0.0578873	0	0
ENSG00000144401	METTL21A	ENSG00000144401_2	ENSG00000144401_1	-0.423541	-0.0487008	0.273632	0.142857	0	0.895238
ENSG00000144485	HES6	ENSG00000144485_2	ENSG00000144485_1	-0.447986	-0.43821	0.102426	0	0	0
ENSG00000144560	VGLL4	ENSG00000144560_4	ENSG00000144560_5	-0.407588	-0.187835	0.445614	0.519481	0.810526	2.72727
ENSG00000144566	RAB5A	ENSG00000144566_5	ENSG00000144566_1	-0.752747	-0.543131	0.191489	0.0405405	0	0
ENSG00000144659	SLC25A38	ENSG00000144659_2	ENSG00000144659_1	-0.882979	-0.454922	4.16406	0.988131	0	1
ENSG00000144674	GOLGA4	ENSG00000144674_3	ENSG00000144674_1	-0.320319	-0.185644	0.2657	0.283799	0.0917874	1
ENSG00000144741	SLC25A26	ENSG00000144741_2	ENSG00000144741_1	-0.562846	-0.357904	0.0935252	0.632027	0	0.964225
ENSG00000144815	NXPE3	ENSG00000144815_3	ENSG00000144815_2	-0.0249808	-0.0194644	0.184615	0.00990099	9	9
ENSG00000144824	PHLDB2	ENSG00000144824_3	ENSG00000144824_1	-0.232834	-0.0403429	0.112554	0.397849	2	1
ENSG00000144848	ATG3	ENSG00000144848_3	ENSG00000144848_2	-0.656366	-0.119652	0.794708	0.00692308	1	1
ENSG00000145012	LPP	ENSG00000145012_6	ENSG00000145012_7	-0.261976	0.122108	2.80516	0.185668	1	0.120521
ENSG00000145107	TM4SF19	ENSG00000145107_1	ENSG00000145107_3	-0.36371	-0.354344	0.0701754	0.189723	1	1
ENSG00000145247	OCIAD2	ENSG00000145247_2	ENSG00000145247_1	-0.65883	-0.592959	0.0195867	0.0232558	0	0
ENSG00000145545	SRD5A1	ENSG00000145545_2	ENSG00000145545_3	-0.75686	-0.177616	2.90389	0.935484	2	1.44086
ENSG00000145725	PPIP5K2	ENSG00000145725_2	ENSG00000145725_1	-0.352207	-0.280451	0.252	0.0671642	6.21	7
ENSG00000145736	GTF2H2	ENSG00000145736_2	ENSG00000145736_1	-0.533591	-0.515022	0.455307	0.0521327	0	0.0189573
ENSG00000145817	YIPF5	ENSG00000145817_2	ENSG00000145817_1	-0.821222	-0.795937	0.150888	0.834586	0	0
ENSG00000145824	CXCL14	ENSG00000145824_2	ENSG00000145824_1	-0.281574	-0.210275	0.0179641	0.037642	1	1.00639
ENSG00000145901	TNIP1	ENSG00000145901_3	ENSG00000145901_1	-0.789693	-0.202943	0.274559	0.0652557	0	0
ENSG00000145907	G3BP1	ENSG00000145907_2	ENSG00000145907_1	-0.345296	-0.0482357	0.00285843	0.00442478	0	0
ENSG00000146038	DCDC2	ENSG00000146038_4	ENSG00000146038_3	-0.379623	-0.101113	1.06453	0.338583	0	0
ENSG00000146066	HIGD2A	ENSG00000146066_1	ENSG00000146066_2	-0.580359	-0.536057	2.59248	0.894835	0.592619	0
ENSG00000146072	TNFRSF21	ENSG00000146072_1	ENSG00000146072_4	-0.425706	-0.148344	1.5	0.220049	3	3
ENSG00000146112	PPP1R18	ENSG00000146112_1	ENSG00000146112_2	-0.403605	-0.371961	3.95062	8.37563	0	0
ENSG00000146386	ABRACL	ENSG00000146386_1	ENSG00000146386_2	-0.361254	-0.260772	2.12612	1.40803	0	0
ENSG00000146416	AIG1	ENSG00000146416_2	ENSG00000146416_3	-0.134547	-0.119453	0.333333	0.0218341	5	4.93886
ENSG00000146457	WTAP	ENSG00000146457_1	ENSG00000146457_4	-0.43201	-0.239594	0.428571	0.0188235	0	1
ENSG00000146463	ZMYM4	ENSG00000146463_5	ENSG00000146463_2	-0.520242	-0.0554524	0.0915033	0.146341	1	0
ENSG00000146576	C7orf26	ENSG00000146576_2	ENSG00000146576_3	-0.973721	-0.851784	0.382114	0.171381	1	1
ENSG00000146592	CREB5	ENSG00000146592_3	ENSG00000146592_1	-0.56626	-0.335887	0.487179	0.0723982	0	1.12783
ENSG00000146648	EGFR	ENSG00000146648_2	ENSG00000146648_3	-0.436794	-0.107335	0.395881	0.231944	0	0
ENSG00000146731	CCT6A	ENSG00000146731_1	ENSG00000146731_2	-0.949809	-0.748833	0.915598	1.73026	0.0097228	0
ENSG00000146733	PSPH	ENSG00000146733_1	ENSG00000146733_4	-0.275087	-0.134214	0.646503	0.0938104	4	0
ENSG00000146833	TRIM4	ENSG00000146833_2	ENSG00000146833_3	-0.976752	-0.689926	3.20887	0.284916	0	0
ENSG00000147010	SH3KBP1	ENSG00000147010_2	ENSG00000147010_1	-0.906085	-0.726315	0.525478	0.220708	0.00318471	1
ENSG00000147065	MSN	ENSG00000147065_1	ENSG00000147065_2	-0.393692	-0.332	1.0251	0.140382	0	0
ENSG00000147119	CHST7	ENSG00000147119_3	ENSG00000147119_5	-0.914003	-0.819252	1.48658	1.36752	0.996644	0.991453
ENSG00000147121	KRBOX4	ENSG00000147121_2	ENSG00000147121_1	-0.355393	-0.291394	0.297297	0.0384615	0	0
ENSG00000147140	NONO	ENSG00000147140_1	ENSG00000147140_2	-0.82278	-0.470944	3.56399	0.0503597	0	0
ENSG00000147164	SNX12	ENSG00000147164_2	ENSG00000147164_1	-0.931441	-0.318042	2.38515	0.407609	0	0
ENSG00000147383	NSDHL	ENSG00000147383_2	ENSG00000147383_1	-0.94078	-0.78445	0.174194	0.26701	0	0
ENSG00000147471	PLPBP	ENSG00000147471_2	ENSG00000147471_1	-1.04405	-0.668663	0.122878	0.02	0	1.60154
ENSG00000147536	GINS4	ENSG00000147536_2	ENSG00000147536_1	-0.565017	-0.460695	0.169261	0.0585586	0	0.018018
ENSG00000147586	MRPS28	ENSG00000147586_1	ENSG00000147586_2	-0.531434	-0.254539	0.00650651	0.409449	0	1
ENSG00000147649	MTDH	ENSG00000147649_2	ENSG00000147649_1	-0.605971	-0.549784	1.01553	0.16675	1	1
ENSG00000147654	EBAG9	ENSG00000147654_2	ENSG00000147654_5	-0.614548	-0.330018	0.266484	0.0492228	0	1
ENSG00000147804	SLC39A4	ENSG00000147804_1	ENSG00000147804_2	-0.428153	-0.254717	2.33478	0.366554	0	0
ENSG00000147853	AK3	ENSG00000147853_6	ENSG00000147853_1	-0.998738	-0.15276	1.56757	0	0	0
ENSG00000148110	MFSD14B	ENSG00000148110_1	ENSG00000148110_2	-0.412164	0.0309981	3	0.117117	1	1
ENSG00000148154	UGCG	ENSG00000148154_2	ENSG00000148154_1	-0.819747	-0.455158	0.0205479	0.0509165	0	0
ENSG00000148296	SURF6	ENSG00000148296_2	ENSG00000148296_1	-0.846699	-0.632743	0.136054	0.167665	0	0
ENSG00000148308	GTF3C5	ENSG00000148308_3	ENSG00000148308_1	-0.844191	-0.0881681	0.201401	0.726852	0	1
ENSG00000148341	SH3GLB2	ENSG00000148341_2	ENSG00000148341_1	-0.971802	-0.915133	0.0635838	0.102362	0	0
ENSG00000148484	RSU1	ENSG00000148484_2	ENSG00000148484_1	-1.11287	-0.93381	0.0398126	0.0520344	0	0.00834637
ENSG00000148498	PARD3	ENSG00000148498_4	ENSG00000148498_3	-0.332924	-0.0101867	0.111729	0.014218	7	7
ENSG00000148634	HERC4	ENSG00000148634_2	ENSG00000148634_1	-0.590808	-0.341832	4.00862	2.20524	1	1
ENSG00000148690	FRA10AC1	ENSG00000148690_1	ENSG00000148690_2	-0.664517	-0.606302	0.175824	0.00209644	0	0
ENSG00000148700	ADD3	ENSG00000148700_8	ENSG00000148700_5	-0.845589	-0.138084	0.01	0.12439	0	0
ENSG00000148719	DNAJB12	ENSG00000148719_2	ENSG00000148719_1	-1.26192	-0.876971	1.2243	0.0766721	0	0.0391517
ENSG00000148824	MTG1	ENSG00000148824_1	ENSG00000148824_2	-1.29666	-1.02263	1.72165	0.0714286	0	0
ENSG00000148832	PAOX	ENSG00000148832_1	ENSG00000148832_2	-1.12302	-0.787883	1.64679	0.215385	0	0
ENSG00000148848	ADAM12	ENSG00000148848_4	ENSG00000148848_2	-0.488954	-0.111615	0.318644	0.0291667	1.27458	2
ENSG00000148985	PGAP2	ENSG00000148985_2	ENSG00000148985_1	-0.508761	-0.47184	0.573187	2.93191	2	3
ENSG00000149084	HSD17B12	ENSG00000149084_3	ENSG00000149084_1	-1.02268	-0.905179	0.878391	0.162113	0	0.0154827
ENSG00000149091	DGKZ	ENSG00000149091_1	ENSG00000149091_2	-0.504476	-0.490707	0.388889	0.00431965	2	1.8121
ENSG00000149136	SSRP1	ENSG00000149136_2	ENSG00000149136_1	-0.99485	-0.973177	0.924394	1.24276	0	0
ENSG00000149177	PTPRJ	ENSG00000149177_1	ENSG00000149177_2	-0.85615	-0.507701	0.123188	0.22	1	1
ENSG00000149196	HIKESHI	ENSG00000149196_2	ENSG00000149196_1	-0.358386	-0.27559	0.111994	0.245068	0.989884	1
ENSG00000149257	SERPINH1	ENSG00000149257_2	ENSG00000149257_1	-0.681862	-0.657305	0.0325741	0.33394	0	0
ENSG00000149269	PAK1	ENSG00000149269_4	ENSG00000149269_3	-0.847491	-0.692873	0.586121	0.0391705	1	5
ENSG00000149485	FADS1	ENSG00000149485_4	ENSG00000149485_3	-1.24633	-1.07657	0.224913	0.308642	2	2
ENSG00000149547	EI24	ENSG00000149547_3	ENSG00000149547_1	-0.349902	-0.263003	0.647865	1.20824	1	2
ENSG00000149798	CDC42EP2	ENSG00000149798_1	ENSG00000149798_2	-0.509941	-0.342836	0.257669	0.203252	0	0
ENSG00000149806	FAU	ENSG00000149806_2	ENSG00000149806_1	-0.952892	-0.504358	6.55941	0.00820793	0	0
ENSG00000149925	ALDOA	ENSG00000149925_4	ENSG00000149925_3	-1.41019	-1.04912	0.956891	2.4288	0	3
ENSG00000150347	ARID5B	ENSG00000150347_3	ENSG00000150347_1	-0.161674	0.276961	0.284024	0.164706	4.98817	0.0601307
ENSG00000150403	TMCO3	ENSG00000150403_2	ENSG00000150403_1	-0.62001	-0.590098	0.836364	1.01758	3	3
ENSG00000150551	LYPD1	ENSG00000150551_4	ENSG00000150551_2	-0.436033	-0.163192	2.04082	0.277778	3.03265	5
ENSG00000150687	PRSS23	ENSG00000150687_1	ENSG00000150687_2	-0.432692	-0.431898	0.0762905	0.187889	1	0.96494
ENSG00000150782	IL18	ENSG00000150782_2	ENSG00000150782_3	-1.09488	-0.646674	1.91484	0.0680272	0	0
ENSG00000150867	PIP4K2A	ENSG00000150867_2	ENSG00000150867_1	-0.560119	-0.277727	0.0823529	0.0763889	1	1.05556
ENSG00000150977	RILPL2	ENSG00000150977_1	ENSG00000150977_2	-0.585075	-0.308661	4.0184	0.0965517	0	0
ENSG00000151014	NOCT	ENSG00000151014_2	ENSG00000151014_1	-0.323421	-0.244979	0.466667	0.123223	0	0
ENSG00000151117	TMEM86A	ENSG00000151117_2	ENSG00000151117_1	-0.594121	-0.451746	0.0739437	0.0742857	0	0
ENSG00000151135	TMEM263	ENSG00000151135_2	ENSG00000151135_1	-0.239374	-0.122768	0.0412621	0.00431034	0	0
ENSG00000151239	TWF1	ENSG00000151239_2	ENSG00000151239_1	-0.965226	-0.872355	0.472563	0.011236	0	0.868914
ENSG00000151287	TEX30	ENSG00000151287_1	ENSG00000151287_2	-0.441656	-0.37443	0.0216028	0.125	2	2
ENSG00000151292	CSNK1G3	ENSG00000151292_1	ENSG00000151292_3	-0.635887	-0.0506248	6.25	0.154545	7	5.09091
ENSG00000151327	FAM177A1	ENSG00000151327_4	ENSG00000151327_2	-0.564686	-0.326692	0.0853659	0.855995	0	0
ENSG00000151353	TMEM18	ENSG00000151353_1	ENSG00000151353_2	-0.785505	-0.306956	0.677649	0.194444	0	9
ENSG00000151376	ME3	ENSG00000151376_5	ENSG00000151376_4	-1.0221	-0.980553	0.41543	0.216749	0	0
ENSG00000151490	PTPRO	ENSG00000151490_3	ENSG00000151490_2	-1.00311	-0.944965	0.517699	1.14516	1	1
ENSG00000151491	EPS8	ENSG00000151491_3	ENSG00000151491_2	-0.742494	-0.0931683	1.12179	0.220459	0	0
ENSG00000151552	QDPR	ENSG00000151552_2	ENSG00000151552_1	-0.613697	-0.399531	0.207921	0.0571429	0	0
ENSG00000151665	PIGF	ENSG00000151665_2	ENSG00000151665_1	-0.747228	-0.474309	1.84828	0.490979	0	1
ENSG00000151693	ASAP2	ENSG00000151693_11	ENSG00000151693_9	-0.274518	-0.107435	0.132701	0.0603448	4	8
ENSG00000151748	SAV1	ENSG00000151748_3	ENSG00000151748_2	-0.177365	-0.118328	0.0271186	0.0194553	2	2.81712
ENSG00000151892	GFRA1	ENSG00000151892_6	ENSG00000151892_4	-1.09168	-0.492548	1.88172	0.132841	1	1
ENSG00000151893	CACUL1	ENSG00000151893_2	ENSG00000151893_1	-0.359624	-0.291189	0.114754	0.690456	1	1
ENSG00000151929	BAG3	ENSG00000151929_5	ENSG00000151929_1	-1.09248	-0.332126	0.373846	0.0852941	0	0
ENSG00000151967	SCHIP1	ENSG00000151967_4	ENSG00000151967_1	-0.339875	-0.143828	0.496644	0.182197	1.98322	1
ENSG00000152078	TLCD4	ENSG00000152078_1	ENSG00000152078_3	-0.482296	-0.314272	0.18612	0.174059	1	1
ENSG00000152104	PTPN14	ENSG00000152104_5	ENSG00000152104_7	-0.155757	-0.0256267	3.03	0.0679012	2	1.84568
ENSG00000152219	ARL14EP	ENSG00000152219_1	ENSG00000152219_2	-0.616358	-0.566262	0.363531	0.239264	1	1
ENSG00000152348	ATG10	ENSG00000152348_2	ENSG00000152348_1	-0.435912	-0.338351	0.20381	0.25	0	1
ENSG00000152377	SPOCK1	ENSG00000152377_1	ENSG00000152377_2	-0.642045	-0.535992	0.191837	0.50641	0	1.0609
ENSG00000152413	HOMER1	ENSG00000152413_1	ENSG00000152413_3	-0.174963	-0.0985624	1.1875	2.29545	7	7
ENSG00000152464	RPP38	ENSG00000152464_3	ENSG00000152464_2	-0.777328	-0.680792	0.0251572	0.024183	1	1
ENSG00000152484	USP12	ENSG00000152484_2	ENSG00000152484_1	-0.228156	-0.178178	0.0214932	0.0185185	1	1
ENSG00000152492	CCDC50	ENSG00000152492_1	ENSG00000152492_3	-1.2404	-0.4637	3.03947	0.0180879	0	0
ENSG00000152558	TMEM123	ENSG00000152558_6	ENSG00000152558_5	-1.01414	-0.786325	0.0725389	0.0130797	0	0
ENSG00000152684	PELO	ENSG00000152684_6	ENSG00000152684_1	-1.1935	-0.261281	1.28814	0.492253	0	3.85101
ENSG00000152767	FARP1	ENSG00000152767_4	ENSG00000152767_9	-0.67398	-0.210253	0.448539	0.0628743	2	1.1018
ENSG00000152904	GGPS1	ENSG00000152904_2	ENSG00000152904_1	-0.639097	-0.240148	0.98893	0.0100111	2.76384	4
ENSG00000152952	PLOD2	ENSG00000152952_1	ENSG00000152952_2	-0.496482	-0.11626	0.933222	0.306515	0	0
ENSG00000153066	TXNDC11	ENSG00000153066_2	ENSG00000153066_1	-0.427532	-0.310735	0.357317	0.0203488	1	1
ENSG00000153071	DAB2	ENSG00000153071_4	ENSG00000153071_5	-0.316355	-0.237698	0.253069	0.0803059	8	2
ENSG00000153113	CAST	ENSG00000153113_2	ENSG00000153113_1	-1.13187	-0.75145	7.04383	0.152447	0	0
ENSG00000153130	SCOC	ENSG00000153130_2	ENSG00000153130_1	-0.365011	-0.187164	2.54873	0.14863	0	0.00890411
ENSG00000153187	HNRNPU	ENSG00000153187_2	ENSG00000153187_3	-0.372959	-0.24785	0.95571	0.0538918	0	0
ENSG00000153237	CCDC148	ENSG00000153237_3	ENSG00000153237_2	-0.337494	-0.238417	0.242424	0.0186567	3.84848	4.14925
ENSG00000153250	RBMS1	ENSG00000153250_7	ENSG00000153250_2	-1.06199	-0.630249	1.70229	0.0696429	1	0
ENSG00000153310	CYRIB	ENSG00000153310_2	ENSG00000153310_4	-1.03195	-0.437542	1.50244	0.143223	0	0
ENSG00000153317	ASAP1	ENSG00000153317_2	ENSG00000153317_1	-0.569212	-0.415901	1.61636	0.388704	2	2
ENSG00000153574	RPIA	ENSG00000153574_5	ENSG00000153574_3	-0.450841	-0.373947	0.0272109	0.21978	0	0
ENSG00000153721	CNKSR3	ENSG00000153721_2	ENSG00000153721_3	-0.597478	-0.23597	0.517241	0.0861423	1	1
ENSG00000153822	KCNJ16	ENSG00000153822_2	ENSG00000153822_1	-0.384881	-0.297024	0.148485	0.319783	4	4.08808
ENSG00000153827	TRIP12	ENSG00000153827_5	ENSG00000153827_4	-0.368091	-0.18215	0.197531	0.0871166	2	1
ENSG00000153879	CEBPG	ENSG00000153879_2	ENSG00000153879_1	-0.385041	-0.3227	0.121689	0.890909	1.00083	2
ENSG00000153944	MSI2	ENSG00000153944_3	ENSG00000153944_1	-0.413803	-0.182494	0.0436364	0.131944	0	0
ENSG00000153976	HS3ST3A1	ENSG00000153976_4	ENSG00000153976_1	-0.524424	-0.0459759	1.79762	0.618557	4.30952	4
ENSG00000154059	IMPACT	ENSG00000154059_2	ENSG00000154059_1	-0.812438	-0.600753	0.644295	0.105505	0	0.0321101
ENSG00000154065	ANKRD29	ENSG00000154065_2	ENSG00000154065_1	-0.417656	-0.38942	0.224026	0.909548	0	0.00335008
ENSG00000154080	CHST9	ENSG00000154080_2	ENSG00000154080_4	-0.467639	-0.13054	0.196629	0.0470588	2	4
ENSG00000154153	RETREG1	ENSG00000154153_1	ENSG00000154153_4	-0.896083	-0.252833	0.75	0.0763889	0	1.9375
ENSG00000154310	TNIK	ENSG00000154310_2	ENSG00000154310_1	-0.284778	-0.136913	0.203509	0.179712	1	2.11329
ENSG00000154473	BUB3	ENSG00000154473_1	ENSG00000154473_2	-0.8884	-0.746912	0.434261	0	0	0
ENSG00000154556	SORBS2	ENSG00000154556_4	ENSG00000154556_2	-0.364473	-0.307732	0.105263	0.0217391	2	7
ENSG00000154582	ELOC	ENSG00000154582_1	ENSG00000154582_3	-0.447155	-0.279418	0.214724	0.0524617	0	0
ENSG00000154639	CXADR	ENSG00000154639_2	ENSG00000154639_1	-0.800251	-0.774388	0.0445912	0.0415094	0	0
ENSG00000154640	BTG3	ENSG00000154640_1	ENSG00000154640_2	-0.635182	-0.525551	1.73311	0.224235	0	0
ENSG00000154710	RABGEF1	ENSG00000154710_5	ENSG00000154710_6	-0.229989	-0.176653	0.0162162	0.158402	3	0
ENSG00000154723	ATP5PF	ENSG00000154723_2	ENSG00000154723_1	-0.475046	-0.29102	0.0232038	0.729236	0	2
ENSG00000154839	SKA1	ENSG00000154839_3	ENSG00000154839_2	-0.786336	-0.341727	0.245387	0.0206186	0	0.154639
ENSG00000154889	MPPE1	ENSG00000154889_2	ENSG00000154889_1	-0.420693	-0.279097	0.352083	0.0141844	5	8
ENSG00000154978	VOPP1	ENSG00000154978_2	ENSG00000154978_1	-0.483605	-0.361565	0.833581	0.0224719	0	0
ENSG00000155096	AZIN1	ENSG00000155096_2	ENSG00000155096_1	-0.908719	-0.391965	8.90296	0.731826	3	3
ENSG00000155099	PIP4P2	ENSG00000155099_1	ENSG00000155099_2	-0.660675	-0.633927	0.0793269	0.0458716	0	0
ENSG00000155324	GRAMD2B	ENSG00000155324_1	ENSG00000155324_2	-0.370417	-0.360923	0.0364807	0.71	1	1
ENSG00000155438	NIFK	ENSG00000155438_1	ENSG00000155438_2	-1.36997	-0.959816	1.84683	0.620575	0	0
ENSG00000155660	PDIA4	ENSG00000155660_2	ENSG00000155660_1	-0.642705	-0.522783	0.233656	0.463141	0	0
ENSG00000155827	RNF20	ENSG00000155827_1	ENSG00000155827_2	-0.345132	-0.155004	0.677596	0.0906344	0	0
ENSG00000155850	SLC26A2	ENSG00000155850_1	ENSG00000155850_4	-0.465718	0.120258	0.277899	0.12812	1	0
ENSG00000155876	RRAGA	ENSG00000155876_1	ENSG00000155876_2	-0.538895	-0.413761	0.00236407	0.260852	0	0
ENSG00000156017	CARNMT1	ENSG00000156017_2	ENSG00000156017_1	-0.868476	-0.654677	0.0354331	0.205479	0.0314961	1.90411
ENSG00000156110	ADK	ENSG00000156110_2	ENSG00000156110_3	-0.845862	-0.769107	0.344324	0.0226537	0	0
ENSG00000156113	KCNMA1	ENSG00000156113_5	ENSG00000156113_3	-0.396718	-0.20379	3.26708	0.371997	0	1.99176
ENSG00000156136	DCK	ENSG00000156136_7	ENSG00000156136_1	-0.770693	-0.214373	0.0246914	0.0150376	0	0
ENSG00000156171	DRAM2	ENSG00000156171_4	ENSG00000156171_1	-0.85555	-0.297631	2.36634	0.0597015	1	2
ENSG00000156256	USP16	ENSG00000156256_2	ENSG00000156256_1	-0.853817	-0.718812	0.551008	0.551724	2.99407	3
ENSG00000156265	MAP3K7CL	ENSG00000156265_4	ENSG00000156265_1	-0.321995	-0.148929	0.582734	0.298366	1	1.12554
ENSG00000156374	PCGF6	ENSG00000156374_3	ENSG00000156374_1	-1.30261	-1.10931	0.743396	0.0896552	0	0
ENSG00000156398	SFXN2	ENSG00000156398_1	ENSG00000156398_2	-1.04994	-0.894495	0.942708	0.532258	1	1
ENSG00000156508	EEF1A1	ENSG00000156508_6	ENSG00000156508_1	-0.762611	-0.441486	7.17007	0.275229	0	3
ENSG00000156521	TYSND1	ENSG00000156521_3	ENSG00000156521_1	-0.685176	-0.383629	0.737452	0.537109	1	4
ENSG00000156587	UBE2L6	ENSG00000156587_2	ENSG00000156587_1	-0.890278	-0.732079	0.128517	0.163603	0	0
ENSG00000156599	ZDHHC5	ENSG00000156599_4	ENSG00000156599_2	-0.385059	-0.027031	0.565217	0.08	7	7
ENSG00000156642	NPTN	ENSG00000156642_2	ENSG00000156642_1	-1.4222	-0.655573	1.96241	0.283316	0	0
ENSG00000156675	RAB11FIP1	ENSG00000156675_1	ENSG00000156675_3	-0.577129	-0.0808813	0.0601336	0.977654	0	0
ENSG00000156709	AIFM1	ENSG00000156709_1	ENSG00000156709_2	-0.393266	-0.320452	0.324921	0.169994	2	0.140956
ENSG00000156795	WDYHV1	ENSG00000156795_3	ENSG00000156795_2	-0.625085	-0.312839	1.66934	0.207317	0	3
ENSG00000156958	GALK2	ENSG00000156958_2	ENSG00000156958_3	-0.402252	-0.0692283	0.586364	0.197802	0	1
ENSG00000156973	PDE6D	ENSG00000156973_2	ENSG00000156973_1	-0.345046	-0.282727	0.0373134	0.0341772	0	0
ENSG00000157168	NRG1	ENSG00000157168_3	ENSG00000157168_2	-0.291841	-0.0984006	0.0108696	0.0440252	1	1
ENSG00000157456	CCNB2	ENSG00000157456_3	ENSG00000157456_2	-1.38665	-0.860928	4.47899	0.0187266	0	0
ENSG00000157500	APPL1	ENSG00000157500_2	ENSG00000157500_1	-0.689892	-0.595676	0.0595533	0.185635	0	0
ENSG00000157551	KCNJ15	ENSG00000157551_4	ENSG00000157551_7	-0.574973	-0.0556286	4.87218	0.338863	2	1
ENSG00000157778	PSMG3	ENSG00000157778_2	ENSG00000157778_1	-0.329675	-0.265209	1.9898	0.253165	5	0
ENSG00000157827	FMNL2	ENSG00000157827_2	ENSG00000157827_1	-0.302588	-0.0681903	0.404904	0.0225904	2	2
ENSG00000157837	SPPL3	ENSG00000157837_2	ENSG00000157837_3	-0.185538	-0.124574	6	0.714286	2	2
ENSG00000157851	DPYSL5	ENSG00000157851_2	ENSG00000157851_3	-1.02012	-0.998929	0.979899	0.625	0	0
ENSG00000158089	GALNT14	ENSG00000158089_2	ENSG00000158089_1	-0.728747	-0.614263	0.356121	0.790076	0	0
ENSG00000158186	MRAS	ENSG00000158186_3	ENSG00000158186_5	-0.523372	-0.118625	0.081803	0.306667	0	1
ENSG00000158234	FAIM	ENSG00000158234_2	ENSG00000158234_3	-0.5649	-0.53234	0.203065	0.541401	2	0
ENSG00000158435	CNOT11	ENSG00000158435_2	ENSG00000158435_3	-0.866689	-0.760259	0.0662506	0.0945274	0	0
ENSG00000158710	TAGLN2	ENSG00000158710_2	ENSG00000158710_1	-1.05557	-0.961735	0.11822	0.107105	0	0
ENSG00000158716	DUSP23	ENSG00000158716_1	ENSG00000158716_2	-0.636966	-0.438103	0.0321729	0.0410125	0	1
ENSG00000158796	DEDD	ENSG00000158796_3	ENSG00000158796_1	-0.678466	-0.349519	0.0675676	3.04491	3	3
ENSG00000158856	DMTN	ENSG00000158856_2	ENSG00000158856_1	-0.316776	-0.124603	0.508701	0.163265	1	1
ENSG00000159079	CFAP298	ENSG00000159079_2	ENSG00000159079_1	-0.467105	-0.465457	0.42615	0.059727	0	0
ENSG00000159176	CSRP1	ENSG00000159176_2	ENSG00000159176_1	-1.01669	-0.834892	0.140904	0.159892	0	0
ENSG00000159202	UBE2Z	ENSG00000159202_2	ENSG00000159202_4	-0.575044	-0.0794295	0.182515	0.574324	0	0
ENSG00000159228	CBR1	ENSG00000159228_3	ENSG00000159228_2	-0.796049	-0.617047	0.00983227	0.113821	0	0
ENSG00000159335	PTMS	ENSG00000159335_2	ENSG00000159335_1	-0.43016	-0.263101	1.76833	0.00184544	0	0
ENSG00000159348	CYB5R1	ENSG00000159348_1	ENSG00000159348_2	-1.57487	-1.21946	1.62319	0.187354	0	0
ENSG00000159461	AMFR	ENSG00000159461_2	ENSG00000159461_1	-0.915942	-0.72061	0.00440529	0.458333	0	0
ENSG00000159592	GPBP1L1	ENSG00000159592_5	ENSG00000159592_3	-0.163426	0.0680349	0.501471	0.0843585	18.9956	17
ENSG00000159692	CTBP1	ENSG00000159692_1	ENSG00000159692_2	-0.595481	-0.182511	0.0606061	0.554688	3	2.26562
ENSG00000160014	CALM3	ENSG00000160014_1	ENSG00000160014_2	-0.662749	-0.634415	0.036352	0.00836966	0	0
ENSG00000160075	SSU72	ENSG00000160075_3	ENSG00000160075_1	-0.72408	-0.230022	0.0611979	0.259059	0	0
ENSG00000160131	VMA21	ENSG00000160131_1	ENSG00000160131_2	-0.41042	-0.364359	0.0399724	1.98491	0	0
ENSG00000160199	PKNOX1	ENSG00000160199_1	ENSG00000160199_2	-0.711342	-0.455047	0.684211	0.0383275	3.02871	2.98955
ENSG00000160208	RRP1B	ENSG00000160208_1	ENSG00000160208_2	-0.618423	-0.532007	0.679204	0.0708402	1	0.991763
ENSG00000160226	CFAP410	ENSG00000160226_2	ENSG00000160226_1	-0.653724	-0.450769	0.156997	0.0544747	0	0.178988
ENSG00000160326	SLC2A6	ENSG00000160326_1	ENSG00000160326_2	-1.0925	-1.00493	0.106481	0.28655	0	0
ENSG00000160570	DEDD2	ENSG00000160570_2	ENSG00000160570_1	-0.402653	-0.264005	0.0135364	0.0149254	0	0.0298507
ENSG00000160691	SHC1	ENSG00000160691_3	ENSG00000160691_4	-0.767542	0.0134221	0.0315457	0.108306	1	1
ENSG00000160710	ADAR	ENSG00000160710_2	ENSG00000160710_1	-0.289215	0.0349381	0.073903	0.0879346	2	2.05726
ENSG00000160714	UBE2Q1	ENSG00000160714_1	ENSG00000160714_2	-0.541101	-0.469962	0.152542	0	0	0
ENSG00000160789	LMNA	ENSG00000160789_2	ENSG00000160789_1	-0.931819	-0.567373	0.425164	0.0630493	0	0
ENSG00000160813	PPP1R35	ENSG00000160813_2	ENSG00000160813_3	-0.735968	-0.402768	0.315217	0.0786026	0	0
ENSG00000160818	GPATCH4	ENSG00000160818_2	ENSG00000160818_1	-0.788832	-0.597549	0.341053	0.440767	2.89368	3.96613
ENSG00000160867	FGFR4	ENSG00000160867_1	ENSG00000160867_2	-0.631177	-0.501303	0.0656566	0.159091	0	0
ENSG00000160932	LY6E	ENSG00000160932_2	ENSG00000160932_1	-0.570828	-0.340179	0.297575	0.674818	0	0
ENSG00000160972	PPP1R16A	ENSG00000160972_3	ENSG00000160972_1	-0.252447	-0.210748	0.506944	0.133652	6	6.22673
ENSG00000161011	SQSTM1	ENSG00000161011_3	ENSG00000161011_2	-0.285052	-0.2109	0.0870871	0.0348259	3	3
ENSG00000161013	MGAT4B	ENSG00000161013_6	ENSG00000161013_4	-0.0723703	0.241109	0.475524	0.395349	1	1
ENSG00000161277	THAP8	ENSG00000161277_2	ENSG00000161277_1	-0.902231	-0.500725	0.0842105	0.0747664	0	1
ENSG00000161542	PRPSAP1	ENSG00000161542_3	ENSG00000161542_1	-0.97094	-0.883736	1.3883	0.36338	0	0
ENSG00000161677	JOSD2	ENSG00000161677_2	ENSG00000161677_1	-0.633462	-0.268605	0.562181	1.03947	1	1
ENSG00000161955	TNFSF13	ENSG00000161955_3	ENSG00000161955_2	-0.51126	-0.0401325	0.335165	0.0981595	0	2
ENSG00000162066	AMDHD2	ENSG00000162066_2	ENSG00000162066_1	-0.906678	-0.801647	0.266667	0.262703	0	0
ENSG00000162076	FLYWCH2	ENSG00000162076_1	ENSG00000162076_2	-0.270927	-0.198262	0.0364964	0.252442	1	0.380917
ENSG00000162144	CYB561A3	ENSG00000162144_4	ENSG00000162144_3	-0.572727	-0.501955	0.0434783	0.290741	1	1
ENSG00000162191	UBXN1	ENSG00000162191_1	ENSG00000162191_2	-1.12226	-0.628135	3.80776	0.292017	0	0
ENSG00000162300	ZFPL1	ENSG00000162300_2	ENSG00000162300_1	-0.904489	-0.700218	0.457143	0.00464253	0	0
ENSG00000162366	PDZK1IP1	ENSG00000162366_2	ENSG00000162366_1	-0.754477	-0.128577	5.27331	3.27627	0	1
ENSG00000162409	PRKAA2	ENSG00000162409_2	ENSG00000162409_1	-0.434192	-0.417078	0.0542299	0.0358696	0	0
ENSG00000162433	AK4	ENSG00000162433_2	ENSG00000162433_5	-0.605363	-0.251412	0.651403	0.158901	0	0
ENSG00000162522	KIAA1522	ENSG00000162522_1	ENSG00000162522_4	-0.650385	-0.366694	0.955882	1.28323	1	0
ENSG00000162585	FAAP20	ENSG00000162585_3	ENSG00000162585_2	-0.452645	-0.202309	0.198459	0.0212314	6.9711	7
ENSG00000162607	USP1	ENSG00000162607_3	ENSG00000162607_2	-0.196865	-0.146207	0.367137	0.196816	3	3
ENSG00000162614	NEXN	ENSG00000162614_1	ENSG00000162614_2	-0.595604	-0.137769	0.35164	0.0336301	1.98169	0.386746
ENSG00000162623	TYW3	ENSG00000162623_3	ENSG00000162623_2	-0.631813	-0.28863	0.0541516	1.69833	8	1.895
ENSG00000162729	IGSF8	ENSG00000162729_3	ENSG00000162729_1	-0.963324	-0.561987	1.26608	0.12095	0.0643275	1
ENSG00000162734	PEA15	ENSG00000162734_3	ENSG00000162734_2	-0.565483	-0.300359	0.170908	0.00802139	0	0
ENSG00000162819	BROX	ENSG00000162819_4	ENSG00000162819_1	-0.580523	-0.137177	0.0197239	0.0824468	0	2
ENSG00000162836	ACP6	ENSG00000162836_4	ENSG00000162836_2	-0.973242	-0.182898	0.178571	0.136126	1	2
ENSG00000162851	TFB2M	ENSG00000162851_2	ENSG00000162851_1	-0.381697	-0.345366	0.129817	0.305031	0.450304	1.07862
ENSG00000162889	MAPKAPK2	ENSG00000162889_2	ENSG00000162889_1	-0.785895	-0.76812	0.96875	0.106767	0	0
ENSG00000162909	CAPN2	ENSG00000162909_1	ENSG00000162909_2	-1.01202	-0.886904	0.158028	0.912558	0	0
ENSG00000162976	SLC66A3	ENSG00000162976_2	ENSG00000162976_1	-0.895982	-0.67604	4.62162	0.129274	0	0
ENSG00000162980	ARL5A	ENSG00000162980_1	ENSG00000162980_2	-0.164513	-0.0739596	0.549143	0.0139692	1	0.96869
ENSG00000163110	PDLIM5	ENSG00000163110_2	ENSG00000163110_1	-0.526618	-0.443653	0.0718954	0.07277	0	0
ENSG00000163162	RNF149	ENSG00000163162_4	ENSG00000163162_2	-0.985803	-0.704249	0.531646	0.662399	0	0
ENSG00000163171	CDC42EP3	ENSG00000163171_1	ENSG00000163171_2	-0.245376	-0.116251	0.343434	0.161143	3	3
ENSG00000163191	S100A11	ENSG00000163191_2	ENSG00000163191_1	-0.524756	-0.433735	0.181883	0.0275807	0	0
ENSG00000163249	CCNYL1	ENSG00000163249_2	ENSG00000163249_1	-0.347713	-0.0592036	0.0670241	0.046332	0	0
ENSG00000163344	PMVK	ENSG00000163344_4	ENSG00000163344_5	-0.551278	-0.224415	0.172704	0.176471	0	1
ENSG00000163348	PYGO2	ENSG00000163348_2	ENSG00000163348_1	-0.332309	-0.263352	0.117216	0.674528	1	1
ENSG00000163374	YY1AP1	ENSG00000163374_1	ENSG00000163374_4	-0.882355	-0.413886	1.30303	0.0744681	0	1
ENSG00000163399	ATP1A1	ENSG00000163399_1	ENSG00000163399_2	-0.660153	-0.625671	0.0506466	0.0141398	0	0
ENSG00000163428	LRRC58	ENSG00000163428_2	ENSG00000163428_3	-0.697677	-0.574926	0.423177	0.0736842	0	0
ENSG00000163485	ADORA1	ENSG00000163485_1	ENSG00000163485_3	-0.652439	-0.27207	1.82258	0	1	4
ENSG00000163513	TGFBR2	ENSG00000163513_1	ENSG00000163513_2	-0.534706	-0.508357	0.201271	1.44199	1	1
ENSG00000163528	CHCHD4	ENSG00000163528_3	ENSG00000163528_2	-0.5659	-0.377794	0.0950226	0.117188	2	0
ENSG00000163558	PRKCI	ENSG00000163558_3	ENSG00000163558_2	-0.983009	-0.62554	0.281266	0.0022779	0	0
ENSG00000163565	IFI16	ENSG00000163565_3	ENSG00000163565_1	-0.630252	-0.420374	0.337625	1.31912	14.5837	1
ENSG00000163577	EIF5A2	ENSG00000163577_2	ENSG00000163577_1	-0.614115	-0.514133	0.129121	0.809524	0	0
ENSG00000163605	PPP4R2	ENSG00000163605_2	ENSG00000163605_1	-0.428078	-0.238678	0.166667	0.0143678	0	0.664751
ENSG00000163659	TIPARP	ENSG00000163659_2	ENSG00000163659_1	-0.173073	-0.141848	0.145859	0.0110619	0.998764	1
ENSG00000163683	SMIM14	ENSG00000163683_3	ENSG00000163683_1	-0.20441	-0.047199	0.0833333	0.102041	0	0
ENSG00000163684	RPP14	ENSG00000163684_2	ENSG00000163684_1	-0.36151	-0.100045	0.716667	0.0489796	1	0
ENSG00000163735	CXCL5	ENSG00000163735_2	ENSG00000163735_1	-0.223676	-0.203518	0.231411	0.0959302	0	0.212209
ENSG00000163754	GYG1	ENSG00000163754_2	ENSG00000163754_1	-1.49005	-1.04627	3.29371	0.07	0	0
ENSG00000163762	TM4SF18	ENSG00000163762_8	ENSG00000163762_5	-0.79608	-0.110271	0.154901	0.122581	0	1
ENSG00000163832	ELP6	ENSG00000163832_1	ENSG00000163832_2	-0.556055	-0.0471926	0.248193	0.189815	0.643373	1
ENSG00000163867	ZMYM6	ENSG00000163867_1	ENSG00000163867_2	-0.426551	-0.00217871	0.0414938	0.0416667	1.95021	0
ENSG00000163870	TPRA1	ENSG00000163870_2	ENSG00000163870_1	-0.669333	-0.0545849	0.179104	0.358079	1	1
ENSG00000163882	POLR2H	ENSG00000163882_4	ENSG00000163882_2	-0.873916	-0.437752	2.3096	0.101777	0	0.0145396
ENSG00000163900	TMEM41A	ENSG00000163900_1	ENSG00000163900_2	-0.55612	-0.344686	0.304075	0.697819	0	0
ENSG00000163950	SLBP	ENSG00000163950_3	ENSG00000163950_1	-0.958487	-0.562872	0.761324	0.00823224	0	0
ENSG00000163961	RNF168	ENSG00000163961_2	ENSG00000163961_1	-0.325744	-0.071375	0.0114943	0.280973	3	3
ENSG00000163964	PIGX	ENSG00000163964_2	ENSG00000163964_1	-0.452983	-0.365513	0.03	0.129293	0	0
ENSG00000164038	SLC9B2	ENSG00000164038_1	ENSG00000164038_4	-0.354861	-0.345289	0.0576923	0.118919	1	1
ENSG00000164039	BDH2	ENSG00000164039_2	ENSG00000164039_1	-0.508556	-0.285916	0.179435	0.133127	0	0.0681115
ENSG00000164040	PGRMC2	ENSG00000164040_3	ENSG00000164040_4	-0.293809	-0.208938	0.126253	0.0979021	5	4.26573
ENSG00000164051	CCDC51	ENSG00000164051_1	ENSG00000164051_4	-0.543357	-0.483653	0.0330882	0.605839	0	1.52555
ENSG00000164091	WDR82	ENSG00000164091_2	ENSG00000164091_1	-0.922276	-0.283476	2.66092	0.527273	0	1
ENSG00000164104	HMGB2	ENSG00000164104_2	ENSG00000164104_1	-0.47025	-0.305309	0.0555364	0.293798	0	0.114255
ENSG00000164221	CCDC112	ENSG00000164221_2	ENSG00000164221_1	-0.791152	-0.697172	0.0145455	0.236667	0	0
ENSG00000164237	CMBL	ENSG00000164237_1	ENSG00000164237_2	-1.15663	-0.74445	4.22417	1.18009	0	0
ENSG00000164244	PRRC1	ENSG00000164244_1	ENSG00000164244_2	-0.287402	-0.12124	0.0867601	2.66527	0.0280163	0
ENSG00000164251	F2RL1	ENSG00000164251_1	ENSG00000164251_2	-0.0744505	0.102125	0.366577	0.248927	0	0
ENSG00000164292	RHOBTB3	ENSG00000164292_5	ENSG00000164292_2	-0.73465	-0.668764	0	1.99561	2	2
ENSG00000164346	NSA2	ENSG00000164346_1	ENSG00000164346_2	-1.31341	-1.21718	3.78774	0.637874	0	0
ENSG00000164347	GFM2	ENSG00000164347_2	ENSG00000164347_1	-0.547102	-0.192812	1.42138	0.116176	1	1
ENSG00000164402	SEPTIN8	ENSG00000164402_3	ENSG00000164402_1	-1.0907	-0.663812	0.417107	0.364407	0	0
ENSG00000164466	SFXN1	ENSG00000164466_2	ENSG00000164466_1	-0.918359	-0.908797	0.263931	0.0864198	0	0
ENSG00000164548	TRA2A	ENSG00000164548_1	ENSG00000164548_2	-0.613318	-0.51811	0.508621	0.803959	0	0
ENSG00000164574	GALNT10	ENSG00000164574_1	ENSG00000164574_5	-0.591257	-0.374182	0.0192308	1.276	0	3
ENSG00000164615	CAMLG	ENSG00000164615_2	ENSG00000164615_1	-1.06287	-0.876109	3.00099	0.0169492	0	0
ENSG00000164649	CDCA7L	ENSG00000164649_1	ENSG00000164649_2	-0.909251	-0.586276	0.596	0.182065	0	0
ENSG00000164654	MIOS	ENSG00000164654_1	ENSG00000164654_3	-0.355615	-0.00450645	1.92705	0.15082	5	1
ENSG00000164695	CHMP4C	ENSG00000164695_2	ENSG00000164695_1	-0.90525	-0.496189	2.38342	0.164745	0	0.270181
ENSG00000164713	BRI3	ENSG00000164713_2	ENSG00000164713_3	-0.293188	-0.211049	0.336866	0.212075	0	0
ENSG00000164741	DLC1	ENSG00000164741_3	ENSG00000164741_2	-0.483896	0.207434	0.268874	0.104545	2	1.99091
ENSG00000164751	PEX2	ENSG00000164751_3	ENSG00000164751_2	-0.238728	-0.172873	0.462185	0.468537	1.89076	2
ENSG00000164758	MED30	ENSG00000164758_2	ENSG00000164758_1	-0.692449	-0.323514	0.897059	0.572519	0	0.0019084
ENSG00000164818	DNAAF5	ENSG00000164818_6	ENSG00000164818_5	-0.456433	-0.300147	0	0.0759494	2	2.99277
ENSG00000164823	OSGIN2	ENSG00000164823_2	ENSG00000164823_1	-0.513363	-0.295065	0	0.40874	0	0
ENSG00000164830	OXR1	ENSG00000164830_5	ENSG00000164830_4	-0.197856	0.135436	0.187192	0.27907	2.95074	3
ENSG00000164889	SLC4A2	ENSG00000164889_2	ENSG00000164889_1	-0.760892	-0.586091	2.33747	0.126976	1	1
ENSG00000164897	TMUB1	ENSG00000164897_2	ENSG00000164897_1	-0.535119	-0.443088	0.664637	0.00285714	0.998126	1
ENSG00000164919	COX6C	ENSG00000164919_2	ENSG00000164919_1	-0.268029	-0.266288	0.476486	0.170973	0	0
ENSG00000164924	YWHAZ	ENSG00000164924_4	ENSG00000164924_2	-1.05081	-0.661919	0.147474	0.0553826	0	0
ENSG00000164932	CTHRC1	ENSG00000164932_2	ENSG00000164932_1	-0.577509	-0.475709	0.103997	0.00160772	0.608827	1
ENSG00000164961	WASHC5	ENSG00000164961_1	ENSG00000164961_2	-0.566683	-0.452203	0.198167	0.0384615	1.16838	1
ENSG00000164983	TMEM65	ENSG00000164983_3	ENSG00000164983_2	-0.281751	-0.182382	0.578947	0.55	1	1
ENSG00000164985	PSIP1	ENSG00000164985_2	ENSG00000164985_1	-0.644825	-0.635095	0.0105622	0.0947802	0	0
ENSG00000165119	HNRNPK	ENSG00000165119_2	ENSG00000165119_1	-0.786399	-0.409331	0.591315	0.0155998	0	0
ENSG00000165152	PGAP4	ENSG00000165152_3	ENSG00000165152_2	-0.372942	-0.271538	0.432247	1.03514	5.99828	5.49201
ENSG00000165169	DYNLT3	ENSG00000165169_2	ENSG00000165169_1	-0.628818	-0.610233	0.101418	0.261438	0	0
ENSG00000165175	MID1IP1	ENSG00000165175_1	ENSG00000165175_3	-0.917299	-0.364654	8.35172	0.0302419	12	0.270161
ENSG00000165215	CLDN3	ENSG00000165215_1	ENSG00000165215_2	-0.639189	-0.551801	0.3125	0.238596	1	0.582456
ENSG00000165264	NDUFB6	ENSG00000165264_5	ENSG00000165264_1	-0.923907	-0.426605	0.807692	0.00806452	0	0.031106
ENSG00000165376	CLDN2	ENSG00000165376_2	ENSG00000165376_1	-0.477143	-0.390928	0.0483353	0.0598793	0.641797	1.0187
ENSG00000165410	CFL2	ENSG00000165410_1	ENSG00000165410_4	-1.05284	-0.317589	0.591241	0.0325203	0	0
ENSG00000165416	SUGT1	ENSG00000165416_2	ENSG00000165416_1	-0.918889	-0.497763	1.54526	0.0694444	0	0
ENSG00000165475	CRYL1	ENSG00000165475_2	ENSG00000165475_1	-1.08289	-0.871851	1.55717	0.387231	0	0.0223881
ENSG00000165516	KLHDC2	ENSG00000165516_3	ENSG00000165516_2	-0.565523	-0.269486	0.115646	0.00159744	0	0
ENSG00000165630	PRPF18	ENSG00000165630_1	ENSG00000165630_2	-0.523901	-0.518731	0.398693	0.157635	0	0
ENSG00000165644	COMTD1	ENSG00000165644_2	ENSG00000165644_4	-0.804249	-0.415472	0.139831	0.22093	0	0.99564
ENSG00000165650	PDZD8	ENSG00000165650_1	ENSG00000165650_2	-0.611319	-0.356833	0.201342	0.56381	2.03356	2
ENSG00000165675	ENOX2	ENSG00000165675_2	ENSG00000165675_1	-0.0854425	0.0428001	0.240602	0.04	2	2
ENSG00000165678	GHITM	ENSG00000165678_2	ENSG00000165678_1	-1.15245	-0.934948	0.24504	0.183359	0	0.248844
ENSG00000165704	HPRT1	ENSG00000165704_3	ENSG00000165704_1	-1.17682	-0.463438	1.133	1.42356	0	0
ENSG00000165752	STK32C	ENSG00000165752_2	ENSG00000165752_1	-0.580967	-0.247279	0.553533	0.0415335	0	0
ENSG00000165775	FUNDC2	ENSG00000165775_3	ENSG00000165775_1	-0.674272	-0.445879	0.30916	0.235465	0	1
ENSG00000165806	CASP7	ENSG00000165806_4	ENSG00000165806_3	-1.04609	-0.465814	0.769231	0.169643	1	0
ENSG00000165868	HSPA12A	ENSG00000165868_5	ENSG00000165868_6	-0.295411	-0.195802	0.0696721	0.0626243	0	0
ENSG00000165887	ANKRD2	ENSG00000165887_3	ENSG00000165887_4	-0.907001	-0.258189	3.70408	0.392523	0	0
ENSG00000165912	PACSIN3	ENSG00000165912_2	ENSG00000165912_1	-0.720833	-0.504075	0.0258621	0.513333	0	0
ENSG00000165916	PSMC3	ENSG00000165916_2	ENSG00000165916_1	-1.16909	-0.774273	0.128369	0.308661	0	0
ENSG00000165948	IFI27L1	ENSG00000165948_1	ENSG00000165948_2	-0.393648	-0.305968	0.0603175	0.654102	0	0
ENSG00000166002	SMCO4	ENSG00000166002_1	ENSG00000166002_2	-0.0339424	-0.00327427	0.0484429	0.0640816	0	0
ENSG00000166033	HTRA1	ENSG00000166033_2	ENSG00000166033_1	-1.34693	-1.11104	1.83642	0.236052	0	0.291845
ENSG00000166035	LIPC	ENSG00000166035_2	ENSG00000166035_3	-0.761145	-0.254631	3.47645	0.0743436	0	0
ENSG00000166037	CEP57	ENSG00000166037_2	ENSG00000166037_1	-0.845741	-0.623548	4.9246	0.681755	0	2
ENSG00000166164	BRD7	ENSG00000166164_1	ENSG00000166164_4	-0.593892	-0.242961	2.20902	0.168675	0	0
ENSG00000166165	CKB	ENSG00000166165_1	ENSG00000166165_3	-0.740263	-0.590725	0.577181	0.948276	0	1
ENSG00000166173	LARP6	ENSG00000166173_2	ENSG00000166173_1	-0.437702	-0.254932	1.39574	0.430108	0	0
ENSG00000166189	HPS6	ENSG00000166189_2	ENSG00000166189_1	-0.203944	-0.168467	0.510638	0.56962	0	0
ENSG00000166326	TRIM44	ENSG00000166326_1	ENSG00000166326_2	-0.247139	-0.141017	0.117299	0.099195	0	0
ENSG00000166377	ATP9B	ENSG00000166377_4	ENSG00000166377_3	-0.371129	-0.199913	1.25758	0.184615	1	1.04615
ENSG00000166401	SERPINB8	ENSG00000166401_1	ENSG00000166401_2	-0.463317	-0.443068	0.24	0.0422078	0	0
ENSG00000166503	HDGFL3	ENSG00000166503_4	ENSG00000166503_1	-0.835872	-0.0209045	0.0544554	0.106383	0	1
ENSG00000166548	TK2	ENSG00000166548_4	ENSG00000166548_3	-0.694284	-0.553089	0.228571	0.0233918	0	0
ENSG00000166557	TMED3	ENSG00000166557_3	ENSG00000166557_2	-1.08194	-0.71127	0.674221	0.637849	0	0
ENSG00000166589	CDH16	ENSG00000166589_2	ENSG00000166589_1	-0.720442	-0.434694	4.66116	0.334842	0	0
ENSG00000166619	BLCAP	ENSG00000166619_2	ENSG00000166619_3	-0.230338	-0.0906819	1.12811	0.00675676	1	1
ENSG00000166681	BEX3	ENSG00000166681_3	ENSG00000166681_2	-0.328006	-0.201165	0.15	0.0738307	0	0
ENSG00000166734	CASC4	ENSG00000166734_3	ENSG00000166734_1	-0.762856	-0.073549	1.82353	0.910891	0	0
ENSG00000166741	NNMT	ENSG00000166741_3	ENSG00000166741_1	-0.996268	-0.603135	0.349369	0.794377	0	1
ENSG00000166801	FAM111A	ENSG00000166801_1	ENSG00000166801_3	-0.204809	-0.0256662	0.736842	0.221386	0.508772	0
ENSG00000166822	TMEM170A	ENSG00000166822_1	ENSG00000166822_2	-0.173376	-0.123062	0.0170358	0.14557	1	0
ENSG00000166847	DCTN5	ENSG00000166847_1	ENSG00000166847_2	-0.542358	-0.521115	0.469231	0.130979	0.0461538	0
ENSG00000166848	TERF2IP	ENSG00000166848_3	ENSG00000166848_1	-0.841229	-0.385119	1.50673	0.120545	0	0.0377358
ENSG00000166896	ATP23	ENSG00000166896_2	ENSG00000166896_1	-1.00097	-0.548661	0.586716	1.57639	0	0
ENSG00000166900	STX3	ENSG00000166900_2	ENSG00000166900_1	-0.788585	-0.432904	1.46278	0.312291	0	0
ENSG00000166949	SMAD3	ENSG00000166949_3	ENSG00000166949_2	-0.482319	-0.410447	0.69403	0.162465	4.02239	0
ENSG00000166965	RCCD1	ENSG00000166965_2	ENSG00000166965_1	-0.370045	-0.236762	1.69288	0.373451	0	0.6
ENSG00000166971	AKTIP	ENSG00000166971_1	ENSG00000166971_2	-0.679545	-0.448537	0.0161871	0.238462	2.95324	2
ENSG00000166974	MAPRE2	ENSG00000166974_1	ENSG00000166974_2	-0.625658	-0.489741	0.0355987	0.0795756	1	0
ENSG00000167005	NUDT21	ENSG00000167005_2	ENSG00000167005_1	-1.23738	-0.947827	3.93513	0.235174	0.996507	1
ENSG00000167105	TMEM92	ENSG00000167105_1	ENSG00000167105_2	-0.492077	-0.490311	0.012987	0.654609	0	0
ENSG00000167191	GPRC5B	ENSG00000167191_2	ENSG00000167191_1	-0.619685	-0.590387	0.115152	0.0533333	0.99798	1
ENSG00000167193	CRK	ENSG00000167193_1	ENSG00000167193_2	-0.592614	-0.454398	0.902415	0.0471204	0	0
ENSG00000167264	DUS2	ENSG00000167264_1	ENSG00000167264_2	-0.20135	-0.0908366	0.435484	0.148515	0	0
ENSG00000167283	ATP5MG	ENSG00000167283_1	ENSG00000167283_3	-0.656675	-0.533526	0.26494	0.46297	0	0
ENSG00000167306	MYO5B	ENSG00000167306_4	ENSG00000167306_2	-0.924731	-0.701692	1.084	0.29798	2.7	3
ENSG00000167315	ACAA2	ENSG00000167315_3	ENSG00000167315_1	-0.921259	-0.160102	0.234505	0.337079	0	1
ENSG00000167325	RRM1	ENSG00000167325_1	ENSG00000167325_2	-0.74249	-0.426815	1.30938	0.617562	0	0
ENSG00000167394	ZNF668	ENSG00000167394_2	ENSG00000167394_1	-0.423734	-0.112233	0.420561	0.298851	0	4
ENSG00000167397	VKORC1	ENSG00000167397_2	ENSG00000167397_3	-0.794264	-0.456278	1.16226	0.147204	0	0
ENSG00000167523	SPATA33	ENSG00000167523_1	ENSG00000167523_2	-0.473615	-0.248012	0.154499	0.307851	0.258065	2
ENSG00000167535	CACNB3	ENSG00000167535_2	ENSG00000167535_1	-0.83561	-0.142752	6.06944	0.0308057	0	0
ENSG00000167543	TP53I13	ENSG00000167543_2	ENSG00000167543_3	-1.0346	-0.920537	0.40824	0.05	1	0
ENSG00000167552	TUBA1A	ENSG00000167552_2	ENSG00000167552_1	-1.23105	-0.629382	2.91943	0.0122756	0	0.0113902
ENSG00000167635	ZNF146	ENSG00000167635_3	ENSG00000167635_2	-0.199839	0.00611605	0.917969	0.371282	15	15
ENSG00000167642	SPINT2	ENSG00000167642_7	ENSG00000167642_4	-0.861161	-0.18038	0.237951	0.0565283	0	0
ENSG00000167645	YIF1B	ENSG00000167645_1	ENSG00000167645_2	-1.14095	-0.760447	0.133508	0.0693277	0	0
ENSG00000167685	ZNF444	ENSG00000167685_2	ENSG00000167685_3	-0.707888	-0.597456	0.0620438	0.0516129	1.0146	0
ENSG00000167695	TLCD3A	ENSG00000167695_2	ENSG00000167695_3	-0.621344	-0.396479	0.0412371	0.0925197	0	0
ENSG00000167700	MFSD3	ENSG00000167700_1	ENSG00000167700_2	-0.511664	-0.257749	0.305374	0.207254	2	2
ENSG00000167740	CYB5D2	ENSG00000167740_1	ENSG00000167740_2	-0.512324	-0.469899	0.131783	0.270769	1	0
ENSG00000167747	C19orf48	ENSG00000167747_2	ENSG00000167747_1	-0.303631	-0.107045	0.305723	0.216507	6	5.95694
ENSG00000167767	KRT80	ENSG00000167767_2	ENSG00000167767_1	-0.509911	-0.473722	0.131868	0.843621	0	0
ENSG00000167779	IGFBP6	ENSG00000167779_1	ENSG00000167779_3	-1.2529	-0.13904	0.0942136	0.0321168	0	1
ENSG00000167797	CDK2AP2	ENSG00000167797_3	ENSG00000167797_8	-0.468628	-0.210816	1.13183	0.307165	3	1.15888
ENSG00000167965	MLST8	ENSG00000167965_2	ENSG00000167965_3	-0.964844	-0.338344	0.542386	0.941722	3	2
ENSG00000167987	VPS37C	ENSG00000167987_2	ENSG00000167987_1	-1.03986	-0.349815	0.178862	0.4	0	1
ENSG00000168000	BSCL2	ENSG00000168000_2	ENSG00000168000_1	-0.624347	-0.518128	0.633058	1.06397	2	6
ENSG00000168003	SLC3A2	ENSG00000168003_1	ENSG00000168003_3	-0.460685	-0.347192	0.296496	0.0992013	1.08446	0.737007
ENSG00000168038	ULK4	ENSG00000168038_4	ENSG00000168038_2	-0.727075	-0.238653	0.0780142	0.611219	2	2.00677
ENSG00000168061	SAC3D1	ENSG00000168061_3	ENSG00000168061_1	-0.659319	-0.305716	1.50468	0.0353982	0.949198	2
ENSG00000168066	SF1	ENSG00000168066_2	ENSG00000168066_1	-0.833371	-0.224599	0.725134	0.0253456	0	1
ENSG00000168096	ANKS3	ENSG00000168096_2	ENSG00000168096_3	-0.445292	-0.339083	0.152209	0.256158	0	0
ENSG00000168118	RAB4A	ENSG00000168118_2	ENSG00000168118_1	-1.1168	-0.593113	1.99844	1.67058	0	0
ENSG00000168172	HOOK3	ENSG00000168172_2	ENSG00000168172_1	-0.323257	-0.188067	0	0.0570033	0	0
ENSG00000168209	DDIT4	ENSG00000168209_2	ENSG00000168209_1	-0.6412	-0.314014	0.0876494	0.00207039	0	0
ENSG00000168273	SMIM4	ENSG00000168273_4	ENSG00000168273_7	-0.301337	-0.254233	0.333333	0.280172	0	0
ENSG00000168275	COA6	ENSG00000168275_4	ENSG00000168275_3	-0.393952	-0.0101174	0.566434	0.139394	3	1
ENSG00000168283	BMI1	ENSG00000168283_8	ENSG00000168283_6	-0.412451	-0.281901	1.39899	0.0382775	1	1.96651
ENSG00000168300	PCMTD1	ENSG00000168300_2	ENSG00000168300_1	-0.385126	-0.323914	0.492274	0.605634	1	1.3662
ENSG00000168374	ARF4	ENSG00000168374_3	ENSG00000168374_1	-0.337881	-0.154679	0.0921502	0.250554	0	0.137472
ENSG00000168386	FILIP1L	ENSG00000168386_1	ENSG00000168386_2	-0.309738	-0.145265	0.00267023	0.142477	0	2
ENSG00000168395	ING5	ENSG00000168395_3	ENSG00000168395_1	-0.647096	-0.242423	0.182243	0.459459	0	13
ENSG00000168438	CDC40	ENSG00000168438_1	ENSG00000168438_2	-0.8922	-0.0748058	6.14286	0.0547085	0	0
ENSG00000168495	POLR3D	ENSG00000168495_3	ENSG00000168495_1	-1.0053	-0.895553	2.63534	0.132867	0	0
ENSG00000168522	FNTA	ENSG00000168522_3	ENSG00000168522_1	-0.795173	-0.682675	0.147368	0	7	0
ENSG00000168591	TMUB2	ENSG00000168591_3	ENSG00000168591_1	-0.543739	-0.293785	0.501408	0.0734463	5	3
ENSG00000168610	STAT3	ENSG00000168610_1	ENSG00000168610_2	-0.300351	-0.252044	0.0495575	0.13112	0	0
ENSG00000168653	NDUFS5	ENSG00000168653_1	ENSG00000168653_2	-0.68366	-0.683508	0.309055	0.0452532	0.000285751	0
ENSG00000168672	LRATD2	ENSG00000168672_4	ENSG00000168672_1	-0.233878	-0.19948	0.162393	0.447154	2	2.99187
ENSG00000168679	SLC16A4	ENSG00000168679_2	ENSG00000168679_1	-0.61832	-0.541835	0.498978	1.41344	2.92127	3
ENSG00000168701	TMEM208	ENSG00000168701_2	ENSG00000168701_3	-0.90155	-0.827896	1.60044	0.44878	0	0
ENSG00000168710	AHCYL1	ENSG00000168710_3	ENSG00000168710_4	-0.926321	-0.425618	3.30368	0.104377	0	2
ENSG00000168765	GSTM4	ENSG00000168765_3	ENSG00000168765_1	-1.18536	-0.449032	1.13475	0.651357	0	0
ENSG00000168874	ATOH8	ENSG00000168874_4	ENSG00000168874_3	-0.794521	-0.499744	0.161616	0.62	0	1
ENSG00000169032	MAP2K1	ENSG00000169032_1	ENSG00000169032_2	-0.560086	-0.340232	1.4785	0.048288	0	0
ENSG00000169057	MECP2	ENSG00000169057_1	ENSG00000169057_2	-0.543261	-0.259415	0.101449	1.50807	2	2
ENSG00000169062	UPF3A	ENSG00000169062_1	ENSG00000169062_6	-0.789516	-0.3693	0.503825	0.16777	0	2
ENSG00000169118	CSNK1G1	ENSG00000169118_2	ENSG00000169118_1	-0.707174	-0.575339	6.23016	0.988189	3	3
ENSG00000169122	FAM110B	ENSG00000169122_4	ENSG00000169122_5	-0.513865	-0.141588	1.19481	0.130081	3	3.06098
ENSG00000169180	XPO6	ENSG00000169180_1	ENSG00000169180_2	-0.30292	0.0196387	0.285928	0.0416667	4	3.2
ENSG00000169213	RAB3B	ENSG00000169213_2	ENSG00000169213_1	-1.05671	-0.813273	2.28662	0.324714	0	0.0679495
ENSG00000169241	SLC50A1	ENSG00000169241_2	ENSG00000169241_1	-0.491188	-0.0171994	0.0905172	0.269737	0	3.72368
ENSG00000169242	EFNA1	ENSG00000169242_2	ENSG00000169242_1	-0.451377	-0.435355	0.042735	0.1	0	0
ENSG00000169398	PTK2	ENSG00000169398_1	ENSG00000169398_2	-0.310457	-0.308126	0.200624	0.287081	1	1
ENSG00000169435	RASSF6	ENSG00000169435_2	ENSG00000169435_4	-0.332458	-0.170994	0	0.254967	2	1
ENSG00000169446	MMGT1	ENSG00000169446_1	ENSG00000169446_2	-1.23924	-0.502074	2.29302	0.246465	1	0
ENSG00000169504	CLIC4	ENSG00000169504_2	ENSG00000169504_1	-0.748066	-0.67489	0.0507588	0.0895522	0	0
ENSG00000169564	PCBP1	ENSG00000169564_2	ENSG00000169564_1	-1.03618	-0.911514	0.656566	0.105331	0	0
ENSG00000169599	NFU1	ENSG00000169599_2	ENSG00000169599_1	-1.0915	-1.08058	0.0725953	1.15429	0	0
ENSG00000169641	LUZP1	ENSG00000169641_3	ENSG00000169641_2	0.0920411	0.110185	0.0271108	0.0985325	2	3
ENSG00000169696	ASPSCR1	ENSG00000169696_2	ENSG00000169696_1	-0.917671	-0.877934	0.211911	0.142105	0	0
ENSG00000169714	CNBP	ENSG00000169714_3	ENSG00000169714_1	-0.874148	-0.492441	0.661871	0.0142566	0	0.20483
ENSG00000169740	ZNF32	ENSG00000169740_2	ENSG00000169740_1	-0.392228	-0.233981	0.54321	0.24818	2	2
ENSG00000169756	LIMS1	ENSG00000169756_2	ENSG00000169756_1	-0.938496	-0.892223	1.49655	3.00484	0	0
ENSG00000169764	UGP2	ENSG00000169764_2	ENSG00000169764_1	-0.66303	-0.608277	0.022113	0.129202	0.520885	1.31092
ENSG00000169813	HNRNPF	ENSG00000169813_3	ENSG00000169813_2	-1.32592	-0.670477	4.3637	0.572816	1	2.50485
ENSG00000169826	CSGALNACT2	ENSG00000169826_1	ENSG00000169826_2	-0.18642	-0.0244254	3.09447	0.021978	5	5
ENSG00000169902	TPST1	ENSG00000169902_1	ENSG00000169902_2	-0.281207	-0.208904	0.489451	0.010181	3.00844	3
ENSG00000169903	TM4SF4	ENSG00000169903_2	ENSG00000169903_1	-0.340483	-0.310427	1.52308	0.110497	0	1.90608
ENSG00000169905	TOR1AIP2	ENSG00000169905_2	ENSG00000169905_1	-0.139388	-0.0671831	0.0192678	0.0547129	5	5.00758
ENSG00000169925	BRD3	ENSG00000169925_2	ENSG00000169925_3	-0.701007	-0.446612	0.161137	0.00731707	1	1
ENSG00000169926	KLF13	ENSG00000169926_3	ENSG00000169926_2	-0.605217	-0.204185	0.699029	0.253731	0.786408	3
ENSG00000169976	SF3B5	ENSG00000169976_2	ENSG00000169976_1	-0.623332	-0.51435	0.484657	1.19038	0	0
ENSG00000170027	YWHAG	ENSG00000170027_2	ENSG00000170027_1	-0.900232	-0.729432	0.881579	0.0346188	0	0
ENSG00000170035	UBE2E3	ENSG00000170035_3	ENSG00000170035_1	-1.24819	-0.263734	4.64286	1.1165	0	0
ENSG00000170088	TMEM192	ENSG00000170088_1	ENSG00000170088_2	-0.954138	-0.480527	0.0215054	0.330073	0	0
ENSG00000170142	UBE2E1	ENSG00000170142_2	ENSG00000170142_1	-0.424372	-0.150679	1.00532	0.00409836	0	0
ENSG00000170266	GLB1	ENSG00000170266_2	ENSG00000170266_1	-0.434987	-0.0196847	0.675522	0.110647	0	0
ENSG00000170275	CRTAP	ENSG00000170275_2	ENSG00000170275_1	-1.63307	-1.06054	9.87616	0.217184	0	0
ENSG00000170276	HSPB2	ENSG00000170276_1	ENSG00000170276_3	-0.988374	-0.805846	1.90276	0.258824	0	0
ENSG00000170312	CDK1	ENSG00000170312_1	ENSG00000170312_2	-0.446258	-0.390207	0.115925	0.191339	0	0
ENSG00000170340	B3GNT2	ENSG00000170340_2	ENSG00000170340_1	-0.149042	0.0220168	0.135428	0.0294118	3	3
ENSG00000170385	SLC30A1	ENSG00000170385_2	ENSG00000170385_5	-0.643011	-0.54181	0	0.131313	1	0.989899
ENSG00000170430	MGMT	ENSG00000170430_2	ENSG00000170430_1	-1.05306	-0.992151	0.2695	0.887446	0	0.81241
ENSG00000170502	NUDT9	ENSG00000170502_3	ENSG00000170502_1	-0.805157	-0.589292	0.0468085	0.0896638	0	1
ENSG00000170522	ELOVL6	ENSG00000170522_1	ENSG00000170522_2	-0.497632	-0.445836	0.2875	0.0247525	1.04375	1.9703
ENSG00000170584	NUDCD2	ENSG00000170584_1	ENSG00000170584_2	-0.337578	-0.246471	0	0.15019	0.077551	0
ENSG00000170606	HSPA4	ENSG00000170606_2	ENSG00000170606_1	-0.480877	-0.175179	0.615802	0.255833	0	0
ENSG00000170653	ATF7	ENSG00000170653_3	ENSG00000170653_2	-0.550679	-0.25246	0.529661	0.744361	1	1
ENSG00000170745	KCNS3	ENSG00000170745_2	ENSG00000170745_1	-0.269386	0.168117	1.95652	0.0871287	3	3
ENSG00000170836	PPM1D	ENSG00000170836_3	ENSG00000170836_2	-0.633019	-0.522937	0.110976	0.37299	0	0
ENSG00000170876	TMEM43	ENSG00000170876_4	ENSG00000170876_1	-1.00803	-0.499679	0.228188	0.0265487	0	0.111252
ENSG00000170881	RNF139	ENSG00000170881_2	ENSG00000170881_1	-0.813684	-0.656444	0.527607	0.475992	0	0
ENSG00000170892	TSEN34	ENSG00000170892_3	ENSG00000170892_1	-0.855861	-0.458076	0.138889	0.0207469	1	0.307054
ENSG00000171067	C11orf24	ENSG00000171067_2	ENSG00000171067_1	-0.323369	-0.110918	0.286506	1.53156	3	3
ENSG00000171132	PRKCE	ENSG00000171132_4	ENSG00000171132_5	-0.357714	-0.331278	0.353723	0.168831	1	0.831169
ENSG00000171135	JAGN1	ENSG00000171135_2	ENSG00000171135_3	-0.652125	-0.650062	1.74349	0.139665	0	0
ENSG00000171150	SOCS5	ENSG00000171150_1	ENSG00000171150_2	-0.430694	-0.135786	0	0.0787879	1	1
ENSG00000171155	C1GALT1C1	ENSG00000171155_1	ENSG00000171155_2	-0.537495	-0.499051	0.649652	0.353579	0	0
ENSG00000171159	C9orf16	ENSG00000171159_1	ENSG00000171159_3	-0.440637	0.0247624	1.40136	0.439286	0	0
ENSG00000171161	ZNF672	ENSG00000171161_6	ENSG00000171161_3	-0.0805934	0.206988	0.738462	0.0582011	4	4
ENSG00000171208	NETO2	ENSG00000171208_2	ENSG00000171208_1	-0.353152	-0.347031	0.147891	1.13322	2	2.88533
ENSG00000171222	SCAND1	ENSG00000171222_2	ENSG00000171222_1	-0.806577	-0.723979	0.0197981	0.432674	0	0
ENSG00000171227	TMEM37	ENSG00000171227_2	ENSG00000171227_3	-0.672218	-0.670683	0.208122	0.0378378	0	0
ENSG00000171234	UGT2B7	ENSG00000171234_3	ENSG00000171234_2	-0.336571	-0.286751	0.0445469	0.0483871	3	3
ENSG00000171236	LRG1	ENSG00000171236_1	ENSG00000171236_2	-1.15606	-0.682604	0.400794	0.175711	0	0
ENSG00000171303	KCNK3	ENSG00000171303_1	ENSG00000171303_2	-0.380491	-0.176546	0.0773481	0.761905	0.882136	8.60714
ENSG00000171314	PGAM1	ENSG00000171314_3	ENSG00000171314_1	-1.15206	-0.547967	0.102315	0.0289855	0	0.0109702
ENSG00000171428	NAT1	ENSG00000171428_1	ENSG00000171428_2	-0.350322	-0.346457	0.281081	0.162602	0.924324	0
ENSG00000171443	ZNF524	ENSG00000171443_2	ENSG00000171443_1	-0.832129	-0.409318	3.42754	0.483992	1	1
ENSG00000171456	ASXL1	ENSG00000171456_7	ENSG00000171456_3	-0.350424	-0.220259	0	1.30556	6	0
ENSG00000171492	LRRC8D	ENSG00000171492_5	ENSG00000171492_2	-0.433404	-0.225644	0.034632	0.787129	2	2.20792
ENSG00000171552	BCL2L1	ENSG00000171552_5	ENSG00000171552_2	-0.414594	0.00521029	1.04169	0.280856	2.95619	4
ENSG00000171606	ZNF274	ENSG00000171606_1	ENSG00000171606_3	-0.786781	-0.302402	2.00995	0.0353982	1	0
ENSG00000171612	SLC25A33	ENSG00000171612_1	ENSG00000171612_2	-0.532808	-0.1235	0.450331	0.0397022	1	0.995037
ENSG00000171681	ATF7IP	ENSG00000171681_4	ENSG00000171681_1	-0.252569	0.0884986	0.364839	0.172458	1.42722	0
ENSG00000171791	BCL2	ENSG00000171791_5	ENSG00000171791_2	-0.521615	-0.259886	1.72321	0.198347	0	8
ENSG00000171793	CTPS1	ENSG00000171793_1	ENSG00000171793_2	-0.496286	-0.182278	0.384189	0.117825	1	0.021148
ENSG00000171843	MLLT3	ENSG00000171843_1	ENSG00000171843_6	-0.729045	-0.155853	0.961538	0.172043	2	3
ENSG00000171853	TRAPPC12	ENSG00000171853_1	ENSG00000171853_2	-0.985856	-0.936522	0.472527	0.178423	0	0
ENSG00000171863	RPS7	ENSG00000171863_2	ENSG00000171863_1	-1.18738	-0.943145	6.64375	0.831882	0	0.0145122
ENSG00000171988	JMJD1C	ENSG00000171988_5	ENSG00000171988_1	-0.146593	-0.02583	1.6791	0.102439	6	4
ENSG00000172057	ORMDL3	ENSG00000172057_1	ENSG00000172057_2	-0.489724	-0.451055	0.213636	0.0451807	0	0
ENSG00000172086	KRCC1	ENSG00000172086_2	ENSG00000172086_1	-0.362247	-0.299982	2.13978	0.106509	6	6.05917
ENSG00000172115	CYCS	ENSG00000172115_2	ENSG00000172115_1	-0.459132	-0.314981	0.190109	0.0993266	0	0
ENSG00000172172	MRPL13	ENSG00000172172_3	ENSG00000172172_4	-0.716745	-0.52748	0.014377	0.08933	0	0
ENSG00000172175	MALT1	ENSG00000172175_2	ENSG00000172175_4	-0.863142	-0.43163	2.84351	0.101576	0	0
ENSG00000172216	CEBPB	ENSG00000172216_2	ENSG00000172216_1	-0.137841	-0.0777617	0.931854	0.00225734	0	0
ENSG00000172239	PAIP1	ENSG00000172239_3	ENSG00000172239_1	-0.994163	-0.545033	0.030303	0.145353	0	1
ENSG00000172262	ZNF131	ENSG00000172262_5	ENSG00000172262_7	-0.201278	-0.105623	2.45	0.0372671	0	0
ENSG00000172336	POP7	ENSG00000172336_2	ENSG00000172336_1	-0.318677	-0.247206	0.20199	0.0655738	0	0
ENSG00000172354	GNB2	ENSG00000172354_5	ENSG00000172354_3	-1.09438	-0.772401	0.0687637	0.0440906	0	0
ENSG00000172366	MCRIP2	ENSG00000172366_2	ENSG00000172366_1	-0.685016	-0.446213	0.697159	0.164903	0	0
ENSG00000172456	FGGY	ENSG00000172456_3	ENSG00000172456_5	-0.866494	-0.267137	1.81317	0.113208	0	1.6478
ENSG00000172465	TCEAL1	ENSG00000172465_4	ENSG00000172465_6	-0.721292	-0.489589	1.375	0.140893	0	0.103093
ENSG00000172493	AFF1	ENSG00000172493_8	ENSG00000172493_2	-0.402084	0.159833	4.50235	0.0440529	3	1
ENSG00000172638	EFEMP2	ENSG00000172638_3	ENSG00000172638_2	-0.828594	-0.40372	0.194305	0.0100334	0	0
ENSG00000172667	ZMAT3	ENSG00000172667_5	ENSG00000172667_3	-0.32247	-0.155403	0.363934	0.336842	1	1
ENSG00000172757	CFL1	ENSG00000172757_1	ENSG00000172757_2	-0.756287	-0.732648	1.05537	0.281508	0	0
ENSG00000172785	CBWD1	ENSG00000172785_1	ENSG00000172785_2	-0.364054	-0.230425	0.0277778	0.111374	0.0222222	3
ENSG00000172831	CES2	ENSG00000172831_3	ENSG00000172831_2	-0.665485	0.114258	0.375458	0.39375	0	8
ENSG00000172893	DHCR7	ENSG00000172893_2	ENSG00000172893_1	-0.80365	-0.709247	0.28839	0.0217391	0	0
ENSG00000172992	DCAKD	ENSG00000172992_4	ENSG00000172992_1	-0.606059	-0.406045	0.227957	0.133333	2	2
ENSG00000173039	RELA	ENSG00000173039_2	ENSG00000173039_1	-0.939756	-0.923983	1.27889	0.0795455	1	1
ENSG00000173065	FAM222B	ENSG00000173065_1	ENSG00000173065_2	-0.514198	-0.480311	0.407216	0.533333	2	2
ENSG00000173145	NOC3L	ENSG00000173145_1	ENSG00000173145_2	-0.0549861	0.03173	0.366209	0.522275	0	0
ENSG00000173153	ESRRA	ENSG00000173153_2	ENSG00000173153_1	-0.729097	-0.40021	2.30157	0.173536	1.09891	2.02169
ENSG00000173156	RHOD	ENSG00000173156_2	ENSG00000173156_1	-0.598605	-0.553908	0.3125	1.31169	0	0
ENSG00000173207	CKS1B	ENSG00000173207_1	ENSG00000173207_2	-0.33081	-0.284551	0.0576419	0.0080084	1	1
ENSG00000173221	GLRX	ENSG00000173221_1	ENSG00000173221_2	-0.733282	-0.609256	0.0600156	0.779116	0	0
ENSG00000173226	IQCB1	ENSG00000173226_2	ENSG00000173226_1	-0.573881	-0.342946	0.709091	0.469298	0.986364	1
ENSG00000173230	GOLGB1	ENSG00000173230_3	ENSG00000173230_1	0.239361	0.286009	0.0978078	0.0363496	0	0
ENSG00000173264	GPR137	ENSG00000173264_2	ENSG00000173264_5	-0.539753	-0.336885	4.55782	0.0859649	2	2
ENSG00000173281	PPP1R3B	ENSG00000173281_3	ENSG00000173281_2	-0.662969	-0.229901	2.51389	0.0707965	1	2
ENSG00000173457	PPP1R14B	ENSG00000173457_2	ENSG00000173457_4	-0.462996	-0.354955	0.197279	0.120544	0.0306122	0
ENSG00000173486	FKBP2	ENSG00000173486_2	ENSG00000173486_1	-0.494573	-0.306225	0.124861	0.0752688	0	0
ENSG00000173545	ZNF622	ENSG00000173545_2	ENSG00000173545_1	-0.6187	-0.434509	1.34267	0.12715	0	0
ENSG00000173660	UQCRH	ENSG00000173660_2	ENSG00000173660_1	-0.450483	-0.17738	3.50555	0.296793	0	0.0070665
ENSG00000173715	C11orf80	ENSG00000173715_2	ENSG00000173715_1	-0.462906	-0.436318	0.181185	0.0593792	1	1
ENSG00000173726	TOMM20	ENSG00000173726_2	ENSG00000173726_1	-0.899458	-0.207485	2.72623	0.198758	0	0
ENSG00000173786	CNP	ENSG00000173786_2	ENSG00000173786_3	-0.94167	-0.866581	0.698718	0.396843	0.448718	0
ENSG00000173818	ENDOV	ENSG00000173818_1	ENSG00000173818_2	-0.674686	-0.431783	0.157233	0.936759	0	2
ENSG00000173821	RNF213	ENSG00000173821_1	ENSG00000173821_2	-0.0927584	0.202064	0.359433	0.208674	1.99199	0
ENSG00000173848	NET1	ENSG00000173848_1	ENSG00000173848_3	-0.599238	-0.346467	0.357143	0.124352	0.511905	1
ENSG00000173890	GPR160	ENSG00000173890_5	ENSG00000173890_3	-0.507894	-0.171976	2.10215	2.529	4	4
ENSG00000173905	GOLIM4	ENSG00000173905_1	ENSG00000173905_4	-0.50643	-0.39872	0.860825	0.0981997	2	2
ENSG00000173917	HOXB2	ENSG00000173917_5	ENSG00000173917_1	-0.346513	0.184037	0.0909091	0.0862069	1	1
ENSG00000173933	RBM4	ENSG00000173933_2	ENSG00000173933_1	-0.784718	-0.647159	0.346527	0.9163	0	0
ENSG00000173960	UBXN2A	ENSG00000173960_2	ENSG00000173960_1	-0.242974	-0.109623	0.0504202	0.275716	0	0
ENSG00000173992	CCS	ENSG00000173992_4	ENSG00000173992_3	-0.955	-0.861202	0.10101	0.503509	0	0
ENSG00000174021	GNG5	ENSG00000174021_2	ENSG00000174021_1	-0.348061	-0.290376	0.424923	0.183665	0	0
ENSG00000174307	PHLDA3	ENSG00000174307_2	ENSG00000174307_3	-0.289406	-0.278629	0.291892	0.0630734	0.036036	0
ENSG00000174720	LARP7	ENSG00000174720_3	ENSG00000174720_1	-0.546571	-0.134412	0.0648379	0.145614	0	1.32632
ENSG00000174738	NR1D2	ENSG00000174738_1	ENSG00000174738_2	-0.277861	-0.272552	0.42562	0.253521	1.04959	1
ENSG00000174744	BRMS1	ENSG00000174744_2	ENSG00000174744_1	-0.676468	-0.50663	0.316523	0.344828	0	0.243678
ENSG00000174775	HRAS	ENSG00000174775_2	ENSG00000174775_1	-0.555828	-0.523807	0.65043	0.102071	0	0.999014
ENSG00000174796	THAP6	ENSG00000174796_1	ENSG00000174796_2	-0.447973	-0.403983	0.779221	0.208696	1	1
ENSG00000174827	PDZK1	ENSG00000174827_1	ENSG00000174827_6	-0.848118	-0.497487	1.38304	0.10875	2	0.02375
ENSG00000174851	YIF1A	ENSG00000174851_4	ENSG00000174851_1	-0.912702	-0.706732	0.218501	0.0112613	0	1.10795
ENSG00000174891	RSRC1	ENSG00000174891_1	ENSG00000174891_2	-0.786213	-0.360431	1.21024	0.0323582	0	0
ENSG00000174939	ASPHD1	ENSG00000174939_1	ENSG00000174939_3	-0.299789	-0.152384	5.24427	0.0143816	0	0
ENSG00000175063	UBE2C	ENSG00000175063_2	ENSG00000175063_1	-0.622697	-0.304474	0.139013	0.0546022	0	0
ENSG00000175221	MED16	ENSG00000175221_1	ENSG00000175221_2	-0.842391	-0.810154	0.301003	0.0444145	1	0.997308
ENSG00000175279	CENPS	ENSG00000175279_2	ENSG00000175279_3	-0.510881	-0.187038	0.171843	0.167382	0	6
ENSG00000175309	PHYKPL	ENSG00000175309_3	ENSG00000175309_2	-0.855758	-0.532226	0.277228	0.149912	0	1
ENSG00000175324	LSM1	ENSG00000175324_2	ENSG00000175324_3	-0.174422	-0.144822	0.170103	0.120719	2	0.465753
ENSG00000175334	BANF1	ENSG00000175334_3	ENSG00000175334_1	-0.396605	-0.0542695	0.00990099	0.26826	0	1
ENSG00000175348	TMEM9B	ENSG00000175348_2	ENSG00000175348_1	-0.347935	-0.0416026	0.20268	0.173077	0	3
ENSG00000175387	SMAD2	ENSG00000175387_4	ENSG00000175387_5	-0.729462	-0.564163	0.25	6.44175	0	0
ENSG00000175416	CLTB	ENSG00000175416_2	ENSG00000175416_1	-0.623135	-0.540778	1.62228	0.477255	0	0
ENSG00000175505	CLCF1	ENSG00000175505_4	ENSG00000175505_3	-0.586895	-0.200109	0.0277778	0.0491803	0.05	1
ENSG00000175606	TMEM70	ENSG00000175606_2	ENSG00000175606_1	-0.51414	-0.497248	0.0737573	0.138614	0.0662747	1
ENSG00000175634	RPS6KB2	ENSG00000175634_2	ENSG00000175634_1	-0.297532	-0.188709	0.115942	0.171429	0	0.216807
ENSG00000175866	BAIAP2	ENSG00000175866_4	ENSG00000175866_3	-1.16115	-0.716485	1.07299	0.84375	0	0
ENSG00000176046	NUPR1	ENSG00000176046_4	ENSG00000176046_1	-0.37333	-0.213288	0.00792079	0.175879	0	0
ENSG00000176102	CSTF3	ENSG00000176102_1	ENSG00000176102_2	-0.268496	-0.115864	0.976923	0.363179	0.0153846	0
ENSG00000176170	SPHK1	ENSG00000176170_1	ENSG00000176170_2	-0.26405	-0.181823	0.118812	0.620746	1	1
ENSG00000176171	BNIP3	ENSG00000176171_1	ENSG00000176171_2	-0.788347	-0.657892	1.52771	0.195042	0	0
ENSG00000176386	CDC26	ENSG00000176386_2	ENSG00000176386_1	-0.352259	-0.163805	0.316901	0.0909091	3	4.14286
ENSG00000176396	EID2	ENSG00000176396_3	ENSG00000176396_1	-0.975089	-0.54684	0.760766	0.2249	0	0
ENSG00000176463	SLCO3A1	ENSG00000176463_2	ENSG00000176463_1	-0.916761	-0.74428	0.462963	0.107595	0	0
ENSG00000176476	SGF29	ENSG00000176476_2	ENSG00000176476_1	-0.795547	-0.569638	1.70556	0.621369	0	0.0259336
ENSG00000176485	PLAAT3	ENSG00000176485_2	ENSG00000176485_6	-0.709234	-0.201189	0.186422	0.0584416	0	1
ENSG00000176623	RMDN1	ENSG00000176623_2	ENSG00000176623_1	-0.967929	-0.216382	0.713469	0	0	0.0177515
ENSG00000176720	BOK	ENSG00000176720_1	ENSG00000176720_2	-0.440813	-0.275885	1.54753	0.331418	2	1.05172
ENSG00000176731	RBIS	ENSG00000176731_1	ENSG00000176731_2	-0.518994	-0.485199	0.371094	0.979672	1.01953	0.932548
ENSG00000176783	RUFY1	ENSG00000176783_1	ENSG00000176783_3	-0.643164	-0.422476	0.0530376	0.369333	0.424301	0.012
ENSG00000176788	BASP1	ENSG00000176788_1	ENSG00000176788_2	-0.488817	-0.424441	0.00526008	0.00770077	0.447107	0
ENSG00000176842	IRX5	ENSG00000176842_2	ENSG00000176842_1	-0.676008	-0.216974	0	0.0900901	1	1
ENSG00000176871	WSB2	ENSG00000176871_1	ENSG00000176871_3	-0.31028	-0.0729093	0.8125	0.0936556	1.97917	0.697885
ENSG00000176890	TYMS	ENSG00000176890_4	ENSG00000176890_2	-0.953762	-0.64489	0.410799	0.00612472	0	0
ENSG00000176974	SHMT1	ENSG00000176974_3	ENSG00000176974_2	-0.830987	-0.457758	0.402235	0.10177	0	0
ENSG00000177105	RHOG	ENSG00000177105_1	ENSG00000177105_3	-0.693039	-0.25775	1.76214	0.465784	0	0
ENSG00000177106	EPS8L2	ENSG00000177106_1	ENSG00000177106_3	-1.0864	-0.503408	1.38843	0.0114531	0	0
ENSG00000177119	ANO6	ENSG00000177119_3	ENSG00000177119_4	-0.509032	-0.217365	0.737374	0.0274914	0.16835	0
ENSG00000177192	PUS1	ENSG00000177192_1	ENSG00000177192_2	-0.48525	-0.293984	0.578199	0.233114	1	0.941516
ENSG00000177311	ZBTB38	ENSG00000177311_4	ENSG00000177311_2	-0.500527	-0.0489969	1.08392	0.0792952	9	12
ENSG00000177425	PAWR	ENSG00000177425_3	ENSG00000177425_4	-0.851225	-0.598889	0.503881	1.42991	0	0
ENSG00000177426	TGIF1	ENSG00000177426_1	ENSG00000177426_2	-0.379082	-0.0841082	0.428977	0.789583	0	3
ENSG00000177427	MIEF2	ENSG00000177427_2	ENSG00000177427_1	-0.722533	-0.530018	0.488263	0.214815	0	0
ENSG00000177565	TBL1XR1	ENSG00000177565_2	ENSG00000177565_3	-0.390827	-0.155944	0.579545	0.331731	2	2
ENSG00000177576	C18orf32	ENSG00000177576_3	ENSG00000177576_2	-0.284701	-0.244073	0.101587	0.00969163	0	0
ENSG00000177628	GBA	ENSG00000177628_1	ENSG00000177628_3	-0.858656	-0.530587	1.03226	0.0816993	1	1.04139
ENSG00000177666	PNPLA2	ENSG00000177666_2	ENSG00000177666_1	-0.477405	-0.35808	0.0465879	0.0357686	0	0
ENSG00000177697	CD151	ENSG00000177697_1	ENSG00000177697_2	-1.00676	-0.907912	0.0911633	0.384176	0	0
ENSG00000177842	ZNF620	ENSG00000177842_1	ENSG00000177842_2	-0.216208	-0.109102	0.261682	0.183761	2.08411	0
ENSG00000177868	SVBP	ENSG00000177868_2	ENSG00000177868_3	-0.33199	-0.13276	3.1514	0.116129	0	0
ENSG00000177981	ASB8	ENSG00000177981_2	ENSG00000177981_1	-0.606773	-0.090617	0.365934	0.230769	1	1
ENSG00000177989	ODF3B	ENSG00000177989_5	ENSG00000177989_1	-0.830561	-0.681768	0.622517	0.240876	0	0.080292
ENSG00000178096	BOLA1	ENSG00000178096_3	ENSG00000178096_1	-0.533759	-0.207699	0.664516	1.11864	0	1
ENSG00000178202	POGLUT3	ENSG00000178202_2	ENSG00000178202_1	-0.908726	-0.89651	0.899225	0.292517	0	0
ENSG00000178234	GALNT11	ENSG00000178234_1	ENSG00000178234_2	-0.254455	-0.0605512	0.0964582	0.0774648	3	2
ENSG00000178381	ZFAND2A	ENSG00000178381_1	ENSG00000178381_2	-0.248077	-0.0461504	0.0167364	0.380176	1	1
ENSG00000178531	CTXN1	ENSG00000178531_2	ENSG00000178531_1	-0.218649	-0.199338	0.155945	0.3908	1	1
ENSG00000178691	SUZ12	ENSG00000178691_1	ENSG00000178691_2	-0.479527	-0.344087	0.629947	3.23502	0	0
ENSG00000178718	RPP25	ENSG00000178718_2	ENSG00000178718_1	-0.258639	-0.0224606	0.00850662	0.184211	2	2
ENSG00000178719	GRINA	ENSG00000178719_4	ENSG00000178719_3	-1.0445	-0.965225	0.176796	0.00158479	0	0
ENSG00000178752	ERFE	ENSG00000178752_1	ENSG00000178752_2	-0.986485	-0.961346	0.0377358	0	0	0
ENSG00000178773	CPNE7	ENSG00000178773_1	ENSG00000178773_2	-0.831102	-0.681237	0.107345	1.01667	0	0
ENSG00000178826	TMEM139	ENSG00000178826_1	ENSG00000178826_2	-0.375465	-0.303143	0.478261	0.956296	1	1
ENSG00000178922	HYI	ENSG00000178922_2	ENSG00000178922_1	-1.12338	-0.700436	0.49177	0.0830769	0	0
ENSG00000179041	RRS1	ENSG00000179041_1	ENSG00000179041_2	-0.793838	-0.73604	1.9421	0.0993377	0.88644	0
ENSG00000179152	TCAIM	ENSG00000179152_1	ENSG00000179152_4	-0.467395	-0.164249	6.58974	0.115183	2	2
ENSG00000179222	MAGED1	ENSG00000179222_1	ENSG00000179222_2	-0.313894	-0.238797	0.0581297	0.775926	0	0.00493827
ENSG00000179431	FJX1	ENSG00000179431_3	ENSG00000179431_1	-0.417446	-0.110035	0.0275229	0.211946	1	1
ENSG00000179604	CDC42EP4	ENSG00000179604_3	ENSG00000179604_1	-1.16656	-0.345455	1.09942	0.10609	1	1
ENSG00000179632	MAF1	ENSG00000179632_3	ENSG00000179632_1	-0.353594	-0.301518	0.0919431	0.169163	2	2.12599
ENSG00000179750	APOBEC3B	ENSG00000179750_2	ENSG00000179750_3	-0.738812	-0.600164	0.0520607	0.107345	0	0
ENSG00000179820	MYADM	ENSG00000179820_1	ENSG00000179820_2	-0.827776	-0.526462	0.836969	0.185662	0	0
ENSG00000179889	PDXDC1	ENSG00000179889_1	ENSG00000179889_4	-0.813137	-0.490328	0.685824	0.0235131	0	0
ENSG00000179912	R3HDM2	ENSG00000179912_3	ENSG00000179912_4	-0.718612	-0.415228	9.79158	0.0818554	3	3
ENSG00000180104	EXOC3	ENSG00000180104_2	ENSG00000180104_4	-1.12346	-1.04744	0.279452	0.350699	1	1
ENSG00000180198	RCC1	ENSG00000180198_3	ENSG00000180198_2	-1.08397	-0.880996	0.73399	0.0515625	0	0.16875
ENSG00000180332	KCTD4	ENSG00000180332_4	ENSG00000180332_3	-0.615599	-0.331872	0.00909091	0.192982	1	1
ENSG00000180340	FZD2	ENSG00000180340_1	ENSG00000180340_3	-0.810214	-0.800507	0	0.161702	0	0
ENSG00000180370	PAK2	ENSG00000180370_1	ENSG00000180370_2	-0.661888	-0.528394	1.27214	0.552167	0	0
ENSG00000180398	MCFD2	ENSG00000180398_2	ENSG00000180398_1	-0.641098	-0.201521	0.135854	1.56463	0	1
ENSG00000180537	RNF182	ENSG00000180537_1	ENSG00000180537_2	-0.344242	-0.11014	2.45732	0.509434	4	4.00943
ENSG00000180773	SLC36A4	ENSG00000180773_2	ENSG00000180773_1	-0.435862	-0.276268	0.551515	0.0702875	0	0.0830671
ENSG00000180879	SSR4	ENSG00000180879_3	ENSG00000180879_1	-1.05781	-0.934267	3.08751	0.0844893	0.110724	1
ENSG00000180964	TCEAL8	ENSG00000180964_2	ENSG00000180964_1	-0.687546	-0.157677	1.65709	0.0516577	0	0.0824981
ENSG00000180979	LRRC57	ENSG00000180979_2	ENSG00000180979_1	-0.944786	-0.354823	0.445652	0.06	0	0.0288889
ENSG00000181026	AEN	ENSG00000181026_1	ENSG00000181026_2	-0.706767	-0.665786	0.156069	0.632454	0.927746	0
ENSG00000181458	TMEM45A	ENSG00000181458_1	ENSG00000181458_2	-0.612874	-0.437741	0.495	1.07752	1.59375	1
ENSG00000181523	SGSH	ENSG00000181523_2	ENSG00000181523_1	-0.859291	-0.71504	0.384615	0.02	0	0
ENSG00000181666	ZNF875	ENSG00000181666_1	ENSG00000181666_3	-0.156108	-0.132326	0.482993	0.46332	3	0
ENSG00000181751	MACIR	ENSG00000181751_4	ENSG00000181751_2	-0.301677	-0.25921	3.53719	0.0137615	3	1
ENSG00000181826	RELL1	ENSG00000181826_1	ENSG00000181826_2	-0.846261	-0.652535	0.375926	0.759036	0.0037037	0
ENSG00000181830	SLC35C1	ENSG00000181830_2	ENSG00000181830_3	-0.837712	-0.474882	0.108987	0.70948	0.369025	4.42813
ENSG00000181852	RNF41	ENSG00000181852_3	ENSG00000181852_2	-0.660442	-0.0848663	7.52393	0.0588235	3	3
ENSG00000181904	C5orf24	ENSG00000181904_3	ENSG00000181904_1	-0.557271	-0.224749	0.238806	0.243394	0	0
ENSG00000181915	ADO	ENSG00000181915_2	ENSG00000181915_1	-0.618492	-0.178517	0.0166667	0.032491	0	1.91697
ENSG00000182004	SNRPE	ENSG00000182004_1	ENSG00000182004_2	-0.546395	-0.483304	1.57637	0.282244	0	0
ENSG00000182108	DEXI	ENSG00000182108_1	ENSG00000182108_2	-0.0925224	-0.0149018	0.133784	0.126335	1.94932	1
ENSG00000182132	KCNIP1	ENSG00000182132_1	ENSG00000182132_2	-0.384149	-0.2833	0.683282	0.466387	2	1
ENSG00000182158	CREB3L2	ENSG00000182158_2	ENSG00000182158_1	-0.439168	-0.402236	0.907173	0.0616967	1	1
ENSG00000182195	LDOC1	ENSG00000182195_2	ENSG00000182195_1	-0.599753	-0.4917	0.212644	0.47651	0	0
ENSG00000182240	BACE2	ENSG00000182240_1	ENSG00000182240_2	-0.776534	-0.652284	1.11366	0.162202	0	0
ENSG00000182287	AP1S2	ENSG00000182287_2	ENSG00000182287_1	-0.781013	-0.533351	1.76306	0.443176	0	0.905655
ENSG00000182307	C8orf33	ENSG00000182307_1	ENSG00000182307_2	-0.466022	-0.292098	0.0932568	0.104184	0	0.987808
ENSG00000182362	YBEY	ENSG00000182362_2	ENSG00000182362_1	-1.10218	-0.570198	6.07865	1.01104	0	0
ENSG00000182372	CLN8	ENSG00000182372_1	ENSG00000182372_2	-0.205359	0.0614496	0.661765	0.141844	7.16667	2
ENSG00000182379	NXPH4	ENSG00000182379_2	ENSG00000182379_1	-1.32001	-0.831566	1.57967	0.595238	0	0
ENSG00000182544	MFSD5	ENSG00000182544_3	ENSG00000182544_1	-0.782416	-0.291746	0.162228	0.0770218	0	1.51733
ENSG00000182636	NDN	ENSG00000182636_2	ENSG00000182636_1	-0.915874	-0.745619	0.51087	1.06775	0	0
ENSG00000182704	TSKU	ENSG00000182704_2	ENSG00000182704_1	-0.542362	-0.446267	0.0666667	0.122581	0	0
ENSG00000182712	CMC4	ENSG00000182712_2	ENSG00000182712_3	-0.288244	-0.283358	0.00873362	0.311129	1	1
ENSG00000182858	ALG12	ENSG00000182858_3	ENSG00000182858_1	-0.860729	-0.539742	0.845745	0.625219	1	1
ENSG00000183011	NAA38	ENSG00000183011_1	ENSG00000183011_3	-0.431461	-0.307038	0.943503	0.146697	1	0
ENSG00000183087	GAS6	ENSG00000183087_2	ENSG00000183087_1	-0.650007	-0.422765	0.133075	0.207627	1.4677	2
ENSG00000183255	PTTG1IP	ENSG00000183255_1	ENSG00000183255_2	-0.781624	-0.699637	0.231067	0.114265	0.0315881	0
ENSG00000183474	GTF2H2C	ENSG00000183474_1	ENSG00000183474_2	-0.809038	-0.678971	0.187773	0.698387	0.0611354	1
ENSG00000183527	PSMG1	ENSG00000183527_2	ENSG00000183527_1	-0.940074	-0.852906	0.401582	0.19186	0	0
ENSG00000183530	PRR14L	ENSG00000183530_3	ENSG00000183530_2	-0.0977823	0.360861	0.615385	0.030303	1	1.06198
ENSG00000183549	ACSM5	ENSG00000183549_1	ENSG00000183549_2	-0.251994	-0.228983	0.394118	0.329787	0.0352941	0
ENSG00000183605	SFXN4	ENSG00000183605_1	ENSG00000183605_2	-0.925524	-0.431695	0.718789	2.5709	0	3
ENSG00000183696	UPP1	ENSG00000183696_2	ENSG00000183696_1	-0.370558	-0.178214	0.394276	0.0655502	1	2.99904
ENSG00000183722	LHFPL6	ENSG00000183722_2	ENSG00000183722_1	-0.0911697	0.0375508	0.498167	0.00404858	2	3
ENSG00000183726	TMEM50A	ENSG00000183726_2	ENSG00000183726_1	-0.54951	-0.287611	0.432081	0.0618819	0	0.695959
ENSG00000183741	CBX6	ENSG00000183741_2	ENSG00000183741_1	-0.882824	-0.477917	0.0149254	0.609589	1	1
ENSG00000184162	NR2C2AP	ENSG00000184162_3	ENSG00000184162_2	-0.389075	-0.110581	1.38828	0.041958	0	0
ENSG00000184220	CMSS1	ENSG00000184220_2	ENSG00000184220_1	-0.82953	-0.6816	0.180769	0.0712298	0.99359	1
ENSG00000184436	THAP7	ENSG00000184436_1	ENSG00000184436_2	-0.460183	0.106621	0.225585	0.0714286	0.979367	5.2381
ENSG00000184470	TXNRD2	ENSG00000184470_3	ENSG00000184470_4	-0.0621725	0.00458525	0.154762	0.244275	8.11905	7.98473
ENSG00000184575	XPOT	ENSG00000184575_3	ENSG00000184575_1	-0.741588	-0.427655	1.12951	0.0474777	2	2
ENSG00000184584	STING1	ENSG00000184584_6	ENSG00000184584_2	-1.02146	-0.342608	0.806647	0.223388	0	2
ENSG00000184640	SEPTIN9	ENSG00000184640_1	ENSG00000184640_2	-1.2516	-1.07811	0.774281	0.165091	0	0
ENSG00000184719	RNLS	ENSG00000184719_5	ENSG00000184719_6	-0.828304	-0.220354	0.635514	0.365466	0	0.840042
ENSG00000184785	SMIM10	ENSG00000184785_2	ENSG00000184785_1	-0.611936	-0.266805	0.565891	1.14081	0	0
ENSG00000184787	UBE2G2	ENSG00000184787_2	ENSG00000184787_1	-0.613005	-0.592244	0.0402385	0.107448	0	0
ENSG00000184831	APOO	ENSG00000184831_2	ENSG00000184831_1	-0.862439	-0.105777	0.5	0.18197	0	0
ENSG00000184898	RBM43	ENSG00000184898_1	ENSG00000184898_2	-0.651774	-0.370838	3.22984	0.824519	0	0
ENSG00000184900	SUMO3	ENSG00000184900_2	ENSG00000184900_1	-0.251713	-0.167504	0.126431	0.146413	0	0
ENSG00000184992	BRI3BP	ENSG00000184992_3	ENSG00000184992_2	-0.707724	-0.420541	0.171053	0.025	0	0
ENSG00000185000	DGAT1	ENSG00000185000_3	ENSG00000185000_2	-0.983554	-0.531657	0.0821918	0.205607	0	0
ENSG00000185022	MAFF	ENSG00000185022_3	ENSG00000185022_2	-0.267752	-0.0958035	0.603053	0.230769	0	0
ENSG00000185033	SEMA4B	ENSG00000185033_2	ENSG00000185033_1	-0.716648	-0.605621	0.323009	0.861244	0	1
ENSG00000185088	RPS27L	ENSG00000185088_1	ENSG00000185088_3	-0.458661	-0.402691	0.908908	0.170079	1	0
ENSG00000185104	FAF1	ENSG00000185104_4	ENSG00000185104_1	-0.979538	-0.826887	0.763314	0.0298507	0	1
ENSG00000185115	NSMCE3	ENSG00000185115_2	ENSG00000185115_1	-0.817818	-0.47522	0.264423	0.0608466	0	0.0220459
ENSG00000185127	C6orf120	ENSG00000185127_3	ENSG00000185127_1	-0.425881	-0.123254	0.0437956	0.384615	0	0.75264
ENSG00000185129	PURA	ENSG00000185129_5	ENSG00000185129_4	-0.930426	-0.737267	0.00511945	0.0403338	0	0
ENSG00000185339	TCN2	ENSG00000185339_5	ENSG00000185339_1	-0.830529	-0.56789	0.484245	0.0408163	0	1
ENSG00000185347	TEDC1	ENSG00000185347_3	ENSG00000185347_2	-0.558224	-0.406986	0.00632911	0.0569948	2.98734	2.15544
ENSG00000185379	RAD51D	ENSG00000185379_3	ENSG00000185379_2	-0.716039	-0.0723031	8.86585	0.186722	1	1
ENSG00000185551	NR2F2	ENSG00000185551_15	ENSG00000185551_6	-0.445006	-0.0864196	0.585366	0.0169492	0.231707	4
ENSG00000185619	PCGF3	ENSG00000185619_2	ENSG00000185619_1	-0.0252563	0.132164	1.94828	0.0827068	4	3.61654
ENSG00000185686	PRAME	ENSG00000185686_2	ENSG00000185686_3	-0.633916	-0.461855	0.207367	0.229236	0	0
ENSG00000185697	MYBL1	ENSG00000185697_2	ENSG00000185697_3	-0.228503	-0.043926	0.16369	0.0181087	2	2
ENSG00000185787	MORF4L1	ENSG00000185787_5	ENSG00000185787_2	-0.80468	-0.345715	0.0195342	0.0483461	0	1
ENSG00000185803	SLC52A2	ENSG00000185803_2	ENSG00000185803_1	-1.38982	-0.73601	4.49856	0.0752404	0	0.195192
ENSG00000185825	BCAP31	ENSG00000185825_2	ENSG00000185825_1	-0.824545	-0.734809	0.268519	0.0908183	0	0.136352
ENSG00000185838	GNB1L	ENSG00000185838_1	ENSG00000185838_2	-0.736643	-0.419716	1.18782	0.214286	0.296954	1
ENSG00000185883	ATP6V0C	ENSG00000185883_2	ENSG00000185883_1	-0.83544	-0.559359	0.0910127	0.654523	0	0.0106828
ENSG00000186174	BCL9L	ENSG00000186174_2	ENSG00000186174_3	-0.142558	0.0825543	0.392713	0.385135	3	1.96622
ENSG00000186193	SAPCD2	ENSG00000186193_2	ENSG00000186193_1	-0.609895	-0.456728	0.0980392	0.0974359	0	0.00512821
ENSG00000186432	KPNA4	ENSG00000186432_3	ENSG00000186432_2	-0.68022	-0.528439	0	0.713948	0	0
ENSG00000186470	BTN3A2	ENSG00000186470_3	ENSG00000186470_2	-0.512747	-0.283136	3.09165	0.864322	3.86151	4
ENSG00000186575	NF2	ENSG00000186575_2	ENSG00000186575_1	0.0596819	0.0797606	0.119866	0.0378007	1.13854	2
ENSG00000186591	UBE2H	ENSG00000186591_1	ENSG00000186591_2	-0.0572298	0.00226366	0.0737705	0.0486891	0	0
ENSG00000186625	KATNA1	ENSG00000186625_1	ENSG00000186625_6	-0.643783	-0.525429	1.41026	0.420814	0	0
ENSG00000186654	PRR5	ENSG00000186654_5	ENSG00000186654_1	-0.901174	-0.466191	0.832461	0.436893	0	1
ENSG00000186660	ZFP91	ENSG00000186660_2	ENSG00000186660_1	-0.620119	-0.267469	0.210826	0.0408451	0	0
ENSG00000187079	TEAD1	ENSG00000187079_2	ENSG00000187079_4	-0.361833	-0.0618575	0.0388693	0.349296	1	1
ENSG00000187109	NAP1L1	ENSG00000187109_2	ENSG00000187109_1	-1.22163	-1.15294	1.86196	5.61122	0	0.0839288
ENSG00000187164	SHTN1	ENSG00000187164_1	ENSG00000187164_2	-0.64419	-0.328795	0.347319	0.763047	0.918415	0
ENSG00000187239	FNBP1	ENSG00000187239_2	ENSG00000187239_1	-0.906692	-0.671388	0.751958	0.983051	0	0
ENSG00000187244	BCAM	ENSG00000187244_1	ENSG00000187244_2	-1.16524	-1.09777	2	0.494505	0	0
ENSG00000187634	SAMD11	ENSG00000187634_1	ENSG00000187634_8	-0.827681	-0.290336	0.017094	0.0102564	1	2.73846
ENSG00000187735	TCEA1	ENSG00000187735_2	ENSG00000187735_1	-0.975102	-0.40598	0.0243902	0.698776	0	0.822041
ENSG00000187736	NHEJ1	ENSG00000187736_2	ENSG00000187736_1	-1.21487	-1.20222	2.03299	2.23457	0	0
ENSG00000187954	CYHR1	ENSG00000187954_1	ENSG00000187954_4	-0.865136	-0.349037	5.70115	0.659459	1.95402	1
ENSG00000188060	RAB42	ENSG00000188060_2	ENSG00000188060_1	-0.419207	-0.26681	0.00321199	0.0411765	0	0
ENSG00000188112	C6orf132	ENSG00000188112_1	ENSG00000188112_2	-0.177227	0.0665052	0.267206	1.75325	1.18623	1
ENSG00000188130	MAPK12	ENSG00000188130_5	ENSG00000188130_4	-0.662674	-0.351041	1.11892	0.01	0	0
ENSG00000188191	PRKAR1B	ENSG00000188191_1	ENSG00000188191_3	-0.864834	-0.631587	0.00670017	0.101626	0	0
ENSG00000188290	HES4	ENSG00000188290_3	ENSG00000188290_1	-0.537908	-0.449174	0.246606	0.108511	0	0.0276596
ENSG00000188313	PLSCR1	ENSG00000188313_5	ENSG00000188313_3	-0.717841	-0.321403	1.75	0.0413534	0	0
ENSG00000188342	GTF2F2	ENSG00000188342_2	ENSG00000188342_1	-0.844628	-0.280884	3.82644	0.19715	0	0
ENSG00000188372	ZP3	ENSG00000188372_3	ENSG00000188372_2	-0.899557	-0.392457	0.04	0.215088	1.74	2
ENSG00000188612	SUMO2	ENSG00000188612_2	ENSG00000188612_3	-0.56391	-0.446094	3.94173	0.302146	0	0
ENSG00000188643	S100A16	ENSG00000188643_1	ENSG00000188643_3	-0.362496	-0.183951	0.751271	0.158874	0	1
ENSG00000188690	UROS	ENSG00000188690_1	ENSG00000188690_3	-0.707988	-0.260293	0.897674	0.0763359	1	0
ENSG00000189046	ALKBH2	ENSG00000189046_1	ENSG00000189046_2	-0.857969	-0.697581	0.91193	0.0670241	6	2.97587
ENSG00000189067	LITAF	ENSG00000189067_2	ENSG00000189067_3	-0.88639	-0.748218	4.24869	0.24	0	0
ENSG00000189171	S100A13	ENSG00000189171_8	ENSG00000189171_7	-0.745394	-0.384162	1.41856	0.0518311	0	0
ENSG00000189180	ZNF33A	ENSG00000189180_1	ENSG00000189180_2	-0.0773202	-0.0623881	1.37526	0.843478	3	2.9913
ENSG00000189337	KAZN	ENSG00000189337_5	ENSG00000189337_1	-0.388403	-0.0842199	0	1.17406	1	1
ENSG00000189403	HMGB1	ENSG00000189403_2	ENSG00000189403_1	-0.735218	-0.502734	0.164925	0.0148352	0	0.469435
ENSG00000196126	HLA-DRB1	ENSG00000196126_2	ENSG00000196126_1	-0.79206	-0.729011	0.30963	1.39752	0.204444	1
ENSG00000196141	SPATS2L	ENSG00000196141_5	ENSG00000196141_8	-0.866058	-0.380815	0.757895	0.360385	0	0
ENSG00000196150	ZNF250	ENSG00000196150_3	ENSG00000196150_2	-0.364033	-0.315564	0.845494	0.173077	0	1
ENSG00000196227	FAM217B	ENSG00000196227_2	ENSG00000196227_3	-0.0342069	0.0536857	0.527616	0.163889	2	2
ENSG00000196235	SUPT5H	ENSG00000196235_2	ENSG00000196235_1	-0.655941	-0.381153	0.0614137	0.162651	1	0
ENSG00000196284	SUPT3H	ENSG00000196284_1	ENSG00000196284_2	-1.03259	-0.946187	2.44	0.763889	0	0
ENSG00000196305	IARS1	ENSG00000196305_1	ENSG00000196305_3	-0.305838	-0.188884	0.138978	0.015625	1	1
ENSG00000196323	ZBTB44	ENSG00000196323_4	ENSG00000196323_1	-0.442436	-0.224306	0.158333	0.00757576	0	1
ENSG00000196363	WDR5	ENSG00000196363_1	ENSG00000196363_2	-0.809609	-0.672823	0.466007	0.088	0	0
ENSG00000196365	LONP1	ENSG00000196365_1	ENSG00000196365_2	-0.583134	-0.148325	2.30612	0.0577367	2	0.943187
ENSG00000196459	TRAPPC2	ENSG00000196459_2	ENSG00000196459_1	-0.877757	-0.647509	3.5614	0.0774908	0	0.00738007
ENSG00000196470	SIAH1	ENSG00000196470_3	ENSG00000196470_2	-0.531119	-0.306232	0.348718	0.0176817	0	0
ENSG00000196502	SULT1A1	ENSG00000196502_3	ENSG00000196502_2	-1.24052	-0.780859	0.202797	0.441818	0	0
ENSG00000196507	TCEAL3	ENSG00000196507_2	ENSG00000196507_1	-0.809238	-0.410785	0.908257	0.0740741	0	0
ENSG00000196588	MRTFA	ENSG00000196588_2	ENSG00000196588_1	-0.570044	-0.359632	0.0496689	0.148438	1	1
ENSG00000196683	TOMM7	ENSG00000196683_1	ENSG00000196683_2	-0.404567	-0.211758	7.67268	0.492804	0	0
ENSG00000196743	GM2A	ENSG00000196743_3	ENSG00000196743_2	-0.945481	-0.578753	0.0940171	0.282609	0	0
ENSG00000196754	S100A2	ENSG00000196754_3	ENSG00000196754_1	-0.701536	-0.1631	1.02484	0.529582	0	3.22078
ENSG00000196776	CD47	ENSG00000196776_2	ENSG00000196776_1	-0.965423	-0.642659	0.189852	0.0222482	0	0
ENSG00000196781	TLE1	ENSG00000196781_2	ENSG00000196781_3	-0.208487	0.00220654	0.00362056	0.0280899	3	3
ENSG00000196792	STRN3	ENSG00000196792_2	ENSG00000196792_1	-0.861286	-0.26538	1.76404	0.472347	0	1.86398
ENSG00000196843	ARID5A	ENSG00000196843_2	ENSG00000196843_1	-0.498941	-0.412006	0.120301	0	0	0
ENSG00000196914	ARHGEF12	ENSG00000196914_5	ENSG00000196914_3	0.000630761	0.0860626	0.161392	0.194514	4.9019	5
ENSG00000196924	FLNA	ENSG00000196924_1	ENSG00000196924_4	-0.418929	-0.106735	0.0873162	0.0762829	0	0.00416089
ENSG00000196950	SLC39A10	ENSG00000196950_2	ENSG00000196950_9	-0.258129	-0.168769	0.440568	0.215074	0.00129199	1
ENSG00000196954	CASP4	ENSG00000196954_1	ENSG00000196954_2	-1.04312	-0.80505	0.72	1.56045	0	0
ENSG00000196975	ANXA4	ENSG00000196975_1	ENSG00000196975_2	-0.839765	-0.828165	0.190556	0.0195863	0	0
ENSG00000196998	WDR45	ENSG00000196998_2	ENSG00000196998_1	-0.900337	-0.779303	0.268222	1.47742	0	0.502304
ENSG00000197008	ZNF138	ENSG00000197008_2	ENSG00000197008_1	-0.442414	-0.164818	1.00388	0.205674	0	0.234043
ENSG00000197045	GMFB	ENSG00000197045_2	ENSG00000197045_1	-0.505969	-0.465835	0.290179	0.0526316	0	0
ENSG00000197111	PCBP2	ENSG00000197111_1	ENSG00000197111_3	-1.57954	-1.18001	1.92883	3.34577	0	0
ENSG00000197147	LRRC8B	ENSG00000197147_1	ENSG00000197147_2	-0.161353	0.0278055	0.228571	0.330986	2.83571	2
ENSG00000197157	SND1	ENSG00000197157_3	ENSG00000197157_1	-0.762975	-0.278361	4.2959	0.0936556	0	0
ENSG00000197265	GTF2E2	ENSG00000197265_2	ENSG00000197265_1	-0.830499	-0.557648	0.016129	0.138101	0	0
ENSG00000197321	SVIL	ENSG00000197321_1	ENSG00000197321_5	-0.0884623	0.0209414	0.245819	0.0176322	5	5
ENSG00000197324	LRP10	ENSG00000197324_2	ENSG00000197324_6	-1.35236	-0.612033	2.74453	0.402299	1	1
ENSG00000197329	PELI1	ENSG00000197329_1	ENSG00000197329_2	-0.149181	0.0515466	0.307087	0.0251572	1	1
ENSG00000197343	ZNF655	ENSG00000197343_2	ENSG00000197343_4	-0.284932	0.0368336	0.427632	0.108333	2	1
ENSG00000197372	ZNF675	ENSG00000197372_2	ENSG00000197372_1	-0.213737	-0.129219	0.273438	0.0436681	0	0.855895
ENSG00000197415	VEPH1	ENSG00000197415_4	ENSG00000197415_2	-0.14406	-0.12557	0.939227	0.0376045	5.96685	7
ENSG00000197451	HNRNPAB	ENSG00000197451_2	ENSG00000197451_1	-0.152879	-0.125863	0.0957934	0.150905	0	0.084507
ENSG00000197457	STMN3	ENSG00000197457_2	ENSG00000197457_1	-1.01081	-0.96701	0.708235	0.626208	0	0
ENSG00000197576	HOXA4	ENSG00000197576_1	ENSG00000197576_2	-0.588533	-0.268429	0.521951	0.261119	0	0
ENSG00000197601	FAR1	ENSG00000197601_1	ENSG00000197601_2	-0.538551	-0.216692	0.996094	0.0179487	0.0742188	0
ENSG00000197635	DPP4	ENSG00000197635_3	ENSG00000197635_1	-0.438593	-0.107089	0.335738	0.1055	0	0
ENSG00000197696	NMB	ENSG00000197696_1	ENSG00000197696_2	-0.455453	-0.432195	0.187215	0.395582	0	0
ENSG00000197712	FAM114A1	ENSG00000197712_1	ENSG00000197712_2	-0.737418	-0.406173	1.2892	0.1906	1	0
ENSG00000197747	S100A10	ENSG00000197747_2	ENSG00000197747_1	-0.69919	-0.568754	0.531451	0.372031	0	0
ENSG00000197872	CYRIA	ENSG00000197872_4	ENSG00000197872_6	-0.668915	-0.46385	0.125874	0.179416	3	0.289291
ENSG00000197879	MYO1C	ENSG00000197879_1	ENSG00000197879_3	-0.639109	-0.575406	0.301927	0.342882	0.00642398	0
ENSG00000197905	TEAD4	ENSG00000197905_3	ENSG00000197905_4	-0.627612	-0.504449	0.414754	0.480469	0	0
ENSG00000197930	ERO1A	ENSG00000197930_1	ENSG00000197930_6	-0.83524	-0.320351	2.1547	0.125828	0	0
ENSG00000197956	S100A6	ENSG00000197956_3	ENSG00000197956_1	-0.588498	-0.425286	0.902047	0.335636	0	0
ENSG00000197961	ZNF121	ENSG00000197961_1	ENSG00000197961_2	-0.0188422	0.0829843	0.664286	0.162037	1	1
ENSG00000197982	C1orf122	ENSG00000197982_3	ENSG00000197982_4	-0.584607	-0.186987	0.0505051	0.152027	0	0
ENSG00000198034	RPS4X	ENSG00000198034_1	ENSG00000198034_2	-1.26332	-1.16743	0.763691	9.76329	0.00112528	0
ENSG00000198053	SIRPA	ENSG00000198053_3	ENSG00000198053_2	-1.10147	-0.687393	0.987542	0.075188	0	0
ENSG00000198055	GRK6	ENSG00000198055_1	ENSG00000198055_2	-0.807708	-0.771899	0.074266	0.123894	0	0
ENSG00000198056	PRIM1	ENSG00000198056_1	ENSG00000198056_2	-0.806181	-0.597578	0.0568182	0.0504386	0	0
ENSG00000198075	SULT1C4	ENSG00000198075_6	ENSG00000198075_2	-0.428089	-0.231966	0.24498	0.0216802	1	1
ENSG00000198087	CD2AP	ENSG00000198087_3	ENSG00000198087_1	-0.697798	-0.605732	0.196335	1.89681	0	1
ENSG00000198160	MIER1	ENSG00000198160_7	ENSG00000198160_4	-0.301795	-0.210831	0.0430622	0.0743618	0.107656	1
ENSG00000198168	SVIP	ENSG00000198168_1	ENSG00000198168_2	-0.191882	-0.139339	0.00931966	0.035514	0	0
ENSG00000198203	SULT1C2	ENSG00000198203_7	ENSG00000198203_3	-0.9913	-0.514266	0.887179	0.403061	0	0
ENSG00000198246	SLC29A3	ENSG00000198246_1	ENSG00000198246_2	-1.2471	-1.1198	0.530303	0	0	0
ENSG00000198258	UBL5	ENSG00000198258_1	ENSG00000198258_2	-0.302031	-0.205773	0.465554	0.0166261	0	0
ENSG00000198363	ASPH	ENSG00000198363_1	ENSG00000198363_2	-0.645131	-0.435429	0.502863	0.0453353	0	0
ENSG00000198408	OGA	ENSG00000198408_1	ENSG00000198408_2	-0.158667	-0.0894367	0.00368139	0.0164234	0	0
ENSG00000198417	MT1F	ENSG00000198417_3	ENSG00000198417_2	-0.238098	-0.194365	1.43743	0.188642	0	0
ENSG00000198431	TXNRD1	ENSG00000198431_1	ENSG00000198431_2	-0.306799	-0.270014	0.252955	0.547662	2	2
ENSG00000198492	YTHDF2	ENSG00000198492_2	ENSG00000198492_1	-0.0701125	-0.0279126	0.361739	0.0677778	0	0
ENSG00000198561	CTNND1	ENSG00000198561_1	ENSG00000198561_2	-0.21784	0.093094	0.488543	0.0504695	2	2
ENSG00000198736	MSRB1	ENSG00000198736_3	ENSG00000198736_1	-0.438818	-0.214785	0.305976	0.240209	0	0
ENSG00000198752	CDC42BPB	ENSG00000198752_1	ENSG00000198752_2	-0.510478	-0.149889	0.0425532	0.00753769	2	1.98618
ENSG00000198791	CNOT7	ENSG00000198791_2	ENSG00000198791_1	-0.368097	-0.292919	0.937908	0.0835866	3	3
ENSG00000198792	TMEM184B	ENSG00000198792_1	ENSG00000198792_2	-0.607164	-0.482656	0.259414	0.232274	1.84519	0.999185
ENSG00000198815	FOXJ3	ENSG00000198815_2	ENSG00000198815_1	-0.393607	-0.200795	0.788146	0.0158046	0.499369	1.10201
ENSG00000198833	UBE2J1	ENSG00000198833_5	ENSG00000198833_3	-0.94382	-0.765849	0.417582	0.312741	0	0
ENSG00000198874	TYW1	ENSG00000198874_1	ENSG00000198874_2	-0.4906	-0.2285	0.543697	0.0656934	0.881513	0
ENSG00000198876	DCAF12	ENSG00000198876_3	ENSG00000198876_2	-0.508848	-0.0649312	2.2623	0.374648	1	1
ENSG00000198900	TOP1	ENSG00000198900_2	ENSG00000198900_1	-0.231053	-0.197315	0.510968	0.23964	0	0.831532
ENSG00000198925	ATG9A	ENSG00000198925_1	ENSG00000198925_3	-0.778466	-0.673364	0.0629139	0.00862069	1	1
ENSG00000198951	NAGA	ENSG00000198951_4	ENSG00000198951_1	-0.704189	-0.501107	0.25	0.105263	2	0
ENSG00000198961	PJA2	ENSG00000198961_1	ENSG00000198961_2	-0.393938	0.265151	0.330556	0.0384866	0	0
ENSG00000203668	CHML	ENSG00000203668_3	ENSG00000203668_1	-0.300449	-0.110761	0.315615	0.00980392	9	10
ENSG00000203760	CENPW	ENSG00000203760_2	ENSG00000203760_1	-0.207006	-0.0075048	0.494321	0.0550162	0	0
ENSG00000204070	SYS1	ENSG00000204070_1	ENSG00000204070_2	-0.536366	-0.484129	2.20046	0.111111	1	0.229885
[truncated: 114 more rows]
