# Supplementary material for: Isoform-resolved mRNA profiling of ribosome load defines interplay of HIF and mTOR dysregulation in kidney cancer
Source: Nat Struct Mol Biol. 2022 Sep 12;29(9):871–80. doi: 10.1038/s41594-022-00819-2 (PMC9507966; doi:10.1038/s41594-022-00819-2)
Supplement: Source Data Extended Data Fig. 6 — Statistical Source Data [file 41594_2022_819_MOESM17_ESM.xlsx]

## Sheet: Extended Data Fig. 6b RCC4
gene_id	gene_name	MRL	mRNA_log2fc
ENSG00000000003	TSPAN6	5.1945	0.124389
ENSG00000000419	DPM1	5.12318	0.160669
ENSG00000000457	SCYL3	3.67231	-0.125721
ENSG00000000460	C1orf112	3.45432	0.312978
ENSG00000000971	CFH	4.81765	-1.07328
ENSG00000001036	FUCA2	5.50536	-0.248013
ENSG00000001460	STPG1	3.25376	0.0781306
ENSG00000001461	NIPAL3	3.84504	0.572903
ENSG00000001497	LAS1L	4.27331	0.21392
ENSG00000001561	ENPP4	4.47702	-0.0262737
ENSG00000001629	ANKIB1	3.61536	-0.0590942
ENSG00000001630	CYP51A1	5.61579	0.73231
ENSG00000001631	KRIT1	4.62651	-0.00885006
ENSG00000002330	BAD	3.2542	0.172284
ENSG00000002549	LAP3	4.83394	-0.0262373
ENSG00000002587	HS3ST1	4.72895	-0.134804
ENSG00000002822	MAD1L1	4.07957	-0.309003
ENSG00000002834	LASP1	5.63474	0.0322642
ENSG00000002919	SNX11	3.66002	0.339929
ENSG00000003056	M6PR	5.66664	-0.17597
ENSG00000003147	ICA1	4.549	0.674225
ENSG00000003249	DBNDD1	3.11233	0.266713
ENSG00000003393	ALS2	4.18112	0.149866
ENSG00000003400	CASP10	5.00428	-0.180111
ENSG00000003402	CFLAR	4.29513	0.481027
ENSG00000003436	TFPI	4.58106	-0.0422137
ENSG00000003509	NDUFAF7	4.79839	-0.0291874
ENSG00000003756	RBM5	3.48005	-0.103611
ENSG00000004059	ARF5	3.95513	0.138209
ENSG00000004142	POLDIP2	4.34688	-0.235714
ENSG00000004455	AK2	4.95767	0.563833
ENSG00000004478	FKBP4	5.2595	0.129976
ENSG00000004487	KDM1A	4.58296	-0.100436
ENSG00000004534	RBM6	3.73459	0.164063
ENSG00000004660	CAMKK1	4.43478	0.527459
ENSG00000004700	RECQL	4.16356	-0.0533938
ENSG00000004779	NDUFAB1	4.54209	-0.39299
ENSG00000004864	SLC25A13	3.64375	-0.216296
ENSG00000004866	ST7	3.18691	-0.231022
ENSG00000004897	CDC27	3.69738	0.0913174
ENSG00000004961	HCCS	5.77116	0.0773747
ENSG00000004975	DVL2	4.23768	0.231923
ENSG00000005020	SKAP2	4.71911	-0.198032
ENSG00000005022	SLC25A5	4.88224	-0.317753
ENSG00000005059	MCUB	3.31152	0.568207
ENSG00000005075	POLR2J	2.34552	-0.0868463
ENSG00000005156	LIG3	3.70068	0.234596
ENSG00000005175	RPAP3	4.34972	0.0592991
ENSG00000005187	ACSM3	3.5683	-1.29808
ENSG00000005189	REXO5	3.33156	-0.163944
ENSG00000005194	CIAPIN1	5.5103	-0.221168
ENSG00000005238	FAM214B	3.85317	-0.0151834
ENSG00000005243	COPZ2	2.60976	0.495512
ENSG00000005249	PRKAR2B	4.79226	-0.884769
ENSG00000005302	MSL3	3.71666	0.0525411
ENSG00000005436	GCFC2	3.20615	-0.0947597
ENSG00000005448	WDR54	5.28385	1.41718
ENSG00000005469	CROT	3.7799	0.0326985
ENSG00000005483	KMT2E	4.41266	0.145001
ENSG00000005486	RHBDD2	3.30588	-0.0497376
ENSG00000005700	IBTK	3.95354	-0.145616
ENSG00000005801	ZNF195	3.31375	0.0668061
ENSG00000005812	FBXL3	5.01143	0.11353
ENSG00000005884	ITGA3	3.98184	-0.0610643
ENSG00000005889	ZFX	4.0692	0.109543
ENSG00000005893	LAMP2	6.0464	-0.414851
ENSG00000006007	GDE1	2.89426	-0.605184
ENSG00000006015	REX1BD	3.94409	0.264495
ENSG00000006118	TMEM132A	4.81043	0.0142589
ENSG00000006125	AP2B1	3.95665	0.075038
ENSG00000006194	ZNF263	4.29068	-0.00169285
ENSG00000006282	SPATA20	2.56896	0.123791
ENSG00000006327	TNFRSF12A	3.26564	-0.0724442
ENSG00000006451	RALA	4.89858	0.421623
ENSG00000006453	BAIAP2L1	4.11543	-0.102376
ENSG00000006459	KDM7A	3.7945	1.33979
ENSG00000006534	ALDH3B1	5.28239	-0.221632
ENSG00000006576	PHTF2	4.19402	-0.188783
ENSG00000006607	FARP2	3.9039	0.0356076
ENSG00000006625	GGCT	3.56165	0.0276014
ENSG00000006634	DBF4	3.6508	0.356554
ENSG00000006652	IFRD1	3.9022	0.323412
ENSG00000006695	COX10	4.09911	-0.382877
ENSG00000006712	PAF1	5.00432	0.164478
ENSG00000006744	ELAC2	3.91549	-0.479998
ENSG00000006757	PNPLA4	2.93852	-0.0860602
ENSG00000006831	ADIPOR2	4.92649	0.0896797
ENSG00000006837	CDKL3	3.0601	0.120016
ENSG00000007047	MARK4	3.51376	0.269679
ENSG00000007080	CCDC124	3.94677	0.167684
ENSG00000007202	KIAA0100	4.0492	0.190145
ENSG00000007255	TRAPPC6A	4.18408	0.0337578
ENSG00000007341	ST7L	4.16985	-0.0535766
ENSG00000007376	RPUSD1	3.76809	-0.328047
ENSG00000007384	RHBDF1	5.45087	-0.762446
ENSG00000007392	LUC7L	4.02878	-0.0434535
ENSG00000007520	TSR3	3.25604	-0.0275186
ENSG00000007541	PIGQ	4.86029	-0.0838787
ENSG00000007923	DNAJC11	4.56589	-0.154264
ENSG00000008018	PSMB1	5.5766	0.222158
ENSG00000008086	CDKL5	3.91437	0.0658497
ENSG00000008128	CDK11A	3.48183	0.0831932
ENSG00000008130	NADK	3.18711	-0.115489
ENSG00000008256	CYTH3	4.13264	-0.223527
ENSG00000008282	SYPL1	5.24299	-0.15068
ENSG00000008283	CYB561	4.29173	-0.403765
ENSG00000008294	SPAG9	4.08547	-0.174748
ENSG00000008324	SS18L2	2.37152	-0.0147785
ENSG00000008382	MPND	3.62449	0.189869
ENSG00000008394	MGST1	4.59441	-0.393863
ENSG00000008405	CRY1	4.85197	-0.26149
ENSG00000008517	IL32	5.3608	0.111842
ENSG00000008838	MED24	4.3449	-0.244012
ENSG00000008853	RHOBTB2	4.4335	-0.588498
ENSG00000008952	SEC62	5.23783	-0.204661
ENSG00000008988	RPS20	2.38862	-0.138541
ENSG00000009307	CSDE1	3.41992	0.022503
ENSG00000009335	UBE3C	4.89695	-0.0279322
ENSG00000009413	REV3L	3.87216	-0.317452
ENSG00000009780	FAM76A	4.51136	0.0628086
ENSG00000009830	POMT2	4.03739	-0.289675
ENSG00000009844	VTA1	5.58717	-0.160727
ENSG00000009954	BAZ1B	4.38053	0.173574
ENSG00000010072	SPRTN	4.26109	-0.0639419
ENSG00000010165	EEF1AKNMT	5.06734	-0.206993
ENSG00000010219	DYRK4	3.038	0.149854
ENSG00000010244	ZNF207	5.21427	-0.0600796
ENSG00000010256	UQCRC1	5.68166	-0.105812
ENSG00000010270	STARD3NL	3.06131	-0.191862
ENSG00000010278	CD9	6.24915	-0.689357
ENSG00000010292	NCAPD2	3.56577	0.204206
ENSG00000010295	IFFO1	3.6653	-0.301547
ENSG00000010361	FUZ	4.83823	0.142389
ENSG00000010404	IDS	2.48661	0.471943
ENSG00000010539	ZNF200	4.42812	0.0441855
ENSG00000010626	LRRC23	3.17564	-0.18911
ENSG00000010704	HFE	5.53652	-0.476085
ENSG00000010803	SCMH1	2.64469	-0.272485
ENSG00000010810	FYN	4.39351	1.86939
ENSG00000011007	ELOA	2.68408	-0.0953092
ENSG00000011009	LYPLA2	5.14686	-0.189836
ENSG00000011105	TSPAN9	5.758	-0.502214
ENSG00000011114	BTBD7	3.61752	-0.0752325
ENSG00000011132	APBA3	5.42468	0.0855032
ENSG00000011143	MKS1	4.96874	-0.132596
ENSG00000011243	AKAP8L	3.48767	-0.516751
ENSG00000011258	MBTD1	4.0575	0.308106
ENSG00000011260	UTP18	4.3894	0.114421
ENSG00000011295	TTC19	5.06674	-0.151414
ENSG00000011304	PTBP1	3.96148	0.0887069
ENSG00000011332	DPF1	3.24251	-0.161236
ENSG00000011405	PIK3C2A	3.81732	0.136373
ENSG00000011422	PLAUR	5.72565	0.178784
ENSG00000011426	ANLN	3.65752	0.0877723
ENSG00000011478	QPCTL	4.70484	-0.0391817
ENSG00000011485	PPP5C	5.64944	0.0324066
ENSG00000011523	CEP68	4.19022	-0.172607
ENSG00000011566	MAP4K3	4.25324	-0.353165
ENSG00000011638	TMEM159	3.52662	-0.275447
ENSG00000012048	BRCA1	4.01691	0.309686
ENSG00000012061	ERCC1	4.75517	0.212131
ENSG00000012174	MBTPS2	5.52324	-0.0900973
ENSG00000012232	EXTL3	3.65178	-0.218904
ENSG00000012504	NR1H4	2.87974	0.396345
ENSG00000012660	ELOVL5	4.15677	-0.269051
ENSG00000012822	CALCOCO1	4.32586	0.0775408
ENSG00000012963	UBR7	5.59691	-0.0976827
ENSG00000012983	MAP4K5	4.25941	-0.00414694
ENSG00000013016	EHD3	5.53631	0.520307
ENSG00000013275	PSMC4	5.82531	0.190174
ENSG00000013288	MAN2B2	4.02457	-0.0203705
ENSG00000013306	SLC25A39	2.60693	-0.107433
ENSG00000013364	MVP	4.42677	-0.140579
ENSG00000013374	NUB1	4.99876	0.0393045
ENSG00000013375	PGM3	4.17902	-0.0658053
ENSG00000013392	RWDD2A	4.986	-0.0883566
ENSG00000013441	CLK1	2.94481	0.438004
ENSG00000013561	RNF14	3.83642	-0.265658
ENSG00000013563	DNASE1L1	3.42572	-0.343536
ENSG00000013573	DDX11	4.16243	0.151655
ENSG00000013583	HEBP1	5.23438	-0.254279
ENSG00000013588	GPRC5A	5.02396	-0.0302664
ENSG00000013619	MAMLD1	4.29384	0.143924
ENSG00000013810	TACC3	4.77842	0.0912934
ENSG00000014123	UFL1	3.3023	-0.106068
ENSG00000014138	POLA2	4.44309	0.22042
ENSG00000014164	ZC3H3	3.20869	-0.473899
ENSG00000014216	CAPN1	4.48109	-0.225864
ENSG00000014641	MDH1	5.27597	-0.0477242
ENSG00000014824	SLC30A9	4.17397	-0.0204157
ENSG00000014914	MTMR11	4.2067	0.381659
ENSG00000014919	COX15	4.57946	-0.360128
ENSG00000015153	YAF2	4.21675	0.0269317
ENSG00000015171	ZMYND11	3.96063	-0.101618
ENSG00000015475	BID	4.31698	0.142112
ENSG00000015479	MATR3	4.11312	0.276513
ENSG00000015532	XYLT2	4.95979	-0.264938
ENSG00000016391	CHDH	4.79616	-0.24882
ENSG00000016864	GLT8D1	4.97436	0.131477
ENSG00000017260	ATP2C1	5.53322	-0.120613
ENSG00000017797	RALBP1	4.14657	-0.0105633
ENSG00000018189	RUFY3	4.57261	-0.419542
ENSG00000018408	WWTR1	4.51279	0.0879513
ENSG00000018510	AGPS	3.55206	-0.0910553
ENSG00000018610	CXorf56	4.82379	0.0079109
ENSG00000018699	TTC27	3.90164	0.316237
ENSG00000019144	PHLDB1	4.00896	-0.330295
ENSG00000019485	PRDM11	3.62891	0.941615
ENSG00000019505	SYT13	4.98039	2.39192
ENSG00000019549	SNAI2	4.1586	-0.198317
ENSG00000019582	CD74	5.82604	-0.238125
ENSG00000020129	NCDN	4.1526	-0.622933
ENSG00000020256	ZFP64	4.12154	0.147572
ENSG00000020426	MNAT1	5.64126	0.28106
ENSG00000020577	SAMD4A	3.53091	0.799181
ENSG00000020922	MRE11	3.81141	0.25777
ENSG00000021355	SERPINB1	4.47257	0.231303
ENSG00000021574	SPAST	4.44016	-0.03191
ENSG00000022267	FHL1	4.9725	-0.00823423
ENSG00000022277	RTF2	4.96243	-0.0553673
ENSG00000022840	RNF10	3.95503	0.156346
ENSG00000023041	ZDHHC6	3.4483	0.155546
ENSG00000023191	RNH1	5.75352	0.0541609
ENSG00000023228	NDUFS1	3.83039	-0.23134
ENSG00000023287	RB1CC1	3.87204	-0.0353034
ENSG00000023318	ERP44	4.64177	-0.0482473
ENSG00000023330	ALAS1	3.929	-0.0948228
ENSG00000023445	BIRC3	2.98087	0.444878
ENSG00000023516	AKAP11	3.70091	-0.118296
ENSG00000023572	GLRX2	3.6498	0.118199
ENSG00000023608	SNAPC1	4.50738	0.343536
ENSG00000023697	DERA	4.08907	0.769747
ENSG00000023734	STRAP	4.86804	-0.0753979
ENSG00000023902	PLEKHO1	3.0841	0.457185
ENSG00000023909	GCLM	5.83704	0.161806
ENSG00000024422	EHD2	5.04108	0.242083
ENSG00000024526	DEPDC1	4.53092	0.127629
ENSG00000024862	CCDC28A	4.48631	0.0528691
ENSG00000025039	RRAGD	3.34114	1.11338
ENSG00000025156	HSF2	3.74972	-0.285144
ENSG00000025293	PHF20	3.18742	0.177681
ENSG00000025434	NR1H3	4.15122	-0.453151
ENSG00000025708	TYMP	4.64174	-0.351245
ENSG00000025770	NCAPH2	4.98362	0.224507
ENSG00000025772	TOMM34	4.9177	-0.213607
ENSG00000025796	SEC63	3.95671	0.122134
ENSG00000025800	KPNA6	4.37752	-0.157745
ENSG00000026025	VIM	2.81837	0.894563
ENSG00000026508	CD44	4.22574	0.259256
ENSG00000026652	AGPAT4	4.10026	0.0867504
ENSG00000027001	MIPEP	4.30283	-0.29389
ENSG00000027697	IFNGR1	4.3044	-0.400363
ENSG00000027847	B4GALT7	3.31199	0.0626836
ENSG00000028116	VRK2	4.27595	-0.191378
ENSG00000028203	VEZT	3.46636	0.324657
ENSG00000028528	SNX1	5.77423	-0.201311
ENSG00000028839	TBPL1	3.71451	-0.216924
ENSG00000029153	ARNTL2	2.60591	0.0958407
ENSG00000029363	BCLAF1	3.36393	0.0665367
ENSG00000029364	SLC39A9	4.12398	-0.360203
ENSG00000029639	TFB1M	4.59213	0.545591
ENSG00000029725	RABEP1	3.51847	-0.141302
ENSG00000029993	HMGB3	5.1991	0.067115
ENSG00000030066	NUP160	4.55806	0.142665
ENSG00000030110	BAK1	3.71187	-0.416423
ENSG00000030582	GRN	5.71827	-0.69473
ENSG00000031003	FAM13B	4.23825	0.165696
ENSG00000031691	CENPQ	5.01933	0.266796
ENSG00000031698	SARS1	3.85815	-0.00154901
ENSG00000031823	RANBP3	4.29519	-0.10417
ENSG00000032219	ARID4A	3.71526	0.0897367
ENSG00000032389	EIPR1	4.28015	-0.0352478
ENSG00000032444	PNPLA6	4.32241	-0.118484
ENSG00000032742	IFT88	4.15716	0.00860615
ENSG00000033011	ALG1	5.5397	-0.293467
ENSG00000033030	ZCCHC8	3.11139	0.168595
ENSG00000033100	CHPF2	5.44375	-0.645856
ENSG00000033178	UBA6	3.4196	0.751694
ENSG00000033800	PIAS1	3.31562	-0.302369
ENSG00000033867	SLC4A7	3.68449	-0.0604365
ENSG00000034152	MAP2K3	4.45291	-0.598928
ENSG00000034510	TMSB10	2.07468	0.715258
ENSG00000034533	ASTE1	3.97566	-0.196422
ENSG00000034677	RNF19A	4.09469	0.191153
ENSG00000034693	PEX3	5.62589	0.297918
ENSG00000034713	GABARAPL2	3.79728	-0.0482896
ENSG00000035115	SH3YL1	3.12352	-0.0422135
ENSG00000035141	FAM136A	2.92391	-0.068722
ENSG00000035403	VCL	3.62354	-0.126668
ENSG00000035499	DEPDC1B	4.43933	0.413104
ENSG00000035681	NSMAF	3.80164	0.0531665
ENSG00000035687	ADSS2	4.47409	0.114484
ENSG00000035928	RFC1	3.45855	0.410562
ENSG00000036054	TBC1D23	3.9976	-0.0575171
ENSG00000036257	CUL3	4.75758	-0.125206
ENSG00000036549	AC118549.1	3.80834	0.163015
ENSG00000037042	TUBG2	3.3142	0.447603
ENSG00000037241	RPL26L1	3.8478	0.303974
ENSG00000037474	NSUN2	4.60171	0.058553
ENSG00000037637	FBXO42	4.50806	0.507059
ENSG00000037749	MFAP3	4.67215	-0.53058
ENSG00000037757	MRI1	5.59768	-0.0515252
ENSG00000037897	METTL1	5.14642	-0.326924
ENSG00000038002	AGA	5.53665	0.0603478
ENSG00000038210	PI4K2B	4.15066	0.202608
ENSG00000038274	MAT2B	4.96469	0.296289
ENSG00000038427	VCAN	3.70958	0.647189
ENSG00000038532	CLEC16A	4.25794	-0.263707
ENSG00000039123	MTREX	3.46211	0.272239
ENSG00000039319	ZFYVE16	3.33074	-0.073087
ENSG00000039523	RIPOR1	4.68077	-0.0303321
ENSG00000039560	RAI14	4.05395	-0.292091
ENSG00000039650	PNKP	5.15585	0.0339279
ENSG00000040199	PHLPP2	3.51691	0.504407
ENSG00000040275	SPDL1	3.51022	0.426762
ENSG00000040341	STAU2	4.22475	-0.267469
ENSG00000040487	SLC66A1	5.1868	-0.0687027
ENSG00000040531	CTNS	4.69376	-0.289346
ENSG00000040608	RTN4R	3.32866	0.27522
ENSG00000040633	PHF23	5.17709	-0.164702
ENSG00000040933	INPP4A	4.26112	-0.0515292
ENSG00000041353	RAB27B	4.97523	-0.823932
ENSG00000041357	PSMA4	5.39325	0.154776
ENSG00000041802	LSG1	4.7895	-0.379975
ENSG00000041880	PARP3	3.53033	-0.2592
ENSG00000041988	THAP3	3.78898	0.170592
ENSG00000042088	TDP1	4.22332	0.662532
ENSG00000042286	AIFM2	5.34919	0.0267869
ENSG00000042317	SPATA7	3.06967	0.0458306
ENSG00000042429	MED17	3.41337	0.203668
ENSG00000042445	RETSAT	4.58203	-0.407006
ENSG00000042493	CAPG	5.64809	-0.279443
ENSG00000042753	AP2S1	3.57638	-0.00115383
ENSG00000043093	DCUN1D1	4.45567	-0.144584
ENSG00000043514	TRIT1	3.79902	0.556706
ENSG00000044115	CTNNA1	3.77162	-0.00606449
ENSG00000044446	PHKA2	3.59905	1.57296
ENSG00000044459	CNTLN	4.01772	-0.00336447
ENSG00000044574	HSPA5	4.52365	0.132805
ENSG00000046604	DSG2	4.02372	0.0405022
ENSG00000046647	GEMIN8	4.98787	0.0856363
ENSG00000046651	OFD1	3.94053	0.275816
ENSG00000046889	PREX2	4.06019	-0.171411
ENSG00000047056	WDR37	3.4889	0.137626
ENSG00000047188	YTHDC2	4.00454	0.326144
ENSG00000047249	ATP6V1H	3.97783	-0.474936
ENSG00000047315	POLR2B	3.83003	0.540152
ENSG00000047410	TPR	3.63795	0.26049
ENSG00000047578	KIAA0556	3.81985	-0.15296
ENSG00000047579	DTNBP1	4.85165	-0.357776
ENSG00000047621	C12orf4	3.6609	-0.0843
ENSG00000047634	SCML1	3.71624	0.130612
ENSG00000047849	MAP4	3.55263	0.156009
ENSG00000047932	GOPC	4.75206	0.373523
ENSG00000048028	USP28	3.58896	-0.0643278
ENSG00000048052	HDAC9	4.21773	-0.00171696
ENSG00000048140	TSPAN17	2.24697	0.0553472
ENSG00000048342	CC2D2A	3.08885	-0.44475
ENSG00000048392	RRM2B	5.49081	-0.6865
ENSG00000048405	ZNF800	4.25531	0.149373
ENSG00000048471	SNX29	3.88273	-0.275581
ENSG00000048544	MRPS10	3.53503	-0.145544
ENSG00000048649	RSF1	3.36286	0.00645304
ENSG00000048991	R3HDM1	3.45021	-0.204297
ENSG00000049130	KITLG	4.44627	-1.05353
ENSG00000049167	ERCC8	2.85781	0.260485
ENSG00000049245	VAMP3	3.40562	-0.0322532
ENSG00000049246	PER3	3.72586	0.716999
ENSG00000049249	TNFRSF9	5.00342	-0.746805
ENSG00000049449	RCN1	6.08281	0.0180253
ENSG00000049541	RFC2	4.72417	0.229847
ENSG00000049618	ARID1B	3.62167	-0.113864
ENSG00000049656	CLPTM1L	3.82284	0.176341
ENSG00000049759	NEDD4L	3.89222	-0.481393
ENSG00000049769	PPP1R3F	3.36694	0.796377
ENSG00000049860	HEXB	6.0693	-0.0451936
ENSG00000050130	JKAMP	5.15482	0.0624906
ENSG00000050165	DKK3	5.17188	-0.141378
ENSG00000050327	ARHGEF5	4.71788	-0.140227
ENSG00000050344	NFE2L3	5.8279	0.429651
ENSG00000050393	MCUR1	2.73911	0.052468
ENSG00000050405	LIMA1	3.91818	-0.412787
ENSG00000050426	LETMD1	2.7712	-0.436482
ENSG00000050748	MAPK9	3.80627	0.501027
ENSG00000050820	BCAR1	4.69439	-0.411185
ENSG00000051009	FAM160A2	4.098	0.31761
ENSG00000051108	HERPUD1	5.3632	-0.118872
ENSG00000051128	HOMER3	4.05081	-0.0381569
ENSG00000051180	RAD51	5.64381	0.302791
ENSG00000051382	PIK3CB	4.05789	0.0831977
ENSG00000051523	CYBA	5.03971	-0.161593
ENSG00000051596	THOC3	5.76935	0.520975
ENSG00000051620	HEBP2	3.7889	0.318917
ENSG00000052126	PLEKHA5	3.16606	-0.53604
ENSG00000052723	SIKE1	3.29281	0.160123
ENSG00000052802	MSMO1	4.8884	0.66943
ENSG00000052841	TTC17	3.60799	0.00130911
ENSG00000053254	FOXN3	3.47115	0.814337
ENSG00000053371	AKR7A2	5.31961	0.074744
ENSG00000053372	MRTO4	4.98373	-0.0258376
ENSG00000053501	USE1	4.33073	-0.142328
ENSG00000053747	LAMA3	5.04216	-0.205138
ENSG00000053770	AP5M1	4.24813	-0.318386
ENSG00000053900	ANAPC4	3.86174	0.121155
ENSG00000054116	TRAPPC3	4.2309	-0.17311
ENSG00000054118	THRAP3	3.80424	0.264457
ENSG00000054148	PHPT1	2.99346	-0.401729
ENSG00000054267	ARID4B	3.75617	0.227903
ENSG00000054282	SDCCAG8	4.12036	0.0690927
ENSG00000054392	HHAT	3.60446	-0.1426
ENSG00000054523	KIF1B	3.87977	-0.0906818
ENSG00000054598	FOXC1	3.57473	0.159457
ENSG00000054611	TBC1D22A	5.04168	0.33889
ENSG00000054654	SYNE2	4.71249	-0.0636315
ENSG00000054965	FAM168A	4.5415	-0.239824
ENSG00000054967	RELT	4.96717	0.906908
ENSG00000055044	NOP58	3.94475	-0.0551209
ENSG00000055070	SZRD1	2.3946	-0.0945408
ENSG00000055130	CUL1	3.81263	0.0533842
ENSG00000055147	FAM114A2	4.82818	0.253907
ENSG00000055163	CYFIP2	3.64793	-0.0460813
ENSG00000055208	TAB2	4.41209	-0.118634
ENSG00000055211	GINM1	4.79498	-0.0605116
ENSG00000055332	EIF2AK2	4.10205	-0.0292587
ENSG00000055483	USP36	3.75922	-0.0761374
ENSG00000055609	KMT2C	3.40487	0.222505
ENSG00000055950	MRPL43	4.071	0.104731
ENSG00000056050	HPF1	5.30506	0.189959
ENSG00000056097	ZFR	3.45783	0.0177064
ENSG00000056586	RC3H2	2.5345	-0.0626538
ENSG00000056972	TRAF3IP2	3.62243	-0.335125
ENSG00000057019	DCBLD2	5.80859	-0.234869
ENSG00000057252	SOAT1	4.1737	0.0736393
ENSG00000057294	PKP2	3.20949	-0.37055
ENSG00000057608	GDI2	3.48795	-0.0328327
ENSG00000057663	ATG5	3.12333	0.079111
ENSG00000057757	PITHD1	4.42547	0.134481
ENSG00000057935	MTA3	4.4411	0.0368012
ENSG00000058056	USP13	3.84009	-0.26835
ENSG00000058063	ATP11B	4.11876	0.169472
ENSG00000058085	LAMC2	4.68335	0.39941
ENSG00000058091	CDK14	3.99734	0.0344298
ENSG00000058262	SEC61A1	4.84242	-0.275994
ENSG00000058272	PPP1R12A	3.40732	0.101986
ENSG00000058600	POLR3E	4.13572	-0.245866
ENSG00000058668	ATP2B4	3.97604	-0.408943
ENSG00000058673	ZC3H11A	4.69702	0.0387485
ENSG00000058729	RIOK2	4.04919	0.277861
ENSG00000058799	YIPF1	4.16277	-0.211225
ENSG00000058804	NDC1	4.38586	-0.428553
ENSG00000058866	DGKG	3.70956	0.0273938
ENSG00000059122	FLYWCH1	5.69544	-0.276142
ENSG00000059145	UNKL	4.57171	0.0733935
ENSG00000059377	TBXAS1	3.5108	0.659834
ENSG00000059378	PARP12	4.58032	0.218165
ENSG00000059573	ALDH18A1	4.00796	0.19183
ENSG00000059691	GATB	5.42269	-0.048833
ENSG00000059769	DNAJC25	4.17456	0.175409
ENSG00000059804	SLC2A3	3.40237	0.783704
ENSG00000060069	CTDP1	4.81273	0.294125
ENSG00000060138	YBX3	3.64915	-0.141463
ENSG00000060237	WNK1	5.01289	-0.167628
ENSG00000060339	CCAR1	3.54081	-0.185203
ENSG00000060491	OGFR	5.04274	0.346027
ENSG00000060642	PIGV	4.50561	-0.079383
ENSG00000060688	SNRNP40	5.50827	0.0276503
ENSG00000060749	QSER1	3.30334	-0.0276437
ENSG00000060762	MPC1	3.20871	-0.502341
ENSG00000060971	ACAA1	5.54078	-0.123663
ENSG00000061273	HDAC7	4.12755	-0.15956
ENSG00000061656	SPAG4	2.93403	3.32528
ENSG00000061676	NCKAP1	4.37029	-0.00254962
ENSG00000061794	MRPS35	5.05132	-0.0831514
ENSG00000061918	GUCY1B1	4.39827	-0.522898
ENSG00000061936	SFSWAP	3.20271	0.299685
ENSG00000061987	MON2	3.72633	-0.0910029
ENSG00000062194	GPBP1	4.68723	0.448209
ENSG00000062485	CS	3.48123	-0.164573
ENSG00000062582	MRPS24	3.00911	0.088065
ENSG00000062598	ELMO2	3.8031	-0.405901
ENSG00000062650	WAPL	4.06775	-0.115859
ENSG00000062716	VMP1	4.75358	-0.0746121
ENSG00000062725	APPBP2	4.53423	-0.376272
ENSG00000062822	POLD1	4.25134	0.255361
ENSG00000063046	EIF4B	2.23374	-0.0259016
ENSG00000063176	SPHK2	4.10194	0.0284534
ENSG00000063177	RPL18	3.49263	0.171956
ENSG00000063180	CA11	2.95339	-0.00643697
ENSG00000063241	ISOC2	4.411	-0.304061
ENSG00000063244	U2AF2	4.85995	-0.0450736
ENSG00000063245	EPN1	3.44826	0.209039
ENSG00000063322	MED29	4.57015	-0.0813111
ENSG00000063660	GPC1	5.53804	-0.544198
ENSG00000063761	ADCK1	5.78173	-1.2352
ENSG00000063854	HAGH	4.85991	0.0415205
ENSG00000063978	RNF4	4.94238	0.154228
ENSG00000064012	CASP8	3.58368	-0.249936
ENSG00000064042	LIMCH1	3.35183	-0.549345
ENSG00000064102	INTS13	3.24493	0.498356
ENSG00000064115	TM7SF3	3.64485	-0.723922
ENSG00000064199	SPA17	4.66368	-0.113327
ENSG00000064205	CCN5	4.70907	0.0740131
ENSG00000064313	TAF2	3.45014	-0.00512948
ENSG00000064393	HIPK2	3.61278	0.572691
ENSG00000064419	TNPO3	3.42782	-0.083985
ENSG00000064490	RFXANK	5.28836	0.0573766
ENSG00000064545	TMEM161A	4.74337	0.0238842
ENSG00000064547	LPAR2	4.13932	0.235327
ENSG00000064601	CTSA	5.49128	-0.799218
ENSG00000064652	SNX24	2.89805	-0.0599835
ENSG00000064666	CNN2	4.97059	0.058991
ENSG00000064703	DDX20	3.28935	0.0875981
ENSG00000064726	BTBD1	4.51849	-0.240054
ENSG00000064932	SBNO2	3.55751	-0.0242038
ENSG00000064961	HMG20B	4.13382	0.264265
ENSG00000064989	CALCRL	4.16734	-1.07409
ENSG00000064995	TAF11	3.6549	0.0631968
ENSG00000064999	ANKS1A	3.3748	-0.247283
ENSG00000065000	AP3D1	4.24034	-0.118235
ENSG00000065054	SLC9A3R2	3.6697	0.0777071
ENSG00000065057	NTHL1	4.73857	-0.0909105
ENSG00000065135	GNAI3	5.42554	0.311844
ENSG00000065150	IPO5	3.06194	-0.0640563
ENSG00000065154	OAT	4.95554	-0.249081
ENSG00000065183	WDR3	3.32734	-0.0304993
ENSG00000065243	PKN2	3.69067	-0.0765349
ENSG00000065268	WDR18	5.79807	0.280563
ENSG00000065308	TRAM2	4.81609	0.119149
ENSG00000065328	MCM10	3.88045	-0.0456198
ENSG00000065427	KARS1	3.9978	0.0189511
ENSG00000065457	ADAT1	4.73344	-0.459054
ENSG00000065485	PDIA5	5.77965	0.0387098
ENSG00000065491	TBC1D22B	3.59796	0.321273
ENSG00000065518	NDUFB4	3.6257	0.247834
ENSG00000065526	SPEN	3.84095	0.0637765
ENSG00000065534	MYLK	4.70964	0.0135876
ENSG00000065548	ZC3H15	5.15161	0.0865024
ENSG00000065559	MAP2K4	3.25045	0.0126008
ENSG00000065600	PACC1	5.34471	-0.0606591
ENSG00000065613	SLK	3.62034	-0.181004
ENSG00000065615	CYB5R4	4.15045	0.0247945
ENSG00000065621	GSTO2	4.01419	-0.00946444
ENSG00000065665	SEC61A2	4.18495	-0.289082
ENSG00000065802	ASB1	3.51293	0.217569
ENSG00000065809	FAM107B	3.575	0.391551
ENSG00000065833	ME1	3.98528	0.146938
ENSG00000065882	TBC1D1	2.90613	0.0709396
ENSG00000065883	CDK13	4.49081	-0.144379
ENSG00000065911	MTHFD2	4.59316	0.22363
ENSG00000065978	YBX1	3.21425	0.0161171
ENSG00000065989	PDE4A	3.02487	0.0653397
ENSG00000066027	PPP2R5A	4.11307	0.128674
ENSG00000066044	ELAVL1	5.48139	0.00180571
ENSG00000066117	SMARCD1	4.7848	-0.228148
ENSG00000066135	KDM4A	3.64035	0.0137791
ENSG00000066136	NFYC	4.22018	-0.0512161
ENSG00000066185	ZMYND12	3.01208	-1.41979
ENSG00000066230	SLC9A3	3.41447	0.022878
ENSG00000066279	ASPM	3.8032	0.470089
ENSG00000066322	ELOVL1	5.21985	0.170441
ENSG00000066379	ZNRD1	4.05629	-0.14736
ENSG00000066422	ZBTB11	3.43714	-0.381436
ENSG00000066427	ATXN3	4.15224	0.200107
ENSG00000066455	GOLGA5	4.72418	-0.263901
ENSG00000066468	FGFR2	5.43159	-1.41027
ENSG00000066557	LRRC40	3.40897	0.250265
ENSG00000066583	ISOC1	4.59703	0.372561
ENSG00000066629	EML1	4.11993	-0.0748246
ENSG00000066651	TRMT11	4.83235	0.15895
ENSG00000066654	THUMPD1	4.6835	-0.111771
ENSG00000066697	MSANTD3	3.142	0.376322
ENSG00000066777	ARFGEF1	3.47048	0.0423052
ENSG00000066855	MTFR1	3.79109	-0.534866
ENSG00000066926	FECH	5.48931	0.308575
ENSG00000066933	MYO9A	4.57599	0.432852
ENSG00000067064	IDI1	5.02063	0.637068
ENSG00000067066	SP100	5.06675	0.159427
ENSG00000067113	PLPP1	4.76923	0.294402
ENSG00000067167	TRAM1	4.55705	-0.231111
ENSG00000067182	TNFRSF1A	5.34222	-0.27183
ENSG00000067208	EVI5	5.03549	-0.425901
ENSG00000067221	STOML1	4.92288	-0.478157
ENSG00000067225	PKM	4.49596	0.454309
ENSG00000067248	DHX29	3.39024	0.205538
ENSG00000067533	RRP15	5.0509	0.0345004
ENSG00000067596	DHX8	3.22596	-0.204154
ENSG00000067606	PRKCZ	4.6861	0.121524
ENSG00000067704	IARS2	4.73191	0.16911
ENSG00000067798	NAV3	3.03931	0.0769095
ENSG00000067829	IDH3G	5.0462	-0.145226
ENSG00000067836	ROGDI	4.14786	0.498375
ENSG00000067900	ROCK1	4.38918	0.116148
ENSG00000067955	CBFB	4.93959	0.00744759
ENSG00000067992	PDK3	5.58939	1.27111
ENSG00000068001	HYAL2	3.91213	-0.214763
ENSG00000068028	RASSF1	4.80651	0.350234
ENSG00000068097	HEATR6	3.27516	-0.161814
ENSG00000068120	COASY	3.99204	-0.209686
ENSG00000068305	MEF2A	4.53535	-0.418311
ENSG00000068308	OTUD5	4.62967	-0.205323
ENSG00000068323	TFE3	3.81709	0.237517
ENSG00000068354	TBC1D25	3.67172	0.705669
ENSG00000068366	ACSL4	3.8601	-0.247239
ENSG00000068394	GPKOW	4.91859	0.0533783
ENSG00000068400	GRIPAP1	5.41043	0.314872
ENSG00000068438	FTSJ1	4.63469	0.556556
ENSG00000068489	PRR11	4.02215	0.354115
ENSG00000068697	LAPTM4A	5.91003	-0.100162
ENSG00000068724	TTC7A	4.24195	0.156375
ENSG00000068745	IP6K2	4.01008	-0.0326356
ENSG00000068784	SRBD1	3.41814	-0.0883581
ENSG00000068796	KIF2A	4.12232	0.24188
ENSG00000068885	IFT80	3.07899	0.231191
ENSG00000068903	SIRT2	4.38764	0.0211389
ENSG00000068912	ERLEC1	4.41398	-0.330051
ENSG00000068971	PPP2R5B	4.83938	1.38724
ENSG00000069018	TRPC7	3.03075	1.11189
ENSG00000069020	MAST4	2.30471	-0.715855
ENSG00000069248	NUP133	3.98616	0.210805
ENSG00000069275	NUCKS1	5.40087	0.0993851
ENSG00000069329	VPS35	3.53686	0.189737
ENSG00000069345	DNAJA2	3.79221	-0.0385311
ENSG00000069399	BCL3	3.76632	-0.120507
ENSG00000069509	FUNDC1	3.43101	0.300577
ENSG00000069667	RORA	3.11762	3.692
ENSG00000069849	ATP1B3	5.03401	-0.114414
ENSG00000069869	NEDD4	3.46085	0.691974
ENSG00000069943	PIGB	3.85732	-0.0581985
ENSG00000069956	MAPK6	3.41569	0.0752581
ENSG00000069966	GNB5	4.31166	-0.0934301
ENSG00000069974	RAB27A	4.09267	-0.0381545
ENSG00000069998	HDHD5	3.6969	0.641752
ENSG00000070010	UFD1	5.00715	0.289793
ENSG00000070047	PHRF1	3.4397	0.135241
ENSG00000070081	NUCB2	5.0143	-0.0909027
ENSG00000070087	PFN2	3.88344	0.078039
ENSG00000070159	PTPN3	4.29877	-0.124952
ENSG00000070214	SLC44A1	5.24059	0.368791
ENSG00000070269	TMEM260	5.3048	-0.0237084
ENSG00000070366	SMG6	3.68462	0.133622
ENSG00000070367	EXOC5	4.68828	0.0470651
ENSG00000070404	FSTL3	3.90769	0.0619639
ENSG00000070413	DGCR2	5.11537	-0.0486008
ENSG00000070423	RNF126	3.52705	0.257931
ENSG00000070444	MNT	3.60441	0.280518
ENSG00000070476	ZXDC	3.77537	0.54077
ENSG00000070501	POLB	3.00664	-0.407269
ENSG00000070540	WIPI1	3.38021	-0.236995
ENSG00000070610	GBA2	3.73868	-0.041296
ENSG00000070614	NDST1	3.64019	-0.222667
ENSG00000070669	ASNS	4.448	0.286585
ENSG00000070718	AP3M2	4.09293	0.107092
ENSG00000070756	PABPC1	2.2223	-0.186869
ENSG00000070761	CFAP20	5.98536	0.219282
ENSG00000070785	EIF2B3	4.99581	-0.0912235
ENSG00000070814	TCOF1	4.06669	0.0355969
ENSG00000070831	CDC42	5.24203	-0.124069
ENSG00000070882	OSBPL3	3.81181	-0.471607
ENSG00000070950	RAD18	3.63219	0.222973
ENSG00000070961	ATP2B1	4.11443	-0.313315
ENSG00000071051	NCK2	4.67073	0.193016
ENSG00000071082	RPL31	2.74019	0.151561
ENSG00000071205	ARHGAP10	3.97539	-0.0412371
ENSG00000071243	ING3	3.65724	0.0231601
ENSG00000071282	LMCD1	4.01371	0.210783
ENSG00000071462	BUD23	5.32031	0.00344483
ENSG00000071537	SEL1L	4.69428	0.0301695
ENSG00000071539	TRIP13	5.80206	0.111905
ENSG00000071553	ATP6AP1	6.11691	-0.114856
ENSG00000071564	TCF3	3.79917	0.46348
ENSG00000071626	DAZAP1	5.01982	0.243832
ENSG00000071655	MBD3	4.95539	0.482432
ENSG00000071794	HLTF	3.90328	0.0550247
ENSG00000071859	FAM50A	4.59624	0.133362
ENSG00000071889	FAM3A	4.2545	0.32585
ENSG00000072042	RDH11	4.72359	-0.150913
ENSG00000072110	ACTN1	3.88468	0.314744
ENSG00000072135	PTPN18	3.33018	0.243129
ENSG00000072195	SPEG	3.4913	0.590742
ENSG00000072210	ALDH3A2	5.92117	-0.617961
ENSG00000072274	TFRC	3.94855	0.131899
ENSG00000072364	AFF4	3.58788	-0.0191689
ENSG00000072401	UBE2D1	4.88399	-0.287961
ENSG00000072415	MPP5	4.54099	-0.793344
ENSG00000072422	RHOBTB1	4.14475	-0.322654
ENSG00000072501	SMC1A	3.90253	0.280822
ENSG00000072506	HSD17B10	5.37063	-0.0271926
ENSG00000072518	MARK2	3.96901	0.0028026
ENSG00000072571	HMMR	3.34427	0.366083
ENSG00000072609	CHFR	3.64593	0.175639
ENSG00000072657	TRHDE	4.63698	-0.00239579
ENSG00000072682	P4HA2	5.09947	1.08193
ENSG00000072736	NFATC3	4.80922	-0.24705
ENSG00000072756	TRNT1	4.45571	-0.200763
ENSG00000072786	STK10	4.05588	0.253909
ENSG00000072803	FBXW11	3.97477	0.176307
ENSG00000072818	ACAP1	2.15085	1.3819
ENSG00000072849	DERL2	4.40662	0.145754
ENSG00000072864	NDE1	4.19474	0.0106962
ENSG00000072954	TMEM38A	3.35028	0.38031
ENSG00000072958	AP1M1	5.00972	-0.00819993
ENSG00000073050	XRCC1	3.97882	-0.0131992
ENSG00000073060	SCARB1	5.1887	0.0859346
ENSG00000073111	MCM2	3.54007	0.2813
ENSG00000073169	SELENOO	4.77061	-0.157215
ENSG00000073331	ALPK1	3.65301	-0.477995
ENSG00000073350	LLGL2	5.06127	-0.521281
ENSG00000073417	PDE8A	3.93889	-0.0996208
ENSG00000073536	NLE1	3.34659	-0.0891318
ENSG00000073578	SDHA	4.48209	0.032995
ENSG00000073584	SMARCE1	5.41435	-0.00208484
ENSG00000073614	KDM5A	3.84573	0.336178
ENSG00000073711	PPP2R3A	3.94052	0.0172323
ENSG00000073712	FERMT2	4.04539	0.292575
ENSG00000073792	IGF2BP2	4.06914	-0.0569366
ENSG00000073803	MAP3K13	1.93523	0.052534
ENSG00000073921	PICALM	4.31788	-0.0104239
ENSG00000073969	NSF	3.18587	0.178122
ENSG00000074071	MRPS34	4.32263	0.089822
ENSG00000074201	CLNS1A	4.95584	0.170743
ENSG00000074219	TEAD2	2.9278	-0.228173
ENSG00000074266	EED	4.64979	-0.118501
ENSG00000074319	TSG101	5.28187	0.0312527
ENSG00000074356	NCBP3	3.80682	0.583063
ENSG00000074410	CA12	6.17645	2.0491
ENSG00000074416	MGLL	4.71775	0.423627
ENSG00000074527	NTN4	4.45564	-1.30812
ENSG00000074582	BCS1L	3.85601	-0.030077
ENSG00000074590	NUAK1	3.85239	0.245635
ENSG00000074603	DPP8	3.82379	0.0876481
ENSG00000074621	SLC24A1	4.58679	0.152129
ENSG00000074695	LMAN1	4.54032	0.471785
ENSG00000074696	HACD3	6.03132	-0.0394181
ENSG00000074800	ENO1	4.46982	0.830241
ENSG00000074842	MYDGF	3.85532	0.180521
ENSG00000075089	ACTR6	4.42562	0.362898
ENSG00000075131	TIPIN	5.04102	0.127668
ENSG00000075142	SRI	3.88251	0.0991157
ENSG00000075188	NUP37	5.24178	0.306523
ENSG00000075218	GTSE1	3.54378	0.324302
ENSG00000075223	SEMA3C	4.13522	-0.590988
ENSG00000075234	TTC38	5.32182	-0.0742371
ENSG00000075239	ACAT1	4.51971	-0.220238
ENSG00000075292	ZNF638	3.42589	0.136676
ENSG00000075303	SLC25A40	4.83172	-0.104846
ENSG00000075336	TIMM21	4.05004	0.31389
ENSG00000075391	RASAL2	3.78009	0.168604
ENSG00000075399	VPS9D1	3.25451	-0.370237
ENSG00000075407	ZNF37A	3.31938	0.316015
ENSG00000075413	MARK3	4.71459	0.134815
ENSG00000075415	SLC25A3	4.33436	0.124074
ENSG00000075420	FNDC3B	3.25615	0.105633
ENSG00000075426	FOSL2	4.68049	0.00880594
ENSG00000075568	TMEM131	3.86675	-0.126514
ENSG00000075618	FSCN1	5.66	0.0209489
ENSG00000075624	ACTB	5.82291	0.139915
ENSG00000075643	MOCOS	3.12062	0.057364
ENSG00000075651	PLD1	3.62975	0.103554
ENSG00000075711	DLG1	4.18624	0.0407038
ENSG00000075785	RAB7A	6.10973	-0.217608
ENSG00000075790	BCAP29	4.86551	-0.0489943
ENSG00000075856	SART3	3.23922	0.0794213
ENSG00000075891	PAX2	4.53612	-0.0453512
ENSG00000075914	EXOSC7	4.98707	0.0824516
ENSG00000075945	KIFAP3	4.45161	0.660696
ENSG00000075975	MKRN2	4.55107	-0.135179
ENSG00000076003	MCM6	4.04156	0.189816
ENSG00000076043	REXO2	4.80653	0.16218
ENSG00000076053	RBM7	3.87892	-0.05727
ENSG00000076067	RBMS2	3.53696	-0.0710622
ENSG00000076108	BAZ2A	3.62377	-0.105053
ENSG00000076242	MLH1	2.98086	0.156692
ENSG00000076248	UNG	5.83377	0.03327
ENSG00000076321	KLHL20	3.78549	-0.241284
ENSG00000076382	SPAG5	3.80394	0.182201
ENSG00000076513	ANKRD13A	5.14721	0.586216
ENSG00000076554	TPD52	4.01078	0.412923
ENSG00000076604	TRAF4	3.36496	-0.174025
ENSG00000076641	PAG1	4.91206	-0.327852
ENSG00000076650	GPATCH1	3.34606	0.309058
ENSG00000076662	ICAM3	2.67331	0.212793
ENSG00000076685	NT5C2	3.34042	-0.520629
ENSG00000076716	GPC4	4.8169	-0.685198
ENSG00000076770	MBNL3	4.70812	-0.203284
ENSG00000076924	XAB2	3.1166	-0.174644
ENSG00000076928	ARHGEF1	4.70252	0.338063
ENSG00000076944	STXBP2	4.98094	0.0032714
ENSG00000076984	MAP2K7	3.75115	-0.0378972
ENSG00000077044	DGKD	3.43908	0.132564
ENSG00000077147	TM9SF3	5.89327	0.0124428
ENSG00000077150	NFKB2	4.11102	0.0909106
ENSG00000077157	PPP1R12B	4.50698	-0.274185
ENSG00000077232	DNAJC10	4.72992	-0.276195
ENSG00000077235	GTF3C1	3.17191	-0.0325944
ENSG00000077238	IL4R	4.39044	-0.38392
ENSG00000077254	USP33	3.78597	-0.0705353
ENSG00000077264	PAK3	4.40505	0.170981
ENSG00000077312	SNRPA	4.85322	0.250144
ENSG00000077348	EXOSC5	4.55604	0.644555
ENSG00000077380	DYNC1I2	3.68189	0.0992768
ENSG00000077420	APBB1IP	3.80798	-0.342779
ENSG00000077454	LRCH4	5.22452	0.0412877
ENSG00000077458	FAM76B	4.19164	0.173967
ENSG00000077463	SIRT6	4.68076	-0.170844
ENSG00000077514	POLD3	4.01658	0.171948
ENSG00000077549	CAPZB	5.36349	0.0911274
ENSG00000077684	JADE1	4.38478	0.109644
ENSG00000077713	SLC25A43	2.88729	0.126984
ENSG00000077721	UBE2A	4.7632	0.0856885
ENSG00000077782	FGFR1	5.84097	-0.216977
ENSG00000077942	FBLN1	5.74409	-0.133797
ENSG00000078043	PIAS2	3.34373	0.285303
ENSG00000078053	AMPH	3.73709	0.335064
ENSG00000078061	ARAF	3.54856	-0.0904846
ENSG00000078070	MCCC1	3.6423	-0.286375
ENSG00000078140	UBE2K	4.5794	0.0982606
ENSG00000078142	PIK3C3	2.81462	0.434855
ENSG00000078237	TIGAR	5.20184	-0.366127
ENSG00000078246	TULP3	3.33567	0.0788275
ENSG00000078269	SYNJ2	3.22975	0.0230335
ENSG00000078304	PPP2R5C	4.78719	0.148369
ENSG00000078369	GNB1	4.54767	0.207704
ENSG00000078399	HOXA9	3.40244	-0.372734
ENSG00000078401	EDN1	4.23097	4.1588
ENSG00000078403	MLLT10	3.23932	0.155192
ENSG00000078487	ZCWPW1	2.89407	-0.904249
ENSG00000078618	NRDC	4.26496	0.102319
ENSG00000078668	VDAC3	5.34054	0.0781272
ENSG00000078674	PCM1	3.29371	-0.274207
ENSG00000078699	CBFA2T2	3.68903	-0.0569418
ENSG00000078725	BRINP1	4.8396	-0.615034
ENSG00000078747	ITCH	3.50769	-0.100612
ENSG00000078804	TP53INP2	4.07886	-0.427321
ENSG00000078808	SDF4	5.28402	-0.014335
ENSG00000078902	TOLLIP	5.00815	-0.0447554
ENSG00000078967	UBE2D4	2.07528	-0.0320002
ENSG00000079134	THOC1	3.72459	0.283762
ENSG00000079246	XRCC5	3.86968	0.199572
ENSG00000079257	LXN	5.79382	0.198356
ENSG00000079263	SP140	3.90503	-1.05822
ENSG00000079277	MKNK1	3.49609	0.0596267
ENSG00000079308	TNS1	3.89236	0.799796
ENSG00000079313	REXO1	3.64207	0.00287904
ENSG00000079332	SAR1A	5.38961	-0.175223
ENSG00000079337	RAPGEF3	4.27825	-0.738461
ENSG00000079387	SENP1	3.80291	-0.169279
ENSG00000079459	FDFT1	4.88631	0.250539
ENSG00000079462	PAFAH1B3	5.02919	0.1928
ENSG00000079616	KIF22	3.46426	0.203811
ENSG00000079691	CARMIL1	4.18943	-0.0929425
ENSG00000079739	PGM1	4.04915	0.688046
ENSG00000079785	DDX1	3.29597	0.0478548
ENSG00000079805	DNM2	4.14818	0.162419
ENSG00000079819	EPB41L2	3.62314	0.033084
ENSG00000079931	MOXD1	5.50208	0.391457
ENSG00000079950	STX7	5.3145	-0.0348785
ENSG00000079974	RABL2B	4.56186	0.207647
ENSG00000079999	KEAP1	4.75005	0.0758085
ENSG00000080189	SLC35C2	3.27078	-0.0774898
ENSG00000080200	CRYBG3	3.5713	0.36047
ENSG00000080224	EPHA6	3.96537	0.179627
ENSG00000080345	RIF1	3.32173	0.299928
ENSG00000080371	RAB21	5.86454	0.087162
ENSG00000080493	SLC4A4	4.17458	-0.689909
ENSG00000080503	SMARCA2	4.04594	-0.1627
ENSG00000080546	SESN1	4.804	-0.701007
ENSG00000080561	MID2	4.45997	0.152324
ENSG00000080603	SRCAP	5.01756	0.183585
ENSG00000080802	CNOT4	3.32553	-0.111162
ENSG00000080815	PSEN1	4.97484	-0.220799
ENSG00000080822	CLDND1	3.75507	0.339963
ENSG00000080823	MOK	3.31688	-0.282016
ENSG00000080824	HSP90AA1	4.20481	0.0883954
ENSG00000080839	RBL1	2.8757	0.408434
ENSG00000080845	DLGAP4	3.97652	0.021185
ENSG00000080986	NDC80	3.96071	0.385019
ENSG00000081014	AP4E1	4.13185	0.123857
ENSG00000081019	RSBN1	3.54445	0.497824
ENSG00000081026	MAGI3	4.83425	0.00179112
ENSG00000081087	OSTM1	4.95056	-0.477351
ENSG00000081154	PCNP	2.52814	0.109519
ENSG00000081177	EXD2	4.87457	-0.0767606
ENSG00000081307	UBA5	5.58699	0.0681696
ENSG00000081320	STK17B	4.98731	0.388877
ENSG00000081377	CDC14B	3.64681	0.560231
ENSG00000081665	ZNF506	3.85001	-0.0693266
ENSG00000081692	JMJD4	5.14331	-0.186514
ENSG00000081721	DUSP12	3.52712	0.382085
ENSG00000081760	AACS	3.79264	0.252637
ENSG00000081791	DELE1	4.33509	-0.0299879
ENSG00000081870	HSPB11	3.97402	0.43746
ENSG00000081923	ATP8B1	4.31997	-0.402895
ENSG00000082068	WDR70	4.10428	0.186807
ENSG00000082126	MPP4	3.96027	1.66133
ENSG00000082146	STRADB	3.06252	0.0580493
ENSG00000082153	BZW1	4.32213	0.216105
ENSG00000082212	ME2	4.38849	-0.182677
ENSG00000082213	C5orf22	4.31539	-0.248691
ENSG00000082258	CCNT2	3.24049	-0.145832
ENSG00000082397	EPB41L3	4.38127	-0.387813
ENSG00000082438	COBLL1	3.64358	-0.791736
ENSG00000082458	DLG3	4.41778	-0.0171829
ENSG00000082515	MRPL22	4.74624	0.289326
ENSG00000082641	NFE2L1	4.41322	0.352547
ENSG00000082684	SEMA5B	4.71201	2.27725
ENSG00000082701	GSK3B	4.79817	-0.203149
ENSG00000082781	ITGB5	5.85614	-0.0834419
ENSG00000082898	XPO1	4.46372	0.1376
ENSG00000082996	RNF13	4.87475	-0.147978
ENSG00000083093	PALB2	4.23702	0.0524359
ENSG00000083123	BCKDHB	5.48545	-0.2909
ENSG00000083168	KAT6A	3.92964	-0.124224
ENSG00000083223	TUT7	3.50989	-0.148582
ENSG00000083290	ULK2	2.90618	0.149825
ENSG00000083312	TNPO1	3.47094	0.151702
ENSG00000083444	PLOD1	4.54982	0.468653
ENSG00000083457	ITGAE	1.97671	0.0600046
ENSG00000083520	DIS3	3.33216	-0.149244
ENSG00000083535	PIBF1	3.46095	-0.236716
ENSG00000083544	TDRD3	2.99628	-0.235927
ENSG00000083635	NUFIP1	4.26042	-0.299389
ENSG00000083642	PDS5B	3.38589	-0.058789
ENSG00000083720	OXCT1	3.72254	-0.82546
ENSG00000083750	RRAGB	5.51101	-0.287796
ENSG00000083799	CYLD	3.84615	0.0966453
ENSG00000083807	SLC27A5	2.10515	0.413197
ENSG00000083817	ZNF416	3.39327	0.0543137
ENSG00000083828	ZNF586	3.194	-0.253762
ENSG00000083838	ZNF446	4.44977	0.0759126
ENSG00000083844	ZNF264	4.27801	0.0231033
ENSG00000083845	RPS5	3.53153	0.13041
ENSG00000083857	FAT1	4.04692	0.0162287
ENSG00000083896	YTHDC1	3.7963	0.303934
ENSG00000083937	CHMP2B	5.46856	-0.000760051
ENSG00000084070	SMAP2	5.68321	0.392492
ENSG00000084072	PPIE	4.72902	0.112554
ENSG00000084073	ZMPSTE24	5.02265	-0.275775
ENSG00000084090	STARD7	4.65391	0.0434927
ENSG00000084092	NOA1	3.25422	0.280999
ENSG00000084093	REST	4.21239	0.291341
ENSG00000084112	SSH1	2.816	0.0794493
ENSG00000084207	GSTP1	4.86254	-0.383226
ENSG00000084234	APLP2	4.96554	-0.54323
ENSG00000084463	WBP11	4.05373	0.147057
ENSG00000084623	EIF3I	5.45942	0.030672
ENSG00000084652	TXLNA	3.94522	-0.158322
ENSG00000084693	AGBL5	3.02893	-0.265544
ENSG00000084731	KIF3C	3.61246	0.157521
ENSG00000084733	RAB10	6.06313	-0.0655138
ENSG00000084754	HADHA	2.69268	-0.273977
ENSG00000084764	MAPRE3	5.45909	-0.470304
ENSG00000085063	CD59	4.50965	-0.234775
ENSG00000085117	CD82	6.27075	-0.105865
ENSG00000085224	ATRX	3.38132	-0.0160314
ENSG00000085231	AK6	3.5698	0.301855
ENSG00000085274	MYNN	3.5964	0.0629037
ENSG00000085365	SCAMP1	5.1526	0.345026
ENSG00000085377	PREP	3.92971	0.0332849
ENSG00000085415	SEH1L	5.40298	0.190724
ENSG00000085433	WDR47	3.52338	-0.0378313
ENSG00000085449	WDFY1	4.30306	-0.189231
ENSG00000085465	OVGP1	4.08855	-1.09528
ENSG00000085511	MAP3K4	3.57858	0.332338
ENSG00000085563	ABCB1	3.63766	-0.127085
ENSG00000085644	ZNF213	5.18148	-0.119401
ENSG00000085662	AKR1B1	5.85335	-0.972615
ENSG00000085721	RRN3	3.86527	-0.22761
ENSG00000085733	CTTN	5.00433	-0.419571
ENSG00000085760	MTIF2	4.58999	-0.0790445
ENSG00000085788	DDHD2	4.18851	0.140952
ENSG00000085831	TTC39A	4.59944	-0.617833
ENSG00000085840	ORC1	2.95054	-0.0777153
ENSG00000085871	MGST2	5.21837	-0.432529
ENSG00000085872	CHERP	3.39903	-0.15479
ENSG00000085978	ATG16L1	4.17522	-0.373662
ENSG00000085982	USP40	3.27648	0.25234
ENSG00000085998	POMGNT1	3.05187	-0.248976
ENSG00000085999	RAD54L	5.02003	-0.0444499
ENSG00000086015	MAST2	4.26848	0.0794983
ENSG00000086061	DNAJA1	4.61899	0.0421102
ENSG00000086062	B4GALT1	5.13317	-0.172521
ENSG00000086065	CHMP5	5.53125	0.0622195
ENSG00000086102	NFX1	3.67566	-0.0366297
ENSG00000086189	DIMT1	5.37882	-0.217501
ENSG00000086232	EIF2AK1	3.95727	0.0537838
ENSG00000086289	EPDR1	5.58719	-0.053753
ENSG00000086300	SNX10	4.17794	-0.204075
ENSG00000086475	SEPHS1	4.71202	-0.157922
ENSG00000086504	MRPL28	5.70767	0.140146
ENSG00000086544	ITPKC	5.22183	-0.266267
ENSG00000086589	RBM22	3.76148	0.159466
ENSG00000086598	TMED2	4.00867	0.0178496
ENSG00000086619	ERO1B	4.6337	0.00198207
ENSG00000086666	ZFAND6	4.85095	-0.355576
ENSG00000086712	TXLNG	4.26691	-0.024942
ENSG00000086827	ZW10	3.75596	0.0359245
ENSG00000086848	ALG9	3.87409	0.482526
ENSG00000087008	ACOX3	4.27917	0.0664219
ENSG00000087053	MTMR2	3.04112	0.0733785
ENSG00000087074	PPP1R15A	3.32918	0.312464
ENSG00000087076	HSD17B14	1.93853	-0.682493
ENSG00000087077	TRIP6	5.79354	-0.527986
ENSG00000087086	FTL	2.92972	-0.371162
ENSG00000087088	BAX	3.08459	-0.164529
ENSG00000087116	ADAMTS2	4.66088	0.782551
ENSG00000087152	ATXN7L3	2.83398	0.295909
ENSG00000087157	PGS1	4.47397	-0.331735
ENSG00000087191	PSMC5	4.70954	0.0654813
ENSG00000087206	UIMC1	4.01404	0.512167
ENSG00000087266	SH3BP2	3.64103	0.344156
ENSG00000087269	NOP14	4.01077	0.0328906
ENSG00000087274	ADD1	4.09848	-0.176928
ENSG00000087299	L2HGDH	4.95865	-0.250099
ENSG00000087302	RTRAF	4.45388	-0.394123
ENSG00000087338	GMCL1	3.28883	0.413178
ENSG00000087365	SF3B2	4.22336	-0.048344
ENSG00000087448	KLHL42	4.8274	-0.00132975
ENSG00000087460	GNAS	4.6048	0.0821443
ENSG00000087470	DNM1L	4.31433	0.0479541
ENSG00000087502	ERGIC2	3.99446	-0.163445
ENSG00000087586	AURKA	4.55926	0.188706
ENSG00000087842	PIR	5.19323	0.0178009
ENSG00000087884	AAMDC	3.60246	0.5328
ENSG00000087903	RFX2	3.21803	0.510344
ENSG00000087995	METTL2A	4.1348	0.0387185
ENSG00000088035	ALG6	4.90368	-0.189928
ENSG00000088038	CNOT3	4.33361	0.0125248
ENSG00000088179	PTPN4	3.44848	0.00271372
ENSG00000088205	DDX18	4.04464	0.127793
ENSG00000088247	KHSRP	3.50976	-0.0555697
ENSG00000088298	EDEM2	4.10677	-0.145023
ENSG00000088325	TPX2	4.06719	0.175961
ENSG00000088356	PDRG1	3.93643	-0.128826
ENSG00000088367	EPB41L1	3.72788	-0.895971
ENSG00000088448	ANKRD10	4.12091	-0.496551
ENSG00000088451	TGDS	3.49187	-0.12335
ENSG00000088543	C3orf18	4.01543	0.658128
ENSG00000088682	COQ9	4.51719	-0.465293
ENSG00000088727	KIF9	2.62264	-0.145371
ENSG00000088756	ARHGAP28	4.64418	0.24098
ENSG00000088766	CRLS1	3.04199	0.0694452
ENSG00000088826	SMOX	4.5503	-0.484414
ENSG00000088832	FKBP1A	3.25555	-0.112983
ENSG00000088833	NSFL1C	5.41563	0.0091195
ENSG00000088876	ZNF343	3.30631	-0.140053
ENSG00000088888	MAVS	4.69396	-0.299149
ENSG00000088899	LZTS3	4.99197	-0.473895
ENSG00000088930	XRN2	3.2099	-0.0980885
ENSG00000088986	DYNLL1	3.35988	0.0239923
ENSG00000089006	SNX5	4.15051	-0.0871572
ENSG00000089009	RPL6	3.32899	0.306484
ENSG00000089048	ESF1	3.23484	-0.0857545
ENSG00000089050	RBBP9	4.28778	0.179479
ENSG00000089053	ANAPC5	4.50628	0.119919
ENSG00000089057	SLC23A2	4.85037	-0.198531
ENSG00000089060	SLC8B1	4.74826	0.365132
ENSG00000089063	TMEM230	2.65662	-0.243294
ENSG00000089091	DZANK1	3.35235	0.134457
ENSG00000089094	KDM2B	4.06195	0.769419
ENSG00000089123	TASP1	3.65948	0.0216684
ENSG00000089127	OAS1	4.5913	-0.76082
ENSG00000089154	GCN1	4.24542	-0.125162
ENSG00000089157	RPLP0	2.52451	0.234981
ENSG00000089159	PXN	4.59961	0.141245
ENSG00000089177	KIF16B	3.98761	-0.164646
ENSG00000089195	TRMT6	4.49869	-0.286452
ENSG00000089220	PEBP1	5.32252	-0.0819756
ENSG00000089234	BRAP	4.71329	0.128758
ENSG00000089248	ERP29	4.99881	0.0375845
ENSG00000089280	FUS	4.29336	0.0887222
ENSG00000089289	IGBP1	3.58672	-0.0523102
ENSG00000089327	FXYD5	4.55834	0.0352496
ENSG00000089335	ZNF302	4.13824	0.129096
ENSG00000089351	GRAMD1A	3.62355	-0.407443
ENSG00000089486	CDIP1	5.38678	-0.263436
ENSG00000089597	GANAB	3.58937	-0.0637952
ENSG00000089639	GMIP	4.32716	0.242866
ENSG00000089682	RBM41	4.27726	0.194489
ENSG00000089685	BIRC5	3.46312	0.282544
ENSG00000089693	MLF2	5.48879	-0.141658
ENSG00000089723	OTUB2	4.54559	0.134952
ENSG00000089737	DDX24	4.00925	0.137981
ENSG00000089775	ZBTB25	3.18141	0.285555
ENSG00000089818	NECAP1	5.18809	0.0132216
ENSG00000089820	ARHGAP4	5.41815	-0.0957016
ENSG00000089876	DHX32	5.35589	0.396134
ENSG00000089902	RCOR1	4.32682	0.19737
ENSG00000089916	GPATCH2L	4.31433	-0.108314
ENSG00000090006	LTBP4	4.2576	0.725899
ENSG00000090013	BLVRB	5.46587	0.0609533
ENSG00000090054	SPTLC1	3.86039	-0.110515
ENSG00000090060	PAPOLA	3.45382	-0.11856
ENSG00000090061	CCNK	3.88173	-0.14342
ENSG00000090097	PCBP4	2.94987	-0.0309203
ENSG00000090238	YPEL3	3.51728	-0.375566
ENSG00000090263	MRPS33	3.27131	-0.217952
ENSG00000090266	NDUFB2	3.06905	-0.253252
ENSG00000090273	NUDC	6.22039	0.03328
ENSG00000090316	MAEA	5.26762	0.0609076
ENSG00000090339	ICAM1	4.25008	-0.0934981
ENSG00000090372	STRN4	4.51616	0.0344839
ENSG00000090432	MUL1	5.46669	-0.256941
ENSG00000090447	TFAP4	4.04374	0.0374522
ENSG00000090470	PDCD7	3.47791	-0.00714996
ENSG00000090487	SPG21	3.98085	-0.147016
ENSG00000090520	DNAJB11	6.16069	-0.0229447
ENSG00000090530	P3H2	5.55735	0.00509896
ENSG00000090554	FLT3LG	2.87553	-0.0343898
ENSG00000090565	RAB11FIP3	2.89268	-0.41747
ENSG00000090581	GNPTG	4.20848	-0.166218
ENSG00000090612	ZNF268	5.00721	-0.181836
ENSG00000090615	GOLGA3	3.6514	-0.024976
ENSG00000090621	PABPC4	3.1078	0.25482
ENSG00000090661	CERS4	4.91248	-0.144755
ENSG00000090674	MCOLN1	4.74518	-0.161709
ENSG00000090686	USP48	4.16116	0.11099
ENSG00000090861	AARS1	3.66426	-0.184478
ENSG00000090863	GLG1	3.58151	0.0972164
ENSG00000090889	KIF4A	3.59021	0.258445
ENSG00000090905	TNRC6A	3.42453	-0.0336836
ENSG00000090932	DLL3	2.60145	0.580878
ENSG00000090971	NAT14	3.81957	-0.0647442
ENSG00000090989	EXOC1	3.68399	0.690516
ENSG00000091009	RBM27	3.59013	0.393043
ENSG00000091039	OSBPL8	5.35888	0.304922
ENSG00000091073	DTX2	5.03646	-0.431244
ENSG00000091127	PUS7	5.04167	0.208547
ENSG00000091129	NRCAM	4.34796	-1.29939
ENSG00000091136	LAMB1	3.56231	-0.335484
ENSG00000091140	DLD	4.54542	-0.344968
ENSG00000091164	TXNL1	5.55419	0.287562
ENSG00000091262	ABCC6	3.03217	-1.55294
ENSG00000091317	CMTM6	4.15515	-0.334294
ENSG00000091409	ITGA6	4.76955	-0.688722
ENSG00000091436	MAP3K20	5.05211	-0.107035
ENSG00000091483	FH	5.10988	0.28142
ENSG00000091513	TF	2.77412	0.0251083
ENSG00000091527	CDV3	5.26364	0.0651087
ENSG00000091542	ALKBH5	3.69474	0.789429
ENSG00000091640	SPAG7	4.88412	-0.0510704
ENSG00000091651	ORC6	4.70008	0.347625
ENSG00000091732	ZC3HC1	4.3695	0.4498
ENSG00000091844	RGS17	3.2134	-0.272494
ENSG00000091947	TMEM101	4.75349	0.111228
ENSG00000091986	CCDC80	3.81376	1.31226
ENSG00000092010	PSME1	5.6797	0.0465343
ENSG00000092020	PPP2R3C	3.27282	0.0969204
ENSG00000092036	HAUS4	4.05962	0.194829
ENSG00000092094	OSGEP	5.59347	0.0314989
ENSG00000092098	RNF31	4.31496	-0.282298
ENSG00000092140	G2E3	3.51116	0.234174
ENSG00000092148	HECTD1	3.71644	-0.248653
ENSG00000092199	HNRNPC	4.90156	0.0731141
ENSG00000092201	SUPT16H	3.63004	0.169791
ENSG00000092203	TOX4	4.68634	0.140242
ENSG00000092208	GEMIN2	4.37351	0.169754
ENSG00000092330	TINF2	4.81833	0.174317
ENSG00000092421	SEMA6A	4.65033	0.6294
ENSG00000092445	TYRO3	4.21248	-0.358686
ENSG00000092470	WDR76	3.47447	0.131123
ENSG00000092531	SNAP23	5.00508	0.124707
ENSG00000092820	EZR	4.0328	0.18326
ENSG00000092841	MYL6	3.93255	0.216806
ENSG00000092847	AGO1	4.53697	-0.0224744
ENSG00000092853	CLSPN	3.30247	0.0551617
ENSG00000092871	RFFL	3.47287	-0.344413
ENSG00000092931	MFSD11	3.69584	-0.28863
ENSG00000092964	DPYSL2	3.88031	0.372225
ENSG00000092978	GPATCH2	4.03791	0.0179256
ENSG00000093000	NUP50	4.46601	0.0142731
ENSG00000093009	CDC45	5.35339	0.292864
ENSG00000093167	LRRFIP2	4.02577	0.142758
ENSG00000093183	SEC22C	3.52939	0.0271403
ENSG00000093217	XYLB	3.04343	-0.400668
ENSG00000094631	HDAC6	4.0167	0.00586461
ENSG00000094804	CDC6	3.79215	0.0153083
ENSG00000094880	CDC23	3.92584	0.275466
ENSG00000094914	AAAS	4.20987	0.19343
ENSG00000094916	CBX5	4.96071	0.0110488
ENSG00000094975	SUCO	4.46115	-0.137347
ENSG00000095002	MSH2	3.18229	0.0888938
ENSG00000095015	MAP3K1	3.40133	-0.104579
ENSG00000095059	DHPS	5.34026	0.287938
ENSG00000095066	HOOK2	5.22954	0.310624
ENSG00000095139	ARCN1	4.44635	-0.0200428
ENSG00000095209	TMEM38B	4.76068	-0.285663
ENSG00000095261	PSMD5	4.87241	-0.0680074
ENSG00000095321	CRAT	4.03721	0.11176
ENSG00000095380	NANS	5.75792	-0.0721719
ENSG00000095383	TBC1D2	3.521	-0.588091
ENSG00000095485	CWF19L1	3.40341	0.0743111
ENSG00000095539	SEMA4G	4.04128	-0.370644
ENSG00000095564	BTAF1	3.9833	0.262715
ENSG00000095574	IKZF5	3.32011	-0.127166
ENSG00000095587	TLL2	4.6419	0.283727
ENSG00000095637	SORBS1	4.14803	1.35964
ENSG00000095739	BAMBI	4.64057	-0.580467
ENSG00000095794	CREM	3.30157	-0.0263174
ENSG00000095906	NUBP2	3.59363	-0.00764343
ENSG00000095951	HIVEP1	3.2237	0.519811
ENSG00000096060	FKBP5	5.27222	-0.0289697
ENSG00000096080	MRPS18A	4.57421	0.186677
ENSG00000096092	TMEM14A	3.4853	0.046979
ENSG00000096093	EFHC1	3.57389	0.205839
ENSG00000096384	HSP90AB1	2.89444	0.222993
ENSG00000096401	CDC5L	3.24765	0.176355
ENSG00000096433	ITPR3	3.08253	0.292005
ENSG00000096717	SIRT1	4.47373	-0.0613673
ENSG00000096746	HNRNPH3	4.75249	0.32587
ENSG00000096872	IFT74	3.99567	0.273515
ENSG00000097021	ACOT7	5.60234	-0.00466731
ENSG00000097033	SH3GLB1	3.92862	0.153395
ENSG00000097046	CDC7	3.78455	0.250321
ENSG00000099194	SCD	4.51816	2.13922
ENSG00000099203	TMED1	4.52514	-0.0292058
ENSG00000099204	ABLIM1	4.68829	-0.551257
ENSG00000099246	RAB18	4.88486	0.230938
ENSG00000099250	NRP1	3.78535	-0.0679444
ENSG00000099256	PRTFDC1	4.36845	-0.659773
ENSG00000099282	TSPAN15	3.73492	-1.00495
ENSG00000099290	WASHC2A	3.41208	-0.360021
ENSG00000099326	MZF1	4.27512	0.592531
ENSG00000099330	OCEL1	3.9272	0.592341
ENSG00000099331	MYO9B	4.20789	0.0374643
ENSG00000099341	PSMD8	5.07546	0.110622
ENSG00000099364	FBXL19	4.23907	0.587076
ENSG00000099377	HSD3B7	5.72595	0.0267259
ENSG00000099385	BCL7C	2.52108	0.228429
ENSG00000099622	CIRBP	4.64902	0.0398752
ENSG00000099624	ATP5F1D	4.06618	-0.0399663
ENSG00000099783	HNRNPM	3.57665	0.01357
ENSG00000099785	MARCHF2	2.29382	-0.198059
ENSG00000099795	NDUFB7	3.25628	0.0936427
ENSG00000099797	TECR	4.95331	-0.139562
ENSG00000099800	TIMM13	2.85715	0.0360867
ENSG00000099804	CDC34	4.62345	-0.0487147
ENSG00000099849	RASSF7	4.65048	0.515162
ENSG00000099860	GADD45B	4.69963	0.394503
ENSG00000099864	PALM	4.18879	-0.36913
ENSG00000099875	MKNK2	4.07049	-0.547526
ENSG00000099899	TRMT2A	5.07851	-0.21728
ENSG00000099901	RANBP1	4.55934	0.128609
ENSG00000099904	ZDHHC8	3.41131	-0.668996
ENSG00000099910	KLHL22	3.99241	-0.439943
ENSG00000099917	MED15	3.46815	-0.0241992
ENSG00000099940	SNAP29	4.56552	-0.0576394
ENSG00000099942	CRKL	5.38947	0.114525
ENSG00000099953	MMP11	4.98781	-1.89245
ENSG00000099956	SMARCB1	5.47388	0.0371733
ENSG00000099968	BCL2L13	3.58827	-0.0404588
ENSG00000099977	DDT	2.84337	0.272357
ENSG00000099991	CABIN1	4.1603	0.314245
ENSG00000099992	TBC1D10A	4.58446	0.316967
ENSG00000099995	SF3A1	3.76659	-0.236268
ENSG00000099999	RNF215	4.09494	0.649788
ENSG00000100003	SEC14L2	4.59711	0.677195
ENSG00000100014	SPECC1L	3.79071	-0.227395
ENSG00000100023	PPIL2	3.81587	-0.309269
ENSG00000100027	YPEL1	2.34139	1.4727
ENSG00000100028	SNRPD3	4.51929	0.0949107
ENSG00000100029	PES1	4.45492	0.241471
ENSG00000100030	MAPK1	5.93498	0.0994396
ENSG00000100031	GGT1	4.84275	-0.473738
ENSG00000100034	PPM1F	4.79679	-0.306022
ENSG00000100036	SLC35E4	5.11584	0.00237684
ENSG00000100038	TOP3B	3.39298	0.0517199
ENSG00000100056	ESS2	4.48106	-0.211018
ENSG00000100065	CARD10	4.22817	0.61154
ENSG00000100075	SLC25A1	4.48794	-0.11557
ENSG00000100083	GGA1	3.53545	0.192068
ENSG00000100097	LGALS1	3.9455	0.543992
ENSG00000100099	HPS4	3.85396	0.137258
ENSG00000100100	PIK3IP1	5.72934	-1.37714
ENSG00000100104	SRRD	3.50743	0.119584
ENSG00000100109	TFIP11	4.30784	0.164283
ENSG00000100116	GCAT	5.11725	-0.107434
ENSG00000100124	ANKRD54	4.08842	-0.0248088
ENSG00000100129	EIF3L	2.3726	0.0469614
ENSG00000100138	SNU13	3.20221	-0.0952434
ENSG00000100139	MICALL1	4.09973	-0.434303
ENSG00000100142	POLR2F	2.84467	0.0180025
ENSG00000100147	CCDC134	5.32692	-0.0278896
ENSG00000100150	DEPDC5	2.99926	0.0509952
ENSG00000100151	PICK1	5.49625	0.0690951
ENSG00000100162	CENPM	3.86024	0.0517887
ENSG00000100196	KDELR3	5.23722	-0.373379
ENSG00000100206	DMC1	3.21204	-0.0348439
ENSG00000100209	HSCB	3.4366	-0.127342
ENSG00000100211	CBY1	3.86377	-0.0897307
ENSG00000100216	TOMM22	2.9054	0.0733379
ENSG00000100218	RSPH14	3.46243	-0.383244
ENSG00000100219	XBP1	3.86984	-0.148317
ENSG00000100220	RTCB	4.53608	-0.0456354
ENSG00000100221	JOSD1	3.45689	0.0337205
ENSG00000100225	FBXO7	3.74052	0.0658435
ENSG00000100226	GTPBP1	4.17323	-0.134605
ENSG00000100227	POLDIP3	5.00507	-0.159198
ENSG00000100228	RAB36	5.19936	-0.175654
ENSG00000100239	PPP6R2	4.35444	-0.0458856
ENSG00000100241	SBF1	4.33759	-0.167713
ENSG00000100242	SUN2	3.43922	0.179875
ENSG00000100243	CYB5R3	5.79417	-0.206149
ENSG00000100253	MIOX	3.75802	-1.67767
ENSG00000100258	LMF2	4.54077	0.0436079
ENSG00000100263	RHBDD3	4.39935	-0.277858
ENSG00000100266	PACSIN2	5.01275	0.172431
ENSG00000100271	TTLL1	4.23072	-0.0607275
ENSG00000100280	AP1B1	4.4432	-0.079089
ENSG00000100281	HMGXB4	4.15245	0.0728674
ENSG00000100284	TOM1	4.13268	-0.186017
ENSG00000100288	CHKB	4.25906	0.0395163
ENSG00000100290	BIK	2.88113	0.479145
ENSG00000100292	HMOX1	5.81389	1.12764
ENSG00000100294	MCAT	4.91423	-0.063533
ENSG00000100297	MCM5	3.81703	0.253184
ENSG00000100299	ARSA	6.06256	-0.162711
ENSG00000100300	TSPO	3.92906	0.0650732
ENSG00000100302	RASD2	5.37451	-0.189659
ENSG00000100304	TTLL12	5.79209	0.0906342
ENSG00000100307	CBX7	3.73249	-0.0447773
ENSG00000100316	RPL3	3.2801	0.0204475
ENSG00000100319	ZMAT5	4.82994	0.113033
ENSG00000100320	RBFOX2	3.20695	0.135032
ENSG00000100321	SYNGR1	3.00946	-1.54112
ENSG00000100324	TAB1	4.8789	-0.0542253
ENSG00000100325	ASCC2	3.7518	-0.145815
ENSG00000100330	MTMR3	3.72563	0.321294
ENSG00000100335	MIEF1	4.32942	-0.107723
ENSG00000100342	APOL1	5.08349	0.420994
ENSG00000100345	MYH9	4.17004	0.649601
ENSG00000100347	SAMM50	5.04592	-0.0959455
ENSG00000100348	TXN2	3.8848	-0.0698268
ENSG00000100350	FOXRED2	5.51393	-0.340388
ENSG00000100353	EIF3D	3.2348	0.0623654
ENSG00000100354	TNRC6B	4.4951	-0.488996
ENSG00000100359	SGSM3	4.17488	-0.0340203
ENSG00000100360	IFT27	5.93738	-0.61322
ENSG00000100364	KIAA0930	3.6948	-0.751107
ENSG00000100376	FAM118A	5.24226	0.0945605
ENSG00000100379	KCTD17	3.94761	-0.0932366
ENSG00000100380	ST13	4.33978	0.0509271
ENSG00000100387	RBX1	2.72146	0.474405
ENSG00000100395	L3MBTL2	5.22444	0.0417806
ENSG00000100401	RANGAP1	4.82169	0.0649325
ENSG00000100403	ZC3H7B	3.25433	0.216471
ENSG00000100410	PHF5A	2.86461	0.089121
ENSG00000100412	ACO2	3.15667	-0.403432
ENSG00000100413	POLR3H	3.58397	-0.208037
ENSG00000100416	TRMU	4.15205	0.145705
ENSG00000100417	PMM1	4.28126	0.191618
ENSG00000100418	DESI1	3.86834	-0.0364403
ENSG00000100422	CERK	3.30936	0.159502
ENSG00000100426	ZBED4	4.0125	0.109371
ENSG00000100429	HDAC10	4.84182	-0.294214
ENSG00000100439	ABHD4	5.42682	-0.342179
ENSG00000100441	KHNYN	4.38186	0.382885
ENSG00000100442	FKBP3	5.12067	0.195973
ENSG00000100445	SDR39U1	3.74792	-0.0261456
ENSG00000100462	PRMT5	3.36756	-0.142498
ENSG00000100478	AP4S1	3.93485	-0.519842
ENSG00000100479	POLE2	3.99969	-0.0540418
ENSG00000100483	VCPKMT	2.95899	-0.0686517
ENSG00000100485	SOS2	4.30594	0.342526
ENSG00000100490	CDKL1	4.47005	-0.293801
ENSG00000100503	NIN	4.5735	-0.112124
ENSG00000100504	PYGL	4.16977	0.345046
ENSG00000100505	TRIM9	4.41439	0.129761
ENSG00000100519	PSMC6	5.26733	0.148724
ENSG00000100522	GNPNAT1	4.45738	0.100868
ENSG00000100528	CNIH1	3.79049	-0.232109
ENSG00000100532	CGRRF1	3.51026	0.236497
ENSG00000100554	ATP6V1D	5.26607	-0.118483
ENSG00000100557	CCDC198	3.3675	-0.329103
ENSG00000100558	PLEK2	4.94064	0.225412
ENSG00000100564	PIGH	3.81611	0.39592
ENSG00000100567	PSMA3	5.67145	0.111174
ENSG00000100577	GSTZ1	4.58857	-0.299704
ENSG00000100578	KIAA0586	4.5122	0.0863658
ENSG00000100580	TMED8	4.75519	0.154698
ENSG00000100583	SAMD15	5.39574	-0.0193987
ENSG00000100591	AHSA1	6.05885	-0.0692234
ENSG00000100592	DAAM1	3.18895	0.231101
ENSG00000100596	SPTLC2	4.95726	0.209857
ENSG00000100599	RIN3	3.0725	-0.440303
ENSG00000100600	LGMN	5.46412	-0.385656
ENSG00000100601	ALKBH1	4.5133	-0.113511
ENSG00000100603	SNW1	3.82372	0.0724792
ENSG00000100605	ITPK1	4.43087	-0.168015
ENSG00000100612	DHRS7	5.79476	-0.212233
ENSG00000100614	PPM1A	4.29832	-0.165848
ENSG00000100628	ASB2	4.38855	0.208693
ENSG00000100629	CEP128	4.27504	0.3242
ENSG00000100644	HIF1A	4.03495	-2.00606
ENSG00000100650	SRSF5	5.42546	-0.0697281
ENSG00000100664	EIF5	5.1735	0.188164
ENSG00000100697	DICER1	4.08019	0.158405
ENSG00000100711	ZFYVE21	3.98729	-0.156259
ENSG00000100714	MTHFD1	3.54599	-0.150715
ENSG00000100722	ZC3H14	3.91602	-0.0684189
ENSG00000100726	TELO2	4.95689	-0.132097
ENSG00000100731	PCNX1	3.99493	-0.522661
ENSG00000100744	GSKIP	4.26804	-0.196485
ENSG00000100749	VRK1	4.57401	0.140538
ENSG00000100764	PSMC1	4.84415	0.173552
ENSG00000100784	RPS6KA5	4.40066	0.210307
ENSG00000100802	C14orf93	3.37494	-0.188379
ENSG00000100811	YY1	4.83615	0.121891
ENSG00000100813	ACIN1	3.54623	0.0336387
ENSG00000100814	CCNB1IP1	1.98494	0.214934
ENSG00000100815	TRIP11	3.12181	-0.0677915
ENSG00000100823	APEX1	4.86592	0.0505581
ENSG00000100836	PABPN1	4.62478	0.0866533
ENSG00000100865	CINP	3.17211	0.1107
ENSG00000100867	DHRS2	3.43985	0.172242
ENSG00000100883	SRP54	4.68234	-0.00600397
ENSG00000100888	CHD8	3.5155	-0.0987042
ENSG00000100889	PCK2	4.0638	0.372893
ENSG00000100890	PRORP	3.25316	0.11249
ENSG00000100902	PSMA6	5.46258	0.231941
ENSG00000100906	NFKBIA	4.27346	-0.369953
ENSG00000100908	EMC9	4.12548	0.749066
ENSG00000100911	PSME2	5.64383	-0.108782
ENSG00000100916	BRMS1L	5.12904	0.149159
ENSG00000100926	TM9SF1	5.12586	0.0237551
ENSG00000100934	SEC23A	5.40565	-0.121125
ENSG00000100938	GMPR2	4.02795	-0.12678
ENSG00000100941	PNN	3.57302	0.0941277
ENSG00000100949	RABGGTA	5.15268	-0.00119049
ENSG00000100982	PCIF1	3.85777	0.0348732
ENSG00000100983	GSS	5.65305	-0.337232
ENSG00000100991	TRPC4AP	3.64958	0.0579177
ENSG00000100994	PYGB	4.0734	-0.14267
ENSG00000100997	ABHD12	4.37006	0.039693
ENSG00000101000	PROCR	5.24962	0.109482
ENSG00000101003	GINS1	4.57893	-0.0624952
ENSG00000101004	NINL	4.14132	-0.0623684
ENSG00000101017	CD40	4.83873	0.339945
ENSG00000101019	UQCC1	3.71528	-0.387736
ENSG00000101040	ZMYND8	3.2615	-0.155842
ENSG00000101049	SGK2	4.19358	-1.48655
ENSG00000101052	IFT52	3.63842	0.0785173
ENSG00000101057	MYBL2	2.98293	0.252535
ENSG00000101079	NDRG3	5.21946	-0.27893
ENSG00000101084	RAB5IF	3.49215	-0.205934
ENSG00000101109	STK4	4.71747	-0.0151724
ENSG00000101132	PFDN4	3.09949	0.0686601
ENSG00000101138	CSTF1	4.11237	0.184598
ENSG00000101146	RAE1	4.97432	0.0311281
ENSG00000101150	TPD52L2	4.52715	-0.233967
ENSG00000101152	DNAJC5	4.51143	0.358674
ENSG00000101160	CTSZ	4.64561	-0.0656651
ENSG00000101161	PRPF6	3.48162	0.16761
ENSG00000101166	PRELID3B	3.8383	-0.222554
ENSG00000101181	MTG2	4.89839	-0.0760886
ENSG00000101182	PSMA7	4.65167	0.186179
ENSG00000101187	SLCO4A1	4.39601	0.27937
ENSG00000101189	MRGBP	2.37899	0.531457
ENSG00000101191	DIDO1	3.34334	-0.0114019
ENSG00000101193	GID8	3.75868	-0.102333
ENSG00000101198	NKAIN4	2.99519	-0.436553
ENSG00000101199	ARFGAP1	4.99362	-0.129287
ENSG00000101216	GMEB2	4.03517	0.216427
ENSG00000101220	C20orf27	3.40143	-0.120401
ENSG00000101224	CDC25B	4.67323	-0.203093
ENSG00000101236	RNF24	4.59745	1.48125
ENSG00000101255	TRIB3	4.51848	1.52552
ENSG00000101265	RASSF2	5.16545	0.285479
ENSG00000101266	CSNK2A1	4.29537	-0.0457689
ENSG00000101294	HM13	5.75125	-0.167443
ENSG00000101307	SIRPB1	5.25228	-0.547316
ENSG00000101310	SEC23B	4.04737	0.075017
ENSG00000101311	FERMT1	4.51388	-0.407917
ENSG00000101331	CCM2L	4.23026	-1.10625
ENSG00000101333	PLCB4	3.6654	-0.287662
ENSG00000101335	MYL9	4.54763	-0.344946
ENSG00000101337	TM9SF4	3.84071	-0.0930529
ENSG00000101343	CRNKL1	3.64503	0.132541
ENSG00000101346	POFUT1	4.82919	0.155381
ENSG00000101347	SAMHD1	4.5112	0.00722421
ENSG00000101350	KIF3B	3.54483	-0.298158
ENSG00000101361	NOP56	3.90759	-0.234757
ENSG00000101363	MANBAL	3.2213	-0.170092
ENSG00000101365	IDH3B	5.70794	-0.124992
ENSG00000101367	MAPRE1	5.63334	-0.0557865
ENSG00000101384	JAG1	3.99898	0.045187
ENSG00000101391	CDK5RAP1	4.39924	-0.119139
ENSG00000101400	SNTA1	3.37498	1.11721
ENSG00000101407	TTI1	3.37025	0.0584951
ENSG00000101412	E2F1	2.6039	0.395748
ENSG00000101417	PXMP4	4.74565	0.327214
ENSG00000101421	CHMP4B	4.85315	0.036688
ENSG00000101439	CST3	4.34561	-0.00487398
ENSG00000101442	ACTR5	4.57154	0.126489
ENSG00000101444	AHCY	3.44044	-0.222391
ENSG00000101447	FAM83D	5.24121	0.0726902
ENSG00000101452	DHX35	2.61975	-0.454294
ENSG00000101457	DNTTIP1	5.35748	0.334732
ENSG00000101464	PIGU	5.31963	-0.0295137
ENSG00000101473	ACOT8	3.80178	-0.179029
ENSG00000101474	APMAP	6.0749	-0.0486561
ENSG00000101544	ADNP2	4.08702	0.0881144
ENSG00000101546	RBFA	4.30648	0.204776
ENSG00000101557	USP14	4.50889	0.233528
ENSG00000101558	VAPA	5.23278	-0.0533847
ENSG00000101574	METTL4	3.62766	0.398729
ENSG00000101577	LPIN2	4.17403	0.13046
ENSG00000101596	SMCHD1	4.0797	0.355326
ENSG00000101608	MYL12A	4.9004	0.415409
ENSG00000101624	CEP76	3.77114	0.213544
ENSG00000101639	CEP192	3.69142	0.613039
ENSG00000101654	RNMT	4.27171	0.588375
ENSG00000101665	SMAD7	3.45606	0.759486
ENSG00000101745	ANKRD12	3.35521	0.343251
ENSG00000101751	POLI	3.14349	0.272135
ENSG00000101752	MIB1	3.31836	-0.189627
ENSG00000101773	RBBP8	3.16919	0.0162067
ENSG00000101782	RIOK3	3.78332	0.809915
ENSG00000101811	CSTF2	5.01659	0.153542
ENSG00000101843	PSMD10	5.30308	0.0283794
ENSG00000101849	TBL1X	4.38088	-0.254149
ENSG00000101856	PGRMC1	4.88268	-0.0248894
ENSG00000101868	POLA1	3.35474	0.381843
ENSG00000101871	MID1	4.1281	-0.431437
ENSG00000101882	NKAP	5.17931	0.176342
ENSG00000101888	NXT2	3.20541	0.279032
ENSG00000101898	MCTS2P	3.55398	-0.0218798
ENSG00000101901	ALG13	3.32321	0.00593604
ENSG00000101911	PRPS2	4.6506	0.0934449
ENSG00000101928	MOSPD1	3.54118	-0.0987488
ENSG00000101935	AMMECR1	4.50254	-0.419679
ENSG00000101940	WDR13	3.97187	0.143317
ENSG00000101945	SUV39H1	5.27687	0.285052
ENSG00000101955	SRPX	5.4106	0.324108
ENSG00000101966	XIAP	4.59898	-0.275961
ENSG00000101972	STAG2	4.36701	0.103616
ENSG00000101974	ATP11C	4.4163	-0.42507
ENSG00000101997	CCDC22	4.25883	0.390179
ENSG00000102003	SYP	3.94504	0.716056
ENSG00000102007	PLP2	3.77188	0.364284
ENSG00000102024	PLS3	4.19113	-0.00214078
ENSG00000102030	NAA10	4.27533	-0.0942376
ENSG00000102034	ELF4	3.60366	0.0475096
ENSG00000102038	SMARCA1	3.22667	0.246828
ENSG00000102048	ASB9	4.8841	-0.0396441
ENSG00000102078	SLC25A14	3.7666	0.3403
ENSG00000102081	FMR1	4.64485	0.367303
ENSG00000102096	PIM2	5.15111	0.172679
ENSG00000102100	SLC35A2	4.78434	-0.222849
ENSG00000102103	PQBP1	5.39382	0.0316986
ENSG00000102109	PCSK1N	3.58668	0.459605
ENSG00000102119	EMD	3.82903	0.0421061
ENSG00000102125	TAZ	5.44407	0.374323
ENSG00000102144	PGK1	5.09378	1.75819
ENSG00000102158	MAGT1	5.70526	-0.267594
ENSG00000102172	SMS	4.24381	0.455232
ENSG00000102174	PHEX	3.71672	0.607932
ENSG00000102178	UBL4A	3.45337	0.14674
ENSG00000102189	EEA1	3.92297	-0.180155
ENSG00000102218	RP2	5.82845	-0.184935
ENSG00000102225	CDK16	2.82157	0.103079
ENSG00000102226	USP11	3.3716	-0.429251
ENSG00000102241	HTATSF1	4.85404	-0.188693
ENSG00000102265	TIMP1	5.65366	-0.326029
ENSG00000102271	KLHL4	4.79204	-0.443508
ENSG00000102302	FGD1	4.77805	0.0788039
ENSG00000102309	PIN4	3.55837	0.335027
ENSG00000102312	PORCN	4.54419	1.14988
ENSG00000102316	MAGED2	4.34123	-0.142862
ENSG00000102317	RBM3	4.36027	0.0059549
ENSG00000102359	SRPX2	4.02355	0.520642
ENSG00000102384	CENPI	3.95101	0.431121
ENSG00000102390	PBDC1	5.48012	0.0613764
ENSG00000102393	GLA	4.49211	-0.0922093
ENSG00000102401	ARMCX3	5.30524	-0.358434
ENSG00000102409	BEX4	4.92987	-0.973854
ENSG00000102452	NALCN	3.32896	0.662479
ENSG00000102471	NDFIP2	5.23934	-0.0449736
ENSG00000102531	FNDC3A	4.15072	-0.218555
ENSG00000102543	CDADC1	2.29064	-0.140193
ENSG00000102547	CAB39L	2.59758	-0.177964
ENSG00000102554	KLF5	4.05571	-0.261502
ENSG00000102572	STK24	4.63656	0.316114
ENSG00000102580	DNAJC3	5.45399	-0.31458
ENSG00000102595	UGGT2	5.7835	-0.158227
ENSG00000102606	ARHGEF7	4.60176	-0.20444
ENSG00000102699	PARP4	3.87104	-0.248425
ENSG00000102710	SUPT20H	3.73024	-0.197064
ENSG00000102738	MRPS31	4.39027	-0.0644442
ENSG00000102743	SLC25A15	4.22232	-0.200528
ENSG00000102753	KPNA3	4.25014	-0.116961
ENSG00000102780	DGKH	3.07879	0.00325933
ENSG00000102781	KATNAL1	3.24063	0.234122
ENSG00000102786	INTS6	3.31041	-0.207961
ENSG00000102796	DHRS12	3.08527	-0.310822
ENSG00000102804	TSC22D1	5.03545	-1.20783
ENSG00000102805	CLN5	5.27617	0.0163586
ENSG00000102858	MGRN1	4.56764	0.0621731
ENSG00000102870	ZNF629	4.40534	0.175239
ENSG00000102871	TRADD	4.75754	0.207319
ENSG00000102882	MAPK3	4.61026	-0.0497587
ENSG00000102893	PHKB	4.01306	-0.436788
ENSG00000102897	LYRM1	2.83139	0.0556427
ENSG00000102898	NUTF2	3.75443	-0.0707799
ENSG00000102900	NUP93	3.9457	-0.0936288
ENSG00000102908	NFAT5	4.82591	-0.379173
ENSG00000102910	LONP2	3.79662	-0.0406449
ENSG00000102921	N4BP1	4.19369	0.0438023
ENSG00000102931	ARL2BP	3.26571	-0.590423
ENSG00000102934	PLLP	4.05406	-1.57561
ENSG00000102967	DHODH	5.03307	0.167395
ENSG00000102974	CTCF	4.27987	0.121305
ENSG00000102977	ACD	4.86211	0.211119
ENSG00000102978	POLR2C	4.80615	-0.0821292
ENSG00000102981	PARD6A	2.15201	0.0924984
ENSG00000102984	ZNF821	4.24973	0.303166
ENSG00000102996	MMP15	5.41054	0.309926
ENSG00000103005	USB1	2.47694	0.0219932
ENSG00000103018	CYB5B	3.91966	0.0853772
ENSG00000103021	CCDC113	4.72376	-0.104729
ENSG00000103024	NME3	4.14657	-0.235444
ENSG00000103035	PSMD7	5.68986	0.133877
ENSG00000103037	SETD6	4.81183	-0.139079
ENSG00000103042	SLC38A7	4.8923	-0.339868
ENSG00000103043	VAC14	5.35825	-0.338816
ENSG00000103044	HAS3	4.27924	-1.71642
ENSG00000103047	TANGO6	4.68524	-0.446529
ENSG00000103051	COG4	4.14852	-0.0341001
ENSG00000103061	SLC7A6OS	4.90649	-0.165573
ENSG00000103064	SLC7A6	4.6524	-0.710759
ENSG00000103066	PLA2G15	5.84379	0.130363
ENSG00000103089	FA2H	4.36061	-0.841331
ENSG00000103091	WDR59	3.98918	0.00453419
ENSG00000103111	MON1B	5.33412	-0.169087
ENSG00000103121	CMC2	2.91715	-0.0116196
ENSG00000103145	HCFC1R1	2.57429	0.46035
ENSG00000103148	NPRL3	4.66303	0.0153982
ENSG00000103150	MLYCD	4.78733	0.671114
ENSG00000103152	MPG	3.95545	-0.191098
ENSG00000103160	HSDL1	5.41687	-0.0886391
ENSG00000103168	TAF1C	4.77678	-0.143874
ENSG00000103174	NAGPA	4.97198	-0.27841
ENSG00000103187	COTL1	3.8553	-0.313967
ENSG00000103194	USP10	3.68269	0.0827886
ENSG00000103196	CRISPLD2	4.17283	-0.00804873
ENSG00000103202	NME4	2.31936	-0.545564
ENSG00000103227	LMF1	4.74639	-0.211532
ENSG00000103245	CIAO3	4.98504	-0.0716208
ENSG00000103248	MTHFSD	4.13117	-0.175386
ENSG00000103249	CLCN7	5.20888	-0.618245
ENSG00000103253	HAGHL	4.31832	-0.302999
ENSG00000103254	ANTKMT	4.20952	0.0200871
ENSG00000103257	SLC7A5	5.58965	0.701317
ENSG00000103260	METRN	2.43899	-0.715926
ENSG00000103264	FBXO31	4.73458	-0.356369
ENSG00000103266	STUB1	3.94639	-0.00232982
ENSG00000103274	NUBP1	5.01288	-0.0348262
ENSG00000103275	UBE2I	4.67494	0.140529
ENSG00000103316	CRYM	4.19007	-1.06926
ENSG00000103326	CAPN15	4.0121	0.0819603
ENSG00000103335	PIEZO1	3.74976	0.242339
ENSG00000103342	GSPT1	3.44107	-0.0529199
ENSG00000103343	ZNF174	5.24632	0.0535655
ENSG00000103351	CLUAP1	3.97396	-0.222299
ENSG00000103353	UBFD1	5.44923	-0.114651
ENSG00000103356	EARS2	5.04998	-0.373332
ENSG00000103363	ELOB	3.43536	-0.136941
ENSG00000103365	GGA2	4.68088	-0.0408125
ENSG00000103381	CPPED1	5.49161	-0.388598
ENSG00000103415	HMOX2	5.16411	-0.243953
ENSG00000103423	DNAJA3	5.22377	-0.226718
ENSG00000103429	BFAR	3.67063	-0.0348796
ENSG00000103449	SALL1	4.06782	-0.0687804
ENSG00000103479	RBL2	5.14989	0.239093
ENSG00000103494	RPGRIP1L	2.5571	0.141979
ENSG00000103495	MAZ	3.13004	0.0853246
ENSG00000103496	STX4	4.91559	-0.277511
ENSG00000103502	CDIPT	4.76322	-0.0884322
ENSG00000103507	BCKDK	4.58272	0.436737
ENSG00000103510	KAT8	4.71077	-0.0773723
ENSG00000103540	CCP110	4.13888	-0.00329494
ENSG00000103544	VPS35L	3.37207	-0.340018
ENSG00000103549	RNF40	4.01644	-0.275543
ENSG00000103550	KNOP1	4.38597	-0.0594402
ENSG00000103591	AAGAB	4.55066	-0.380676
ENSG00000103642	LACTB	4.72655	0.436539
ENSG00000103653	CSK	5.73854	0.0287361
ENSG00000103671	TRIP4	3.38207	0.169039
ENSG00000103707	MTFMT	3.90681	0.0730196
ENSG00000103723	AP3B2	4.0422	0.154168
ENSG00000103769	RAB11A	5.44366	-0.089295
ENSG00000103811	CTSH	5.13114	-0.325796
ENSG00000103852	TTC23	4.22974	-0.116681
ENSG00000103855	CD276	5.36412	-0.553467
ENSG00000103876	FAH	4.5247	-0.303287
ENSG00000103942	HOMER2	2.69347	0.632481
ENSG00000103966	EHD4	4.78364	0.14234
ENSG00000103978	TMEM87A	4.19696	-0.0442029
ENSG00000103994	ZNF106	3.46612	0.0299139
ENSG00000103995	CEP152	3.24207	0.481538
ENSG00000104047	DTWD1	4.04681	0.118554
ENSG00000104055	TGM5	5.12972	1.44688
ENSG00000104064	GABPB1	4.58475	0.253217
ENSG00000104067	TJP1	3.89189	0.0329878
ENSG00000104129	DNAJC17	4.93218	0.098394
ENSG00000104131	EIF3J	4.81734	0.204633
ENSG00000104133	SPG11	3.6482	0.0607703
ENSG00000104140	RHOV	3.45729	-0.805898
ENSG00000104147	OIP5	4.1927	0.177399
ENSG00000104164	BLOC1S6	2.91494	0.025421
ENSG00000104177	MYEF2	4.49845	0.147127
ENSG00000104205	SGK3	3.011	-0.397934
ENSG00000104218	CSPP1	3.43024	-0.160739
ENSG00000104219	ZDHHC2	2.57003	-0.0243124
ENSG00000104221	BRF2	3.89147	-0.262486
ENSG00000104228	TRIM35	4.78334	-0.624882
ENSG00000104231	ZFAND1	3.10004	-0.219899
ENSG00000104267	CA2	5.35461	-1.09769
ENSG00000104290	FZD3	3.18685	0.492292
ENSG00000104299	INTS9	3.78922	-0.533061
ENSG00000104312	RIPK2	3.64893	-0.0704437
ENSG00000104320	NBN	4.59573	-0.30435
ENSG00000104324	CPQ	4.80222	-0.0298944
ENSG00000104325	DECR1	4.87942	-0.397312
ENSG00000104331	IMPAD1	4.93237	0.10193
ENSG00000104341	LAPTM4B	5.88138	-0.390993
ENSG00000104343	UBE2W	3.34213	-0.274513
ENSG00000104361	NIPAL2	3.63347	0.128725
ENSG00000104375	STK3	4.72384	-0.293648
ENSG00000104381	GDAP1	4.65822	-0.770086
ENSG00000104388	RAB2A	5.60196	-0.2439
ENSG00000104408	EIF3E	2.87951	-0.0708341
ENSG00000104412	EMC2	5.36	-0.191648
ENSG00000104419	NDRG1	5.43803	1.71755
ENSG00000104427	ZC2HC1A	5.24105	0.217738
ENSG00000104432	IL7	2.94983	-0.173357
ENSG00000104442	ARMC1	5.30498	-0.28625
ENSG00000104450	SPAG1	4.39655	0.221053
ENSG00000104472	CHRAC1	3.01421	-0.0313681
ENSG00000104497	SNX16	4.53555	-0.810473
ENSG00000104517	UBR5	3.68312	-0.168684
ENSG00000104518	GSDMD	6.02225	0.0325888
ENSG00000104522	TSTA3	5.16286	-0.0468968
ENSG00000104524	PYCR3	4.77623	-0.266005
ENSG00000104529	EEF1D	3.82993	-0.125214
ENSG00000104549	SQLE	4.35537	0.610982
ENSG00000104611	SH2D4A	4.37383	-0.687585
ENSG00000104613	INTS10	4.20748	-0.368402
ENSG00000104626	ERI1	5.45322	-0.294167
ENSG00000104635	SLC39A14	5.9384	-0.0805433
ENSG00000104660	LEPROTL1	4.08192	-0.539326
ENSG00000104671	DCTN6	4.1281	-0.329027
ENSG00000104679	R3HCC1	3.57614	-0.492622
ENSG00000104687	GSR	5.25634	-0.896792
ENSG00000104689	TNFRSF10A	4.69626	-0.260666
ENSG00000104691	UBXN8	3.9573	-0.168639
ENSG00000104695	PPP2CB	5.22535	-0.623883
ENSG00000104714	ERICH1	4.41429	-0.107308
ENSG00000104722	NEFM	3.17944	-0.153455
ENSG00000104723	TUSC3	5.2461	-0.276063
ENSG00000104728	ARHGEF10	3.91317	-0.313494
ENSG00000104731	KLHDC4	4.80583	-0.339212
ENSG00000104738	MCM4	3.58428	-0.0658183
ENSG00000104756	KCTD9	3.90249	0.429844
ENSG00000104763	ASAH1	4.66525	-0.821349
ENSG00000104765	BNIP3L	5.22483	1.54793
ENSG00000104774	MAN2B1	2.83534	-0.0290359
ENSG00000104805	NUCB1	5.34301	0.0376779
ENSG00000104812	GYS1	4.4236	1.27632
ENSG00000104823	ECH1	5.56084	-0.429832
ENSG00000104824	HNRNPL	5.29209	0.272785
ENSG00000104825	NFKBIB	4.5473	-0.0335059
ENSG00000104833	TUBB4A	4.73369	-1.44059
ENSG00000104835	SARS2	5.17324	-0.136421
ENSG00000104852	SNRNP70	4.78886	-0.0133481
ENSG00000104853	CLPTM1	4.49724	-0.0369425
ENSG00000104856	RELB	3.8258	-0.248784
ENSG00000104859	CLASRP	3.75608	0.189496
ENSG00000104863	LIN7B	3.26544	-0.0682642
ENSG00000104866	PPP1R37	4.3107	-0.094871
ENSG00000104870	FCGRT	5.21937	0.091645
ENSG00000104872	PIH1D1	5.02298	0.638784
ENSG00000104880	ARHGEF18	4.4322	-0.185438
ENSG00000104881	PPP1R13L	3.69939	0.98534
ENSG00000104883	PEX11G	5.18117	-0.668325
ENSG00000104884	ERCC2	3.77587	-0.268991
ENSG00000104885	DOT1L	3.74726	-0.40695
ENSG00000104886	PLEKHJ1	3.02451	0.138483
ENSG00000104889	RNASEH2A	5.72624	0.468491
ENSG00000104897	SF3A2	3.72833	-0.067046
ENSG00000104907	TRMT1	3.82885	0.00467247
ENSG00000104915	STX10	3.17051	-0.117809
ENSG00000104946	TBC1D17	3.32784	0.307649
ENSG00000104951	IL4I1	4.82803	-0.647944
ENSG00000104953	TLE6	2.39653	0.764347
ENSG00000104957	CCDC130	4.19154	0.152515
ENSG00000104960	PTOV1	5.88208	0.256399
ENSG00000104964	TLE5	2.91764	0.221312
ENSG00000104969	SGTA	4.98567	-0.0483773
ENSG00000104973	MED25	5.66535	0.040405
ENSG00000104976	SNAPC2	4.2062	-0.111156
ENSG00000104979	C19orf53	2.39974	-0.06563
ENSG00000104980	TIMM44	3.89969	-0.216752
ENSG00000104983	CCDC61	4.61354	0.495556
ENSG00000104998	IL27RA	5.69862	-0.0695062
ENSG00000105011	ASF1B	5.30749	0.339806
ENSG00000105048	TNNT1	3.9066	2.59626
ENSG00000105053	VRK3	4.36003	-0.10049
ENSG00000105058	FAM32A	3.41099	-0.000274665
ENSG00000105063	PPP6R1	4.25832	-0.283414
ENSG00000105072	C19orf44	3.66837	-0.305798
ENSG00000105085	MED26	4.04582	-0.0854065
ENSG00000105127	AKAP8	3.66159	-0.120339
ENSG00000105135	ILVBL	5.55011	0.0875687
ENSG00000105136	ZNF419	3.44214	0.462713
ENSG00000105137	SYDE1	4.35026	0.260495
ENSG00000105171	POP4	4.31748	-0.139993
ENSG00000105173	CCNE1	4.82347	-0.172333
ENSG00000105176	URI1	3.31009	0.0887001
ENSG00000105186	ANKRD27	4.02833	0.29783
ENSG00000105193	RPS16	2.9839	0.108499
ENSG00000105197	TIMM50	4.74776	-0.0262818
ENSG00000105202	FBL	4.59596	0.48383
ENSG00000105204	DYRK1B	4.32555	0.034697
ENSG00000105220	GPI	4.37637	0.875642
ENSG00000105221	AKT2	4.2932	-0.159557
ENSG00000105223	PLD3	4.73247	-0.0471998
ENSG00000105229	PIAS4	4.14371	0.029099
ENSG00000105245	NUMBL	4.68296	0.365327
ENSG00000105246	EBI3	5.49415	-0.697239
ENSG00000105248	YJU2	5.66702	0.30671
ENSG00000105254	TBCB	4.8636	0.259921
ENSG00000105258	POLR2I	2.31448	0.314676
ENSG00000105281	SLC1A5	4.56531	0.279678
ENSG00000105287	PRKD2	4.29782	0.279401
ENSG00000105290	APLP1	6.00635	0.396831
ENSG00000105298	CACTIN	5.51736	0.0090353
ENSG00000105321	CCDC9	4.31418	-0.00328867
ENSG00000105323	HNRNPUL1	3.89836	0.115086
ENSG00000105325	FZR1	5.43976	0.198731
ENSG00000105327	BBC3	4.05057	-0.206659
ENSG00000105329	TGFB1	4.85709	0.84939
ENSG00000105341	DMAC2	4.38996	-0.000389517
ENSG00000105355	PLIN3	6.16292	0.00697275
ENSG00000105364	MRPL4	4.66611	-0.056637
ENSG00000105372	RPS19	2.77807	0.0158174
ENSG00000105373	NOP53	2.68081	0.0515379
ENSG00000105379	ETFB	5.47579	0.0983
ENSG00000105393	BABAM1	3.57509	-0.00761502
ENSG00000105397	TYK2	4.92136	0.0581676
ENSG00000105401	CDC37	5.55912	-0.00774671
ENSG00000105402	NAPA	4.59164	-0.270277
ENSG00000105404	RABAC1	3.79845	0.123237
ENSG00000105426	PTPRS	3.83823	0.15133
ENSG00000105427	CNFN	2.29309	-1.33391
ENSG00000105438	KDELR1	5.29328	-0.121552
ENSG00000105443	CYTH2	4.94726	0.0683613
ENSG00000105447	GRWD1	5.52883	-0.0659771
ENSG00000105472	CLEC11A	3.01438	-0.204478
ENSG00000105486	LIG1	3.98674	0.00421246
ENSG00000105514	RAB3D	5.08426	-0.582118
ENSG00000105516	DBP	5.48377	-0.131569
ENSG00000105518	TMEM205	4.79712	-0.37308
ENSG00000105519	CAPS	4.8455	-0.311406
ENSG00000105520	PLPPR2	3.92945	-0.0939668
ENSG00000105552	BCAT2	5.16487	0.114184
ENSG00000105556	MIER2	4.3974	0.349822
ENSG00000105559	PLEKHA4	3.78208	-0.341902
ENSG00000105568	PPP2R1A	5.04275	0.0731197
ENSG00000105583	WDR83OS	2.92928	0.0589576
ENSG00000105607	GCDH	5.75488	-0.15296
ENSG00000105612	DNASE2	6.3319	0.0784383
ENSG00000105617	LENG1	4.95262	0.238142
ENSG00000105618	PRPF31	5.49296	0.210658
ENSG00000105619	TFPT	5.39114	0.225761
ENSG00000105640	RPL18A	2.86366	0.0942954
ENSG00000105643	ARRDC2	4.11115	0.346811
ENSG00000105647	PIK3R2	4.02957	-0.700834
ENSG00000105649	RAB3A	4.23182	0.859528
ENSG00000105655	ISYNA1	4.65492	-0.358628
ENSG00000105656	ELL	3.49069	0.276239
ENSG00000105662	CRTC1	4.36213	0.0041545
ENSG00000105669	COPE	5.1553	-0.0255244
ENSG00000105671	DDX49	3.76281	-0.0330647
ENSG00000105672	ETV2	3.49292	-0.246121
ENSG00000105676	ARMC6	4.74471	-0.0746548
ENSG00000105677	TMEM147	3.75155	-0.243342
ENSG00000105698	USF2	3.37033	-0.257862
ENSG00000105699	LSR	5.37184	0.177224
ENSG00000105700	KXD1	2.42448	0.0314264
ENSG00000105701	FKBP8	4.58563	0.239443
ENSG00000105705	SUGP1	3.75281	0.00200656
ENSG00000105717	PBX4	3.18735	0.66513
ENSG00000105722	ERF	4.29384	0.0899077
ENSG00000105723	GSK3A	4.85868	-0.0817754
ENSG00000105726	ATP13A1	3.63953	-0.350686
ENSG00000105732	ZNF574	3.27894	-0.0683003
ENSG00000105738	SIPA1L3	4.49619	-0.0479549
ENSG00000105750	ZNF85	3.43846	0.511076
ENSG00000105755	ETHE1	3.98904	-0.615436
ENSG00000105767	CADM4	4.97677	-0.716725
ENSG00000105771	SMG9	4.44756	-0.245462
ENSG00000105778	AVL9	4.33909	-0.000318216
ENSG00000105793	GTPBP10	3.95619	-0.0313477
ENSG00000105810	CDK6	4.85701	0.126147
ENSG00000105819	PMPCB	3.79214	0.0499719
ENSG00000105821	DNAJC2	4.07389	0.124384
ENSG00000105825	TFPI2	5.22724	-0.513911
ENSG00000105829	BET1	3.96662	0.0778835
ENSG00000105835	NAMPT	3.70592	0.194332
ENSG00000105849	TWISTNB	4.85058	-0.188584
ENSG00000105854	PON2	4.84947	-0.140207
ENSG00000105855	ITGB8	4.61945	0.346094
ENSG00000105856	HBP1	4.1609	-0.158763
ENSG00000105865	DUS4L	3.89891	0.095583
ENSG00000105875	WDR91	4.40406	-0.159
ENSG00000105877	DNAH11	5.01968	1.37739
ENSG00000105879	CBLL1	2.79236	-0.00503251
ENSG00000105887	MTPN	5.11596	0.127767
ENSG00000105889	STEAP1B	2.30862	0.090768
ENSG00000105926	MPP6	3.9288	-0.104975
ENSG00000105928	GSDME	5.73851	-0.12557
ENSG00000105939	ZC3HAV1	3.6976	-0.0970819
ENSG00000105948	TTC26	4.67038	0.386142
ENSG00000105953	OGDH	4.41622	-0.161673
ENSG00000105968	H2AZ2	3.2335	0.319179
ENSG00000105971	CAV2	3.15143	-0.0612403
ENSG00000105974	CAV1	5.01105	0.485009
ENSG00000105976	MET	4.57919	0.144893
ENSG00000105982	RNF32	2.53455	0.238983
ENSG00000105983	LMBR1	3.88274	-0.447746
ENSG00000105991	HOXA1	3.56857	-0.931894
ENSG00000105993	DNAJB6	5.374	-0.344223
ENSG00000105997	HOXA3	3.64564	-0.337721
ENSG00000106003	LFNG	5.03122	-0.242111
ENSG00000106004	HOXA5	3.76468	-0.454099
ENSG00000106009	BRAT1	4.17333	-0.0855266
ENSG00000106012	IQCE	3.81359	-0.399051
ENSG00000106013	ANKRD7	2.49109	-0.324596
ENSG00000106025	TSPAN12	3.38141	-0.430288
ENSG00000106028	SSBP1	4.93619	0.177567
ENSG00000106034	CPED1	2.99897	0.407162
ENSG00000106049	HIBADH	5.51897	-0.13045
ENSG00000106052	TAX1BP1	4.32254	-0.3275
ENSG00000106070	GRB10	4.75531	-0.346389
ENSG00000106077	ABHD11	5.19252	-0.419838
ENSG00000106078	COBL	2.94699	0.245305
ENSG00000106080	FKBP14	5.86919	-0.399628
ENSG00000106086	PLEKHA8	3.98482	0.340779
ENSG00000106089	STX1A	3.48377	-0.652576
ENSG00000106100	NOD1	3.20575	0.0521416
ENSG00000106105	GARS1	3.76777	0.207161
ENSG00000106125	MINDY4	3.65209	-0.220964
ENSG00000106144	CASP2	4.48362	-0.0553639
ENSG00000106153	CHCHD2	3.97418	0.197749
ENSG00000106211	HSPB1	5.69555	0.0543123
ENSG00000106244	PDAP1	3.83357	0.149561
ENSG00000106245	BUD31	4.25045	0.0565139
ENSG00000106246	PTCD1	4.53798	-0.367391
ENSG00000106258	CYP3A5	3.89233	-0.194806
ENSG00000106261	ZKSCAN1	3.90401	0.0395681
ENSG00000106263	EIF3B	5.52601	0.0466279
ENSG00000106266	SNX8	4.46426	-0.47834
ENSG00000106268	NUDT1	3.68559	0.495447
ENSG00000106290	TAF6	4.67906	-0.0184736
ENSG00000106299	WASL	4.54144	-0.279522
ENSG00000106305	AIMP2	5.45705	-0.0818945
ENSG00000106330	MOSPD3	3.0038	0.398363
ENSG00000106333	PCOLCE	3.78999	0.289524
ENSG00000106344	RBM28	3.80771	-0.151655
ENSG00000106346	USP42	3.8307	-0.174835
ENSG00000106348	IMPDH1	3.75502	0.615044
ENSG00000106351	AGFG2	5.16584	-0.179129
ENSG00000106366	SERPINE1	4.91897	0.616408
ENSG00000106367	AP1S1	4.52399	-0.31496
ENSG00000106392	C1GALT1	4.57239	0.29824
ENSG00000106397	PLOD3	4.80974	0.027437
ENSG00000106399	RPA3	3.33001	0.366532
ENSG00000106400	ZNHIT1	3.5939	-0.0684299
ENSG00000106443	PHF14	4.3437	0.158092
ENSG00000106459	NRF1	4.75331	0.46941
ENSG00000106460	TMEM106B	5.47547	-0.126628
ENSG00000106462	EZH2	3.73112	0.160283
ENSG00000106477	CEP41	4.70466	0.0142979
ENSG00000106479	ZNF862	3.96935	-0.138524
ENSG00000106483	SFRP4	4.92144	-0.574955
ENSG00000106524	ANKMY2	3.97632	0.105859
ENSG00000106526	ACTR3C	4.12641	0.263177
ENSG00000106537	TSPAN13	5.12165	-0.576168
ENSG00000106546	AHR	4.24873	0.11251
ENSG00000106554	CHCHD3	4.83224	-0.0788663
ENSG00000106588	PSMA2	5.2303	0.150952
ENSG00000106591	MRPL32	4.58176	-0.145986
ENSG00000106603	COA1	2.75356	0.0165941
ENSG00000106605	BLVRA	5.52412	0.292033
ENSG00000106608	URGCP	3.32997	0.0935162
ENSG00000106609	TMEM248	3.94185	0.115369
ENSG00000106615	RHEB	3.83699	0.00387835
ENSG00000106617	PRKAG2	3.92977	0.552283
ENSG00000106628	POLD2	3.56879	0.1918
[truncated: 7,494 more rows]

## Sheet: Extended Data Fig. 6b 786-O
gene_id	gene_name	MRL	mRNA_log2fc
ENSG00000000003	TSPAN6	5.60964	-0.0444789
ENSG00000000419	DPM1	5.18458	0.0810749
ENSG00000000460	C1orf112	4.21932	0.166308
ENSG00000001036	FUCA2	5.68259	-0.0232649
ENSG00000001460	STPG1	3.70608	0.0888525
ENSG00000001461	NIPAL3	3.73025	-0.0507786
ENSG00000001497	LAS1L	6.24491	0.0347155
ENSG00000001629	ANKIB1	4.05139	-0.0161741
ENSG00000001630	CYP51A1	6.50278	0.0209066
ENSG00000001631	KRIT1	4.9985	0.0762834
ENSG00000002330	BAD	3.15751	0.08781
ENSG00000002549	LAP3	6.45714	-0.473867
ENSG00000002822	MAD1L1	4.78767	0.148088
ENSG00000002834	LASP1	6.29404	-0.0576369
ENSG00000002919	SNX11	4.36781	-0.298057
ENSG00000003056	M6PR	5.56711	0.0387268
ENSG00000003393	ALS2	4.40452	0.172831
ENSG00000003400	CASP10	6.118	0.197018
ENSG00000003402	CFLAR	4.92142	-0.150747
ENSG00000003436	TFPI	5.70805	-0.138161
ENSG00000003509	NDUFAF7	5.47533	0.0351745
ENSG00000003756	RBM5	4.41814	0.0278485
ENSG00000004059	ARF5	3.91886	0.231049
ENSG00000004142	POLDIP2	4.30187	0.0243155
ENSG00000004455	AK2	5.24994	0.0246318
ENSG00000004478	FKBP4	6.6521	0.123906
ENSG00000004487	KDM1A	6.01395	-0.062738
ENSG00000004534	RBM6	4.73489	0.0867388
ENSG00000004660	CAMKK1	5.72321	0.907771
ENSG00000004700	RECQL	5.57802	0.356673
ENSG00000004779	NDUFAB1	4.46376	0.00660882
ENSG00000004864	SLC25A13	4.7877	0.00900338
ENSG00000004866	ST7	3.92011	-0.099987
ENSG00000004897	CDC27	4.45806	-0.283195
ENSG00000004961	HCCS	6.18727	-0.109973
ENSG00000004975	DVL2	5.9802	0.190013
ENSG00000005020	SKAP2	6.42728	-0.302112
ENSG00000005022	SLC25A5	6.48076	-0.00806399
ENSG00000005059	MCUB	3.42743	0.165542
ENSG00000005075	POLR2J	2.43344	0.142067
ENSG00000005156	LIG3	5.39934	0.141626
ENSG00000005175	RPAP3	5.2569	-0.0749757
ENSG00000005189	REXO5	4.75677	0.208158
ENSG00000005194	CIAPIN1	6.5473	0.00623106
ENSG00000005243	COPZ2	3.06016	0.333221
ENSG00000005302	MSL3	4.23295	0.24265
ENSG00000005436	GCFC2	4.15759	0.0196266
ENSG00000005448	WDR54	5.63318	0.0686063
ENSG00000005469	CROT	4.18213	-0.275136
ENSG00000005483	KMT2E	4.35695	0.0150345
ENSG00000005486	RHBDD2	4.47565	-0.119565
ENSG00000005700	IBTK	4.56015	0.0921246
ENSG00000005801	ZNF195	3.87311	-0.341205
ENSG00000005812	FBXL3	4.80618	0.200184
ENSG00000005882	PDK2	4.6294	-0.166908
ENSG00000005884	ITGA3	6.01689	-0.289901
ENSG00000005889	ZFX	5.09076	0.170765
ENSG00000005893	LAMP2	6.81786	-0.168985
ENSG00000006007	GDE1	3.15754	-0.310263
ENSG00000006015	REX1BD	4.1961	-0.15863
ENSG00000006118	TMEM132A	5.80801	-0.439959
ENSG00000006125	AP2B1	4.66961	-0.0956529
ENSG00000006194	ZNF263	4.46696	0.188103
ENSG00000006282	SPATA20	3.54858	-0.132975
ENSG00000006327	TNFRSF12A	3.39269	0.065984
ENSG00000006451	RALA	5.07337	0.0525819
ENSG00000006453	BAIAP2L1	5.04898	0.0808237
ENSG00000006534	ALDH3B1	6.3039	-0.00440057
ENSG00000006576	PHTF2	4.77464	0.106928
ENSG00000006607	FARP2	4.07073	0.0712462
ENSG00000006625	GGCT	3.68224	0.159784
ENSG00000006634	DBF4	4.00421	-0.0521045
ENSG00000006652	IFRD1	4.64338	0.275354
ENSG00000006695	COX10	4.32125	0.0312001
ENSG00000006704	GTF2IRD1	5.71491	0.112647
ENSG00000006712	PAF1	6.46211	-0.203666
ENSG00000006744	ELAC2	5.51418	0.0832036
ENSG00000006757	PNPLA4	3.0534	0.102372
ENSG00000006831	ADIPOR2	4.93402	0.10601
ENSG00000006837	CDKL3	3.32702	0.11024
ENSG00000007047	MARK4	4.02796	0.151176
ENSG00000007080	CCDC124	4.31389	0.0939029
ENSG00000007202	KIAA0100	4.46862	0.107134
ENSG00000007255	TRAPPC6A	4.23051	-0.537264
ENSG00000007341	ST7L	4.2067	-0.199226
ENSG00000007376	RPUSD1	3.86534	-0.125952
ENSG00000007384	RHBDF1	6.2826	-0.102233
ENSG00000007392	LUC7L	5.64251	-0.0450834
ENSG00000007520	TSR3	3.46223	0.0140389
ENSG00000007541	PIGQ	4.8294	-0.109642
ENSG00000007923	DNAJC11	5.73315	-0.0074947
ENSG00000008018	PSMB1	5.99432	0.101047
ENSG00000008128	CDK11A	3.95227	-0.135498
ENSG00000008130	NADK	3.4151	0.0281179
ENSG00000008256	CYTH3	4.32657	-0.0272282
ENSG00000008282	SYPL1	5.75709	-0.072801
ENSG00000008283	CYB561	4.47382	0.0101662
ENSG00000008294	SPAG9	5.59895	-0.294608
ENSG00000008324	SS18L2	2.44812	-0.00428589
ENSG00000008382	MPND	3.94658	-0.0567429
ENSG00000008394	MGST1	4.53127	-0.4282
ENSG00000008441	NFIX	2.74537	-1.30562
ENSG00000008513	ST3GAL1	4.11273	-0.534358
ENSG00000008517	IL32	5.4008	-0.319383
ENSG00000008838	MED24	5.47138	0.270503
ENSG00000008952	SEC62	5.98528	-0.210928
ENSG00000008988	RPS20	2.51037	0.147025
ENSG00000009307	CSDE1	4.37059	0.164063
ENSG00000009335	UBE3C	5.34489	0.0719869
ENSG00000009413	REV3L	3.50345	-0.212984
ENSG00000009780	FAM76A	4.80524	-0.0918527
ENSG00000009830	POMT2	4.38522	-0.33847
ENSG00000009844	VTA1	6.20167	-0.0699445
ENSG00000009954	BAZ1B	4.98271	0.0306543
ENSG00000010072	SPRTN	5.43041	-0.0508816
ENSG00000010165	EEF1AKNMT	6.25798	-0.110138
ENSG00000010219	DYRK4	3.61521	-0.0581211
ENSG00000010244	ZNF207	6.56124	-0.0812902
ENSG00000010256	UQCRC1	6.52555	-0.0595238
ENSG00000010270	STARD3NL	3.04471	-0.125017
ENSG00000010292	NCAPD2	5.39744	0.32898
ENSG00000010318	PHF7	4.0209	-0.0144405
ENSG00000010404	IDS	3.25155	0.486112
ENSG00000010539	ZNF200	5.23434	-0.00737761
ENSG00000010626	LRRC23	3.06084	-0.00684779
ENSG00000010704	HFE	6.07258	-0.182598
ENSG00000010803	SCMH1	3.10124	0.118033
ENSG00000011007	ELOA	3.74966	-0.0181254
ENSG00000011009	LYPLA2	5.24399	0.0483822
ENSG00000011114	BTBD7	3.90674	0.0355801
ENSG00000011132	APBA3	5.55933	-0.0272134
ENSG00000011143	MKS1	6.02583	0.181523
ENSG00000011243	AKAP8L	5.2084	-0.137829
ENSG00000011260	UTP18	5.91645	-0.15202
ENSG00000011295	TTC19	4.80682	0.00202739
ENSG00000011304	PTBP1	5.17676	0.115184
ENSG00000011405	PIK3C2A	4.59099	0.11271
ENSG00000011422	PLAUR	6.10413	-0.444366
ENSG00000011426	ANLN	4.23381	0.0712439
ENSG00000011478	QPCTL	4.4244	-0.0294608
ENSG00000011485	PPP5C	6.14352	-0.12932
ENSG00000011523	CEP68	4.33375	0.257908
ENSG00000011566	MAP4K3	5.10509	-0.156051
ENSG00000011638	TMEM159	3.91682	-0.570548
ENSG00000012048	BRCA1	4.50837	0.242266
ENSG00000012061	ERCC1	5.05425	0.124885
ENSG00000012174	MBTPS2	5.78643	0.0316897
ENSG00000012232	EXTL3	4.1608	0.131299
ENSG00000012660	ELOVL5	5.68373	-0.231335
ENSG00000012963	UBR7	6.01259	0.14138
ENSG00000013275	PSMC4	6.70169	-0.0768365
ENSG00000013288	MAN2B2	4.11073	-0.15354
ENSG00000013306	SLC25A39	2.84633	-0.0723848
ENSG00000013364	MVP	6.55974	-0.270188
ENSG00000013374	NUB1	5.71084	-0.171231
ENSG00000013375	PGM3	5.2354	-0.139383
ENSG00000013441	CLK1	3.41979	0.354417
ENSG00000013561	RNF14	4.32646	-0.142005
ENSG00000013563	DNASE1L1	4.54875	-0.242789
ENSG00000013573	DDX11	5.4417	0.201222
ENSG00000013583	HEBP1	5.7449	-0.114815
ENSG00000013619	MAMLD1	4.55535	0.207762
ENSG00000013810	TACC3	6.09089	0.0198339
ENSG00000014123	UFL1	5.20986	0.190152
ENSG00000014138	POLA2	6.0572	-0.168795
ENSG00000014164	ZC3H3	4.90887	-0.0411916
ENSG00000014216	CAPN1	6.45382	-0.251887
ENSG00000014641	MDH1	6.72457	-0.0848824
ENSG00000014824	SLC30A9	4.22371	0.017452
ENSG00000014919	COX15	6.66675	0.057081
ENSG00000015153	YAF2	4.208	0.145684
ENSG00000015171	ZMYND11	4.812	0.329901
ENSG00000015475	BID	4.16539	-0.373934
ENSG00000015479	MATR3	4.91201	0.0386233
ENSG00000015532	XYLT2	6.15999	-0.327356
ENSG00000016864	GLT8D1	5.00854	0.193453
ENSG00000017260	ATP2C1	5.46581	0.00747328
ENSG00000017797	RALBP1	4.7043	-0.222066
ENSG00000018189	RUFY3	5.44157	0.112539
ENSG00000018408	WWTR1	4.58443	0.106849
ENSG00000018510	AGPS	5.21966	-0.136614
ENSG00000018610	CXorf56	5.3876	0.122741
ENSG00000018699	TTC27	5.21778	-0.104042
ENSG00000019549	SNAI2	4.62349	-0.152464
ENSG00000019582	CD74	5.70554	-1.40491
ENSG00000020256	ZFP64	4.56806	0.195358
ENSG00000020426	MNAT1	6.1412	0.00349845
ENSG00000020577	SAMD4A	4.30111	0.29303
ENSG00000020922	MRE11	5.90439	0.0234522
ENSG00000021355	SERPINB1	5.61366	0.0606178
ENSG00000021574	SPAST	4.87932	0.0890943
ENSG00000022267	FHL1	5.89353	0.628047
ENSG00000022277	RTF2	5.40422	0.0556936
ENSG00000022840	RNF10	3.37762	0.209089
ENSG00000023041	ZDHHC6	3.5785	-0.0197412
ENSG00000023191	RNH1	6.4816	-0.0972714
ENSG00000023228	NDUFS1	4.69486	0.0630018
ENSG00000023287	RB1CC1	4.7191	0.401163
ENSG00000023318	ERP44	5.97777	-0.1177
ENSG00000023330	ALAS1	5.39691	-0.0641233
ENSG00000023445	BIRC3	3.34858	-0.53034
ENSG00000023516	AKAP11	4.21739	-0.0123846
ENSG00000023572	GLRX2	3.60451	0.165763
ENSG00000023697	DERA	4.32086	0.398219
ENSG00000023734	STRAP	5.42997	0.24317
ENSG00000023902	PLEKHO1	3.14155	0.0843506
ENSG00000023909	GCLM	5.87624	-0.0316704
ENSG00000024422	EHD2	6.36771	0.0721033
ENSG00000024526	DEPDC1	4.697	0.0595397
ENSG00000024862	CCDC28A	4.19917	-0.0407502
ENSG00000025156	HSF2	5.42727	-0.00654425
ENSG00000025293	PHF20	3.45036	0.262751
ENSG00000025434	NR1H3	4.64659	-0.157908
ENSG00000025708	TYMP	5.14044	0.323921
ENSG00000025770	NCAPH2	5.45051	0.0670173
ENSG00000025772	TOMM34	5.28156	0.25543
ENSG00000025796	SEC63	4.80265	0.0336523
ENSG00000025800	KPNA6	6.02599	-0.0686382
ENSG00000026025	VIM	6.15193	0.282466
ENSG00000026508	CD44	6.59099	-0.336131
ENSG00000026652	AGPAT4	4.70905	-0.0774155
ENSG00000027001	MIPEP	4.9183	-0.014759
ENSG00000027075	PRKCH	4.687	-0.242489
ENSG00000027697	IFNGR1	5.81089	-0.119235
ENSG00000027847	B4GALT7	3.62651	-0.172446
ENSG00000028116	VRK2	5.33812	0.0332542
ENSG00000028203	VEZT	4.33799	-0.251157
ENSG00000028528	SNX1	6.2826	0.110728
ENSG00000028839	TBPL1	3.69111	0.182605
ENSG00000029153	ARNTL2	3.0381	0.24799
ENSG00000029363	BCLAF1	4.9995	-0.0319132
ENSG00000029364	SLC39A9	4.38061	-0.141174
ENSG00000029639	TFB1M	6.36152	0.132126
ENSG00000029725	RABEP1	4.09407	0.301035
ENSG00000029993	HMGB3	5.56843	0.122572
ENSG00000030066	NUP160	5.06463	0.0159376
ENSG00000030110	BAK1	3.849	0.203148
ENSG00000030582	GRN	6.7022	-0.152146
ENSG00000031003	FAM13B	4.447	0.0414335
ENSG00000031691	CENPQ	5.53174	-0.0240219
ENSG00000031698	SARS1	5.86583	0.332545
ENSG00000031823	RANBP3	5.74908	-0.137879
ENSG00000032389	EIPR1	4.66223	-0.0917559
ENSG00000032742	IFT88	5.56711	0.232386
ENSG00000033011	ALG1	6.13465	-0.0531142
ENSG00000033100	CHPF2	6.11964	0.0538908
ENSG00000033178	UBA6	5.51902	0.285489
ENSG00000033800	PIAS1	4.02373	-0.175421
ENSG00000033867	SLC4A7	4.65991	-0.0849212
ENSG00000034152	MAP2K3	4.58422	-0.00433929
ENSG00000034510	TMSB10	2.2471	0.133077
ENSG00000034677	RNF19A	4.79302	0.0534884
ENSG00000034693	PEX3	6.27178	-0.103527
ENSG00000034713	GABARAPL2	3.92712	0.018829
ENSG00000035115	SH3YL1	3.37573	0.245522
ENSG00000035141	FAM136A	3.05806	0.0171875
ENSG00000035403	VCL	5.73881	0.0632449
ENSG00000035499	DEPDC1B	4.25902	0.111841
ENSG00000035681	NSMAF	4.2749	0.220148
ENSG00000035687	ADSS2	6.04694	0.071931
ENSG00000035928	RFC1	4.8247	0.0661242
ENSG00000036054	TBC1D23	5.36155	-0.0241334
ENSG00000036257	CUL3	5.77448	-0.0856214
ENSG00000036549	AC118549.1	4.44577	0.250788
ENSG00000037042	TUBG2	4.05841	0.0240817
ENSG00000037241	RPL26L1	4.19886	0.084934
ENSG00000037474	NSUN2	6.25784	-0.0356098
ENSG00000037637	FBXO42	5.18609	-0.0320031
ENSG00000037749	MFAP3	6.33482	0.00697339
ENSG00000037897	METTL1	5.55236	0.0478621
ENSG00000038002	AGA	6.48261	-0.136141
ENSG00000038210	PI4K2B	4.33785	0.0114195
ENSG00000038274	MAT2B	5.22209	0.0696528
ENSG00000038427	VCAN	4.21074	0.038231
ENSG00000038532	CLEC16A	5.24362	-0.243124
ENSG00000039523	RIPOR1	4.83735	0.359315
ENSG00000039560	RAI14	5.05555	-0.544244
ENSG00000039650	PNKP	6.26286	0.10582
ENSG00000040275	SPDL1	4.18605	-0.00353409
ENSG00000040341	STAU2	5.1732	-0.0722667
ENSG00000040487	SLC66A1	5.46673	0.109985
ENSG00000040531	CTNS	5.69972	-0.0709005
ENSG00000040633	PHF23	5.34192	0.00930265
ENSG00000040933	INPP4A	5.53502	-0.287316
ENSG00000041357	PSMA4	6.25787	-0.0227252
ENSG00000041802	LSG1	6.42566	-0.208248
ENSG00000041880	PARP3	4.11325	0.0216533
ENSG00000041988	THAP3	4.12358	-0.0162247
ENSG00000042088	TDP1	5.28617	0.230956
ENSG00000042286	AIFM2	6.32627	-0.0895296
ENSG00000042445	RETSAT	6.33615	-0.0755903
ENSG00000042493	CAPG	6.3128	-0.0128364
ENSG00000042753	AP2S1	3.53409	0.0958722
ENSG00000043093	DCUN1D1	5.20923	0.0434662
ENSG00000043143	JADE2	4.91486	-0.292742
ENSG00000043514	TRIT1	4.08544	0.267712
ENSG00000044115	CTNNA1	5.80408	-0.079707
ENSG00000044459	CNTLN	5.18802	-0.0569824
ENSG00000044574	HSPA5	6.61983	-0.0845242
ENSG00000046604	DSG2	5.55317	-0.0834157
ENSG00000046647	GEMIN8	6.21029	0.156817
ENSG00000046889	PREX2	5.39923	1.43345
ENSG00000047056	WDR37	4.0597	0.158567
ENSG00000047188	YTHDC2	4.86818	-0.230621
ENSG00000047249	ATP6V1H	6.43819	-0.102493
ENSG00000047315	POLR2B	5.40479	0.0169876
ENSG00000047410	TPR	4.71338	-0.255807
ENSG00000047578	KIAA0556	4.27824	-0.178249
ENSG00000047579	DTNBP1	5.80089	-0.175742
ENSG00000047621	C12orf4	4.92299	0.000187888
ENSG00000047634	SCML1	4.18349	0.431415
ENSG00000047849	MAP4	5.817	0.0881662
ENSG00000047932	GOPC	6.05737	0.0153826
ENSG00000048028	USP28	4.80588	-0.00983988
ENSG00000048052	HDAC9	4.43447	-0.543404
ENSG00000048140	TSPAN17	2.58192	0.17941
ENSG00000048392	RRM2B	5.57354	0.165972
ENSG00000048405	ZNF800	5.12173	-0.0457091
ENSG00000048471	SNX29	4.59282	-0.151117
ENSG00000048544	MRPS10	3.72213	-0.117868
ENSG00000048649	RSF1	3.61406	-0.357765
ENSG00000048991	R3HDM1	3.84842	0.0787406
ENSG00000049130	KITLG	4.9381	-0.930636
ENSG00000049167	ERCC8	3.14686	0.136618
ENSG00000049245	VAMP3	3.54181	0.0534003
ENSG00000049246	PER3	4.85911	0.259024
ENSG00000049249	TNFRSF9	6.05128	-0.276922
ENSG00000049449	RCN1	6.46965	-0.259683
ENSG00000049541	RFC2	5.378	-0.0622124
ENSG00000049656	CLPTM1L	4.17696	-0.128418
ENSG00000049759	NEDD4L	4.66111	-0.156773
ENSG00000049769	PPP1R3F	4.41326	-0.0896805
ENSG00000049860	HEXB	6.63625	-0.205678
ENSG00000050130	JKAMP	4.97337	-0.028022
ENSG00000050165	DKK3	5.00773	0.00447379
ENSG00000050327	ARHGEF5	4.99049	-0.0211447
ENSG00000050344	NFE2L3	6.6046	-0.410624
ENSG00000050393	MCUR1	3.3157	0.140721
ENSG00000050405	LIMA1	4.67542	-0.868493
ENSG00000050426	LETMD1	3.99445	0.107717
ENSG00000050748	MAPK9	3.42443	0.0735649
ENSG00000050820	BCAR1	5.79401	-0.134831
ENSG00000051108	HERPUD1	5.89223	0.0521308
ENSG00000051128	HOMER3	4.42632	-0.0176202
ENSG00000051180	RAD51	6.30686	0.235827
ENSG00000051341	POLQ	3.80743	0.144471
ENSG00000051382	PIK3CB	4.61448	0.242198
ENSG00000051523	CYBA	5.07144	-0.565258
ENSG00000051596	THOC3	5.87314	-0.0868314
ENSG00000051620	HEBP2	3.48408	0.230051
ENSG00000052126	PLEKHA5	3.43959	-0.0634053
ENSG00000052723	SIKE1	3.25693	-0.144408
ENSG00000052802	MSMO1	5.49282	0.0678341
ENSG00000052841	TTC17	4.89616	0.0205277
ENSG00000053254	FOXN3	4.0887	-0.463031
ENSG00000053371	AKR7A2	5.52238	0.0373978
ENSG00000053372	MRTO4	5.33597	0.0965815
ENSG00000053501	USE1	4.35304	-0.0240004
ENSG00000053747	LAMA3	5.30218	-0.240387
ENSG00000053770	AP5M1	4.90062	-0.240095
ENSG00000053900	ANAPC4	5.37133	0.0303075
ENSG00000054116	TRAPPC3	4.32993	-0.0318429
ENSG00000054118	THRAP3	5.21187	0.138414
ENSG00000054148	PHPT1	3.08841	0.244902
ENSG00000054267	ARID4B	4.62703	-0.0822673
ENSG00000054282	SDCCAG8	5.30839	0.201819
ENSG00000054392	HHAT	3.56899	-0.318088
ENSG00000054523	KIF1B	5.05529	0.213632
ENSG00000054611	TBC1D22A	5.68829	0.00886989
ENSG00000054967	RELT	5.23311	-0.00455183
ENSG00000055044	NOP58	5.4233	0.133696
ENSG00000055070	SZRD1	2.65764	-0.0604258
ENSG00000055118	KCNH2	3.24273	0.709329
ENSG00000055130	CUL1	4.75248	0.095458
ENSG00000055147	FAM114A2	5.85934	-0.202907
ENSG00000055163	CYFIP2	4.12488	-0.247626
ENSG00000055211	GINM1	4.96484	-0.0937217
ENSG00000055332	EIF2AK2	5.00126	-0.419322
ENSG00000055483	USP36	4.8647	-0.0311026
ENSG00000055950	MRPL43	4.19325	-0.124015
ENSG00000056050	HPF1	5.69881	-0.00839565
ENSG00000056097	ZFR	4.7874	0.142662
ENSG00000056558	TRAF1	6.13586	-0.439565
ENSG00000056586	RC3H2	2.88006	0.203354
ENSG00000056972	TRAF3IP2	4.58834	-0.46686
ENSG00000057019	DCBLD2	5.60265	-0.225353
ENSG00000057252	SOAT1	5.61907	-0.125327
ENSG00000057608	GDI2	6.22575	0.12188
ENSG00000057663	ATG5	3.41361	0.146984
ENSG00000057757	PITHD1	4.39827	0.132047
ENSG00000057935	MTA3	5.74078	0.023539
ENSG00000058056	USP13	5.49209	0.0927206
ENSG00000058063	ATP11B	4.43768	0.15373
ENSG00000058091	CDK14	4.40749	0.162271
ENSG00000058262	SEC61A1	6.01499	-0.0926684
ENSG00000058272	PPP1R12A	4.54327	0.116944
ENSG00000058453	CROCC	5.71108	0.269278
ENSG00000058600	POLR3E	5.39581	-0.0441549
ENSG00000058668	ATP2B4	5.32617	-0.190246
ENSG00000058673	ZC3H11A	5.34189	0.148917
ENSG00000058799	YIPF1	4.50448	0.247974
ENSG00000058804	NDC1	4.9561	-0.006278
ENSG00000058866	DGKG	4.05379	0.0185846
ENSG00000059122	FLYWCH1	6.00449	-0.0220731
ENSG00000059145	UNKL	4.90884	0.308638
ENSG00000059377	TBXAS1	3.65208	0.136947
ENSG00000059378	PARP12	5.90289	-0.0384524
ENSG00000059573	ALDH18A1	5.11731	-0.197719
ENSG00000059691	GATB	5.80477	-0.0957687
ENSG00000059769	DNAJC25	4.06132	0.0157449
ENSG00000060138	YBX3	5.02898	0.0948019
ENSG00000060140	STYK1	4.1671	0.0494262
ENSG00000060237	WNK1	5.81728	0.0870424
ENSG00000060339	CCAR1	4.86072	0.0851072
ENSG00000060491	OGFR	5.69821	-0.182636
ENSG00000060642	PIGV	4.70036	0.310793
ENSG00000060688	SNRNP40	6.13302	0.105837
ENSG00000060749	QSER1	3.66476	-0.0583997
ENSG00000060762	MPC1	3.27941	-0.0176754
ENSG00000060971	ACAA1	6.52467	-0.336371
ENSG00000060982	BCAT1	6.01726	0.142569
ENSG00000061273	HDAC7	5.01122	0.228347
ENSG00000061656	SPAG4	4.02187	0.625785
ENSG00000061676	NCKAP1	5.46011	0.163814
ENSG00000061794	MRPS35	5.77489	0.0295664
ENSG00000061918	GUCY1B1	5.91257	-0.397991
ENSG00000061936	SFSWAP	5.21908	0.0688991
ENSG00000062194	GPBP1	5.43262	0.0155948
ENSG00000062282	DGAT2	5.11427	-0.730401
ENSG00000062485	CS	5.52536	0.183654
ENSG00000062582	MRPS24	3.23264	-0.102782
ENSG00000062650	WAPL	5.31958	-0.0170599
ENSG00000062716	VMP1	5.61327	0.0600756
ENSG00000062725	APPBP2	5.49649	-0.192666
ENSG00000063046	EIF4B	5.05395	0.319212
ENSG00000063176	SPHK2	4.14251	0.0621395
ENSG00000063177	RPL18	4.74702	0.0117948
ENSG00000063241	ISOC2	4.013	-0.178912
ENSG00000063244	U2AF2	6.73911	0.114827
ENSG00000063245	EPN1	3.89874	0.0219853
ENSG00000063322	MED29	4.74286	-0.112069
ENSG00000063660	GPC1	6.3106	0.242777
ENSG00000063761	ADCK1	5.73639	-0.498809
ENSG00000063854	HAGH	4.60549	-0.0732039
ENSG00000063978	RNF4	5.10508	0.0192864
ENSG00000064012	CASP8	4.08062	-0.155004
ENSG00000064102	INTS13	4.59056	0.246889
ENSG00000064115	TM7SF3	4.14298	-0.122326
ENSG00000064199	SPA17	4.94933	0.0153077
ENSG00000064313	TAF2	4.39353	-0.0150724
ENSG00000064393	HIPK2	4.31224	-0.237733
ENSG00000064419	TNPO3	4.71801	0.0407554
ENSG00000064490	RFXANK	5.37504	-0.0560353
ENSG00000064545	TMEM161A	5.69646	-0.0939252
ENSG00000064601	CTSA	6.08861	0.0995172
ENSG00000064652	SNX24	3.06767	-0.163649
ENSG00000064666	CNN2	5.7804	-0.154894
ENSG00000064726	BTBD1	4.60788	-0.108744
ENSG00000064932	SBNO2	4.71458	-0.260231
ENSG00000064961	HMG20B	4.31668	0.22054
ENSG00000064995	TAF11	3.72632	-0.106401
ENSG00000065000	AP3D1	5.82126	-0.137272
ENSG00000065057	NTHL1	5.45252	-0.421238
ENSG00000065135	GNAI3	6.51369	0.258375
ENSG00000065150	IPO5	5.80636	0.0343584
ENSG00000065154	OAT	5.90288	0.0023379
ENSG00000065183	WDR3	4.89772	0.119536
ENSG00000065243	PKN2	4.91683	0.0171063
ENSG00000065268	WDR18	6.34409	-0.0639521
ENSG00000065308	TRAM2	5.36835	0.0915776
ENSG00000065328	MCM10	5.37522	0.360905
ENSG00000065427	KARS1	5.41415	-0.149823
ENSG00000065457	ADAT1	4.72709	-0.134173
ENSG00000065485	PDIA5	6.21728	-0.0187146
ENSG00000065491	TBC1D22B	3.95875	-0.16279
ENSG00000065518	NDUFB4	3.85922	0.0163458
ENSG00000065526	SPEN	4.38807	0.285614
ENSG00000065534	MYLK	4.3151	-0.312435
ENSG00000065548	ZC3H15	6.04198	-0.051613
ENSG00000065559	MAP2K4	4.13731	0.211147
ENSG00000065600	PACC1	5.79254	-0.0831005
ENSG00000065615	CYB5R4	3.86003	-0.204755
ENSG00000065665	SEC61A2	4.89415	0.194627
ENSG00000065802	ASB1	3.57141	0.0433516
ENSG00000065809	FAM107B	3.67219	0.398908
ENSG00000065833	ME1	5.63497	-0.0808508
ENSG00000065882	TBC1D1	3.41259	0.263398
ENSG00000065911	MTHFD2	5.27243	0.337278
ENSG00000065978	YBX1	4.63157	0.0353847
ENSG00000065989	PDE4A	3.2358	0.603422
ENSG00000066027	PPP2R5A	4.19977	0.00504728
ENSG00000066044	ELAVL1	6.1191	-0.0337294
ENSG00000066117	SMARCD1	4.80337	-0.048231
ENSG00000066136	NFYC	6.11324	-0.115479
ENSG00000066230	SLC9A3	3.64796	0.413196
ENSG00000066248	NGEF	6.68827	-0.105693
ENSG00000066279	ASPM	3.82591	0.167991
ENSG00000066322	ELOVL1	5.35223	-0.0286098
ENSG00000066379	ZNRD1	4.26021	0.0105356
ENSG00000066422	ZBTB11	4.07267	0.375148
ENSG00000066427	ATXN3	4.92397	0.358175
ENSG00000066455	GOLGA5	4.96661	0.130043
ENSG00000066557	LRRC40	4.65352	-0.054188
ENSG00000066583	ISOC1	4.55505	0.0224481
ENSG00000066651	TRMT11	6.11408	0.0140374
ENSG00000066654	THUMPD1	5.89497	-0.0849824
ENSG00000066697	MSANTD3	3.31443	-0.0375747
ENSG00000066777	ARFGEF1	4.41204	-0.112121
ENSG00000066855	MTFR1	4.2358	-0.0157186
ENSG00000066926	FECH	5.7605	0.0921439
ENSG00000067048	DDX3Y	5.64146	-0.528684
ENSG00000067064	IDI1	5.65642	0.228273
ENSG00000067066	SP100	5.94197	-0.446213
ENSG00000067113	PLPP1	5.19845	-0.256778
ENSG00000067167	TRAM1	4.99719	-0.109548
ENSG00000067182	TNFRSF1A	5.35565	-0.0733296
ENSG00000067208	EVI5	5.94888	-0.134213
ENSG00000067221	STOML1	5.14762	-0.264685
ENSG00000067225	PKM	6.56389	0.358966
ENSG00000067248	DHX29	4.58663	-0.053687
ENSG00000067533	RRP15	5.99067	-0.043988
ENSG00000067646	ZFY	5.03076	-0.0021162
ENSG00000067704	IARS2	6.05561	0.0417049
ENSG00000067798	NAV3	3.16256	-0.144547
ENSG00000067829	IDH3G	6.48029	-0.110383
ENSG00000067836	ROGDI	4.26284	0.16553
ENSG00000067900	ROCK1	5.38321	0.178808
ENSG00000067955	CBFB	4.64354	-0.190746
ENSG00000067992	PDK3	5.90322	0.127749
ENSG00000068001	HYAL2	4.52666	-0.414744
ENSG00000068028	RASSF1	5.29038	0.0670153
ENSG00000068120	COASY	4.63462	0.339421
ENSG00000068137	PLEKHH3	5.17849	0.103277
ENSG00000068305	MEF2A	4.91809	0.0290045
ENSG00000068308	OTUD5	6.01739	0.126977
ENSG00000068323	TFE3	3.83012	0.188208
ENSG00000068354	TBC1D25	4.04374	0.332
ENSG00000068366	ACSL4	5.7711	-0.111034
ENSG00000068394	GPKOW	6.59476	0.0517174
ENSG00000068400	GRIPAP1	6.48456	-0.118719
ENSG00000068438	FTSJ1	5.02295	0.251454
ENSG00000068489	PRR11	4.76792	-0.0809396
ENSG00000068697	LAPTM4A	5.9548	-0.251984
ENSG00000068724	TTC7A	4.72609	0.0208276
ENSG00000068745	IP6K2	4.77037	-0.0535194
ENSG00000068784	SRBD1	5.1579	-0.193661
ENSG00000068796	KIF2A	4.87082	0.0952572
ENSG00000068885	IFT80	4.32995	0.182146
ENSG00000068903	SIRT2	4.37742	-0.222489
ENSG00000068912	ERLEC1	4.02447	-0.400466
ENSG00000069011	PITX1	3.71774	-0.240608
ENSG00000069275	NUCKS1	5.57197	0.194504
ENSG00000069329	VPS35	4.65487	0.143855
ENSG00000069345	DNAJA2	5.8726	-0.103859
ENSG00000069399	BCL3	3.7414	-0.545315
ENSG00000069424	KCNAB2	4.0449	-0.0931372
ENSG00000069431	ABCC9	4.05799	-0.308582
ENSG00000069509	FUNDC1	3.73787	-0.394412
ENSG00000069849	ATP1B3	5.7559	0.028775
ENSG00000069869	NEDD4	4.35983	0.656895
ENSG00000069943	PIGB	5.01612	0.0532267
ENSG00000069956	MAPK6	4.17432	0.0640736
ENSG00000069966	GNB5	4.8066	-0.137956
ENSG00000069974	RAB27A	4.44985	-0.212796
ENSG00000069998	HDHD5	4.44017	0.0407268
ENSG00000070010	UFD1	6.04458	-0.0598211
ENSG00000070047	PHRF1	4.49866	-0.0917392
ENSG00000070081	NUCB2	5.93969	-0.288969
ENSG00000070087	PFN2	3.93645	0.192794
ENSG00000070159	PTPN3	5.0374	0.0285306
ENSG00000070214	SLC44A1	5.41398	0.257282
ENSG00000070366	SMG6	4.69492	0.15776
ENSG00000070367	EXOC5	4.78471	0.506652
ENSG00000070404	FSTL3	4.14907	-0.0391627
ENSG00000070413	DGCR2	5.16019	0.0698342
ENSG00000070423	RNF126	3.83841	-0.0692319
ENSG00000070501	POLB	3.09639	0.0819546
ENSG00000070540	WIPI1	3.98337	-0.0937848
ENSG00000070614	NDST1	3.94858	-0.137974
ENSG00000070669	ASNS	5.81408	0.884724
ENSG00000070718	AP3M2	5.11961	0.257638
ENSG00000070756	PABPC1	3.24597	0.24443
ENSG00000070761	CFAP20	5.86107	0.0688692
ENSG00000070785	EIF2B3	6.31517	-0.308645
ENSG00000070814	TCOF1	5.95207	-0.0410457
ENSG00000070831	CDC42	5.74503	0.202871
ENSG00000070882	OSBPL3	4.02656	-0.10383
ENSG00000070950	RAD18	4.96822	-0.024095
ENSG00000070961	ATP2B1	5.28861	-0.259751
ENSG00000071082	RPL31	4.00894	0.0798388
ENSG00000071205	ARHGAP10	5.44729	-0.0923472
ENSG00000071243	ING3	4.07848	0.125942
ENSG00000071282	LMCD1	4.72026	-0.361508
ENSG00000071462	BUD23	5.21457	-0.0347888
ENSG00000071539	TRIP13	5.80544	-0.0478476
ENSG00000071553	ATP6AP1	6.72472	0.0988656
ENSG00000071626	DAZAP1	5.99449	0.184032
ENSG00000071655	MBD3	4.7673	0.106896
ENSG00000071794	HLTF	5.00419	0.202289
ENSG00000071859	FAM50A	5.93773	-0.0240804
ENSG00000071889	FAM3A	4.24527	0.430981
ENSG00000072042	RDH11	5.89157	-0.145993
ENSG00000072110	ACTN1	5.38698	-0.149176
ENSG00000072135	PTPN18	3.5229	-0.0230428
ENSG00000072210	ALDH3A2	6.2503	-0.0673735
ENSG00000072274	TFRC	5.78754	0.305248
ENSG00000072364	AFF4	4.75681	-0.0722663
ENSG00000072401	UBE2D1	4.56065	0.022287
ENSG00000072415	MPP5	5.45419	-0.144367
ENSG00000072422	RHOBTB1	4.09035	0.408621
ENSG00000072501	SMC1A	5.06235	0.175872
ENSG00000072506	HSD17B10	5.73566	0.0760528
ENSG00000072518	MARK2	5.00957	-0.151281
ENSG00000072571	HMMR	4.54461	0.0300416
ENSG00000072609	CHFR	3.13412	0.054353
ENSG00000072682	P4HA2	6.62705	-0.00340843
ENSG00000072736	NFATC3	4.84282	-0.426575
ENSG00000072756	TRNT1	4.69277	0.112244
ENSG00000072786	STK10	4.518	0.139428
ENSG00000072803	FBXW11	4.38697	0.0148805
ENSG00000072818	ACAP1	2.1309	0.840338
ENSG00000072840	EVC	4.69309	-0.654952
ENSG00000072849	DERL2	4.24052	0.0733138
ENSG00000072864	NDE1	4.54252	0.373341
ENSG00000072958	AP1M1	6.2161	-0.0201924
ENSG00000073050	XRCC1	5.96933	-0.0598311
ENSG00000073060	SCARB1	6.12185	0.807961
ENSG00000073169	SELENOO	5.94988	-0.0326155
ENSG00000073331	ALPK1	3.82203	-0.0149255
ENSG00000073350	LLGL2	4.9787	-0.125733
ENSG00000073417	PDE8A	4.30834	0.126859
ENSG00000073536	NLE1	5.66255	-0.181266
ENSG00000073578	SDHA	6.19317	0.292876
ENSG00000073584	SMARCE1	5.67339	-0.0269776
ENSG00000073711	PPP2R3A	4.73692	-0.111413
ENSG00000073712	FERMT2	5.78868	0.115033
ENSG00000073792	IGF2BP2	5.17896	0.0345929
ENSG00000073803	MAP3K13	2.10589	0.143787
ENSG00000073921	PICALM	5.48856	-0.195688
ENSG00000074071	MRPS34	4.25641	-0.073574
ENSG00000074201	CLNS1A	6.07154	0.0982458
ENSG00000074266	EED	5.99885	-0.0538508
ENSG00000074319	TSG101	6.12902	0.0626189
ENSG00000074356	NCBP3	4.84706	0.409631
ENSG00000074410	CA12	6.4598	0.945212
ENSG00000074416	MGLL	4.94435	0.221093
ENSG00000074582	BCS1L	3.9676	0.146131
ENSG00000074590	NUAK1	5.19565	-0.0296597
ENSG00000074603	DPP8	4.18796	0.0734934
ENSG00000074695	LMAN1	6.16136	0.0450472
ENSG00000074696	HACD3	6.54068	-0.0288316
ENSG00000074800	ENO1	6.36721	0.0164869
ENSG00000074842	MYDGF	3.83697	-0.13643
ENSG00000075089	ACTR6	5.45742	0.432773
ENSG00000075131	TIPIN	5.81542	-0.0322936
ENSG00000075142	SRI	3.89812	0.0132879
ENSG00000075188	NUP37	6.42095	0.0733305
ENSG00000075218	GTSE1	4.45634	-0.0742843
ENSG00000075223	SEMA3C	4.88951	-0.451352
ENSG00000075234	TTC38	6.23826	-0.0371403
ENSG00000075239	ACAT1	6.46972	-0.00798764
ENSG00000075292	ZNF638	4.70207	0.209398
ENSG00000075303	SLC25A40	4.8773	0.30904
ENSG00000075336	TIMM21	4.43467	0.122631
ENSG00000075407	ZNF37A	4.23387	0.300047
ENSG00000075413	MARK3	5.60456	0.35646
ENSG00000075415	SLC25A3	6.37649	0.16829
ENSG00000075420	FNDC3B	3.27359	0.154535
ENSG00000075426	FOSL2	5.91054	-0.214525
ENSG00000075568	TMEM131	4.84594	0.301997
ENSG00000075618	FSCN1	6.92344	-0.139493
ENSG00000075624	ACTB	6.77412	-0.00956425
ENSG00000075643	MOCOS	3.70274	0.00816036
ENSG00000075711	DLG1	5.02418	-0.111708
ENSG00000075785	RAB7A	6.19901	-0.0582874
ENSG00000075790	BCAP29	4.90087	0.00983996
ENSG00000075856	SART3	5.50692	0.122277
ENSG00000075891	PAX2	4.82043	0.0729725
ENSG00000075914	EXOSC7	5.50606	-0.0959363
ENSG00000075975	MKRN2	5.15946	0.0239498
ENSG00000076003	MCM6	5.89591	0.373189
ENSG00000076043	REXO2	4.89505	-0.0667394
ENSG00000076053	RBM7	4.03322	-0.00611389
ENSG00000076067	RBMS2	2.92361	0.214484
ENSG00000076108	BAZ2A	4.76188	0.00603552
ENSG00000076242	MLH1	4.04393	0.0235161
ENSG00000076248	UNG	6.41394	0.257373
ENSG00000076382	SPAG5	5.26138	-0.0330132
ENSG00000076513	ANKRD13A	5.27696	0.094463
ENSG00000076554	TPD52	4.12889	-0.0760233
ENSG00000076604	TRAF4	3.32741	-0.140964
ENSG00000076662	ICAM3	2.83493	-0.305822
ENSG00000076685	NT5C2	3.97187	-0.123932
ENSG00000076706	MCAM	7.00376	-0.982375
ENSG00000076928	ARHGEF1	6.44146	-0.125707
ENSG00000076944	STXBP2	6.1425	-0.0200202
ENSG00000076984	MAP2K7	5.23043	0.161974
ENSG00000077044	DGKD	3.88593	0.188354
ENSG00000077147	TM9SF3	6.08688	0.045942
ENSG00000077150	NFKB2	6.22441	-0.15926
ENSG00000077232	DNAJC10	5.12523	-0.210016
ENSG00000077235	GTF3C1	4.34276	-0.0285913
ENSG00000077238	IL4R	4.72099	-0.0630636
ENSG00000077254	USP33	4.97465	0.0299252
ENSG00000077264	PAK3	4.70477	0.605435
ENSG00000077312	SNRPA	6.56653	0.14004
ENSG00000077348	EXOSC5	4.67949	0.171394
ENSG00000077380	DYNC1I2	5.49758	-0.0148274
ENSG00000077420	APBB1IP	5.53078	-0.0874899
ENSG00000077454	LRCH4	5.72231	-0.0994437
ENSG00000077458	FAM76B	4.49767	0.124995
ENSG00000077463	SIRT6	5.32871	-0.115453
ENSG00000077514	POLD3	5.17738	-0.0650518
ENSG00000077549	CAPZB	5.85449	0.0335612
ENSG00000077684	JADE1	4.70236	0.278851
ENSG00000077713	SLC25A43	3.19269	0.0554384
ENSG00000077721	UBE2A	4.96718	0.0536159
ENSG00000077782	FGFR1	5.71655	-0.0273139
ENSG00000078043	PIAS2	3.82231	0.212499
ENSG00000078061	ARAF	3.62754	-0.0863815
ENSG00000078140	UBE2K	4.70757	-0.0113933
ENSG00000078237	TIGAR	5.5999	-0.212576
ENSG00000078246	TULP3	4.58136	0.231413
ENSG00000078269	SYNJ2	3.20485	-0.219639
ENSG00000078304	PPP2R5C	5.2761	-0.114394
ENSG00000078369	GNB1	4.8583	-0.0503544
ENSG00000078399	HOXA9	3.54384	-0.212388
ENSG00000078401	EDN1	5.72399	1.2481
ENSG00000078403	MLLT10	3.24498	0.359066
ENSG00000078487	ZCWPW1	3.98107	0.104842
ENSG00000078618	NRDC	5.85546	-0.0898919
ENSG00000078668	VDAC3	5.92136	0.0244119
ENSG00000078674	PCM1	4.93755	-0.135623
ENSG00000078699	CBFA2T2	3.86191	-0.073198
ENSG00000078725	BRINP1	5.52278	1.52164
ENSG00000078747	ITCH	4.67657	0.141106
ENSG00000078808	SDF4	5.42294	0.0539763
ENSG00000078902	TOLLIP	5.12943	-0.0526051
ENSG00000078967	UBE2D4	2.22589	-0.176841
ENSG00000079134	THOC1	4.92757	0.0926507
ENSG00000079156	OSBPL6	4.81191	0.410456
ENSG00000079246	XRCC5	5.98161	-0.0228257
ENSG00000079257	LXN	6.21683	-0.089641
ENSG00000079277	MKNK1	4.1382	-0.174542
ENSG00000079313	REXO1	4.43568	0.0595893
ENSG00000079332	SAR1A	5.38365	-0.0750338
ENSG00000079387	SENP1	3.9921	0.191299
ENSG00000079459	FDFT1	6.29464	0.344815
ENSG00000079462	PAFAH1B3	5.44213	-0.0164418
ENSG00000079616	KIF22	5.20785	0.237142
ENSG00000079691	CARMIL1	4.51924	-0.227122
ENSG00000079739	PGM1	5.74136	0.0391106
ENSG00000079785	DDX1	5.14817	-0.0266813
ENSG00000079805	DNM2	5.86366	0.151121
ENSG00000079819	EPB41L2	5.642	-0.254056
ENSG00000079931	MOXD1	5.91721	0.159492
ENSG00000079950	STX7	5.58017	-0.0493709
ENSG00000079974	RABL2B	4.37108	0.125937
ENSG00000079999	KEAP1	5.61906	-0.0381567
ENSG00000080189	SLC35C2	3.48834	0.0658696
ENSG00000080200	CRYBG3	4.45724	0.109878
ENSG00000080371	RAB21	5.79975	0.102159
ENSG00000080493	SLC4A4	4.45807	-0.934554
ENSG00000080503	SMARCA2	5.2148	-0.176535
ENSG00000080802	CNOT4	4.10528	0.155054
ENSG00000080815	PSEN1	5.89127	-0.0328539
ENSG00000080822	CLDND1	3.7423	0.293661
ENSG00000080823	MOK	3.83278	-0.256322
ENSG00000080824	HSP90AA1	6.57611	-0.146901
ENSG00000080839	RBL1	4.98384	0.240675
ENSG00000080845	DLGAP4	4.63223	0.0627071
ENSG00000080986	NDC80	5.73208	-0.000347373
ENSG00000081014	AP4E1	4.88722	0.29476
ENSG00000081019	RSBN1	4.93582	-0.237022
ENSG00000081026	MAGI3	5.36031	-0.0567726
ENSG00000081051	AFP	3.5128	-0.454299
ENSG00000081059	TCF7	5.2565	-1.06978
ENSG00000081087	OSTM1	5.03571	-0.271257
ENSG00000081154	PCNP	3.08856	0.265708
ENSG00000081189	MEF2C	4.21194	-0.0697184
ENSG00000081307	UBA5	6.65615	0.0378534
ENSG00000081320	STK17B	5.61282	0.142016
ENSG00000081665	ZNF506	4.11123	-0.104731
ENSG00000081692	JMJD4	5.08211	-0.311875
ENSG00000081721	DUSP12	4.12602	0.0849332
ENSG00000081760	AACS	4.35949	0.0770523
ENSG00000081791	DELE1	5.35998	-0.403263
ENSG00000081803	CADPS2	5.46459	-0.259032
ENSG00000081870	HSPB11	4.04313	0.198765
ENSG00000082014	SMARCD3	3.7829	0.261664
ENSG00000082068	WDR70	5.30063	0.179644
ENSG00000082146	STRADB	2.98967	-0.145888
ENSG00000082153	BZW1	5.03097	0.209537
ENSG00000082212	ME2	5.72608	-0.190996
ENSG00000082213	C5orf22	4.72175	-0.0687538
ENSG00000082258	CCNT2	3.71636	-0.181096
ENSG00000082438	COBLL1	4.18866	-0.215442
ENSG00000082515	MRPL22	5.07201	-0.0309339
ENSG00000082641	NFE2L1	5.41788	-0.00314661
ENSG00000082701	GSK3B	5.52426	-0.036056
ENSG00000082898	XPO1	5.28045	0.252248
ENSG00000082996	RNF13	4.86446	-0.0505717
ENSG00000083093	PALB2	4.77829	-0.0516992
ENSG00000083123	BCKDHB	5.994	0.0363119
ENSG00000083223	TUT7	4.52228	-0.0228823
ENSG00000083312	TNPO1	4.84562	0.0500467
ENSG00000083444	PLOD1	6.36442	-0.0742583
ENSG00000083457	ITGAE	2.07742	0.355297
ENSG00000083520	DIS3	4.93443	-0.0579849
ENSG00000083635	NUFIP1	6.02628	0.129164
ENSG00000083720	OXCT1	5.70081	-0.148927
ENSG00000083750	RRAGB	5.18828	-0.275539
ENSG00000083799	CYLD	4.7845	0.284012
ENSG00000083844	ZNF264	4.2648	-0.835455
ENSG00000083845	RPS5	5.19846	0.0101119
ENSG00000083896	YTHDC1	5.52437	-0.0417143
ENSG00000083937	CHMP2B	5.79395	-0.0756827
ENSG00000084070	SMAP2	5.93031	0.103579
ENSG00000084072	PPIE	5.42141	0.203104
ENSG00000084073	ZMPSTE24	6.08013	0.00368393
ENSG00000084090	STARD7	4.68336	0.0610053
ENSG00000084092	NOA1	4.51742	-0.21713
ENSG00000084093	REST	5.29357	0.0336147
ENSG00000084112	SSH1	2.88959	0.275365
ENSG00000084207	GSTP1	5.15513	-0.17885
ENSG00000084234	APLP2	6.60588	-0.121362
ENSG00000084463	WBP11	5.23651	0.109706
ENSG00000084623	EIF3I	6.17599	-0.0157479
ENSG00000084652	TXLNA	5.92528	-0.12808
ENSG00000084693	AGBL5	3.24313	0.184907
ENSG00000084733	RAB10	6.01981	-0.117477
ENSG00000084754	HADHA	5.51121	-0.0259504
ENSG00000084764	MAPRE3	5.75271	-0.185523
ENSG00000085063	CD59	4.50553	-0.0185096
ENSG00000085117	CD82	6.79955	-0.751284
ENSG00000085224	ATRX	4.22962	0.0452813
ENSG00000085231	AK6	3.62423	0.0253718
ENSG00000085274	MYNN	4.18811	0.0368322
ENSG00000085365	SCAMP1	5.31779	-0.172562
ENSG00000085377	PREP	5.67537	-0.0419519
ENSG00000085415	SEH1L	5.76454	0.172361
ENSG00000085449	WDFY1	5.36063	0.190184
ENSG00000085511	MAP3K4	4.70542	0.145671
ENSG00000085644	ZNF213	4.59606	-0.0415855
ENSG00000085662	AKR1B1	6.39033	-1.09115
ENSG00000085733	CTTN	6.05619	-0.431977
ENSG00000085760	MTIF2	5.43727	0.0476024
ENSG00000085788	DDHD2	4.29552	0.238167
ENSG00000085840	ORC1	4.75393	0.0279052
ENSG00000085871	MGST2	5.57266	-0.229424
ENSG00000085978	ATG16L1	5.73103	-0.292284
ENSG00000085982	USP40	4.30853	0.0370622
ENSG00000085998	POMGNT1	3.42246	-0.140868
ENSG00000085999	RAD54L	5.59988	0.0194511
ENSG00000086015	MAST2	4.56694	0.0898303
ENSG00000086061	DNAJA1	5.99614	0.0934053
ENSG00000086062	B4GALT1	5.11309	-0.396215
ENSG00000086065	CHMP5	5.71641	-0.141252
ENSG00000086102	NFX1	4.45842	-0.0154491
ENSG00000086189	DIMT1	5.41667	-0.0418283
ENSG00000086232	EIF2AK1	3.89293	-0.074429
ENSG00000086289	EPDR1	5.30767	-0.24737
ENSG00000086300	SNX10	3.86651	-0.331415
ENSG00000086475	SEPHS1	5.77992	0.128938
ENSG00000086504	MRPL28	6.01945	0.0541587
ENSG00000086589	RBM22	5.76077	0.0467021
ENSG00000086598	TMED2	3.78916	0.0179641
ENSG00000086619	ERO1B	5.78888	-0.50562
ENSG00000086666	ZFAND6	5.03066	-0.177059
ENSG00000086712	TXLNG	5.90246	0.0471037
ENSG00000086827	ZW10	5.19696	-0.0961324
ENSG00000086848	ALG9	5.26869	-0.113324
ENSG00000087008	ACOX3	5.09771	-0.0878677
ENSG00000087053	MTMR2	3.38542	0.0274852
ENSG00000087074	PPP1R15A	3.48409	0.179554
ENSG00000087077	TRIP6	6.31383	-0.134971
ENSG00000087086	FTL	3.21967	-0.0964953
ENSG00000087088	BAX	3.26218	-0.147386
ENSG00000087152	ATXN7L3	2.99967	0.293659
ENSG00000087157	PGS1	5.1859	-0.108954
ENSG00000087191	PSMC5	5.77432	0.0529923
ENSG00000087206	UIMC1	5.40295	0.209536
ENSG00000087253	LPCAT2	5.70276	1.26781
ENSG00000087266	SH3BP2	3.99119	0.224625
ENSG00000087269	NOP14	6.12302	0.366756
ENSG00000087274	ADD1	5.54402	0.116432
ENSG00000087302	RTRAF	4.76458	0.0485117
ENSG00000087338	GMCL1	3.73091	0.171189
ENSG00000087365	SF3B2	6.59791	-0.0729466
ENSG00000087448	KLHL42	5.41896	-0.122207
ENSG00000087460	GNAS	5.00736	0.117662
ENSG00000087470	DNM1L	5.15642	0.0879643
ENSG00000087494	PTHLH	5.47281	2.33759
ENSG00000087502	ERGIC2	4.04444	0.178382
ENSG00000087586	AURKA	5.74208	-0.0368323
ENSG00000087842	PIR	6.38193	0.159654
ENSG00000087884	AAMDC	3.99386	0.0219241
ENSG00000087903	RFX2	3.9986	0.366255
ENSG00000087995	METTL2A	4.65229	0.103133
ENSG00000088035	ALG6	5.38988	-0.126893
ENSG00000088038	CNOT3	6.1045	0.230034
ENSG00000088205	DDX18	5.66724	-0.09504
ENSG00000088247	KHSRP	4.76726	0.161035
ENSG00000088298	EDEM2	3.94124	-0.195549
ENSG00000088325	TPX2	5.22274	0.234036
ENSG00000088356	PDRG1	3.9721	0.0147809
ENSG00000088448	ANKRD10	3.90874	-0.220274
ENSG00000088451	TGDS	4.17062	-0.254423
ENSG00000088682	COQ9	4.44368	-0.0331602
ENSG00000088727	KIF9	2.86899	-0.151996
ENSG00000088766	CRLS1	3.16296	0.151333
ENSG00000088826	SMOX	4.91761	-0.0795275
ENSG00000088832	FKBP1A	3.31701	0.0678234
ENSG00000088833	NSFL1C	6.33837	0.30353
ENSG00000088876	ZNF343	4.30979	0.591164
ENSG00000088888	MAVS	5.47071	-0.0608293
ENSG00000088930	XRN2	5.01812	0.169879
ENSG00000088986	DYNLL1	3.47074	-0.000408096
ENSG00000089006	SNX5	5.06053	0.0340543
ENSG00000089009	RPL6	5.86071	0.184369
ENSG00000089048	ESF1	4.06712	-0.0460142
ENSG00000089050	RBBP9	4.24934	0.362841
ENSG00000089053	ANAPC5	4.90776	0.0687116
ENSG00000089060	SLC8B1	6.34977	-0.301995
ENSG00000089063	TMEM230	2.91312	0.188961
ENSG00000089094	KDM2B	4.65272	0.391983
ENSG00000089123	TASP1	3.7808	0.205221
ENSG00000089157	RPLP0	3.83863	0.295457
ENSG00000089159	PXN	5.1797	0.397414
ENSG00000089195	TRMT6	6.04908	-0.0420842
ENSG00000089220	PEBP1	5.43289	0.12602
ENSG00000089234	BRAP	5.41021	0.140365
ENSG00000089248	ERP29	5.92742	0.0589334
ENSG00000089280	FUS	6.30721	0.0739131
ENSG00000089289	IGBP1	6.22689	-0.00375754
ENSG00000089327	FXYD5	5.12121	-0.0798337
ENSG00000089335	ZNF302	4.86363	-0.0204545
ENSG00000089351	GRAMD1A	4.48583	-0.470688
ENSG00000089486	CDIP1	5.61637	0.0395351
ENSG00000089597	GANAB	5.07504	0.0665202
ENSG00000089682	RBM41	4.85773	-0.0178014
ENSG00000089685	BIRC5	3.76921	0.0935045
ENSG00000089693	MLF2	5.25188	0.107047
ENSG00000089723	OTUB2	4.79205	-1.71469
ENSG00000089737	DDX24	5.36765	-0.122662
ENSG00000089775	ZBTB25	3.81842	0.360618
ENSG00000089818	NECAP1	5.65626	0.132112
ENSG00000089876	DHX32	5.69802	-0.0136647
ENSG00000089902	RCOR1	5.99107	0.0501088
ENSG00000089916	GPATCH2L	5.43487	-0.110287
ENSG00000090013	BLVRB	5.80993	0.11666
ENSG00000090054	SPTLC1	4.95924	-0.0489431
ENSG00000090060	PAPOLA	3.83433	0.222908
ENSG00000090061	CCNK	4.56527	0.123679
ENSG00000090097	PCBP4	4.52577	0.566768
ENSG00000090238	YPEL3	3.37099	-0.0710714
ENSG00000090263	MRPS33	3.55046	-0.136339
ENSG00000090266	NDUFB2	3.01445	-0.00244622
ENSG00000090273	NUDC	6.72041	-0.0341491
ENSG00000090316	MAEA	6.49959	0.157879
ENSG00000090339	ICAM1	6.40743	-0.53923
ENSG00000090372	STRN4	4.58441	-0.236177
ENSG00000090432	MUL1	5.74388	0.062296
ENSG00000090447	TFAP4	5.63452	0.337101
ENSG00000090470	PDCD7	4.59935	-0.23187
ENSG00000090487	SPG21	3.69106	-0.17471
ENSG00000090520	DNAJB11	6.40825	-0.238225
ENSG00000090530	P3H2	6.58469	-0.620739
ENSG00000090581	GNPTG	4.08981	-0.306425
ENSG00000090615	GOLGA3	4.57001	0.055165
ENSG00000090621	PABPC4	3.32945	0.210414
ENSG00000090674	MCOLN1	5.53913	-0.192788
ENSG00000090686	USP48	5.78964	-0.00219399
ENSG00000090863	GLG1	5.84478	0.123443
ENSG00000090889	KIF4A	4.7902	0.155349
ENSG00000090905	TNRC6A	3.80229	-0.0934543
ENSG00000090971	NAT14	4.05357	-0.0575406
ENSG00000090989	EXOC1	5.48949	0.100516
ENSG00000091009	RBM27	4.89052	0.00585738
ENSG00000091039	OSBPL8	5.94851	0.193466
ENSG00000091073	DTX2	5.67837	-0.30142
ENSG00000091127	PUS7	5.4787	0.149606
ENSG00000091140	DLD	6.25336	-0.204792
ENSG00000091164	TXNL1	6.49752	0.0490328
ENSG00000091317	CMTM6	4.1652	-0.150071
ENSG00000091409	ITGA6	6.30413	-0.227605
ENSG00000091436	MAP3K20	5.27273	-0.0644678
ENSG00000091483	FH	6.5325	0.244818
ENSG00000091490	SEL1L3	6.19409	-0.145274
ENSG00000091527	CDV3	5.94127	-0.161686
ENSG00000091542	ALKBH5	3.84985	0.223194
ENSG00000091640	SPAG7	5.22114	-0.125734
ENSG00000091651	ORC6	4.95534	0.0096005
ENSG00000091732	ZC3HC1	5.71081	0.0798196
ENSG00000091844	RGS17	3.39029	-0.00423905
ENSG00000091947	TMEM101	5.7921	-0.161539
ENSG00000091986	CCDC80	5.08962	-1.16692
ENSG00000092010	PSME1	6.32298	-0.236571
ENSG00000092020	PPP2R3C	4.18726	-0.0903646
ENSG00000092036	HAUS4	5.60979	0.202932
ENSG00000092094	OSGEP	5.75805	-0.131611
ENSG00000092140	G2E3	4.73141	0.0394519
ENSG00000092199	HNRNPC	6.57012	0.0160603
ENSG00000092201	SUPT16H	5.59997	0.0969814
ENSG00000092203	TOX4	5.98011	-0.0778927
ENSG00000092208	GEMIN2	5.48142	0.246392
ENSG00000092330	TINF2	4.98345	0.0368313
ENSG00000092421	SEMA6A	4.96006	2.3338
ENSG00000092445	TYRO3	4.73275	-0.116035
ENSG00000092470	WDR76	4.7937	0.351338
ENSG00000092531	SNAP23	5.05407	-0.119463
ENSG00000092820	EZR	5.94583	-0.0187758
ENSG00000092841	MYL6	4.28093	0.136124
ENSG00000092847	AGO1	4.94085	-0.0441982
ENSG00000092853	CLSPN	5.15564	-0.0755175
ENSG00000092871	RFFL	3.81567	0.137929
ENSG00000092931	MFSD11	4.67146	-0.153694
ENSG00000092969	TGFB2	4.80037	0.259773
ENSG00000092978	GPATCH2	4.92367	0.22152
ENSG00000093000	NUP50	4.96769	0.0865344
ENSG00000093009	CDC45	5.89875	-0.00841204
ENSG00000093167	LRRFIP2	4.50035	0.0440378
ENSG00000093183	SEC22C	3.54565	0.00199019
ENSG00000093217	XYLB	3.56846	0.351514
ENSG00000094631	HDAC6	4.73212	0.240786
ENSG00000094804	CDC6	4.6321	0.141831
ENSG00000094880	CDC23	4.56801	0.202687
ENSG00000094914	AAAS	5.33525	0.072842
ENSG00000094916	CBX5	5.50023	0.180611
ENSG00000094975	SUCO	5.15584	0.0428159
ENSG00000095002	MSH2	4.88042	0.220319
ENSG00000095059	DHPS	6.48054	-0.0243126
ENSG00000095066	HOOK2	6.07062	-0.0799037
ENSG00000095139	ARCN1	6.01695	-0.1402
ENSG00000095209	TMEM38B	4.91683	-0.063821
ENSG00000095261	PSMD5	5.38177	-0.120955
ENSG00000095321	CRAT	4.77952	0.0880598
ENSG00000095380	NANS	6.37666	-0.0187042
ENSG00000095383	TBC1D2	5.23772	-0.337961
ENSG00000095485	CWF19L1	4.53497	0.124737
ENSG00000095574	IKZF5	3.68518	0.303923
ENSG00000095587	TLL2	5.32838	-1.54674
ENSG00000095739	BAMBI	4.98247	-0.666379
ENSG00000095752	IL11	3.66577	0.273221
ENSG00000095794	CREM	3.55839	0.304346
ENSG00000095906	NUBP2	4.10142	0.212081
ENSG00000096060	FKBP5	5.93343	-0.165235
ENSG00000096080	MRPS18A	4.82541	0.121422
ENSG00000096092	TMEM14A	3.44013	0.0892893
ENSG00000096384	HSP90AB1	6.19576	0.0795321
ENSG00000096401	CDC5L	4.92821	0.0199088
ENSG00000096433	ITPR3	3.66908	0.245164
ENSG00000096717	SIRT1	5.05101	-0.150289
ENSG00000096746	HNRNPH3	6.2682	0.245222
ENSG00000096872	IFT74	5.24482	-0.117252
ENSG00000097021	ACOT7	6.56751	-0.0766851
ENSG00000097033	SH3GLB1	4.50613	-0.0200285
ENSG00000099139	PCSK5	5.57318	0.0013462
ENSG00000099203	TMED1	4.51909	-0.250018
ENSG00000099204	ABLIM1	4.98844	-0.0803221
ENSG00000099246	RAB18	4.95811	0.0808309
ENSG00000099250	NRP1	5.55566	-0.309663
ENSG00000099256	PRTFDC1	4.42703	-0.347045
ENSG00000099330	OCEL1	3.74258	0.0152461
ENSG00000099331	MYO9B	4.97577	-0.0580066
ENSG00000099341	PSMD8	5.16376	-0.0477028
ENSG00000099377	HSD3B7	5.5102	0.484411
ENSG00000099385	BCL7C	3.01814	0.205007
ENSG00000099622	CIRBP	5.50622	-0.0394881
ENSG00000099624	ATP5F1D	4.44226	-0.0759984
ENSG00000099783	HNRNPM	5.99641	-0.0890527
ENSG00000099785	MARCHF2	2.76504	-0.849507
ENSG00000099795	NDUFB7	3.38988	-0.122493
ENSG00000099797	TECR	5.2885	-0.158088
ENSG00000099800	TIMM13	2.94525	0.0457234
ENSG00000099804	CDC34	4.61653	-0.0375398
ENSG00000099849	RASSF7	4.99812	0.253389
ENSG00000099860	GADD45B	5.1337	0.464099
ENSG00000099875	MKNK2	4.01663	0.23698
ENSG00000099899	TRMT2A	6.09809	-0.165201
ENSG00000099901	RANBP1	4.79213	-0.0594103
ENSG00000099904	ZDHHC8	3.3947	0.21919
ENSG00000099917	MED15	4.20621	-0.00645201
ENSG00000099940	SNAP29	4.67634	-0.0785423
ENSG00000099942	CRKL	6.04934	0.143967
ENSG00000099956	SMARCB1	6.02677	0.0598546
ENSG00000099968	BCL2L13	3.72398	-0.0839799
ENSG00000099977	DDT	3.21054	-0.228183
ENSG00000099991	CABIN1	5.25583	-0.0541675
ENSG00000099992	TBC1D10A	5.92275	-0.00612525
ENSG00000099995	SF3A1	6.03044	-0.0962281
ENSG00000099999	RNF215	4.2002	-0.101189
ENSG00000100003	SEC14L2	5.98474	-0.205695
ENSG00000100014	SPECC1L	4.83495	-0.115708
ENSG00000100023	PPIL2	5.79137	-0.155789
ENSG00000100028	SNRPD3	4.6628	-0.0870517
ENSG00000100029	PES1	6.47876	0.102326
ENSG00000100030	MAPK1	6.31636	-0.199537
ENSG00000100031	GGT1	5.48635	-0.307051
ENSG00000100034	PPM1F	5.43843	-0.332032
ENSG00000100036	SLC35E4	6.21096	-0.0438221
ENSG00000100056	ESS2	6.18607	-0.108279
ENSG00000100060	MFNG	2.88421	0.46941
ENSG00000100065	CARD10	4.77183	0.82164
ENSG00000100075	SLC25A1	4.67655	-0.0648618
ENSG00000100083	GGA1	5.4917	0.0617778
ENSG00000100097	LGALS1	4.42068	0.130114
ENSG00000100099	HPS4	4.85458	0.262057
ENSG00000100104	SRRD	3.57385	0.214644
ENSG00000100116	GCAT	5.11385	-0.428277
ENSG00000100124	ANKRD54	4.26923	0.00922047
ENSG00000100129	EIF3L	5.30513	0.0331345
ENSG00000100138	SNU13	3.43941	-0.0518979
ENSG00000100139	MICALL1	4.68254	0.00173149
ENSG00000100142	POLR2F	3.00413	-0.0706485
ENSG00000100147	CCDC134	6.17362	-0.304643
ENSG00000100162	CENPM	3.81272	0.0313602
ENSG00000100196	KDELR3	5.25539	-0.451664
ENSG00000100209	HSCB	3.89082	-0.151374
ENSG00000100211	CBY1	3.90325	-0.0470646
ENSG00000100216	TOMM22	3.29986	-0.0743901
ENSG00000100219	XBP1	4.25431	-0.0199278
ENSG00000100220	RTCB	6.36024	-0.230511
ENSG00000100221	JOSD1	3.77903	0.210384
ENSG00000100225	FBXO7	4.48447	0.00169055
ENSG00000100227	POLDIP3	6.17793	0.00712082
ENSG00000100239	PPP6R2	4.47223	-0.149902
ENSG00000100242	SUN2	3.70984	0.136808
ENSG00000100243	CYB5R3	5.75316	-0.0652539
ENSG00000100258	LMF2	5.61392	-0.0997462
ENSG00000100263	RHBDD3	4.39763	-0.213848
ENSG00000100266	PACSIN2	5.91378	-0.0300131
ENSG00000100271	TTLL1	4.57677	-0.353338
ENSG00000100280	AP1B1	6.08825	-0.205253
ENSG00000100281	HMGXB4	4.85284	-0.201539
ENSG00000100284	TOM1	5.6167	0.000999717
ENSG00000100288	CHKB	4.44428	-0.192757
ENSG00000100290	BIK	3.72391	-1.09717
ENSG00000100292	HMOX1	6.00719	-0.752737
ENSG00000100294	MCAT	4.98184	-0.219882
ENSG00000100297	MCM5	6.2576	0.15647
ENSG00000100300	TSPO	4.06799	-0.0531519
ENSG00000100304	TTLL12	6.19989	-0.0501875
ENSG00000100311	PDGFB	4.46966	0.319352
ENSG00000100316	RPL3	6.21394	0.106676
ENSG00000100319	ZMAT5	5.17557	0.11634
ENSG00000100320	RBFOX2	4.39059	-0.109909
ENSG00000100324	TAB1	6.20996	0.0715816
ENSG00000100325	ASCC2	4.75721	-0.153498
ENSG00000100335	MIEF1	4.74319	-0.0165633
ENSG00000100342	APOL1	6.74514	1.79351
ENSG00000100345	MYH9	5.10934	0.120616
ENSG00000100347	SAMM50	6.51034	-0.227574
ENSG00000100348	TXN2	4.19245	0.0312596
ENSG00000100350	FOXRED2	6.60193	-0.481572
ENSG00000100353	EIF3D	5.95112	-0.101495
ENSG00000100359	SGSM3	4.85368	-0.0500677
ENSG00000100360	IFT27	5.82355	-0.137381
ENSG00000100364	KIAA0930	4.31576	-0.0246067
ENSG00000100376	FAM118A	5.34792	0.0034724
ENSG00000100379	KCTD17	4.23619	-0.129782
ENSG00000100380	ST13	6.69448	-0.0510288
ENSG00000100387	RBX1	2.98378	0.0941556
ENSG00000100395	L3MBTL2	5.90681	0.10392
ENSG00000100401	RANGAP1	5.94092	0.20219
ENSG00000100403	ZC3H7B	4.27856	0.187355
ENSG00000100410	PHF5A	3.23442	-0.115201
ENSG00000100412	ACO2	4.39983	-0.0403352
ENSG00000100413	POLR3H	3.61749	-0.0734412
ENSG00000100416	TRMU	4.83316	0.0969957
ENSG00000100417	PMM1	4.75849	0.0835624
ENSG00000100418	DESI1	3.99598	-0.267269
ENSG00000100422	CERK	3.40126	0.380924
ENSG00000100426	ZBED4	4.89245	-0.0929063
ENSG00000100429	HDAC10	4.66227	-0.0247594
ENSG00000100439	ABHD4	5.79603	0.189472
ENSG00000100441	KHNYN	4.89365	0.198187
ENSG00000100442	FKBP3	5.16725	-0.0496806
ENSG00000100445	SDR39U1	3.71924	-0.143851
ENSG00000100462	PRMT5	5.73883	-0.069575
ENSG00000100479	POLE2	4.88653	-0.154785
ENSG00000100483	VCPKMT	3.57828	0.29692
ENSG00000100490	CDKL1	5.10055	-0.00996445
ENSG00000100503	NIN	5.17779	0.0868696
ENSG00000100504	PYGL	5.31314	0.137073
ENSG00000100519	PSMC6	6.5072	-0.102407
ENSG00000100522	GNPNAT1	4.61883	-0.00596452
ENSG00000100528	CNIH1	3.95771	-0.12624
ENSG00000100532	CGRRF1	3.5116	0.270399
ENSG00000100554	ATP6V1D	5.58135	-0.0604246
ENSG00000100557	CCDC198	3.88345	-0.322492
ENSG00000100558	PLEK2	5.13217	-0.628562
ENSG00000100564	PIGH	3.58081	-0.513564
ENSG00000100567	PSMA3	6.21201	-0.0617861
ENSG00000100577	GSTZ1	5.33412	-0.0630621
ENSG00000100580	TMED8	5.04336	0.539501
ENSG00000100591	AHSA1	6.34318	-0.0283386
ENSG00000100596	SPTLC2	5.79493	-0.101306
ENSG00000100600	LGMN	6.34992	-0.0153973
ENSG00000100601	ALKBH1	4.72727	0.0426256
ENSG00000100603	SNW1	5.85102	-0.0821765
ENSG00000100605	ITPK1	5.00429	0.0819636
ENSG00000100612	DHRS7	5.3674	-0.0434367
ENSG00000100614	PPM1A	4.77061	0.330069
ENSG00000100629	CEP128	5.24284	0.157323
ENSG00000100644	HIF1A	3.54092	-0.815998
ENSG00000100650	SRSF5	6.12469	0.0201392
ENSG00000100664	EIF5	5.83778	-0.00214804
ENSG00000100697	DICER1	4.60809	0.0870161
ENSG00000100711	ZFYVE21	3.9992	0.125755
ENSG00000100722	ZC3H14	5.20263	0.0535327
ENSG00000100744	GSKIP	4.43227	0.00352333
ENSG00000100749	VRK1	5.85051	0.039806
ENSG00000100764	PSMC1	6.43755	0.107176
ENSG00000100811	YY1	5.70807	-0.0310671
ENSG00000100813	ACIN1	5.1085	0.113763
ENSG00000100814	CCNB1IP1	2.56437	0.121119
ENSG00000100815	TRIP11	3.906	0.067924
ENSG00000100823	APEX1	6.45244	0.116118
ENSG00000100836	PABPN1	4.99611	0.290038
ENSG00000100865	CINP	3.2911	0.0449941
ENSG00000100883	SRP54	5.64011	-0.0794737
ENSG00000100890	PRORP	3.78894	0.0669119
ENSG00000100902	PSMA6	5.98063	-0.0191193
ENSG00000100906	NFKBIA	5.40067	-0.309851
ENSG00000100908	EMC9	3.9533	0.0937153
ENSG00000100911	PSME2	5.73932	-0.410522
ENSG00000100916	BRMS1L	5.44383	0.289795
ENSG00000100926	TM9SF1	5.54969	-0.0117762
ENSG00000100934	SEC23A	5.93271	-6.41208e-05
ENSG00000100938	GMPR2	5.59417	-0.308382
ENSG00000100941	PNN	5.28852	-0.0750117
ENSG00000100949	RABGGTA	5.53642	0.0345933
ENSG00000100982	PCIF1	3.69968	0.14322
ENSG00000100983	GSS	6.58981	0.136148
ENSG00000100991	TRPC4AP	5.50305	-0.172089
ENSG00000100994	PYGB	5.9265	-0.0195511
ENSG00000100997	ABHD12	4.24666	-0.0453519
ENSG00000101000	PROCR	6.28245	-0.135804
ENSG00000101003	GINS1	5.15234	0.343145
ENSG00000101017	CD40	5.31676	-0.263914
ENSG00000101019	UQCC1	4.7008	-0.053175
ENSG00000101040	ZMYND8	4.40322	0.0595365
ENSG00000101049	SGK2	4.22735	-0.53302
ENSG00000101052	IFT52	3.89284	0.177105
ENSG00000101057	MYBL2	3.43096	0.28382
ENSG00000101079	NDRG3	6.12753	0.354134
ENSG00000101084	RAB5IF	3.41668	-0.0557963
ENSG00000101109	STK4	5.48344	0.00482514
ENSG00000101132	PFDN4	3.40239	0.0306083
ENSG00000101138	CSTF1	5.14318	0.027597
ENSG00000101146	RAE1	6.29968	0.162463
ENSG00000101150	TPD52L2	4.70323	0.119583
ENSG00000101152	DNAJC5	4.60321	0.0949669
ENSG00000101160	CTSZ	4.95374	-0.406201
ENSG00000101161	PRPF6	5.47836	0.00943263
ENSG00000101166	PRELID3B	3.86833	0.109301
ENSG00000101181	MTG2	5.25801	-0.116067
ENSG00000101182	PSMA7	4.66361	0.134325
ENSG00000101187	SLCO4A1	5.52978	0.79215
ENSG00000101189	MRGBP	2.74766	0.113419
ENSG00000101191	DIDO1	5.41244	-0.0516009
ENSG00000101193	GID8	4.51589	-0.0588132
ENSG00000101194	SLC17A9	5.37564	-0.123285
ENSG00000101199	ARFGAP1	5.97779	-0.130388
ENSG00000101210	EEF1A2	6.18757	0.387475
ENSG00000101216	GMEB2	4.83365	0.404766
ENSG00000101220	C20orf27	3.31347	0.419269
ENSG00000101224	CDC25B	5.70644	-0.0246076
ENSG00000101236	RNF24	4.50387	0.214501
ENSG00000101255	TRIB3	4.49327	1.21538
ENSG00000101265	RASSF2	5.58075	0.434694
ENSG00000101266	CSNK2A1	5.221	0.180747
ENSG00000101294	HM13	6.74694	-0.17763
ENSG00000101310	SEC23B	5.46238	-0.113285
ENSG00000101333	PLCB4	3.94295	0.173976
ENSG00000101335	MYL9	4.82975	-0.814161
ENSG00000101337	TM9SF4	5.1382	-0.117826
ENSG00000101343	CRNKL1	4.7148	0.264181
ENSG00000101346	POFUT1	5.66399	-0.0985629
ENSG00000101350	KIF3B	4.40495	0.0608841
ENSG00000101361	NOP56	5.99255	0.0473601
ENSG00000101363	MANBAL	3.51028	0.17628
ENSG00000101365	IDH3B	6.6549	0.0947504
ENSG00000101367	MAPRE1	6.41926	-0.0803981
ENSG00000101391	CDK5RAP1	5.75232	-0.026224
ENSG00000101400	SNTA1	3.65122	0.656753
ENSG00000101407	TTI1	3.77387	0.0879015
ENSG00000101412	E2F1	3.1478	0.248522
ENSG00000101421	CHMP4B	4.5966	0.0421753
ENSG00000101439	CST3	4.24853	0.124869
ENSG00000101442	ACTR5	6.02854	0.117911
ENSG00000101444	AHCY	6.64907	0.0221719
ENSG00000101447	FAM83D	6.08746	0.025685
ENSG00000101457	DNTTIP1	5.78665	0.269016
ENSG00000101464	PIGU	6.16154	-0.118123
ENSG00000101473	ACOT8	4.52333	0.186905
ENSG00000101474	APMAP	6.23614	0.242118
ENSG00000101544	ADNP2	5.12575	0.210995
ENSG00000101546	RBFA	4.54913	0.0245554
ENSG00000101557	USP14	5.81638	0.00826018
ENSG00000101558	VAPA	5.67142	-0.132096
ENSG00000101574	METTL4	4.27187	-0.121184
ENSG00000101577	LPIN2	4.55962	0.1812
ENSG00000101596	SMCHD1	5.03308	-0.0284183
ENSG00000101608	MYL12A	5.13857	-0.0610867
ENSG00000101624	CEP76	4.37415	-0.167554
ENSG00000101654	RNMT	5.37574	0.210409
ENSG00000101665	SMAD7	4.41025	0.866854
ENSG00000101745	ANKRD12	3.69844	-0.0838894
ENSG00000101773	RBBP8	3.38773	0.0674538
ENSG00000101782	RIOK3	4.53789	-0.10785
ENSG00000101811	CSTF2	6.39362	0.0528305
ENSG00000101843	PSMD10	5.30153	-0.0151394
ENSG00000101849	TBL1X	4.83417	-0.259909
ENSG00000101856	PGRMC1	5.16532	-0.0293032
ENSG00000101871	MID1	4.71289	-0.616336
ENSG00000101882	NKAP	6.17324	-0.0193588
ENSG00000101888	NXT2	3.27705	0.280964
ENSG00000101898	MCTS2P	3.92956	0.141639
ENSG00000101901	ALG13	3.40087	0.086749
ENSG00000101911	PRPS2	5.92038	0.321401
ENSG00000101928	MOSPD1	3.8683	0.104358
ENSG00000101935	AMMECR1	5.30954	-0.384897
ENSG00000101940	WDR13	4.62699	0.2718
ENSG00000101945	SUV39H1	6.03842	0.0446938
ENSG00000101955	SRPX	6.67763	1.61275
ENSG00000101966	XIAP	5.25176	0.113965
ENSG00000101972	STAG2	5.34673	0.150405
ENSG00000101974	ATP11C	5.06039	-0.0339814
ENSG00000102007	PLP2	3.91242	0.236575
ENSG00000102024	PLS3	5.44461	-0.0830398
ENSG00000102030	NAA10	4.89426	0.0482379
ENSG00000102034	ELF4	3.54506	0.0919293
ENSG00000102048	ASB9	5.10344	0.0259883
ENSG00000102078	SLC25A14	4.34758	0.217153
ENSG00000102081	FMR1	5.15781	0.177444
ENSG00000102096	PIM2	5.38315	-0.0959551
ENSG00000102100	SLC35A2	4.92742	-0.116166
ENSG00000102103	PQBP1	6.36148	0.0357962
ENSG00000102119	EMD	4.06386	0.176882
ENSG00000102125	TAZ	5.27337	0.0895454
ENSG00000102144	PGK1	6.78503	0.0878973
ENSG00000102158	MAGT1	6.30174	-0.0159572
ENSG00000102172	SMS	4.55138	0.209436
ENSG00000102178	UBL4A	3.64899	0.218478
ENSG00000102189	EEA1	4.63697	0.190493
ENSG00000102225	CDK16	2.89782	0.171545
ENSG00000102226	USP11	4.7536	-0.203044
ENSG00000102241	HTATSF1	6.42382	0.0596152
ENSG00000102265	TIMP1	5.81284	-0.193567
ENSG00000102302	FGD1	5.57754	-0.0206752
ENSG00000102309	PIN4	3.33889	0.105858
ENSG00000102312	PORCN	4.74226	0.440264
ENSG00000102316	MAGED2	6.74802	-0.00577177
ENSG00000102317	RBM3	5.35008	0.110894
ENSG00000102384	CENPI	4.72226	0.228203
ENSG00000102390	PBDC1	5.90728	-0.647973
ENSG00000102393	GLA	4.55051	-0.22792
ENSG00000102401	ARMCX3	6.23398	-0.193541
ENSG00000102471	NDFIP2	5.37842	-0.376072
ENSG00000102531	FNDC3A	4.73279	0.00450338
ENSG00000102543	CDADC1	2.68065	0.0274047
ENSG00000102547	CAB39L	3.19462	-0.439515
ENSG00000102572	STK24	4.53133	0.0445515
ENSG00000102580	DNAJC3	6.56887	-0.0273598
ENSG00000102595	UGGT2	5.93186	0.0622154
ENSG00000102606	ARHGEF7	5.6706	0.0368854
ENSG00000102699	PARP4	4.6528	-0.0847187
ENSG00000102710	SUPT20H	5.00472	0.013121
ENSG00000102738	MRPS31	5.36606	-0.0628656
ENSG00000102743	SLC25A15	4.60116	0.100042
ENSG00000102753	KPNA3	5.42159	-0.0620109
ENSG00000102781	KATNAL1	4.05082	0.236494
ENSG00000102804	TSC22D1	4.89301	-0.154186
ENSG00000102805	CLN5	5.46261	0.0972612
ENSG00000102858	MGRN1	5.6005	0.244953
ENSG00000102871	TRADD	4.66179	-0.0267729
ENSG00000102882	MAPK3	4.66228	0.36202
ENSG00000102893	PHKB	4.21672	0.0697083
ENSG00000102897	LYRM1	2.7008	0.141911
ENSG00000102898	NUTF2	3.82645	0.0764095
ENSG00000102900	NUP93	5.15107	0.124215
ENSG00000102908	NFAT5	4.60261	-0.159846
ENSG00000102910	LONP2	5.20539	0.0113831
ENSG00000102921	N4BP1	4.34676	0.307234
ENSG00000102931	ARL2BP	3.38976	-0.00261268
ENSG00000102967	DHODH	5.61494	-0.0707914
ENSG00000102974	CTCF	5.72401	-0.0316936
ENSG00000102977	ACD	5.4249	0.18244
ENSG00000102978	POLR2C	4.95621	-0.142257
ENSG00000103005	USB1	2.69874	-0.337383
ENSG00000103018	CYB5B	4.28348	-0.0370106
ENSG00000103021	CCDC113	5.21971	0.0788998
ENSG00000103024	NME3	3.86816	-0.221352
ENSG00000103035	PSMD7	6.01172	0.116885
ENSG00000103037	SETD6	5.3052	0.0118654
ENSG00000103042	SLC38A7	6.11862	-0.0045853
ENSG00000103043	VAC14	5.60845	-0.170727
ENSG00000103051	COG4	5.57704	-0.139597
ENSG00000103061	SLC7A6OS	4.99065	-0.0357538
ENSG00000103064	SLC7A6	4.91892	-0.00533479
ENSG00000103066	PLA2G15	6.08651	0.123084
ENSG00000103091	WDR59	4.00337	0.0588283
ENSG00000103111	MON1B	5.69154	-0.163577
ENSG00000103121	CMC2	3.07763	0.0835444
ENSG00000103145	HCFC1R1	2.7153	-0.188533
ENSG00000103148	NPRL3	5.39818	0.0463371
ENSG00000103150	MLYCD	5.71495	-0.0823359
ENSG00000103152	MPG	4.3468	-0.140631
ENSG00000103160	HSDL1	5.95895	0.0398621
ENSG00000103174	NAGPA	5.51326	-0.200384
ENSG00000103187	COTL1	3.94669	-0.0598586
ENSG00000103194	USP10	4.33133	0.205306
ENSG00000103245	CIAO3	5.4332	0.0255029
ENSG00000103248	MTHFSD	5.69546	0.040158
ENSG00000103249	CLCN7	5.56334	0.0388117
ENSG00000103253	HAGHL	4.17119	-0.0584861
ENSG00000103254	ANTKMT	4.18446	-0.184961
ENSG00000103257	SLC7A5	5.71245	1.37631
ENSG00000103260	METRN	2.99832	-0.424049
ENSG00000103264	FBXO31	5.41986	-0.236634
ENSG00000103266	STUB1	3.82734	0.103812
ENSG00000103274	NUBP1	5.51687	0.00627877
ENSG00000103275	UBE2I	4.70582	0.148637
ENSG00000103342	GSPT1	4.73686	0.0487796
ENSG00000103343	ZNF174	5.33015	0.0792182
ENSG00000103351	CLUAP1	5.92441	-0.175124
ENSG00000103353	UBFD1	5.81409	-0.114248
ENSG00000103356	EARS2	5.61863	0.247399
ENSG00000103363	ELOB	3.49469	0.00124717
ENSG00000103365	GGA2	6.35676	-0.245702
ENSG00000103381	CPPED1	6.43204	-0.291807
ENSG00000103415	HMOX2	5.71685	-0.132543
ENSG00000103423	DNAJA3	5.75091	0.072274
ENSG00000103429	BFAR	4.37935	0.0724051
ENSG00000103479	RBL2	5.69312	0.228454
ENSG00000103494	RPGRIP1L	2.95457	-0.2703
ENSG00000103495	MAZ	3.5447	0.283422
ENSG00000103496	STX4	5.61283	-0.025803
ENSG00000103502	CDIPT	4.7193	-0.0221843
ENSG00000103507	BCKDK	4.66215	0.0467527
ENSG00000103510	KAT8	5.61872	0.0428364
ENSG00000103540	CCP110	5.19514	0.215515
ENSG00000103549	RNF40	5.98592	-0.0459497
ENSG00000103550	KNOP1	5.62048	-0.105949
ENSG00000103591	AAGAB	4.89712	-0.0551659
ENSG00000103642	LACTB	6.03337	0.1669
ENSG00000103653	CSK	5.65979	0.0703722
ENSG00000103671	TRIP4	5.81933	-0.108757
ENSG00000103707	MTFMT	4.06321	-0.17247
ENSG00000103769	RAB11A	5.76821	-0.201954
ENSG00000103811	CTSH	5.99113	-1.7243
ENSG00000103852	TTC23	4.59686	0.147339
ENSG00000103855	CD276	5.64681	-0.161244
ENSG00000103876	FAH	5.71955	0.449676
ENSG00000103942	HOMER2	3.11146	-0.0383828
ENSG00000103966	EHD4	5.65375	-0.12879
ENSG00000103978	TMEM87A	5.1797	0.029846
ENSG00000103994	ZNF106	4.95133	-0.0629104
ENSG00000104047	DTWD1	4.31167	-0.000177047
ENSG00000104064	GABPB1	5.15373	0.121873
ENSG00000104067	TJP1	5.94167	-0.0921162
ENSG00000104129	DNAJC17	6.22607	-0.285133
ENSG00000104131	EIF3J	5.45818	-0.0799734
ENSG00000104147	OIP5	4.298	0.163515
ENSG00000104164	BLOC1S6	3.2716	0.13062
ENSG00000104177	MYEF2	5.06923	-0.22144
ENSG00000104205	SGK3	3.21766	-0.188883
ENSG00000104218	CSPP1	4.12777	-0.0548237
ENSG00000104219	ZDHHC2	2.31642	0.182136
ENSG00000104221	BRF2	4.91558	-0.0143434
ENSG00000104231	ZFAND1	3.49613	0.100707
ENSG00000104267	CA2	6.06829	-1.01176
ENSG00000104290	FZD3	3.26324	0.480563
ENSG00000104312	RIPK2	4.75187	-0.480208
ENSG00000104320	NBN	4.87309	-0.17421
ENSG00000104324	CPQ	5.30305	0.378084
ENSG00000104325	DECR1	5.68727	-0.0413092
ENSG00000104331	IMPAD1	4.64664	-0.132095
ENSG00000104341	LAPTM4B	5.61469	-0.205367
ENSG00000104343	UBE2W	3.59667	0.0147538
ENSG00000104356	POP1	4.88401	-0.104685
ENSG00000104361	NIPAL2	3.65947	0.0224206
ENSG00000104375	STK3	6.04883	0.0578437
ENSG00000104388	RAB2A	5.78438	-0.000187021
ENSG00000104408	EIF3E	5.95925	0.0153319
ENSG00000104412	EMC2	6.08559	-0.113464
ENSG00000104419	NDRG1	6.43842	3.13045
ENSG00000104427	ZC2HC1A	5.70112	0.256157
ENSG00000104432	IL7	3.37853	-0.446249
ENSG00000104442	ARMC1	5.64677	0.0668171
ENSG00000104450	SPAG1	5.01494	-0.090583
ENSG00000104472	CHRAC1	3.05938	0.377003
ENSG00000104497	SNX16	5.10154	-0.257464
ENSG00000104517	UBR5	4.1088	0.00824834
ENSG00000104518	GSDMD	6.65227	-0.173487
ENSG00000104522	TSTA3	5.48742	-0.1996
ENSG00000104524	PYCR3	5.11168	-0.0511535
ENSG00000104529	EEF1D	6.18264	0.00819994
ENSG00000104549	SQLE	5.32557	-0.027384
ENSG00000104611	SH2D4A	5.89579	-0.0309345
ENSG00000104613	INTS10	4.77571	-0.120258
ENSG00000104626	ERI1	6.29891	0.0297138
ENSG00000104635	SLC39A14	6.76827	0.286828
ENSG00000104660	LEPROTL1	4.06149	-0.128845
ENSG00000104671	DCTN6	4.50414	-0.0369447
ENSG00000104679	R3HCC1	3.94031	-0.16502
ENSG00000104687	GSR	5.75783	-0.147209
ENSG00000104691	UBXN8	4.72025	-0.102379
ENSG00000104695	PPP2CB	5.03941	-0.0996951
ENSG00000104714	ERICH1	4.08893	0.401007
ENSG00000104723	TUSC3	5.00894	0.258789
ENSG00000104728	ARHGEF10	4.80903	0.555249
ENSG00000104731	KLHDC4	6.1008	-0.18196
ENSG00000104738	MCM4	5.25979	0.0852891
ENSG00000104756	KCTD9	4.5651	0.124807
ENSG00000104763	ASAH1	5.41351	-0.40069
ENSG00000104765	BNIP3L	5.35587	0.9719
ENSG00000104774	MAN2B1	6.16655	0.0501996
ENSG00000104805	NUCB1	6.51479	0.122704
ENSG00000104823	ECH1	5.85243	-0.21422
ENSG00000104824	HNRNPL	6.55891	0.0767682
ENSG00000104825	NFKBIB	5.19928	-0.38903
ENSG00000104835	SARS2	6.24075	0.0372311
ENSG00000104852	SNRNP70	6.27553	-0.287664
ENSG00000104853	CLPTM1	5.76026	-0.102263
ENSG00000104856	RELB	4.81615	-0.309537
ENSG00000104859	CLASRP	6.19171	-0.119155
ENSG00000104863	LIN7B	3.26523	-0.0456611
ENSG00000104866	PPP1R37	4.97687	0.0398913
ENSG00000104872	PIH1D1	5.14907	0.104391
ENSG00000104885	DOT1L	4.65034	0.456428
ENSG00000104886	PLEKHJ1	3.20356	-0.0159161
ENSG00000104889	RNASEH2A	6.21396	0.121013
ENSG00000104897	SF3A2	5.8582	-0.0752363
ENSG00000104907	TRMT1	5.52172	-0.169411
ENSG00000104915	STX10	3.32635	-0.0372428
ENSG00000104946	TBC1D17	3.49611	0.114686
ENSG00000104957	CCDC130	5.10797	-0.0395373
ENSG00000104960	PTOV1	6.78271	0.179449
ENSG00000104964	TLE5	2.91415	-0.187856
ENSG00000104969	SGTA	5.20821	-0.00216527
ENSG00000104973	MED25	5.77774	-0.19277
ENSG00000104976	SNAPC2	4.57022	0.0413405
ENSG00000104979	C19orf53	2.54877	-0.0920865
ENSG00000104980	TIMM44	5.83292	0.0981982
ENSG00000105011	ASF1B	5.1682	-0.0849168
ENSG00000105048	TNNT1	3.97071	2.09834
ENSG00000105053	VRK3	4.52576	-0.00577004
ENSG00000105058	FAM32A	3.50232	0.00741364
ENSG00000105063	PPP6R1	5.94948	-0.252458
ENSG00000105085	MED26	4.6457	-0.321532
ENSG00000105127	AKAP8	4.84434	-0.0121215
ENSG00000105135	ILVBL	5.91218	0.0927964
ENSG00000105137	SYDE1	4.38669	0.031087
ENSG00000105171	POP4	4.58254	-0.121854
ENSG00000105173	CCNE1	5.19562	-0.596571
ENSG00000105176	URI1	3.77593	-0.101809
ENSG00000105186	ANKRD27	4.8183	-0.0289813
ENSG00000105193	RPS16	4.09623	0.0420816
ENSG00000105197	TIMM50	5.1102	-0.000152588
ENSG00000105202	FBL	6.44199	0.174759
ENSG00000105220	GPI	5.88344	-0.149563
ENSG00000105221	AKT2	4.35936	0.0172923
ENSG00000105223	PLD3	4.85923	-0.161498
ENSG00000105229	PIAS4	5.56867	-0.00502024
ENSG00000105245	NUMBL	5.707	0.254462
ENSG00000105248	YJU2	6.37151	-0.188133
ENSG00000105254	TBCB	4.94984	0.0239556
ENSG00000105258	POLR2I	2.5293	0.0782126
ENSG00000105281	SLC1A5	5.70985	0.363599
ENSG00000105287	PRKD2	5.15001	-0.52021
ENSG00000105298	CACTIN	6.42329	0.0283191
ENSG00000105321	CCDC9	5.77678	-0.143387
ENSG00000105323	HNRNPUL1	4.70414	0.0165796
ENSG00000105325	FZR1	6.08374	0.0580658
ENSG00000105327	BBC3	3.89242	-0.0179648
ENSG00000105329	TGFB1	4.61804	0.585575
ENSG00000105341	DMAC2	4.89056	-0.154674
ENSG00000105355	PLIN3	6.82705	-0.134811
ENSG00000105364	MRPL4	4.6323	-0.161898
ENSG00000105372	RPS19	4.21071	-0.0178861
ENSG00000105373	NOP53	5.76114	-0.0947473
ENSG00000105379	ETFB	5.72921	0.0368225
ENSG00000105393	BABAM1	3.68225	-0.1405
ENSG00000105401	CDC37	6.3642	-0.147868
ENSG00000105402	NAPA	5.32208	-0.199276
ENSG00000105404	RABAC1	3.97521	0.0785979
ENSG00000105438	KDELR1	5.71048	-0.135502
ENSG00000105443	CYTH2	5.38706	-0.276371
ENSG00000105447	GRWD1	6.45882	-0.225296
ENSG00000105472	CLEC11A	3.17195	0.272739
ENSG00000105486	LIG1	6.02993	0.0206207
ENSG00000105518	TMEM205	4.45338	-0.221513
ENSG00000105520	PLPPR2	3.76793	0.239008
ENSG00000105552	BCAT2	5.651	0.0225891
ENSG00000105556	MIER2	5.64787	-0.0102272
ENSG00000105568	PPP2R1A	6.72399	0.0834638
ENSG00000105583	WDR83OS	3.02703	0.105663
ENSG00000105607	GCDH	7.02751	-0.475803
ENSG00000105612	DNASE2	6.5248	-0.48147
ENSG00000105617	LENG1	5.89346	-0.118582
ENSG00000105618	PRPF31	5.97522	0.0144802
ENSG00000105619	TFPT	5.98433	-0.108464
ENSG00000105640	RPL18A	4.41231	0.076889
ENSG00000105643	ARRDC2	4.7988	-0.0723531
ENSG00000105647	PIK3R2	3.86848	-0.0973458
ENSG00000105656	ELL	5.18462	-0.229085
ENSG00000105669	COPE	5.41906	-0.10859
ENSG00000105671	DDX49	4.64495	-0.129474
ENSG00000105672	ETV2	3.44879	-0.203999
ENSG00000105676	ARMC6	5.7302	-0.0865144
ENSG00000105677	TMEM147	3.33377	0.00774484
ENSG00000105698	USF2	3.83624	-0.200462
ENSG00000105699	LSR	5.35328	-0.24507
ENSG00000105700	KXD1	2.54498	-0.0336928
ENSG00000105701	FKBP8	4.58978	0.0622441
ENSG00000105705	SUGP1	5.46578	-0.23375
ENSG00000105722	ERF	4.58854	-0.086334
ENSG00000105723	GSK3A	4.81026	-0.143625
ENSG00000105732	ZNF574	3.98403	0.0898841
ENSG00000105738	SIPA1L3	5.3892	-0.0543271
ENSG00000105750	ZNF85	4.09725	-0.326987
ENSG00000105755	ETHE1	4.20626	-0.604262
ENSG00000105771	SMG9	6.6495	0.103083
ENSG00000105778	AVL9	4.70753	0.112447
ENSG00000105793	GTPBP10	5.1675	-0.0923498
ENSG00000105810	CDK6	5.77849	0.0328087
ENSG00000105819	PMPCB	6.24018	0.0421033
ENSG00000105821	DNAJC2	5.48847	-0.0711107
ENSG00000105825	TFPI2	5.95728	-0.632433
ENSG00000105829	BET1	3.99527	-0.0964842
ENSG00000105835	NAMPT	5.28039	-0.149354
ENSG00000105849	TWISTNB	5.56871	-0.0551249
ENSG00000105854	PON2	4.96083	-0.0337597
ENSG00000105855	ITGB8	4.98311	1.54733
ENSG00000105856	HBP1	5.50723	-0.210713
ENSG00000105865	DUS4L	4.41552	0.0700769
ENSG00000105875	WDR91	5.05491	0.0839516
ENSG00000105879	CBLL1	3.52141	0.106412
ENSG00000105887	MTPN	5.15563	0.0165045
ENSG00000105926	MPP6	5.26516	0.0869191
ENSG00000105928	GSDME	6.27552	-0.0692703
ENSG00000105939	ZC3HAV1	4.78699	-0.460996
ENSG00000105948	TTC26	5.6119	0.0216408
ENSG00000105953	OGDH	5.34903	-0.343897
ENSG00000105968	H2AZ2	3.4441	0.20696
ENSG00000105971	CAV2	3.23562	0.147052
ENSG00000105974	CAV1	4.98913	0.193032
ENSG00000105976	MET	5.91785	0.165781
ENSG00000105982	RNF32	2.85887	-0.112103
ENSG00000105983	LMBR1	3.78033	-0.0301549
ENSG00000105991	HOXA1	4.71396	-0.911108
ENSG00000105993	DNAJB6	6.0586	0.00436488
ENSG00000105997	HOXA3	4.33482	-0.134416
ENSG00000106003	LFNG	4.95474	-0.274616
ENSG00000106004	HOXA5	3.90858	-0.631271
ENSG00000106009	BRAT1	5.36009	0.0606744
ENSG00000106012	IQCE	4.44149	-0.0507546
ENSG00000106025	TSPAN12	2.93587	-0.187737
ENSG00000106028	SSBP1	5.14424	0.0387661
ENSG00000106049	HIBADH	5.58488	0.0256678
ENSG00000106052	TAX1BP1	6.23116	-0.236989
ENSG00000106070	GRB10	5.31742	-0.0788249
ENSG00000106077	ABHD11	5.58452	0.0578102
ENSG00000106080	FKBP14	5.61381	-0.219383
ENSG00000106086	PLEKHA8	4.05006	0.131219
ENSG00000106089	STX1A	4.75282	0.426465
ENSG00000106105	GARS1	5.34937	0.189647
ENSG00000106125	MINDY4	4.50391	-0.491526
ENSG00000106144	CASP2	5.0413	0.129824
ENSG00000106153	CHCHD2	4.232	-0.0256431
ENSG00000106211	HSPB1	5.84265	-0.0325342
ENSG00000106244	PDAP1	4.10228	0.124134
ENSG00000106245	BUD31	4.66326	0.0897569
ENSG00000106261	ZKSCAN1	4.52736	0.0154594
ENSG00000106263	EIF3B	6.61435	0.0421805
ENSG00000106266	SNX8	4.96682	-0.124117
ENSG00000106268	NUDT1	3.73924	0.194399
ENSG00000106290	TAF6	5.01633	0.322864
ENSG00000106299	WASL	5.32248	-0.125747
ENSG00000106305	AIMP2	6.1888	0.0359626
ENSG00000106330	MOSPD3	3.41109	0.351541
ENSG00000106344	RBM28	5.28164	0.0339195
ENSG00000106348	IMPDH1	4.86181	0.00266043
ENSG00000106351	AGFG2	5.93882	0.410582
ENSG00000106366	SERPINE1	6.45833	0.37808
ENSG00000106367	AP1S1	4.34097	0.0340587
ENSG00000106392	C1GALT1	4.26967	0.0673472
ENSG00000106397	PLOD3	6.16966	0.157813
ENSG00000106399	RPA3	3.55084	0.171536
ENSG00000106400	ZNHIT1	3.85631	0.0719624
ENSG00000106443	PHF14	5.49082	0.0640439
ENSG00000106459	NRF1	4.40613	0.106694
ENSG00000106460	TMEM106B	5.82461	-0.121365
ENSG00000106462	EZH2	4.55644	0.151344
ENSG00000106477	CEP41	5.36328	0.090036
ENSG00000106524	ANKMY2	5.04331	-0.092856
ENSG00000106526	ACTR3C	3.97902	-0.121812
ENSG00000106537	TSPAN13	4.60093	-0.22934
ENSG00000106538	RARRES2	4.4216	0.949789
ENSG00000106554	CHCHD3	4.94027	-0.0187644
ENSG00000106588	PSMA2	5.55949	-0.0503196
ENSG00000106591	MRPL32	4.46589	-0.196457
ENSG00000106603	COA1	2.92433	0.0866548
ENSG00000106605	BLVRA	6.23479	-0.144873
ENSG00000106608	URGCP	3.57756	0.0667646
ENSG00000106609	TMEM248	4.00371	-0.173874
ENSG00000106615	RHEB	3.9413	0.00396572
ENSG00000106617	PRKAG2	4.18942	0.268533
ENSG00000106628	POLD2	3.90316	0.174583
ENSG00000106635	BCL7B	3.06082	0.0223775
ENSG00000106636	YKT6	4.05409	-0.0285304
ENSG00000106638	TBL2	5.79652	0.00229813
ENSG00000106682	EIF4H	5.82811	0.123075
ENSG00000106692	FKTN	4.54332	-0.044653
ENSG00000106701	FSD1L	3.67838	-0.251532
ENSG00000106723	SPIN1	4.81609	0.0277329
ENSG00000106733	NMRK1	4.32565	-0.0850978
ENSG00000106771	TMEM245	5.32319	-0.0641206
ENSG00000106780	MEGF9	3.22541	-0.368022
ENSG00000106785	TRIM14	3.98878	-0.864307
ENSG00000106799	TGFBR1	4.92917	0.12742
ENSG00000106803	SEC61B	3.57425	-0.128665
ENSG00000106853	PTGR1	5.56703	-0.11447
ENSG00000106868	SUSD1	3.87983	-0.0985688
ENSG00000106976	DNM1	5.2362	0.0111989
ENSG00000106991	ENG	6.50954	0.944264
ENSG00000106992	AK1	4.28004	-0.151515
ENSG00000106993	CDC37L1	5.05059	0.0904816
ENSG00000107020	PLGRKT	4.65356	0.134878
ENSG00000107021	TBC1D13	4.2142	0.0202527
ENSG00000107130	NCS1	2.51628	-0.117366
ENSG00000107140	TESK1	3.70791	0.0645224
ENSG00000107164	FUBP3	5.79546	0.104216
ENSG00000107175	CREB3	5.23374	-0.198494
ENSG00000107223	EDF1	4.22117	0.030936
ENSG00000107281	NPDC1	3.76755	0.392113
ENSG00000107290	SETX	3.69237	-0.18397
ENSG00000107338	SHB	5.49285	0.487791
ENSG00000107341	UBE2R2	4.43945	0.155501
ENSG00000107371	EXOSC3	4.91781	0.0768777
ENSG00000107372	ZFAND5	5.71858	-0.122716
ENSG00000107438	PDLIM1	6.16613	0.339618
ENSG00000107443	CCNJ	3.3593	0.0567033
ENSG00000107518	ATRNL1	4.5101	-0.719038
ENSG00000107521	HPS1	3.48337	-0.173984
ENSG00000107537	PHYH	5.45922	0.128831
ENSG00000107551	RASSF4	4.42349	-0.550437
ENSG00000107560	RAB11FIP2	4.96024	0.11751
ENSG00000107566	ERLIN1	5.67184	0.105783
ENSG00000107581	EIF3A	5.21391	0.0615766
ENSG00000107614	TRDMT1	4.41743	0.463552
ENSG00000107625	DDX50	4.29151	-0.0251704
ENSG00000107643	MAPK8	5.09532	0.0180032
ENSG00000107651	SEC23IP	4.50011	0.0294891
ENSG00000107669	ATE1	4.82921	-0.0442427
ENSG00000107672	NSMCE4A	4.78584	-0.0705542
ENSG00000107679	PLEKHA1	4.72019	0.304382
ENSG00000107745	MICU1	6.08398	-0.0193137
ENSG00000107758	PPP3CB	4.25913	-0.149335
ENSG00000107771	CCSER2	4.2222	-0.174203
ENSG00000107779	BMPR1A	4.54463	0.132528
ENSG00000107789	MINPP1	5.90631	-0.0767492
ENSG00000107798	LIPA	6.1863	-0.0837109
ENSG00000107815	TWNK	4.60066	0.234666
ENSG00000107816	LZTS2	4.88386	0.0389138
ENSG00000107819	SFXN3	5.74495	0.355559
ENSG00000107829	FBXW4	4.16659	0.426716
ENSG00000107833	NPM3	3.77816	0.152601
ENSG00000107854	TNKS2	5.65496	-0.172132
ENSG00000107862	GBF1	4.71319	0.0296335
ENSG00000107872	FBXL15	4.24874	-0.141845
ENSG00000107874	CUEDC2	4.95635	-0.0437026
ENSG00000107882	SUFU	5.11956	-0.0107255
ENSG00000107897	ACBD5	5.14996	0.0102955
ENSG00000107902	LHPP	4.83347	-0.17294
ENSG00000107929	LARP4B	4.99443	0.308165
ENSG00000107937	GTPBP4	5.33371	0.218375
ENSG00000107938	EDRF1	4.72156	-0.201265
ENSG00000107949	BCCIP	5.00643	-0.0146608
ENSG00000107951	MTPAP	4.76532	0.294809
ENSG00000107959	PITRM1	5.22801	0.419256
ENSG00000107960	STN1	4.468	0.0418799
ENSG00000107968	MAP3K8	4.24889	0.949036
ENSG00000108010	GLRX3	5.79176	-0.0273434
ENSG00000108021	TASOR2	4.51962	0.1565
ENSG00000108039	XPNPEP1	5.55406	-0.130337
ENSG00000108055	SMC3	5.55918	0.129234
ENSG00000108061	SHOC2	5.10816	-0.118873
ENSG00000108064	TFAM	5.88011	0.065159
ENSG00000108091	CCDC6	5.17362	-0.0537376
ENSG00000108094	CUL2	5.05098	0.179471
ENSG00000108100	CCNY	3.6702	0.0363793
ENSG00000108106	UBE2S	3.96829	-0.117432
ENSG00000108107	RPL28	3.69388	0.0158106
ENSG00000108176	DNAJC12	3.89647	-0.660833
ENSG00000108179	PPIF	5.21323	-0.0949562
ENSG00000108239	TBC1D12	5.72699	-0.356973
ENSG00000108256	NUFIP2	4.02664	-0.157583
ENSG00000108298	RPL19	5.44174	0.0579896
ENSG00000108312	UBTF	5.60037	-0.0592745
ENSG00000108344	PSMD3	6.78513	0.106778
ENSG00000108349	CASC3	5.71267	-0.0777768
ENSG00000108370	RGS9	3.33772	-0.22497
ENSG00000108384	RAD51C	4.46458	0.150422
ENSG00000108395	TRIM37	5.29161	-0.180265
ENSG00000108406	DHX40	6.00352	0.37592
ENSG00000108423	TUBD1	4.83202	-0.1536
ENSG00000108424	KPNB1	6.05591	0.0441554
ENSG00000108433	GOSR2	4.06354	-0.466519
ENSG00000108439	PNPO	5.29921	-0.331058
ENSG00000108443	RPS6KB1	5.26731	0.0112237
ENSG00000108448	TRIM16L	3.69165	0.339109
ENSG00000108465	CDK5RAP3	6.64111	0.0216325
ENSG00000108468	CBX1	5.4397	-0.0863596
ENSG00000108474	PIGL	4.68354	0.206891
ENSG00000108479	GALK1	5.7921	-0.0188204
ENSG00000108509	CAMTA2	2.8701	0.490967
ENSG00000108511	HOXB6	4.53279	-0.465563
ENSG00000108518	PFN1	4.37173	0.12256
ENSG00000108523	RNF167	3.46403	0.163486
ENSG00000108528	SLC25A11	4.84594	-0.1226
ENSG00000108557	RAI1	2.9306	0.309496
ENSG00000108559	NUP88	5.81749	0.228853
ENSG00000108561	C1QBP	5.97519	0.0476214
ENSG00000108578	BLMH	6.50126	-0.0406038
ENSG00000108587	GOSR1	4.86643	-0.166599
ENSG00000108588	CCDC47	6.57085	-0.169872
ENSG00000108590	MED31	4.07364	0.186347
ENSG00000108591	DRG2	6.10453	0.038498
ENSG00000108592	FTSJ3	6.0424	-0.0278872
ENSG00000108599	AKAP10	4.65811	-0.12975
ENSG00000108604	SMARCD2	4.82196	0.031461
ENSG00000108622	ICAM2	5.85422	-0.711098
ENSG00000108639	SYNGR2	3.95291	-0.249695
ENSG00000108641	B9D1	4.7137	-0.160979
ENSG00000108651	UTP6	5.91132	0.157787
ENSG00000108654	DDX5	5.21928	-0.0251639
ENSG00000108666	C17orf75	4.97156	-0.17132
ENSG00000108669	CYTH1	4.98595	-0.101989
ENSG00000108671	PSMD11	6.43378	0.129385
ENSG00000108679	LGALS3BP	6.31355	-0.414723
ENSG00000108691	CCL2	3.79321	-3.46211
ENSG00000108773	KAT2A	6.24166	0.0399519
ENSG00000108774	RAB5C	5.86882	-0.0827212
ENSG00000108784	NAGLU	5.28698	0.0761469
ENSG00000108788	MLX	4.55246	-0.138352
ENSG00000108826	MRPL27	4.31752	-0.100387
ENSG00000108828	VAT1	6.56196	0.0221097
ENSG00000108829	LRRC59	6.61839	-0.134661
ENSG00000108846	ABCC3	4.65275	-0.0491503
ENSG00000108848	LUC7L3	6.40186	-0.123032
ENSG00000108854	SMURF2	4.68006	0.173236
ENSG00000108861	DUSP3	3.72896	-0.167751
ENSG00000108883	EFTUD2	5.90243	0.0149303
ENSG00000108946	PRKAR1A	6.61428	0.0760703
ENSG00000108953	YWHAE	6.06689	0.211865
ENSG00000108960	MMD	2.88948	-0.160362
ENSG00000108961	RANGRF	3.44805	0.459057
ENSG00000108963	DPH1	6.17982	0.201812
ENSG00000109046	WSB1	5.4319	0.0323791
ENSG00000109062	SLC9A3R1	6.50682	-0.461883
ENSG00000109065	NAT9	4.96759	-0.0669625
ENSG00000109066	TMEM104	5.15134	-0.239868
ENSG00000109079	TNFAIP1	5.40414	-0.064051
ENSG00000109084	TMEM97	4.36665	0.144735
ENSG00000109089	CDR2L	4.06272	-0.0871246
ENSG00000109099	PMP22	5.00047	0.654204
ENSG00000109103	UNC119	4.06792	-0.267417
ENSG00000109111	SUPT6H	5.70792	0.173986
ENSG00000109113	RAB34	5.01818	-0.050614
ENSG00000109118	PHF12	4.57229	0.21795
ENSG00000109171	SLAIN2	4.29874	0.300423
ENSG00000109180	OCIAD1	5.63951	-0.160287
ENSG00000109184	DCUN1D4	5.26267	0.0204402
ENSG00000109189	USP46	3.8482	0.0159653
ENSG00000109220	CHIC2	3.5719	0.149137
ENSG00000109255	NMU	4.57417	-0.547202
ENSG00000109270	LAMTOR3	3.82973	0.248787
ENSG00000109321	AREG	6.15633	-1.73435
ENSG00000109323	MANBA	3.11014	-0.20447
ENSG00000109332	UBE2D3	5.03175	0.0721817
ENSG00000109381	ELF2	5.10398	0.0163402
ENSG00000109390	NDUFC1	2.48906	0.20701
ENSG00000109445	ZNF330	5.3586	0.138272
ENSG00000109466	KLHL2	3.7469	-0.257567
ENSG00000109475	RPL34	3.8013	-0.00298239
ENSG00000109519	GRPEL1	5.32753	-0.22178
ENSG00000109534	GAR1	6.03381	0.00869328
ENSG00000109536	FRG1	6.21894	0.191906
ENSG00000109572	CLCN3	5.1225	-0.0361269
ENSG00000109576	AADAT	3.49463	0.0623481
ENSG00000109586	GALNT7	5.70997	-0.120248
ENSG00000109606	DHX15	4.91507	0.169076
ENSG00000109610	SOD3	6.28504	-1.6552
ENSG00000109670	FBXW7	4.61651	-0.162912
ENSG00000109680	TBC1D19	4.924	0.266779
ENSG00000109686	SH3D19	5.14641	-0.32805
ENSG00000109689	STIM2	5.20631	-0.0809581
ENSG00000109736	MFSD10	5.11595	0.403901
ENSG00000109738	GLRB	5.07829	0.0580597
ENSG00000109775	UFSP2	4.67518	-0.240743
ENSG00000109787	KLF3	5.02001	0.0087969
ENSG00000109790	KLHL5	3.45169	0.0159473
ENSG00000109805	NCAPG	4.74598	0.189155
ENSG00000109814	UGDH	5.19325	0.032981
ENSG00000109854	HTATIP2	4.08779	-0.571551
ENSG00000109861	CTSC	4.98474	-0.507281
ENSG00000109881	CCDC34	4.35402	0.0784416
ENSG00000109911	ELP4	6.14452	-0.139214
ENSG00000109917	ZPR1	4.66105	-0.259485
ENSG00000109919	MTCH2	4.79394	-0.10693
ENSG00000109920	FNBP4	4.62409	-0.0823615
ENSG00000109929	SC5D	5.70473	-0.118508
ENSG00000109944	JHY	4.5425	0.153864
ENSG00000109971	HSPA8	4.6352	-0.0321988
ENSG00000110011	DNAJC4	3.41731	0.0675214
ENSG00000110025	SNX15	4.55331	0.0903822
ENSG00000110031	LPXN	5.51199	-0.460892
ENSG00000110047	EHD1	5.80288	-0.410668
ENSG00000110048	OSBP	5.45967	-0.214214
ENSG00000110057	UNC93B1	6.06802	-0.662998
ENSG00000110060	PUS3	5.07955	-0.0565423
ENSG00000110063	DCPS	5.18674	-0.201877
ENSG00000110066	KMT5B	4.83562	0.0837906
ENSG00000110074	FOXRED1	6.3708	0.0923555
ENSG00000110080	ST3GAL4	3.13237	-0.0691253
ENSG00000110092	CCND1	5.94447	1.28432
ENSG00000110104	CCDC86	6.53018	-0.149552
ENSG00000110107	PRPF19	6.69615	-0.0289193
ENSG00000110108	TMEM109	6.27553	-0.122763
ENSG00000110172	CHORDC1	6.01189	-0.0844992
ENSG00000110195	FOLR1	6.57638	-0.0689761
ENSG00000110200	ANAPC15	2.81064	0.00221892
ENSG00000110218	PANX1	4.87	-0.122745
ENSG00000110315	RNF141	2.92833	-0.154525
ENSG00000110321	EIF4G2	4.85887	-0.0581251
ENSG00000110328	GALNT18	4.70742	-0.96407
ENSG00000110330	BIRC2	4.05585	-0.197058
ENSG00000110344	UBE4A	5.8588	-0.0812544
ENSG00000110422	HIPK3	4.50364	0.0578798
ENSG00000110429	FBXO3	6.11382	-0.592285
ENSG00000110435	PDHX	4.77201	-0.196659
ENSG00000110442	COMMD9	4.32912	-0.0324869
ENSG00000110492	MDK	3.82212	0.114029
ENSG00000110536	PTPMT1	2.79728	0.0103435
ENSG00000110619	CARS1	4.78927	0.183448
ENSG00000110628	SLC22A18	6.09653	-0.789296
ENSG00000110651	CD81	5.78795	-0.110693
ENSG00000110660	SLC35F2	4.84996	-0.0848161
ENSG00000110696	C11orf58	5.13496	-0.0756571
ENSG00000110697	PITPNM1	4.77559	-0.263323
ENSG00000110700	RPS13	4.39996	-0.0340057
ENSG00000110711	AIP	6.00835	0.0835218
ENSG00000110713	NUP98	5.31735	-0.114666
ENSG00000110717	NDUFS8	3.9273	-0.12991
ENSG00000110719	TCIRG1	5.91324	-0.548905
ENSG00000110721	CHKA	6.04408	-0.0139609
ENSG00000110756	HPS5	5.61218	-0.303238
ENSG00000110768	GTF2H1	3.76674	-0.246288
ENSG00000110801	PSMD9	4.01426	0.16735
ENSG00000110811	P3H3	5.89345	-0.162384
ENSG00000110841	PPFIBP1	4.8306	-0.419637
ENSG00000110851	PRDM4	4.66842	0.0731254
ENSG00000110852	CLEC2B	3.83176	0.190856
ENSG00000110871	COQ5	5.46583	-0.0588495
ENSG00000110880	CORO1C	6.65167	-0.0169933
ENSG00000110888	CAPRIN2	4.38257	0.0793596
ENSG00000110906	KCTD10	6.1297	0.186488
ENSG00000110911	SLC11A2	4.99894	-0.0839199
ENSG00000110917	MLEC	4.55581	-0.065871
ENSG00000110921	MVK	5.32099	0.302224
ENSG00000110931	CAMKK2	4.52916	0.116525
ENSG00000110955	ATP5F1B	6.91067	-0.0105085
ENSG00000110958	PTGES3	5.54519	0.16084
ENSG00000110987	BCL7A	4.7436	0.203224
ENSG00000111011	RSRC2	4.42098	0.0155324
ENSG00000111057	KRT18	6.3407	-0.174662
ENSG00000111142	METAP2	6.39099	0.0821603
ENSG00000111196	MAGOHB	4.35346	0.10755
ENSG00000111203	ITFG2	5.39846	-0.0801421
ENSG00000111206	FOXM1	3.57385	0.146713
ENSG00000111229	ARPC3	5.14365	0.0757842
ENSG00000111231	GPN3	5.01249	0.293136
ENSG00000111237	VPS29	4.19953	0.0572231
ENSG00000111247	RAD51AP1	4.82334	0.138146
ENSG00000111252	SH2B3	3.31591	0.347303
ENSG00000111269	CREBL2	2.86679	0.376931
ENSG00000111275	ALDH2	6.98213	-0.449536
ENSG00000111276	CDKN1B	5.91783	-0.0516261
ENSG00000111300	NAA25	2.84031	0.302607
ENSG00000111321	LTBR	4.71399	-0.329655
ENSG00000111325	OGFOD2	5.44155	0.303191
ENSG00000111328	CDK2AP1	2.86589	0.173205
ENSG00000111331	OAS3	4.92433	-0.879846
ENSG00000111348	ARHGDIB	4.5969	-0.487643
ENSG00000111358	GTF2H3	5.21247	0.153676
[truncated: 6,066 more rows]

## Sheet: Extended Data Fig. 6c
gene_id	gene_name	786-O VHL	786-O
ENSG00000000003	TSPAN6	-0.101973	-0.0933089
ENSG00000000419	DPM1	-0.0181253	-0.0513312
ENSG00000000460	C1orf112	-0.076154	-0.0209451
ENSG00000001036	FUCA2	-0.0418896	-0.0474753
ENSG00000001460	STPG1	-0.239778	0.0793619
ENSG00000001461	NIPAL3	-0.0889502	-0.0045985
ENSG00000001497	LAS1L	-0.214798	-0.163835
ENSG00000001629	ANKIB1	0.012448	0.0892977
ENSG00000001630	CYP51A1	-0.11527	-0.0533384
ENSG00000001631	KRIT1	-0.103232	0.0236138
ENSG00000002330	BAD	-0.0170843	0.0566983
ENSG00000002549	LAP3	-0.183461	-0.0714419
ENSG00000002822	MAD1L1	-0.0623377	-0.050917
ENSG00000002834	LASP1	-0.0340785	-0.0137127
ENSG00000002919	SNX11	-0.00216677	-0.0918724
ENSG00000003056	M6PR	-0.00414519	-0.0247009
ENSG00000003393	ALS2	-0.0712168	-0.0181332
ENSG00000003400	CASP10	-0.0623277	-0.0126644
ENSG00000003402	CFLAR	-0.0365641	-0.0105454
ENSG00000003436	TFPI	-0.173407	-0.156797
ENSG00000003509	NDUFAF7	-0.184871	-0.131133
ENSG00000003756	RBM5	-0.0408751	-0.212008
ENSG00000004059	ARF5	-0.0215641	-0.00884497
ENSG00000004142	POLDIP2	0.00118993	-0.0312889
ENSG00000004455	AK2	-0.0181749	-0.00561875
ENSG00000004478	FKBP4	-0.100317	-0.0262092
ENSG00000004487	KDM1A	-0.152906	-0.0711199
ENSG00000004534	RBM6	0.022443	-0.107386
ENSG00000004660	CAMKK1	-0.166769	-0.189632
ENSG00000004779	NDUFAB1	0.00926453	-0.0100076
ENSG00000004864	SLC25A13	-0.148053	-0.0828649
ENSG00000004866	ST7	-0.31034	-0.2658
ENSG00000004897	CDC27	-0.156977	-0.0789014
ENSG00000004961	HCCS	0.00945486	-0.0103705
ENSG00000004975	DVL2	0.058159	-0.110057
ENSG00000005020	SKAP2	-0.121038	-0.0859079
ENSG00000005022	SLC25A5	-0.0312674	-0.026782
ENSG00000005059	MCUB	-0.00916672	-0.03254
ENSG00000005075	POLR2J	0.00183202	0.0459444
ENSG00000005175	RPAP3	-0.140503	-0.153525
ENSG00000005189	REXO5	0.000877252	0.0851309
ENSG00000005194	CIAPIN1	-0.035256	-0.0110368
ENSG00000005243	COPZ2	-0.0326468	-0.00406446
ENSG00000005302	MSL3	-0.0116624	0.00953265
ENSG00000005436	GCFC2	-0.0348755	-0.0366947
ENSG00000005448	WDR54	-0.0348462	-0.0856295
ENSG00000005469	CROT	-0.0816447	-0.109311
ENSG00000005483	KMT2E	-0.0716218	0.0557552
ENSG00000005486	RHBDD2	0.0448884	0.02027
ENSG00000005700	IBTK	-0.136555	-0.0068983
ENSG00000005801	ZNF195	-0.0835991	-0.061626
ENSG00000005812	FBXL3	-0.0743635	0.00756166
ENSG00000005882	PDK2	-0.0341564	-0.0238816
ENSG00000005884	ITGA3	-0.342509	-0.261672
ENSG00000005889	ZFX	-0.133738	-0.199512
ENSG00000005893	LAMP2	-0.0574549	0.00905984
ENSG00000006007	GDE1	-0.0636068	-0.0693011
ENSG00000006015	REX1BD	-0.0830785	-0.0280633
ENSG00000006118	TMEM132A	-0.0737724	-0.0142542
ENSG00000006125	AP2B1	-0.23055	-0.140754
ENSG00000006194	ZNF263	0.112199	0.0385997
ENSG00000006282	SPATA20	-0.118906	-0.0232936
ENSG00000006327	TNFRSF12A	-0.00750291	-0.0106758
ENSG00000006451	RALA	-0.0350949	-0.00755539
ENSG00000006453	BAIAP2L1	-0.113285	-0.113679
ENSG00000006534	ALDH3B1	-0.015776	0.0338621
ENSG00000006576	PHTF2	-0.0127175	0.0317885
ENSG00000006607	FARP2	-0.177283	0.0594533
ENSG00000006625	GGCT	-0.108701	-0.00106234
ENSG00000006634	DBF4	-0.00414483	0.0522264
ENSG00000006652	IFRD1	-0.0899758	0.0031356
ENSG00000006695	COX10	-0.103025	-0.121173
ENSG00000006704	GTF2IRD1	-0.250723	-0.249764
ENSG00000006712	PAF1	-0.172071	-0.0756271
ENSG00000006744	ELAC2	-0.196192	-0.21768
ENSG00000006757	PNPLA4	0.0240386	-0.0468954
ENSG00000006831	ADIPOR2	-0.0238951	-0.00301827
ENSG00000006837	CDKL3	-0.22686	0.00811739
ENSG00000007047	MARK4	0.0477929	-0.0711308
ENSG00000007080	CCDC124	-0.0423472	-0.0228158
ENSG00000007202	KIAA0100	-0.0577553	-0.0506159
ENSG00000007255	TRAPPC6A	-0.00654952	-0.0395656
ENSG00000007341	ST7L	-0.0948363	0.0554334
ENSG00000007376	RPUSD1	0.0171257	-0.00303202
ENSG00000007384	RHBDF1	-0.013304	-0.114687
ENSG00000007392	LUC7L	-0.0363393	-0.0248081
ENSG00000007520	TSR3	-0.0171601	-0.00710858
ENSG00000007541	PIGQ	0.031212	-0.120178
ENSG00000007923	DNAJC11	-0.13337	-0.0247732
ENSG00000008018	PSMB1	-0.0073988	-0.0141629
ENSG00000008130	NADK	0.057249	0.0739615
ENSG00000008256	CYTH3	-0.0331088	0.0851355
ENSG00000008282	SYPL1	-0.0598262	-0.0330937
ENSG00000008283	CYB561	-0.032457	-0.0325909
ENSG00000008294	SPAG9	-0.0681483	-0.205395
ENSG00000008324	SS18L2	-0.0330253	0.0577059
ENSG00000008382	MPND	0.0321193	-0.0271934
ENSG00000008394	MGST1	-0.00559973	-0.00662682
ENSG00000008441	NFIX	-0.149676	0.139199
ENSG00000008513	ST3GAL1	-0.106475	-0.0123581
ENSG00000008517	IL32	-0.018425	-0.0163438
ENSG00000008838	MED24	-0.0500484	0.0547833
ENSG00000008952	SEC62	-0.075166	0.00882491
ENSG00000008988	RPS20	-0.0270338	-0.0320502
ENSG00000009307	CSDE1	-0.10627	-0.186618
ENSG00000009335	UBE3C	-0.070689	0.010443
ENSG00000009413	REV3L	-0.0362588	0.153554
ENSG00000009780	FAM76A	-0.0682525	-0.0690191
ENSG00000009844	VTA1	-0.0487702	-0.0107086
ENSG00000009954	BAZ1B	-0.101771	-0.0616876
ENSG00000010072	SPRTN	-0.173151	-0.124031
ENSG00000010165	EEF1AKNMT	-0.179275	-0.0459776
ENSG00000010219	DYRK4	-0.153766	0.028631
ENSG00000010244	ZNF207	-0.0526865	-0.00398982
ENSG00000010256	UQCRC1	-0.0586005	-0.0159079
ENSG00000010270	STARD3NL	-0.0142749	0.0179742
ENSG00000010292	NCAPD2	-0.180553	-0.0625216
ENSG00000010404	IDS	-0.145789	-0.0981863
ENSG00000010539	ZNF200	-0.0945055	-0.216291
ENSG00000010626	LRRC23	-0.014847	0.0799813
ENSG00000010803	SCMH1	-0.0771001	-0.0939633
ENSG00000011007	ELOA	-0.142827	-0.106567
ENSG00000011009	LYPLA2	-0.046864	-0.0215256
ENSG00000011114	BTBD7	-0.254213	-0.270267
ENSG00000011132	APBA3	-0.053968	-0.0644739
ENSG00000011143	MKS1	-0.0232835	-0.153071
ENSG00000011243	AKAP8L	-0.196855	-0.400837
ENSG00000011260	UTP18	-0.10051	-0.0201901
ENSG00000011295	TTC19	-0.041326	-0.0621999
ENSG00000011304	PTBP1	-0.233661	-0.207125
ENSG00000011422	PLAUR	-0.059056	-0.0331296
ENSG00000011426	ANLN	-0.254263	-0.100041
ENSG00000011485	PPP5C	-0.0435195	0.00663336
ENSG00000011523	CEP68	-0.264606	0.105191
ENSG00000011566	MAP4K3	-0.0206125	-0.177782
ENSG00000011638	TMEM159	0.0296204	-0.0175061
ENSG00000012048	BRCA1	-0.105285	-0.209591
ENSG00000012061	ERCC1	-0.0186771	0.0140384
ENSG00000012174	MBTPS2	-0.00910376	-0.0412194
ENSG00000012232	EXTL3	-0.157468	0.00440509
ENSG00000012660	ELOVL5	-0.0782539	0.000955071
ENSG00000012963	UBR7	-0.118274	-0.0515759
ENSG00000013275	PSMC4	-0.0360028	-0.0225812
ENSG00000013288	MAN2B2	-0.0090557	0.0595851
ENSG00000013306	SLC25A39	-0.0510668	0.0131758
ENSG00000013364	MVP	-0.215514	-0.296027
ENSG00000013374	NUB1	-0.0436744	-0.0463201
ENSG00000013375	PGM3	-0.148881	-0.117156
ENSG00000013441	CLK1	0.127301	-0.0492221
ENSG00000013561	RNF14	-0.0685107	-0.00265221
ENSG00000013563	DNASE1L1	0.0409384	-0.00389296
ENSG00000013573	DDX11	-0.0791591	-0.208152
ENSG00000013583	HEBP1	-0.0298911	0.0135428
ENSG00000013619	MAMLD1	-0.158574	-0.039914
ENSG00000013810	TACC3	-0.142816	-0.137431
ENSG00000014123	UFL1	-0.279117	-0.532429
ENSG00000014138	POLA2	-0.2171	-0.0847181
ENSG00000014164	ZC3H3	-0.302534	-0.184812
ENSG00000014216	CAPN1	-0.165748	-0.0682385
ENSG00000014641	MDH1	-0.0874565	-0.0256489
ENSG00000014824	SLC30A9	-0.0606218	-0.0110909
ENSG00000014919	COX15	-0.120091	-0.0588022
ENSG00000015153	YAF2	0.0110929	0.0520355
ENSG00000015171	ZMYND11	-0.0126421	-0.0518629
ENSG00000015475	BID	-0.0214519	-0.0028466
ENSG00000015479	MATR3	-0.111571	-0.0767455
ENSG00000015532	XYLT2	-0.138586	-0.12039
ENSG00000016864	GLT8D1	-0.134274	0.0412779
ENSG00000017260	ATP2C1	-0.152731	-0.0243291
ENSG00000017797	RALBP1	-0.0895285	-0.0307637
ENSG00000018189	RUFY3	-0.134956	-0.138963
ENSG00000018408	WWTR1	-0.0224232	-0.00226864
ENSG00000018510	AGPS	-0.103523	-0.104487
ENSG00000018610	CXorf56	-0.0313279	-0.0406615
ENSG00000018699	TTC27	-0.101527	-0.265399
ENSG00000019549	SNAI2	0.00855787	-0.0108828
ENSG00000020256	ZFP64	-0.0951957	-0.19591
ENSG00000020426	MNAT1	-0.05509	0.0348613
ENSG00000020577	SAMD4A	-0.111797	0.0738503
ENSG00000020922	MRE11	-0.150806	-0.162218
ENSG00000021355	SERPINB1	-0.0919465	-0.00718503
ENSG00000021574	SPAST	0.0197104	-0.00469147
ENSG00000022267	FHL1	-0.0883432	-0.02988
ENSG00000022277	RTF2	-0.020904	-0.0148022
ENSG00000022840	RNF10	-0.0409137	0.0297775
ENSG00000023041	ZDHHC6	-0.0555713	0.063821
ENSG00000023191	RNH1	-0.0566124	-0.000792858
ENSG00000023228	NDUFS1	-0.23908	-0.11792
ENSG00000023287	RB1CC1	-0.0797094	-0.143619
ENSG00000023318	ERP44	-0.183681	-0.159295
ENSG00000023330	ALAS1	-0.267328	-0.236304
ENSG00000023445	BIRC3	-0.0153073	0.0517278
ENSG00000023516	AKAP11	-0.358851	-0.323708
ENSG00000023572	GLRX2	-0.0368641	0.0295099
ENSG00000023697	DERA	-0.0295746	0.0164443
ENSG00000023734	STRAP	-0.0845551	-0.0126539
ENSG00000023902	PLEKHO1	-0.0615972	0.104718
ENSG00000023909	GCLM	-0.0500515	-0.00365198
ENSG00000024422	EHD2	-0.123465	-0.0523224
ENSG00000024526	DEPDC1	-0.112104	-0.0337767
ENSG00000024862	CCDC28A	-0.0248001	0.030612
ENSG00000025156	HSF2	-0.322797	-0.153705
ENSG00000025293	PHF20	-0.106723	-0.0282375
ENSG00000025434	NR1H3	0.0451882	-0.0517925
ENSG00000025708	TYMP	-0.242554	0.00850015
ENSG00000025770	NCAPH2	-0.105337	-0.0263964
ENSG00000025772	TOMM34	-0.0535529	-0.00314289
ENSG00000025796	SEC63	-0.15629	-0.130329
ENSG00000025800	KPNA6	-0.213442	-0.168194
ENSG00000026025	VIM	-0.241741	-0.274777
ENSG00000026508	CD44	-0.0855928	-0.0362708
ENSG00000026652	AGPAT4	-0.0519297	0.0464739
ENSG00000027001	MIPEP	-0.210653	-0.19423
ENSG00000027075	PRKCH	0.0782488	-0.22002
ENSG00000027697	IFNGR1	-0.0870729	-0.051625
ENSG00000027847	B4GALT7	-0.00743809	0.0267137
ENSG00000028116	VRK2	-0.151382	-0.0180618
ENSG00000028203	VEZT	-0.0673714	-0.115458
ENSG00000028528	SNX1	-0.0410829	-0.0264181
ENSG00000028839	TBPL1	-0.000470249	0.0937118
ENSG00000029153	ARNTL2	-0.0561754	-0.0742615
ENSG00000029363	BCLAF1	-0.276102	-0.377423
ENSG00000029364	SLC39A9	0.0202238	0.0788384
ENSG00000029639	TFB1M	-0.0775295	-0.0439801
ENSG00000029725	RABEP1	-0.0114563	-0.0468728
ENSG00000029993	HMGB3	-0.00266642	-0.00132
ENSG00000030066	NUP160	0.0728604	-0.0143309
ENSG00000030110	BAK1	-0.0603708	0.0210943
ENSG00000030582	GRN	-0.0982837	-0.0716483
ENSG00000031003	FAM13B	0.0750731	-0.0400806
ENSG00000031691	CENPQ	-0.0185785	0.025174
ENSG00000031698	SARS1	-0.103084	-0.129637
ENSG00000031823	RANBP3	-0.143366	0.0256096
ENSG00000032389	EIPR1	-0.020643	-0.0300291
ENSG00000032742	IFT88	-0.289691	-0.183084
ENSG00000033011	ALG1	0.0107807	-0.0315029
ENSG00000033100	CHPF2	-0.0458278	0.0298705
ENSG00000033178	UBA6	-0.107397	-0.375266
ENSG00000033800	PIAS1	-0.327434	-0.105113
ENSG00000033867	SLC4A7	0.136682	-0.295699
ENSG00000034152	MAP2K3	-0.0285311	0.0319655
ENSG00000034510	TMSB10	-0.0167613	0.0431264
ENSG00000034677	RNF19A	-0.165577	-0.045369
ENSG00000034693	PEX3	-0.193722	-0.000543509
ENSG00000034713	GABARAPL2	-0.0615316	-0.00108235
ENSG00000035115	SH3YL1	-0.0125211	-0.0144568
ENSG00000035141	FAM136A	-0.0185336	0.0421114
ENSG00000035403	VCL	-0.120512	-0.497451
ENSG00000035499	DEPDC1B	-0.0251582	0.0412002
ENSG00000035681	NSMAF	-0.167993	-0.115606
ENSG00000035687	ADSS2	-0.110338	-0.0430023
ENSG00000035928	RFC1	-0.200283	-0.11801
ENSG00000036054	TBC1D23	-0.181969	-0.0809619
ENSG00000036257	CUL3	-0.0674345	-0.0472916
ENSG00000036549	AC118549.1	-0.00502904	0.0574728
ENSG00000037042	TUBG2	-0.143174	0.210206
ENSG00000037241	RPL26L1	-0.0172113	-0.0298638
ENSG00000037474	NSUN2	-0.157262	-0.0697285
ENSG00000037637	FBXO42	-0.0418072	-0.00657541
ENSG00000037749	MFAP3	-0.246565	-0.344703
ENSG00000037897	METTL1	-0.0268282	-0.0154864
ENSG00000038002	AGA	-0.0075217	-0.0233584
ENSG00000038210	PI4K2B	-0.00236627	-0.0587055
ENSG00000038274	MAT2B	-0.0593901	0.0598966
ENSG00000038427	VCAN	-0.0969077	-0.0866712
ENSG00000038532	CLEC16A	-0.184944	-0.270709
ENSG00000039523	RIPOR1	-0.0891702	0.0357474
ENSG00000039560	RAI14	-0.157458	-0.062756
ENSG00000039650	PNKP	-0.0757746	-0.0472286
ENSG00000040275	SPDL1	-0.106078	-0.0166497
ENSG00000040341	STAU2	-0.00895743	-0.147678
ENSG00000040487	SLC66A1	-0.0122429	-0.0073104
ENSG00000040531	CTNS	-0.132216	-0.148212
ENSG00000040633	PHF23	-0.0145558	-0.011412
ENSG00000041357	PSMA4	-0.0152347	-0.0108887
ENSG00000041802	LSG1	-0.175795	-0.0596472
ENSG00000041880	PARP3	-0.076324	-0.0596556
ENSG00000041988	THAP3	-0.140596	0.0162108
ENSG00000042088	TDP1	-0.0380189	-0.188188
ENSG00000042286	AIFM2	-0.0646625	-0.0198827
ENSG00000042445	RETSAT	-0.150859	-0.072941
ENSG00000042493	CAPG	-0.0210821	-0.00195913
ENSG00000042753	AP2S1	0.00605804	0.012185
ENSG00000043093	DCUN1D1	-0.063352	-0.0228549
ENSG00000043143	JADE2	-0.0169004	-0.0868167
ENSG00000043514	TRIT1	-0.16701	0.0839032
ENSG00000044115	CTNNA1	-0.193788	-0.358309
ENSG00000044459	CNTLN	-0.0498363	-0.0697247
ENSG00000044574	HSPA5	-0.246599	-0.33147
ENSG00000046604	DSG2	-0.189484	-0.0758236
ENSG00000046647	GEMIN8	-0.114097	-0.0785983
ENSG00000047056	WDR37	0.0144154	-0.230702
ENSG00000047249	ATP6V1H	-0.298886	-0.23931
ENSG00000047315	POLR2B	-0.174476	-0.14949
ENSG00000047410	TPR	-0.295017	-0.241345
ENSG00000047578	KIAA0556	-0.128568	0.0498436
ENSG00000047579	DTNBP1	-0.051714	0.0534748
ENSG00000047621	C12orf4	-0.148937	-0.0930656
ENSG00000047634	SCML1	0.0350749	-0.00405346
ENSG00000047849	MAP4	-0.0872598	-0.346125
ENSG00000047932	GOPC	-0.144749	-0.0403181
ENSG00000048028	USP28	-0.0920942	-0.197089
ENSG00000048052	HDAC9	-0.15567	0.091502
ENSG00000048140	TSPAN17	-0.0698455	0.00119522
ENSG00000048392	RRM2B	-0.043711	0.00321029
ENSG00000048405	ZNF800	-0.194217	-0.0815926
ENSG00000048544	MRPS10	-0.0659716	-0.0403178
ENSG00000048649	RSF1	-0.217967	-0.103512
ENSG00000048991	R3HDM1	-0.0803433	-0.0376476
ENSG00000049130	KITLG	0.0163547	-0.127023
ENSG00000049167	ERCC8	-0.0538877	0.0216957
ENSG00000049245	VAMP3	-0.0375662	-0.0132835
ENSG00000049246	PER3	-0.165631	-0.16683
ENSG00000049249	TNFRSF9	-0.125827	-0.0362312
ENSG00000049449	RCN1	-0.0266494	-0.0342786
ENSG00000049541	RFC2	-0.106933	-0.0199804
ENSG00000049656	CLPTM1L	-0.00262362	0.00554053
ENSG00000049759	NEDD4L	-0.0172173	-0.195002
ENSG00000049769	PPP1R3F	-0.0475173	-0.268126
ENSG00000049860	HEXB	-0.0397528	-0.022839
ENSG00000050130	JKAMP	-0.0184823	0.0189787
ENSG00000050165	DKK3	-0.106316	-0.0347539
ENSG00000050327	ARHGEF5	0.126182	-0.110699
ENSG00000050344	NFE2L3	-0.0300969	-0.0378741
ENSG00000050393	MCUR1	0.0173493	0.00290277
ENSG00000050405	LIMA1	-0.0216454	-0.0393741
ENSG00000050426	LETMD1	-0.279744	-0.153638
ENSG00000050748	MAPK9	0.0918206	0.100188
ENSG00000050820	BCAR1	-0.132111	-0.0500346
ENSG00000051108	HERPUD1	-0.00996571	-0.0358992
ENSG00000051128	HOMER3	-0.0380789	0.0221701
ENSG00000051180	RAD51	-0.0614363	-0.0119711
ENSG00000051341	POLQ	-0.0370688	0.187395
ENSG00000051382	PIK3CB	-0.0261637	-0.0713634
ENSG00000051523	CYBA	-0.0230616	-0.0521593
ENSG00000051596	THOC3	-0.0140346	-0.0021643
ENSG00000051620	HEBP2	-0.00791199	0.0595175
ENSG00000052126	PLEKHA5	-0.189357	-0.0925667
ENSG00000052723	SIKE1	-0.0222099	0.0260444
ENSG00000052802	MSMO1	-0.192831	-0.116118
ENSG00000052841	TTC17	0.122166	-0.166236
ENSG00000053254	FOXN3	-0.0187458	0.0726119
ENSG00000053371	AKR7A2	-0.0269918	-0.0449925
ENSG00000053372	MRTO4	-0.0267291	-0.0424655
ENSG00000053501	USE1	0.0184542	-0.0672533
ENSG00000053747	LAMA3	-0.0242443	-0.0751938
ENSG00000053770	AP5M1	-0.0949579	-0.0691685
ENSG00000053900	ANAPC4	-0.118556	0.0107848
ENSG00000054116	TRAPPC3	-0.0722758	-0.0204503
ENSG00000054118	THRAP3	-0.220979	-0.531602
ENSG00000054148	PHPT1	-0.00808543	0.0259794
ENSG00000054267	ARID4B	0.00736649	-0.159977
ENSG00000054282	SDCCAG8	0.0878667	-0.0925625
ENSG00000054392	HHAT	-0.0653928	0.0257703
ENSG00000054523	KIF1B	-0.203382	-0.113744
ENSG00000054611	TBC1D22A	-0.0253743	0.00152397
ENSG00000054967	RELT	-0.0115034	-0.117528
ENSG00000055044	NOP58	-0.25092	-0.230476
ENSG00000055070	SZRD1	-0.0536691	-0.0130447
ENSG00000055118	KCNH2	-0.0922013	-0.0439888
ENSG00000055130	CUL1	-0.185225	-0.0451634
ENSG00000055147	FAM114A2	-0.015137	-0.0522619
ENSG00000055163	CYFIP2	-0.0777051	-0.11268
ENSG00000055211	GINM1	0.0288917	-0.0406255
ENSG00000055332	EIF2AK2	-0.155484	0.0058107
ENSG00000055483	USP36	-0.29556	-0.214894
ENSG00000055950	MRPL43	0.00775591	0.000106123
ENSG00000056050	HPF1	0.00115988	-0.0386019
ENSG00000056097	ZFR	-0.255072	-0.314627
ENSG00000056558	TRAF1	-0.0586224	-0.0151497
ENSG00000056586	RC3H2	-0.18381	-0.0410559
ENSG00000056972	TRAF3IP2	-0.0471458	-0.00260379
ENSG00000057019	DCBLD2	-0.0486843	-0.0100635
ENSG00000057252	SOAT1	-0.0790779	-0.126891
ENSG00000057608	GDI2	-0.0847441	-0.122023
ENSG00000057663	ATG5	0.0541137	0.120962
ENSG00000057757	PITHD1	0.0106218	0.00279509
ENSG00000057935	MTA3	-0.103996	-0.0475829
ENSG00000058056	USP13	-0.0454776	-0.231253
ENSG00000058063	ATP11B	-0.0977649	-0.0265763
ENSG00000058091	CDK14	-0.080082	0.0958567
ENSG00000058262	SEC61A1	-0.168821	-0.136504
ENSG00000058272	PPP1R12A	-0.177621	-0.215549
ENSG00000058600	POLR3E	-0.0764725	-0.0578944
ENSG00000058668	ATP2B4	0.00881769	-0.184388
ENSG00000058673	ZC3H11A	-0.0533309	-0.00348758
ENSG00000058799	YIPF1	0.0272156	-0.0261951
ENSG00000058804	NDC1	-0.142596	-0.0127599
ENSG00000058866	DGKG	0.0342201	-0.0382057
ENSG00000059122	FLYWCH1	-0.074097	0.0136204
ENSG00000059145	UNKL	0.0766263	-0.0882994
ENSG00000059377	TBXAS1	-0.0529177	-0.139143
ENSG00000059378	PARP12	-0.108544	-0.00687828
ENSG00000059573	ALDH18A1	-0.228696	-0.233783
ENSG00000059691	GATB	-0.031325	0.0555091
ENSG00000059769	DNAJC25	0.00264061	0.0379117
ENSG00000060138	YBX3	-0.0568964	-0.0765992
ENSG00000060140	STYK1	0.228452	-0.0240262
ENSG00000060237	WNK1	-0.146041	-0.0546515
ENSG00000060339	CCAR1	-0.190285	-0.276598
ENSG00000060491	OGFR	-0.0787184	-0.0255303
ENSG00000060642	PIGV	-0.273767	-0.062943
ENSG00000060688	SNRNP40	-0.0242886	-0.0359371
ENSG00000060749	QSER1	-0.168618	-0.0657844
ENSG00000060762	MPC1	0.0737377	0.0800164
ENSG00000060971	ACAA1	-0.060534	-0.059886
ENSG00000060982	BCAT1	-0.0410115	-0.0196257
ENSG00000061273	HDAC7	-0.0944534	-0.143276
ENSG00000061656	SPAG4	-0.0408301	-0.139708
ENSG00000061676	NCKAP1	-0.148904	-0.0627448
ENSG00000061794	MRPS35	-0.0217296	-0.0581908
ENSG00000061918	GUCY1B1	-0.0848495	-0.181428
ENSG00000061936	SFSWAP	-0.185035	-0.127788
ENSG00000062194	GPBP1	-0.124103	-0.0302401
ENSG00000062282	DGAT2	-0.024045	-0.0362579
ENSG00000062485	CS	-0.211638	-0.106133
ENSG00000062582	MRPS24	-0.0291124	-0.00782289
ENSG00000062650	WAPL	-0.24982	-0.158601
ENSG00000062716	VMP1	-0.115634	-0.0602183
ENSG00000062725	APPBP2	-0.11398	-0.11184
ENSG00000063046	EIF4B	-0.470351	-0.297257
ENSG00000063176	SPHK2	-0.127502	-0.014365
ENSG00000063177	RPL18	-0.0268944	-0.0336377
ENSG00000063241	ISOC2	-0.0401135	-0.000312351
ENSG00000063244	U2AF2	-0.0431155	-0.0294711
ENSG00000063245	EPN1	-0.0888945	-0.0846465
ENSG00000063322	MED29	-0.0715615	0.00199026
ENSG00000063660	GPC1	-0.0288275	-0.0520894
ENSG00000063854	HAGH	-0.00767921	0.0330202
ENSG00000063978	RNF4	-0.0501596	-0.00113401
ENSG00000064012	CASP8	-0.0729179	-0.0387832
ENSG00000064102	INTS13	-0.112249	-0.243684
ENSG00000064115	TM7SF3	-0.0694747	-0.0577619
ENSG00000064199	SPA17	-0.0435356	-0.0468195
ENSG00000064313	TAF2	-0.139209	-0.0527151
ENSG00000064393	HIPK2	-0.256909	-0.0764011
ENSG00000064419	TNPO3	-0.143494	-0.00910632
ENSG00000064490	RFXANK	-0.04039	-0.0554566
ENSG00000064545	TMEM161A	-0.0464971	-0.121224
ENSG00000064601	CTSA	-0.0516475	-0.0187491
ENSG00000064652	SNX24	-0.0256712	7.3476e-05
ENSG00000064666	CNN2	-0.0200789	-0.0428057
ENSG00000064726	BTBD1	-0.0655767	-0.035405
ENSG00000064932	SBNO2	-0.032079	-0.114771
ENSG00000064961	HMG20B	0.00936593	0.0234709
ENSG00000064995	TAF11	0.012802	0.00229018
ENSG00000065000	AP3D1	-0.0466662	-0.120733
ENSG00000065057	NTHL1	-0.0127341	-0.00156396
ENSG00000065135	GNAI3	-0.0697338	-0.0184603
ENSG00000065150	IPO5	-0.113067	-0.25724
ENSG00000065154	OAT	-0.183233	-0.0927981
ENSG00000065183	WDR3	-0.327342	-0.273454
ENSG00000065243	PKN2	-0.243779	-0.241702
ENSG00000065268	WDR18	-0.0408908	-0.0267026
ENSG00000065308	TRAM2	-0.0616547	-0.0775237
ENSG00000065328	MCM10	-0.142895	-0.172678
ENSG00000065427	KARS1	-0.135312	-0.128629
ENSG00000065457	ADAT1	-0.0113693	0.0341903
ENSG00000065485	PDIA5	-0.178892	-0.00267728
ENSG00000065491	TBC1D22B	-0.148916	0.0695194
ENSG00000065518	NDUFB4	-0.0123713	-0.0299787
ENSG00000065534	MYLK	0.0459365	0.022858
ENSG00000065548	ZC3H15	-0.0287096	-0.0178188
ENSG00000065559	MAP2K4	-0.0806512	-0.0451357
ENSG00000065600	PACC1	-0.144293	0.0633583
ENSG00000065615	CYB5R4	-0.0156966	-0.0107333
ENSG00000065665	SEC61A2	-0.0681194	-0.0626408
ENSG00000065802	ASB1	-0.0882163	-0.00536507
ENSG00000065809	FAM107B	-0.00364662	0.0167167
ENSG00000065833	ME1	-0.154253	-0.0675473
ENSG00000065882	TBC1D1	-0.0285286	-0.0921973
ENSG00000065911	MTHFD2	-0.0445221	-0.0360519
ENSG00000065978	YBX1	-0.086622	-0.0585422
ENSG00000066027	PPP2R5A	-0.00539473	0.0484567
ENSG00000066044	ELAVL1	-0.0314511	-0.0152444
ENSG00000066117	SMARCD1	-0.0533981	-0.0219853
ENSG00000066136	NFYC	0.0276066	-0.0615413
ENSG00000066230	SLC9A3	0.0167172	-0.00320548
ENSG00000066279	ASPM	-0.124546	0.0165408
ENSG00000066322	ELOVL1	-0.0748994	0.0166574
ENSG00000066379	ZNRD1	-0.0325836	-0.0242761
ENSG00000066422	ZBTB11	-0.113836	-0.0269901
ENSG00000066427	ATXN3	-0.304393	0.0458368
ENSG00000066455	GOLGA5	0.00473792	-0.0361306
ENSG00000066557	LRRC40	-0.121336	-0.204033
ENSG00000066583	ISOC1	0.0110674	-0.0230804
ENSG00000066651	TRMT11	-0.204565	-0.014955
ENSG00000066654	THUMPD1	-0.0693087	-0.0542131
ENSG00000066697	MSANTD3	-0.0313849	0.024615
ENSG00000066777	ARFGEF1	-0.0897158	-0.197276
ENSG00000066855	MTFR1	-0.0341748	-0.00736205
ENSG00000066926	FECH	-0.0720984	-0.00243894
ENSG00000067048	DDX3Y	-0.293817	-0.115581
ENSG00000067064	IDI1	-0.158647	-0.103087
ENSG00000067066	SP100	-0.0619856	-0.0436522
ENSG00000067113	PLPP1	0.0119586	0.0291714
ENSG00000067167	TRAM1	-0.018299	-0.0204434
ENSG00000067182	TNFRSF1A	-0.060597	0.00731302
ENSG00000067208	EVI5	-0.0444791	-0.00922763
ENSG00000067221	STOML1	0.0272376	-0.0238949
ENSG00000067225	PKM	-0.239359	-0.24245
ENSG00000067248	DHX29	-0.0236183	-0.217859
ENSG00000067533	RRP15	-0.00150807	0.00988547
ENSG00000067646	ZFY	-0.243265	-0.241396
ENSG00000067704	IARS2	-0.102228	-0.00595785
ENSG00000067798	NAV3	-0.17003	0.118454
ENSG00000067829	IDH3G	-0.0637956	-0.0303508
ENSG00000067836	ROGDI	-0.151375	0.0253685
ENSG00000067900	ROCK1	-0.160966	0.0177284
ENSG00000067955	CBFB	-0.0314821	-0.022466
ENSG00000067992	PDK3	-0.0601891	0.0422811
ENSG00000068001	HYAL2	0.0213052	-0.0281107
ENSG00000068028	RASSF1	-0.0469534	-0.0254137
ENSG00000068120	COASY	-0.160869	-0.0387987
ENSG00000068137	PLEKHH3	-0.0117803	-0.0465197
ENSG00000068305	MEF2A	-0.111552	-0.0483687
ENSG00000068308	OTUD5	-0.0637008	-0.185486
ENSG00000068323	TFE3	0.048164	-0.00686293
ENSG00000068354	TBC1D25	0.135556	-0.0169012
ENSG00000068366	ACSL4	-0.0580193	-0.344361
ENSG00000068394	GPKOW	-0.125958	-0.0596006
ENSG00000068400	GRIPAP1	-0.0549955	0.0126611
ENSG00000068438	FTSJ1	-0.0558563	-0.0649558
ENSG00000068489	PRR11	-0.0643664	-0.0400699
ENSG00000068697	LAPTM4A	-0.0270836	-0.00784908
ENSG00000068724	TTC7A	-0.163168	0.0111565
ENSG00000068745	IP6K2	-0.129015	0.0427431
ENSG00000068784	SRBD1	-0.279157	-0.0692267
ENSG00000068796	KIF2A	-0.0705695	-0.000421354
ENSG00000068885	IFT80	0.0119699	-0.0636728
ENSG00000068903	SIRT2	0.0135319	0.0112088
ENSG00000068912	ERLEC1	-0.00494806	0.00801991
ENSG00000069011	PITX1	-0.0461813	0.0806909
ENSG00000069275	NUCKS1	-0.0541006	-0.0331757
ENSG00000069329	VPS35	-0.21419	-0.136344
ENSG00000069345	DNAJA2	-0.138099	-0.134247
ENSG00000069399	BCL3	-0.0230351	0.0160466
ENSG00000069424	KCNAB2	0.157404	0.173993
ENSG00000069431	ABCC9	-0.0122317	-0.0325533
ENSG00000069509	FUNDC1	-0.0852894	-0.00219294
ENSG00000069849	ATP1B3	-0.0565201	-0.0295267
ENSG00000069869	NEDD4	-0.221849	0.0339609
ENSG00000069943	PIGB	-0.136153	-0.152636
ENSG00000069956	MAPK6	0.0542229	0.111659
ENSG00000069966	GNB5	-0.0582461	-0.00160963
ENSG00000069974	RAB27A	-0.0544328	0.022236
ENSG00000069998	HDHD5	-0.0712803	0.0195252
ENSG00000070010	UFD1	-0.0968975	-0.0566805
ENSG00000070047	PHRF1	-0.186342	-0.214185
ENSG00000070081	NUCB2	-0.0504212	-0.0667302
ENSG00000070087	PFN2	-0.00172312	0.00854311
ENSG00000070159	PTPN3	0.0429201	-0.0886813
ENSG00000070214	SLC44A1	-0.00980199	-0.0444082
ENSG00000070366	SMG6	0.136639	-0.184989
ENSG00000070367	EXOC5	-0.0724115	-0.0696545
ENSG00000070404	FSTL3	-0.019395	-0.0316379
ENSG00000070413	DGCR2	0.0130369	-0.0488912
ENSG00000070423	RNF126	-0.0227374	0.00802865
ENSG00000070501	POLB	-0.0958923	0.0108999
ENSG00000070540	WIPI1	-0.0762766	-0.063735
ENSG00000070614	NDST1	0.0422416	-0.0132372
ENSG00000070669	ASNS	-0.104731	-0.224609
ENSG00000070718	AP3M2	-0.108417	-0.0937173
ENSG00000070756	PABPC1	-0.148788	-0.0925407
ENSG00000070761	CFAP20	-0.0363467	0.0171864
ENSG00000070785	EIF2B3	-0.117526	-0.0211521
ENSG00000070814	TCOF1	-0.294765	-0.172804
ENSG00000070831	CDC42	0.00192731	-0.0266336
ENSG00000070882	OSBPL3	-0.203651	0.272467
ENSG00000070950	RAD18	-0.117628	0.0669013
ENSG00000070961	ATP2B1	-0.032398	-0.174663
ENSG00000071082	RPL31	-0.0247845	-0.0312453
ENSG00000071205	ARHGAP10	0.0252751	0.0837159
ENSG00000071243	ING3	-0.0483021	0.0133076
ENSG00000071282	LMCD1	-0.082371	0.048904
ENSG00000071462	BUD23	-0.086419	-0.0445429
ENSG00000071539	TRIP13	-0.0122661	0.0169592
ENSG00000071553	ATP6AP1	-0.0528565	-0.00992629
ENSG00000071626	DAZAP1	-0.0770391	-0.027688
ENSG00000071655	MBD3	0.0199841	0.0403559
ENSG00000071794	HLTF	-0.209276	-0.187299
ENSG00000071859	FAM50A	-0.0421433	-0.0150147
ENSG00000071889	FAM3A	-0.0464249	-0.0304814
ENSG00000072042	RDH11	-0.204212	-0.108677
ENSG00000072110	ACTN1	-0.092472	-0.18
ENSG00000072135	PTPN18	0.0436708	-0.00844583
ENSG00000072210	ALDH3A2	-0.00670243	0.0325377
ENSG00000072274	TFRC	-0.0615852	-0.269314
ENSG00000072364	AFF4	-0.294027	-0.127181
ENSG00000072401	UBE2D1	-0.13034	-0.00330128
ENSG00000072415	MPP5	-0.128795	-0.015812
ENSG00000072422	RHOBTB1	-0.123136	0.145571
ENSG00000072501	SMC1A	-0.201518	-0.200228
ENSG00000072506	HSD17B10	-0.00458297	-0.0157147
ENSG00000072518	MARK2	-0.0853102	-0.0981791
ENSG00000072571	HMMR	-0.301669	-0.297851
ENSG00000072609	CHFR	-0.193646	-0.0816449
ENSG00000072682	P4HA2	-0.188736	-0.0965638
ENSG00000072736	NFATC3	-0.0560157	0.0883315
ENSG00000072756	TRNT1	-0.0487974	-0.00386435
ENSG00000072786	STK10	-0.184961	-0.0135241
ENSG00000072803	FBXW11	-0.13141	-0.0157576
ENSG00000072818	ACAP1	-0.0885729	0.0694842
ENSG00000072840	EVC	0.0324761	-0.0952673
ENSG00000072849	DERL2	-0.0974312	-0.00930986
ENSG00000072864	NDE1	-0.0731944	-0.0221651
ENSG00000072958	AP1M1	-0.0577577	-0.0853576
ENSG00000073050	XRCC1	-0.246029	-0.07551
ENSG00000073060	SCARB1	-0.0853565	-0.0432777
ENSG00000073169	SELENOO	-0.288236	-0.108744
ENSG00000073331	ALPK1	-0.0991623	0.0870635
ENSG00000073350	LLGL2	0.0573291	0.0185386
ENSG00000073417	PDE8A	-0.0545406	-0.00934826
ENSG00000073536	NLE1	-0.270953	-0.149255
ENSG00000073578	SDHA	-0.205785	-0.0891473
ENSG00000073584	SMARCE1	-0.0225387	0.0105395
ENSG00000073711	PPP2R3A	-0.0265706	-0.0994391
ENSG00000073712	FERMT2	-0.368363	-0.305616
ENSG00000073792	IGF2BP2	-0.165691	-0.0234709
ENSG00000073803	MAP3K13	-0.0420002	0.0380295
ENSG00000073921	PICALM	-0.247633	-0.0910962
ENSG00000074071	MRPS34	-0.0116099	-0.012616
ENSG00000074201	CLNS1A	-0.0295589	-0.0105579
ENSG00000074266	EED	-0.0714523	-0.0221098
ENSG00000074319	TSG101	-0.102109	-0.00663503
ENSG00000074356	NCBP3	-0.0534572	-0.0614941
ENSG00000074410	CA12	-0.0352351	-0.03065
ENSG00000074416	MGLL	-0.0340762	-0.0525514
ENSG00000074582	BCS1L	-0.0278963	0.0107539
ENSG00000074590	NUAK1	-0.00394264	-0.332037
ENSG00000074603	DPP8	-0.108871	0.0837385
ENSG00000074695	LMAN1	-0.0608886	-0.0526686
ENSG00000074696	HACD3	-0.0551578	-0.0383933
ENSG00000074800	ENO1	-0.145219	-0.134811
ENSG00000074842	MYDGF	-0.0147979	-0.00555681
ENSG00000075089	ACTR6	-0.0931997	-0.0500586
ENSG00000075131	TIPIN	-0.0295072	-0.0292568
ENSG00000075142	SRI	-0.00896506	0.00230587
ENSG00000075188	NUP37	-0.0493311	-0.056114
ENSG00000075218	GTSE1	-0.0877802	-0.0399379
ENSG00000075223	SEMA3C	-0.133514	-0.143237
ENSG00000075234	TTC38	-0.0674245	-0.070453
ENSG00000075239	ACAT1	-0.0442261	-0.0584921
ENSG00000075292	ZNF638	-0.337485	-0.0513699
ENSG00000075303	SLC25A40	-0.0624475	0.191851
ENSG00000075336	TIMM21	-0.00149272	0.00190783
ENSG00000075407	ZNF37A	-0.282836	0.0163828
ENSG00000075413	MARK3	-0.128316	-0.0169123
ENSG00000075415	SLC25A3	-0.0340147	-0.0516304
ENSG00000075420	FNDC3B	-0.142644	-0.030949
ENSG00000075426	FOSL2	-0.138864	-0.0779329
ENSG00000075618	FSCN1	-0.0537127	-0.0375671
ENSG00000075624	ACTB	-0.0292446	-0.0189791
ENSG00000075643	MOCOS	-0.0984918	-0.159162
ENSG00000075711	DLG1	-0.0291175	0.0560526
ENSG00000075785	RAB7A	-0.0312343	0.00373231
ENSG00000075790	BCAP29	-0.0462476	-0.0589438
ENSG00000075856	SART3	-0.16489	-0.485022
ENSG00000075891	PAX2	-0.0626762	-0.0350753
ENSG00000075914	EXOSC7	-0.0673707	-0.0518253
ENSG00000075975	MKRN2	-0.0981848	-0.00797191
ENSG00000076003	MCM6	-0.248158	-0.158952
ENSG00000076043	REXO2	-0.0257194	0.019078
ENSG00000076053	RBM7	0.027632	-0.00670146
ENSG00000076067	RBMS2	-0.124047	0.346176
ENSG00000076108	BAZ2A	-0.119121	-0.284922
ENSG00000076242	MLH1	-0.202824	-0.115496
ENSG00000076248	UNG	-0.0167162	0.0250447
ENSG00000076382	SPAG5	-0.257664	-0.246955
ENSG00000076513	ANKRD13A	-0.0315827	-0.0380076
ENSG00000076554	TPD52	0.000879698	-0.00318592
ENSG00000076604	TRAF4	0.0441586	0.0323954
ENSG00000076662	ICAM3	-0.00909924	0.0574273
ENSG00000076685	NT5C2	-0.174792	-0.0755517
ENSG00000076706	MCAM	-0.0262585	-0.0183917
ENSG00000076944	STXBP2	-0.059989	-0.0282653
ENSG00000076984	MAP2K7	-0.045972	-0.00669682
ENSG00000077044	DGKD	-0.165766	0.012581
ENSG00000077147	TM9SF3	-0.0273515	-0.0457905
ENSG00000077150	NFKB2	-0.303706	-0.235511
ENSG00000077232	DNAJC10	-0.0944737	-0.00284961
ENSG00000077238	IL4R	-0.0337719	-0.0973883
ENSG00000077254	USP33	-0.204204	-0.140972
ENSG00000077264	PAK3	0.0645682	-0.0339639
ENSG00000077312	SNRPA	-0.0408511	-0.0421863
ENSG00000077348	EXOSC5	-0.00213719	0.010689
ENSG00000077380	DYNC1I2	-0.262818	-0.329241
ENSG00000077420	APBB1IP	-0.324275	-0.175688
ENSG00000077454	LRCH4	-0.0494905	-0.00239605
ENSG00000077458	FAM76B	-0.0503738	-0.0643528
ENSG00000077463	SIRT6	-0.0853423	-0.0838351
ENSG00000077514	POLD3	-0.314528	-0.0489244
ENSG00000077549	CAPZB	-0.0293067	-0.014941
ENSG00000077684	JADE1	-0.223568	0.220713
ENSG00000077713	SLC25A43	-0.0433965	-0.0637941
ENSG00000077721	UBE2A	-0.0113331	0.00744297
ENSG00000077782	FGFR1	-0.0189503	-0.0101848
ENSG00000078043	PIAS2	-0.115702	-0.0508356
ENSG00000078061	ARAF	-0.0489962	-0.0574165
ENSG00000078140	UBE2K	-0.0525523	0.0428998
ENSG00000078237	TIGAR	-0.0340039	-0.0055857
ENSG00000078246	TULP3	-0.230017	-0.190408
ENSG00000078269	SYNJ2	0.0219387	0.0152809
ENSG00000078304	PPP2R5C	-0.0279948	-0.009448
ENSG00000078369	GNB1	-0.0391738	-3.88071e-05
ENSG00000078399	HOXA9	-0.0162004	0.00285092
ENSG00000078403	MLLT10	0.0665344	0.100975
ENSG00000078487	ZCWPW1	-0.227999	-0.0134295
ENSG00000078618	NRDC	-0.212864	-0.177448
ENSG00000078668	VDAC3	-0.00294318	0.00594437
ENSG00000078674	PCM1	-0.161178	-0.281304
ENSG00000078699	CBFA2T2	-0.0489849	0.0612866
ENSG00000078747	ITCH	-0.310354	-0.124854
ENSG00000078808	SDF4	-0.00550465	-0.0182059
ENSG00000078902	TOLLIP	0.00715302	-0.0254104
ENSG00000078967	UBE2D4	0.0286187	0.0120413
ENSG00000079134	THOC1	-0.228565	-0.13023
ENSG00000079156	OSBPL6	-0.0313468	-0.143605
ENSG00000079246	XRCC5	-0.253333	-0.317958
ENSG00000079257	LXN	-0.0423752	0.0245745
ENSG00000079277	MKNK1	-0.132089	0.00423736
ENSG00000079313	REXO1	0.0279829	-0.0897872
ENSG00000079332	SAR1A	-0.0173192	-0.0102199
ENSG00000079387	SENP1	-0.00763328	0.0121359
ENSG00000079459	FDFT1	-0.0590648	-0.0427928
ENSG00000079462	PAFAH1B3	-0.019209	-0.0445933
ENSG00000079616	KIF22	-0.204339	-0.135248
ENSG00000079691	CARMIL1	-0.150712	-0.157696
ENSG00000079739	PGM1	-0.117775	-0.245474
ENSG00000079785	DDX1	-0.249509	-0.311519
ENSG00000079805	DNM2	-0.231826	-0.10464
ENSG00000079819	EPB41L2	-0.319399	-0.288048
ENSG00000079931	MOXD1	-0.0274016	-0.045005
ENSG00000079950	STX7	-0.0385326	-0.0339478
ENSG00000079974	RABL2B	-0.105967	0.0553245
ENSG00000079999	KEAP1	-0.0456862	-0.0313711
ENSG00000080189	SLC35C2	-0.0358433	-0.0253115
ENSG00000080200	CRYBG3	-0.0956888	-0.124518
ENSG00000080371	RAB21	-0.0409788	0.00675979
ENSG00000080493	SLC4A4	-0.181829	0.0913597
ENSG00000080503	SMARCA2	-0.098259	-0.091299
ENSG00000080802	CNOT4	-0.0627897	-0.114725
ENSG00000080815	PSEN1	-0.0671936	-0.0352568
ENSG00000080822	CLDND1	-0.00344385	0.0395926
ENSG00000080823	MOK	-0.100769	-0.109732
ENSG00000080824	HSP90AA1	-0.251889	-0.313475
ENSG00000080839	RBL1	-0.105125	-0.220277
ENSG00000080845	DLGAP4	-0.0595221	-0.051947
ENSG00000080986	NDC80	-0.136105	-0.274392
ENSG00000081014	AP4E1	0.0617199	-0.0436053
ENSG00000081019	RSBN1	-0.146099	-0.245071
ENSG00000081026	MAGI3	-0.0280085	-0.0845035
ENSG00000081051	AFP	0.0723243	0.119407
ENSG00000081059	TCF7	-0.000274755	-0.184552
ENSG00000081087	OSTM1	-0.0197933	-0.0201548
ENSG00000081154	PCNP	-0.0308386	-0.0344328
ENSG00000081307	UBA5	-0.0724683	-0.0523233
ENSG00000081320	STK17B	-0.0380089	-0.0245487
ENSG00000081665	ZNF506	0.131187	-0.112346
ENSG00000081692	JMJD4	-0.0148577	-0.0224419
ENSG00000081721	DUSP12	-0.00755629	-0.00265422
ENSG00000081791	DELE1	-0.196933	-0.120829
ENSG00000081803	CADPS2	-0.107687	-0.0174936
ENSG00000081870	HSPB11	-0.00486291	-0.00762849
ENSG00000082014	SMARCD3	-0.0809733	-0.174543
ENSG00000082068	WDR70	-0.179532	-0.196993
ENSG00000082146	STRADB	-0.100161	0.0422319
ENSG00000082153	BZW1	-0.0535239	-0.01555
ENSG00000082212	ME2	-0.0541767	-0.107501
ENSG00000082213	C5orf22	-0.14014	0.0553455
ENSG00000082258	CCNT2	-0.0505193	-0.00358864
ENSG00000082438	COBLL1	-0.126051	0.0524883
ENSG00000082515	MRPL22	-0.0213566	-0.0128646
ENSG00000082641	NFE2L1	-0.0629385	-0.0116033
ENSG00000082701	GSK3B	-0.0113742	0.0795091
ENSG00000082898	XPO1	-0.0526013	-0.0910484
ENSG00000082996	RNF13	-0.0816699	-0.0126289
ENSG00000083093	PALB2	-0.140242	0.0227869
ENSG00000083123	BCKDHB	-0.0543082	-0.0180318
ENSG00000083223	TUT7	-0.189286	-0.116681
ENSG00000083312	TNPO1	-0.166349	-0.236716
ENSG00000083444	PLOD1	-0.147121	-0.0431664
ENSG00000083457	ITGAE	-0.00112097	0.047066
ENSG00000083520	DIS3	-0.186408	-0.334637
ENSG00000083635	NUFIP1	-0.22594	-0.282874
ENSG00000083720	OXCT1	-0.15977	-0.114812
ENSG00000083750	RRAGB	-0.0977598	0.0656
ENSG00000083799	CYLD	-0.0123354	0.0121366
ENSG00000083844	ZNF264	0.0904565	0.0272018
ENSG00000083845	RPS5	-0.0514059	-0.0418774
ENSG00000083896	YTHDC1	-0.18512	-0.21925
ENSG00000083937	CHMP2B	-0.0278512	0.0221661
ENSG00000084070	SMAP2	-0.0613606	-0.0307171
ENSG00000084072	PPIE	-0.0904587	-0.0416297
ENSG00000084073	ZMPSTE24	-0.104094	-0.0953056
ENSG00000084090	STARD7	-0.0208359	-0.00174508
ENSG00000084092	NOA1	-0.152481	-0.0410407
ENSG00000084093	REST	-0.120582	-0.196725
ENSG00000084112	SSH1	-0.0420861	0.120979
ENSG00000084207	GSTP1	-0.0139149	-0.031157
ENSG00000084234	APLP2	-0.185931	-0.0908994
ENSG00000084463	WBP11	-0.137629	-0.0534614
ENSG00000084623	EIF3I	-0.0363377	-0.0187757
ENSG00000084652	TXLNA	-0.204788	-0.181444
ENSG00000084693	AGBL5	-0.0325825	-0.105725
ENSG00000084733	RAB10	-0.0682404	-0.00634646
ENSG00000084754	HADHA	-0.22769	-0.329788
ENSG00000084764	MAPRE3	-0.0193304	-0.000587323
ENSG00000085063	CD59	0.00323775	0.0190753
ENSG00000085117	CD82	-0.0398925	-0.0407603
ENSG00000085224	ATRX	-0.264734	-0.133233
ENSG00000085231	AK6	-0.0079578	0.033575
ENSG00000085274	MYNN	-0.0734833	0.08482
ENSG00000085365	SCAMP1	-0.0118758	-0.00258774
ENSG00000085415	SEH1L	0.0221182	-0.00898524
ENSG00000085449	WDFY1	-0.0634979	-0.0547588
ENSG00000085511	MAP3K4	-0.394173	-0.233562
ENSG00000085644	ZNF213	0.081092	-0.0470449
ENSG00000085662	AKR1B1	-0.0315872	-0.0369986
ENSG00000085733	CTTN	-0.0580554	-0.0259552
ENSG00000085760	MTIF2	-0.0251185	-0.0595216
ENSG00000085788	DDHD2	-0.0667531	0.0355346
ENSG00000085871	MGST2	-0.0460973	-0.0276546
ENSG00000085978	ATG16L1	-0.0620079	-0.166409
ENSG00000085982	USP40	-0.221733	-0.0677989
ENSG00000085998	POMGNT1	-0.07581	-0.0468895
ENSG00000085999	RAD54L	-0.0799991	0.0283496
ENSG00000086015	MAST2	0.187413	0.0948385
ENSG00000086061	DNAJA1	-0.191548	-0.0692766
ENSG00000086062	B4GALT1	-0.0141189	-0.0180441
ENSG00000086065	CHMP5	-0.0257735	-0.011391
ENSG00000086102	NFX1	-0.14456	-0.187216
ENSG00000086189	DIMT1	-0.00772467	-0.0165185
ENSG00000086232	EIF2AK1	0.00532851	0.060507
ENSG00000086289	EPDR1	0.00237637	-0.011425
ENSG00000086300	SNX10	-0.0224745	0.0511855
ENSG00000086475	SEPHS1	-0.117269	0.0136249
ENSG00000086504	MRPL28	-0.00238733	-0.0133198
ENSG00000086589	RBM22	-0.141162	-0.176163
ENSG00000086598	TMED2	-0.005728	0.0370503
ENSG00000086619	ERO1B	-0.069279	-0.0328974
ENSG00000086666	ZFAND6	0.0343171	-0.0029696
ENSG00000086712	TXLNG	-0.118279	-0.126157
ENSG00000086848	ALG9	0.0116064	0.0169037
ENSG00000087008	ACOX3	-0.0644074	-0.11058
ENSG00000087053	MTMR2	-0.0311077	-0.0588587
ENSG00000087074	PPP1R15A	-0.0861801	-0.00414763
ENSG00000087077	TRIP6	-0.0278388	-0.00181329
ENSG00000087086	FTL	-0.0319295	-0.00445187
ENSG00000087088	BAX	-0.0525013	0.0125388
ENSG00000087152	ATXN7L3	0.0199587	-0.151334
ENSG00000087157	PGS1	-0.115201	-0.0259813
ENSG00000087191	PSMC5	-0.0670426	-0.0157762
ENSG00000087206	UIMC1	-0.0111197	-0.0102823
ENSG00000087253	LPCAT2	-0.0112162	-0.0436799
ENSG00000087266	SH3BP2	-0.0215071	-0.119524
ENSG00000087269	NOP14	-0.262019	-0.11772
ENSG00000087274	ADD1	-0.243675	-0.262152
ENSG00000087302	RTRAF	-0.00661125	-0.0274951
ENSG00000087338	GMCL1	-0.0470051	-0.0808826
ENSG00000087365	SF3B2	-0.227022	-0.207944
ENSG00000087448	KLHL42	-0.0521117	-0.0419217
ENSG00000087460	GNAS	-0.0282327	-0.0322659
ENSG00000087470	DNM1L	-0.0810984	-0.0530679
ENSG00000087494	PTHLH	0.141537	-0.0307531
ENSG00000087502	ERGIC2	-0.0181471	0.00888976
ENSG00000087586	AURKA	-0.117794	-0.0605448
ENSG00000087842	PIR	-0.0478617	-0.00760446
ENSG00000087884	AAMDC	-0.0315827	-0.0297434
ENSG00000087903	RFX2	-0.0991735	-0.135915
ENSG00000087995	METTL2A	-0.146361	-0.089703
ENSG00000088035	ALG6	-0.125706	0.0139502
ENSG00000088038	CNOT3	-0.174347	-0.20956
ENSG00000088205	DDX18	-0.31185	-0.208695
ENSG00000088298	EDEM2	-0.0481971	-0.0165845
ENSG00000088325	TPX2	-0.154035	-0.160745
ENSG00000088356	PDRG1	0.00284192	0.0114478
ENSG00000088448	ANKRD10	0.005519	0.0659185
ENSG00000088451	TGDS	-0.19105	-0.00135489
ENSG00000088682	COQ9	0.00455388	0.0338652
ENSG00000088727	KIF9	-0.0215517	0.0197969
ENSG00000088766	CRLS1	-0.00631763	0.0289637
ENSG00000088826	SMOX	-0.00306055	-0.0123232
ENSG00000088832	FKBP1A	-0.0270782	0.000644744
ENSG00000088833	NSFL1C	-0.0346991	-0.0386891
ENSG00000088888	MAVS	-0.0926114	-0.138416
ENSG00000088930	XRN2	-0.254215	-0.337259
ENSG00000088986	DYNLL1	-0.0230895	0.00104172
ENSG00000089006	SNX5	-0.0717437	0.057892
ENSG00000089009	RPL6	-0.0667939	-0.0306861
ENSG00000089048	ESF1	-0.242062	-0.0838928
ENSG00000089050	RBBP9	-0.0988903	0.0677873
ENSG00000089053	ANAPC5	0.00541538	0.0191263
ENSG00000089060	SLC8B1	-0.0442412	-0.171591
ENSG00000089063	TMEM230	0.0024677	0.0383016
ENSG00000089094	KDM2B	0.00641153	-0.0719611
ENSG00000089123	TASP1	-0.0875733	0.104621
ENSG00000089157	RPLP0	-0.0499853	0.00634538
ENSG00000089159	PXN	-0.120588	-0.066987
ENSG00000089195	TRMT6	-0.229082	-0.0286617
ENSG00000089220	PEBP1	-0.0219381	-0.0311397
ENSG00000089234	BRAP	-0.120561	-0.0246545
ENSG00000089248	ERP29	-0.0756287	-0.0381044
ENSG00000089280	FUS	-0.235831	-0.334854
ENSG00000089289	IGBP1	-0.139012	-0.0593088
ENSG00000089327	FXYD5	-0.0460769	-0.067107
ENSG00000089335	ZNF302	0.00809805	0.122409
ENSG00000089351	GRAMD1A	-0.119678	0.0217696
ENSG00000089486	CDIP1	-0.033612	-0.0985869
ENSG00000089597	GANAB	-0.211782	-0.21505
ENSG00000089682	RBM41	-0.137266	0.0249287
ENSG00000089685	BIRC5	0.0109138	-0.00437794
ENSG00000089693	MLF2	-0.0106397	-0.012567
ENSG00000089723	OTUB2	0.0952611	-0.11109
ENSG00000089737	DDX24	-0.270911	-0.368248
ENSG00000089818	NECAP1	-0.105247	-0.0195125
ENSG00000089876	DHX32	-0.0409206	-0.00266673
ENSG00000089902	RCOR1	-0.214017	-0.137814
ENSG00000089916	GPATCH2L	-0.115815	0.000847423
ENSG00000090013	BLVRB	-0.0148519	0.00864375
ENSG00000090054	SPTLC1	-0.0537864	-0.0245698
ENSG00000090060	PAPOLA	-0.137438	-0.0586976
ENSG00000090061	CCNK	-0.0392562	-0.0131538
ENSG00000090097	PCBP4	-0.0260702	-0.147335
ENSG00000090238	YPEL3	0.126188	-0.123918
ENSG00000090263	MRPS33	0.00262982	-0.00602675
ENSG00000090266	NDUFB2	0.0129924	0.0435739
ENSG00000090273	NUDC	-0.0210927	-0.0183753
ENSG00000090316	MAEA	-0.0358306	-0.0411809
ENSG00000090339	ICAM1	-0.115956	-0.0934557
ENSG00000090372	STRN4	-0.0355207	-0.0364559
ENSG00000090432	MUL1	-0.0339319	-0.0296817
ENSG00000090447	TFAP4	-0.0689985	-0.145953
ENSG00000090470	PDCD7	-0.304297	-0.182447
ENSG00000090487	SPG21	0.0119907	0.0524364
ENSG00000090520	DNAJB11	-0.0233332	-0.0266111
ENSG00000090530	P3H2	-0.0304647	-0.0190446
ENSG00000090581	GNPTG	-0.0342774	0.0109516
ENSG00000090615	GOLGA3	-0.196492	-0.0859319
ENSG00000090674	MCOLN1	0.0382611	0.00693192
ENSG00000090686	USP48	-0.272175	-0.0632194
ENSG00000090889	KIF4A	-0.0177768	-0.258604
ENSG00000090905	TNRC6A	-0.133316	0.0745935
ENSG00000090971	NAT14	-0.124182	-0.0585896
ENSG00000091009	RBM27	-0.287082	-0.255462
ENSG00000091039	OSBPL8	-0.0591227	-0.0256177
ENSG00000091073	DTX2	-0.144946	-0.1374
ENSG00000091127	PUS7	-0.0762797	0.0225312
ENSG00000091140	DLD	-0.184055	-0.149672
ENSG00000091164	TXNL1	-0.0474706	0.00227368
ENSG00000091317	CMTM6	-0.00502973	-0.0197211
ENSG00000091409	ITGA6	-0.0721225	-0.0352407
ENSG00000091436	MAP3K20	-0.0499957	-0.0012017
ENSG00000091483	FH	-0.0735775	-0.0292675
ENSG00000091490	SEL1L3	-0.201167	-0.233494
ENSG00000091527	CDV3	-0.0589503	-0.000214508
ENSG00000091542	ALKBH5	-0.00391857	0.04417
ENSG00000091640	SPAG7	0.0283429	-0.0244461
ENSG00000091651	ORC6	-0.0119178	-0.0156541
ENSG00000091732	ZC3HC1	-0.170616	-0.0554958
ENSG00000091844	RGS17	-0.231893	0.125859
ENSG00000091947	TMEM101	-0.0611929	-0.0626832
ENSG00000091986	CCDC80	-0.223754	-0.0793546
ENSG00000092010	PSME1	-0.0219475	-0.0177999
ENSG00000092020	PPP2R3C	-0.0929265	-0.0876818
ENSG00000092036	HAUS4	-0.083863	-0.033977
ENSG00000092094	OSGEP	-0.0414475	0.0317223
ENSG00000092140	G2E3	-0.25403	-0.129799
ENSG00000092199	HNRNPC	-0.0635417	-0.0142807
ENSG00000092201	SUPT16H	-0.100959	-0.283762
ENSG00000092203	TOX4	-0.0731517	0.0215721
ENSG00000092208	GEMIN2	0.00904715	0.0124498
ENSG00000092330	TINF2	0.0272514	0.00871562
ENSG00000092421	SEMA6A	-0.344818	-0.0744187
ENSG00000092445	TYRO3	-0.270564	-0.107409
ENSG00000092470	WDR76	-0.211547	-0.171775
ENSG00000092531	SNAP23	-0.0177183	0.00566505
ENSG00000092820	EZR	-0.247944	-0.362524
ENSG00000092841	MYL6	-0.0122585	-0.0303224
ENSG00000092847	AGO1	-0.166636	0.0521624
ENSG00000092853	CLSPN	-0.181133	-0.236587
ENSG00000092871	RFFL	-0.138594	0.0707168
ENSG00000092931	MFSD11	-0.167209	0.127095
ENSG00000092969	TGFB2	-0.130971	0.0136331
ENSG00000092978	GPATCH2	-0.201627	0.00943684
ENSG00000093000	NUP50	-0.157652	-0.0542549
ENSG00000093009	CDC45	-0.0339818	-0.0386845
ENSG00000093167	LRRFIP2	-0.0825377	-0.00313711
ENSG00000093183	SEC22C	-0.0688492	0.0712402
ENSG00000094631	HDAC6	0.106095	-0.0186532
ENSG00000094804	CDC6	-0.171845	-0.0134226
ENSG00000094880	CDC23	-0.087566	-0.146431
ENSG00000094914	AAAS	-0.152875	-0.0766785
ENSG00000094916	CBX5	-0.0381069	-0.0155766
ENSG00000094975	SUCO	-0.0890802	-0.115071
ENSG00000095002	MSH2	-0.568648	-0.119852
ENSG00000095059	DHPS	-0.0338318	-0.00946506
ENSG00000095066	HOOK2	-0.0585841	-0.0596782
ENSG00000095139	ARCN1	-0.20422	-0.0591451
ENSG00000095209	TMEM38B	0.0321612	-0.0308169
ENSG00000095261	PSMD5	-0.0675417	0.0195092
ENSG00000095321	CRAT	-0.000354121	-0.0211136
ENSG00000095380	NANS	-0.0288187	-0.0164078
ENSG00000095383	TBC1D2	-0.102263	-0.0948106
ENSG00000095485	CWF19L1	-0.105917	-0.212959
ENSG00000095574	IKZF5	-0.109433	0.038519
ENSG00000095587	TLL2	-0.0126805	-0.271136
ENSG00000095739	BAMBI	-0.00235672	-0.00105063
ENSG00000095752	IL11	0.219769	-0.0972444
ENSG00000095794	CREM	-0.0353752	0.0155836
ENSG00000095906	NUBP2	-0.0815149	-0.0598065
ENSG00000096060	FKBP5	-0.062427	-0.039981
ENSG00000096080	MRPS18A	-0.0298325	-0.00709311
ENSG00000096092	TMEM14A	0.00647233	0.0266805
ENSG00000096384	HSP90AB1	-0.243656	-0.442173
ENSG00000096401	CDC5L	-0.331431	-0.428914
ENSG00000096433	ITPR3	-0.0823123	0.105473
ENSG00000096717	SIRT1	0.10226	0.0379008
ENSG00000096746	HNRNPH3	-0.0317707	-0.075485
ENSG00000096872	IFT74	-0.0439844	0.0747018
ENSG00000097021	ACOT7	-0.0103592	-0.0232906
ENSG00000097033	SH3GLB1	-0.0247022	-0.0475411
ENSG00000099139	PCSK5	-0.103704	-0.193602
ENSG00000099203	TMED1	-0.0068329	-0.0315787
ENSG00000099204	ABLIM1	-0.113327	-0.0696784
ENSG00000099246	RAB18	-0.0118163	-0.00202921
ENSG00000099250	NRP1	-0.154613	-0.0646854
ENSG00000099330	OCEL1	-0.039946	-0.0132912
ENSG00000099331	MYO9B	-0.190386	-0.0392333
ENSG00000099341	PSMD8	0.000810215	-0.0247274
ENSG00000099377	HSD3B7	-0.090598	0.0373356
ENSG00000099385	BCL7C	-0.0828971	-0.0430161
ENSG00000099622	CIRBP	-0.0584823	-0.00319485
ENSG00000099624	ATP5F1D	-0.0199635	-0.0143564
ENSG00000099783	HNRNPM	-0.210928	-0.311807
ENSG00000099785	MARCHF2	0.0764391	-0.149208
ENSG00000099795	NDUFB7	-0.00325621	-0.00263822
ENSG00000099797	TECR	-0.0364198	-0.00460033
ENSG00000099800	TIMM13	-0.00100968	0.0288402
ENSG00000099804	CDC34	-0.0247782	-0.0137018
ENSG00000099849	RASSF7	-0.146763	-0.0550979
ENSG00000099860	GADD45B	-0.0846111	-0.115685
ENSG00000099875	MKNK2	-0.00686076	-0.139768
ENSG00000099899	TRMT2A	-0.0863716	-0.0597875
ENSG00000099901	RANBP1	-0.0183486	-0.017347
ENSG00000099904	ZDHHC8	0.158261	-0.105896
ENSG00000099917	MED15	-0.161959	-0.122714
ENSG00000099940	SNAP29	0.000479191	0.0558067
ENSG00000099942	CRKL	0.0132166	-0.00452414
ENSG00000099956	SMARCB1	-0.0499925	-0.0217576
ENSG00000099968	BCL2L13	-0.00745143	-0.0192265
ENSG00000099977	DDT	-0.0268958	-0.0122895
ENSG00000099992	TBC1D10A	-0.0983618	-0.0293741
ENSG00000099995	SF3A1	-0.289313	-0.253014
ENSG00000100003	SEC14L2	-0.059378	-0.0601418
ENSG00000100014	SPECC1L	-0.129384	-0.0595938
ENSG00000100023	PPIL2	-0.0414164	-0.150031
ENSG00000100028	SNRPD3	-0.0320883	-0.0336902
ENSG00000100029	PES1	-0.142422	-0.0533804
ENSG00000100030	MAPK1	-0.0284948	-0.0157046
ENSG00000100031	GGT1	-0.0366844	-0.0435905
ENSG00000100034	PPM1F	-0.102142	-0.000619144
ENSG00000100036	SLC35E4	-0.000730038	-0.0479416
ENSG00000100056	ESS2	-0.0466551	-0.121008
ENSG00000100065	CARD10	-0.123613	0.00525146
ENSG00000100075	SLC25A1	-0.0303335	-0.044081
ENSG00000100083	GGA1	-0.141272	-0.169197
ENSG00000100097	LGALS1	-0.0233114	-0.0440464
ENSG00000100099	HPS4	0.0196864	0.125235
ENSG00000100104	SRRD	-0.036754	0.0449216
ENSG00000100116	GCAT	-0.0935348	0.0362323
ENSG00000100124	ANKRD54	-0.0169172	0.0394099
ENSG00000100129	EIF3L	-0.245205	-0.137124
ENSG00000100138	SNU13	-0.00980898	-0.000721037
ENSG00000100139	MICALL1	0.018042	-0.139965
ENSG00000100142	POLR2F	-0.0135458	-0.0337277
ENSG00000100147	CCDC134	-0.144488	-0.0598523
ENSG00000100162	CENPM	-0.0357842	0.00773294
ENSG00000100196	KDELR3	-0.019507	-0.0297943
ENSG00000100209	HSCB	-0.033198	-0.0924981
ENSG00000100211	CBY1	-0.0791909	-0.0477124
ENSG00000100216	TOMM22	-0.000815308	0.0127
ENSG00000100219	XBP1	-0.0403797	0.00441313
ENSG00000100220	RTCB	-0.17392	-0.0509282
ENSG00000100221	JOSD1	-0.152431	-0.0627527
ENSG00000100225	FBXO7	-0.0807276	-0.0377367
ENSG00000100227	POLDIP3	-0.0768665	-0.0307518
ENSG00000100239	PPP6R2	-0.147564	0.0884133
ENSG00000100242	SUN2	-0.0462259	-0.047631
ENSG00000100243	CYB5R3	-0.0207031	-0.0476721
ENSG00000100258	LMF2	-0.0606324	-0.0334176
ENSG00000100263	RHBDD3	-0.107716	-0.0701956
ENSG00000100266	PACSIN2	-0.149375	-0.0449127
ENSG00000100271	TTLL1	-0.0105935	0.0888921
ENSG00000100280	AP1B1	-0.241578	-0.286623
ENSG00000100281	HMGXB4	-0.065426	0.0238135
ENSG00000100284	TOM1	-0.264817	-0.0975933
ENSG00000100288	CHKB	0.0046853	0.124667
ENSG00000100290	BIK	-0.119946	0.145268
ENSG00000100292	HMOX1	-0.00406976	0.05585
ENSG00000100294	MCAT	-0.06868	0.00505143
ENSG00000100297	MCM5	-0.194743	-0.285135
ENSG00000100300	TSPO	-0.00726114	-0.0200992
ENSG00000100304	TTLL12	-0.059564	0.0351121
ENSG00000100311	PDGFB	0.0194504	0.0708777
ENSG00000100316	RPL3	-0.0905379	-0.0356401
ENSG00000100319	ZMAT5	-0.0238028	-0.0318111
ENSG00000100320	RBFOX2	-0.0568826	-0.0409906
ENSG00000100324	TAB1	-0.174799	-0.0418571
ENSG00000100325	ASCC2	-0.147568	-0.037263
ENSG00000100335	MIEF1	-0.0616772	0.0241223
ENSG00000100342	APOL1	-0.123949	-0.122946
ENSG00000100345	MYH9	-0.217435	-0.136165
ENSG00000100347	SAMM50	-0.0956596	-0.0578445
ENSG00000100348	TXN2	-0.0150026	0.00506061
ENSG00000100350	FOXRED2	-0.0155772	-0.0374528
ENSG00000100353	EIF3D	-0.236231	-0.158105
ENSG00000100359	SGSM3	-0.114352	-0.0637133
ENSG00000100360	IFT27	-0.0330334	0.0100159
ENSG00000100364	KIAA0930	-0.0402017	0.0624644
ENSG00000100376	FAM118A	0.0341912	-0.0391622
ENSG00000100379	KCTD17	-0.0227842	0.00269014
ENSG00000100380	ST13	-0.0690543	-0.0593696
ENSG00000100387	RBX1	-0.00768904	0.00970262
ENSG00000100395	L3MBTL2	-0.141011	-0.036511
ENSG00000100401	RANGAP1	-0.166611	-0.100909
ENSG00000100403	ZC3H7B	0.00759661	-0.0811402
ENSG00000100410	PHF5A	0.0596414	0.0515334
ENSG00000100412	ACO2	-0.0346555	-0.125957
ENSG00000100413	POLR3H	-0.0241275	0.00393231
ENSG00000100416	TRMU	-0.0414605	-0.0689638
ENSG00000100417	PMM1	-0.0385402	-0.0332819
ENSG00000100418	DESI1	-0.0543649	0.00331633
ENSG00000100422	CERK	-0.169687	-0.0425571
ENSG00000100426	ZBED4	-0.0816333	-0.0653512
ENSG00000100429	HDAC10	-0.137125	-0.160109
ENSG00000100439	ABHD4	-0.0712712	-0.0271786
ENSG00000100441	KHNYN	0.157494	-0.0263338
ENSG00000100442	FKBP3	0.00927152	0.0211252
ENSG00000100445	SDR39U1	-0.107819	0.0540597
ENSG00000100462	PRMT5	-0.345485	-0.263811
ENSG00000100479	POLE2	-0.400223	-0.0577941
ENSG00000100483	VCPKMT	0.0801485	-0.0635658
ENSG00000100503	NIN	-0.0641352	-0.160892
ENSG00000100504	PYGL	0.00708428	-0.0535785
ENSG00000100519	PSMC6	-0.0195958	-0.0350588
ENSG00000100522	GNPNAT1	-0.0239129	-0.03832
ENSG00000100528	CNIH1	-0.0231237	-0.00206425
ENSG00000100532	CGRRF1	-0.0889499	0.0294182
ENSG00000100554	ATP6V1D	-0.0515594	-0.0200802
ENSG00000100557	CCDC198	0.139623	0.0140854
ENSG00000100558	PLEK2	-0.0566473	0.0149661
ENSG00000100564	PIGH	-0.0273115	-0.0822175
ENSG00000100567	PSMA3	-0.0274465	-0.0196568
ENSG00000100577	GSTZ1	-0.119499	-0.0765038
ENSG00000100580	TMED8	0.0528161	-0.0434308
ENSG00000100591	AHSA1	-0.0388453	-0.0127588
ENSG00000100596	SPTLC2	-0.0628661	-0.0112399
ENSG00000100600	LGMN	-0.188387	-0.0320282
ENSG00000100601	ALKBH1	-0.0137943	0.154272
ENSG00000100603	SNW1	-0.317572	-0.130241
ENSG00000100605	ITPK1	-0.248411	-0.191655
ENSG00000100612	DHRS7	-0.0365244	-0.000295969
ENSG00000100614	PPM1A	-0.110968	-0.0498635
ENSG00000100644	HIF1A	-0.26997	0.124313
ENSG00000100650	SRSF5	-0.100352	-0.0399268
ENSG00000100664	EIF5	-0.050094	-0.0439343
ENSG00000100697	DICER1	-0.27244	-0.171186
ENSG00000100711	ZFYVE21	-0.0526755	0.00195631
ENSG00000100722	ZC3H14	-0.469904	-0.136954
ENSG00000100744	GSKIP	-0.0391592	0.0480046
ENSG00000100749	VRK1	-0.111096	-0.0377616
ENSG00000100764	PSMC1	-0.0866701	-0.028314
ENSG00000100811	YY1	-0.0289408	-0.0895672
ENSG00000100813	ACIN1	-0.207335	-0.051293
ENSG00000100814	CCNB1IP1	-0.0735267	0.0276619
ENSG00000100815	TRIP11	-0.0608287	-0.0829471
ENSG00000100823	APEX1	-0.0448522	-0.00333027
ENSG00000100836	PABPN1	-0.00590307	0.00576537
ENSG00000100865	CINP	-0.0672313	0.0241927
ENSG00000100883	SRP54	-0.315681	-0.141826
ENSG00000100890	PRORP	-0.259054	-0.157412
ENSG00000100902	PSMA6	-0.0126851	-0.00833604
ENSG00000100906	NFKBIA	-0.0519487	0.011609
ENSG00000100908	EMC9	-0.0169671	-0.0112565
ENSG00000100911	PSME2	-0.0120602	-0.00525223
ENSG00000100916	BRMS1L	-0.00169884	-0.0929896
ENSG00000100926	TM9SF1	-0.0288756	0.0271272
ENSG00000100934	SEC23A	-0.0591286	-0.0321756
ENSG00000100938	GMPR2	-0.123913	-0.0692996
ENSG00000100941	PNN	-0.412199	-0.513784
ENSG00000100949	RABGGTA	-0.0655913	-0.114403
ENSG00000100982	PCIF1	-0.220357	-0.0937721
ENSG00000100983	GSS	-0.0561258	-0.0242555
ENSG00000100991	TRPC4AP	-0.252647	-0.225036
ENSG00000100994	PYGB	-0.366749	-0.234992
ENSG00000100997	ABHD12	-0.0567051	-0.0352902
ENSG00000101000	PROCR	-0.055502	-0.0350783
ENSG00000101003	GINS1	-0.113265	-0.000916739
ENSG00000101017	CD40	-0.046749	-0.0645194
ENSG00000101019	UQCC1	-0.0732042	0.0359316
ENSG00000101040	ZMYND8	-0.296038	-0.316047
ENSG00000101049	SGK2	-0.0856006	0.00239725
ENSG00000101052	IFT52	-0.0691423	0.00976756
ENSG00000101057	MYBL2	-0.071647	-0.0164385
ENSG00000101079	NDRG3	-0.0945663	-0.0676329
ENSG00000101084	RAB5IF	-0.034399	0.0197874
ENSG00000101109	STK4	-0.0734557	-0.0786348
ENSG00000101132	PFDN4	0.0136603	0.00447216
ENSG00000101138	CSTF1	-0.242295	-0.204629
ENSG00000101146	RAE1	-0.110237	-0.029546
ENSG00000101150	TPD52L2	-0.0381074	-0.0390162
ENSG00000101152	DNAJC5	0.0497882	-0.0320062
ENSG00000101160	CTSZ	-0.0316198	-0.0168093
ENSG00000101161	PRPF6	-0.23142	-0.231367
ENSG00000101166	PRELID3B	-0.0335427	-0.00881482
ENSG00000101181	MTG2	-0.0938357	0.00291919
ENSG00000101182	PSMA7	-0.00532867	-0.00715386
ENSG00000101187	SLCO4A1	-0.0932804	-0.221161
ENSG00000101189	MRGBP	-0.0128857	-0.0064002
ENSG00000101191	DIDO1	-0.0166997	-0.0996188
ENSG00000101193	GID8	0.052724	-0.0261635
ENSG00000101194	SLC17A9	-0.0577603	-0.0527933
ENSG00000101199	ARFGAP1	-0.0552651	0.0244116
ENSG00000101210	EEF1A2	-0.0172413	-0.0956674
ENSG00000101216	GMEB2	-0.0878393	-0.064685
ENSG00000101220	C20orf27	-0.0230921	0.0154379
ENSG00000101224	CDC25B	-0.183033	-0.10657
ENSG00000101236	RNF24	0.0098332	-0.010864
ENSG00000101255	TRIB3	0.0505456	0.0209035
ENSG00000101266	CSNK2A1	-0.17422	-0.0611369
ENSG00000101294	HM13	-0.0593381	-0.0401348
ENSG00000101310	SEC23B	-0.271273	-0.0743104
ENSG00000101333	PLCB4	-0.105115	0.101397
ENSG00000101335	MYL9	-0.0150943	-0.0273551
ENSG00000101337	TM9SF4	-0.264095	-0.11467
ENSG00000101346	POFUT1	-0.0400198	-0.0199437
ENSG00000101350	KIF3B	0.0526044	0.016144
ENSG00000101361	NOP56	-0.0809104	-0.0503056
ENSG00000101363	MANBAL	-0.00351469	0.0224075
ENSG00000101365	IDH3B	-0.00991489	-0.0198328
ENSG00000101367	MAPRE1	-0.0124118	-0.0100138
ENSG00000101391	CDK5RAP1	-0.0407807	-0.160619
ENSG00000101400	SNTA1	-0.0641271	-0.0420958
ENSG00000101407	TTI1	0.00205755	0.0437488
ENSG00000101412	E2F1	-0.065321	-0.0750415
ENSG00000101421	CHMP4B	0.0103158	0.0132333
ENSG00000101439	CST3	-0.0368837	-0.0197939
ENSG00000101442	ACTR5	-0.0139183	-0.0558986
ENSG00000101444	AHCY	-0.160428	-0.11049
ENSG00000101447	FAM83D	-0.220291	-0.132566
ENSG00000101457	DNTTIP1	-0.0216073	-0.0190871
ENSG00000101464	PIGU	-0.0810866	-0.0648163
ENSG00000101473	ACOT8	-0.0235234	-0.0196352
ENSG00000101474	APMAP	-0.0255583	-0.0338876
ENSG00000101544	ADNP2	-0.292946	0.0477456
ENSG00000101546	RBFA	0.0116881	0.000875495
ENSG00000101557	USP14	-0.220736	-0.19498
ENSG00000101558	VAPA	-0.0179002	-0.0196018
ENSG00000101574	METTL4	-0.239965	0.183658
ENSG00000101577	LPIN2	-0.066731	-0.103226
ENSG00000101596	SMCHD1	-0.160509	-0.276248
ENSG00000101608	MYL12A	-0.0118452	-0.0140351
ENSG00000101624	CEP76	-0.13636	-0.0153597
ENSG00000101654	RNMT	-0.121212	-0.0114092
ENSG00000101665	SMAD7	-0.0757009	-0.0104548
ENSG00000101745	ANKRD12	-0.329378	-0.0887554
ENSG00000101773	RBBP8	-0.0588924	-0.00569164
ENSG00000101782	RIOK3	-0.156321	-0.203959
ENSG00000101811	CSTF2	-0.150709	-0.0647136
ENSG00000101843	PSMD10	0.0158933	0.00461748
ENSG00000101849	TBL1X	0.0972747	0.0552564
ENSG00000101856	PGRMC1	-0.0271353	-0.0414089
ENSG00000101871	MID1	-0.0418233	-0.0566361
ENSG00000101882	NKAP	-0.0417417	-0.0725887
ENSG00000101888	NXT2	0.0301164	0.0606333
ENSG00000101898	MCTS2P	0.00341157	0.0439454
ENSG00000101901	ALG13	-0.0783234	0.029453
ENSG00000101911	PRPS2	-0.0547415	-0.051864
ENSG00000101928	MOSPD1	0.0290737	-0.0497964
ENSG00000101935	AMMECR1	0.0880753	0.11516
ENSG00000101940	WDR13	-0.11926	-0.00888744
ENSG00000101945	SUV39H1	-0.0232843	-0.0356996
ENSG00000101955	SRPX	-0.0324016	-0.0592582
ENSG00000101966	XIAP	-0.0588764	-0.049538
ENSG00000101972	STAG2	-0.115739	-0.0407776
ENSG00000101974	ATP11C	-0.110188	-0.0136887
ENSG00000102007	PLP2	-0.00614522	0.0165167
ENSG00000102024	PLS3	-0.16657	-0.304847
ENSG00000102030	NAA10	-0.0305952	-0.0513698
ENSG00000102034	ELF4	-0.0520244	0.0541483
ENSG00000102048	ASB9	-0.00627737	-0.108791
ENSG00000102078	SLC25A14	-0.102391	-0.0976133
ENSG00000102081	FMR1	-0.0387331	-0.0134672
ENSG00000102096	PIM2	-0.0302951	-0.00211321
ENSG00000102100	SLC35A2	0.0182154	-0.0321579
ENSG00000102103	PQBP1	-0.0169712	0.0150581
ENSG00000102119	EMD	-0.00194244	-0.00229725
ENSG00000102125	TAZ	-0.0590415	-0.0646977
ENSG00000102144	PGK1	-0.129727	-0.0888884
ENSG00000102158	MAGT1	-0.0653365	-0.0287055
ENSG00000102172	SMS	0.00238394	-0.0107127
ENSG00000102178	UBL4A	0.0112961	0.0410347
ENSG00000102189	EEA1	-0.0500936	-0.111321
ENSG00000102225	CDK16	-0.063387	-0.0198258
ENSG00000102226	USP11	-0.260459	-0.369378
ENSG00000102241	HTATSF1	-0.0373451	-0.057641
ENSG00000102265	TIMP1	-0.0516408	-0.0482251
ENSG00000102302	FGD1	0.0461307	-0.147965
ENSG00000102309	PIN4	-0.0608897	0.032435
ENSG00000102312	PORCN	-0.106245	-0.0159339
ENSG00000102316	MAGED2	-0.138863	-0.193634
ENSG00000102317	RBM3	-0.0196372	-0.0288977
ENSG00000102384	CENPI	-0.125469	-0.0832006
ENSG00000102390	PBDC1	-0.018465	-0.049658
ENSG00000102393	GLA	-0.0617945	0.0195428
ENSG00000102401	ARMCX3	-0.106925	-0.0237796
ENSG00000102471	NDFIP2	0.00364474	0.00226321
ENSG00000102531	FNDC3A	-0.0512763	-0.0508853
ENSG00000102543	CDADC1	-0.0389391	-0.105676
ENSG00000102547	CAB39L	-0.0758634	-0.0632588
ENSG00000102572	STK24	0.205734	0.00852437
ENSG00000102580	DNAJC3	-0.0562926	-0.0413401
ENSG00000102595	UGGT2	-0.0754874	0.0492967
ENSG00000102606	ARHGEF7	-0.0407137	-0.0345835
ENSG00000102699	PARP4	0.0325747	-0.125434
ENSG00000102710	SUPT20H	-0.135587	-0.0329815
ENSG00000102738	MRPS31	-0.132448	0.0952745
ENSG00000102743	SLC25A15	0.00724512	-0.0357244
ENSG00000102753	KPNA3	-0.215494	-0.0531985
ENSG00000102781	KATNAL1	-0.200456	-0.0821454
ENSG00000102804	TSC22D1	-0.150585	-0.0514427
ENSG00000102805	CLN5	-0.0115781	-0.0270606
ENSG00000102858	MGRN1	-0.167793	-0.0490391
ENSG00000102871	TRADD	-0.0361306	0.039157
ENSG00000102882	MAPK3	0.0893499	-0.0402962
ENSG00000102893	PHKB	-0.065128	-0.193198
ENSG00000102897	LYRM1	0.0166218	0.00968208
ENSG00000102898	NUTF2	-0.0143045	0.0121758
ENSG00000102900	NUP93	-0.190361	-0.231844
ENSG00000102908	NFAT5	-0.106899	-0.0160151
ENSG00000102910	LONP2	-0.236411	-0.298048
ENSG00000102921	N4BP1	-0.322173	0.138835
ENSG00000102931	ARL2BP	-0.0159645	0.0167727
ENSG00000102967	DHODH	-0.0709819	-0.0666963
ENSG00000102974	CTCF	-0.190194	-0.115767
ENSG00000102977	ACD	-0.158329	-0.027524
ENSG00000102978	POLR2C	0.00033216	-0.0152384
ENSG00000103005	USB1	-0.0604316	-0.00101223
ENSG00000103018	CYB5B	-0.00348802	-0.02327
ENSG00000103021	CCDC113	-0.0156556	-0.0108955
ENSG00000103024	NME3	0.0389625	-0.0366614
ENSG00000103035	PSMD7	-0.015878	-0.00363008
ENSG00000103037	SETD6	0.00397543	0.0385982
ENSG00000103042	SLC38A7	-0.105874	-0.0841321
ENSG00000103043	VAC14	-0.0726877	0.0326913
ENSG00000103051	COG4	-0.322528	-0.0429074
ENSG00000103061	SLC7A6OS	0.0307706	-0.0415196
ENSG00000103064	SLC7A6	-0.0314514	0.0597596
ENSG00000103066	PLA2G15	-0.0104831	0.0240369
ENSG00000103091	WDR59	-0.113625	0.29013
ENSG00000103111	MON1B	-0.0940388	-0.0644315
ENSG00000103121	CMC2	-0.0293123	0.0377594
ENSG00000103145	HCFC1R1	-0.0079413	0.0227163
ENSG00000103148	NPRL3	-0.0147957	-0.034728
ENSG00000103150	MLYCD	-0.0764605	-0.136711
ENSG00000103152	MPG	-0.0210798	-0.0681859
ENSG00000103160	HSDL1	-0.0594811	-0.0790982
ENSG00000103174	NAGPA	-0.0921083	-0.0167378
ENSG00000103187	COTL1	-0.0309651	-0.0153986
ENSG00000103194	USP10	-0.156089	0.0226482
ENSG00000103245	CIAO3	-0.0161896	-0.034009
ENSG00000103248	MTHFSD	-0.193868	-0.311409
ENSG00000103249	CLCN7	-0.0769279	0.0401594
ENSG00000103253	HAGHL	-0.0644207	0.0488777
ENSG00000103254	ANTKMT	-0.0524281	0.0124381
ENSG00000103257	SLC7A5	0.00715688	-0.0482328
ENSG00000103260	METRN	-0.0684753	-0.00151891
ENSG00000103264	FBXO31	-0.225254	-0.0209294
ENSG00000103266	STUB1	0.013623	0.0160324
ENSG00000103274	NUBP1	-0.0444278	-0.00440909
ENSG00000103275	UBE2I	0.00210794	-0.00484149
ENSG00000103342	GSPT1	-0.0976783	-0.113163
ENSG00000103343	ZNF174	0.186715	0.141301
ENSG00000103351	CLUAP1	-0.0742181	-0.106429
ENSG00000103353	UBFD1	-0.0191072	0.00743343
ENSG00000103356	EARS2	-0.0232575	-0.020027
ENSG00000103363	ELOB	-0.00258128	0.00309793
ENSG00000103365	GGA2	-0.306046	-0.0923653
ENSG00000103381	CPPED1	-0.0388665	-0.0336162
ENSG00000103415	HMOX2	-0.0076119	-0.0205753
ENSG00000103423	DNAJA3	-0.0151472	-0.0271227
ENSG00000103429	BFAR	-0.0375594	-0.0586551
ENSG00000103479	RBL2	-0.0341627	-0.0842479
ENSG00000103494	RPGRIP1L	-0.0467333	-0.0253583
ENSG00000103495	MAZ	0.00904552	0.0223482
ENSG00000103496	STX4	-0.0608942	-0.0184553
ENSG00000103502	CDIPT	-0.0713943	-0.048524
ENSG00000103507	BCKDK	7.47374e-05	0.00260464
ENSG00000103510	KAT8	0.0174432	-0.0316702
ENSG00000103540	CCP110	-0.364636	-0.162256
ENSG00000103550	KNOP1	-0.29663	-0.11453
ENSG00000103591	AAGAB	-0.0414792	0.0102486
ENSG00000103642	LACTB	-0.0398115	-0.0929472
ENSG00000103653	CSK	-0.0177527	-0.0256065
ENSG00000103671	TRIP4	-0.214635	-0.223508
ENSG00000103707	MTFMT	-0.042373	-0.0127665
ENSG00000103769	RAB11A	-0.0137951	0.00233851
ENSG00000103811	CTSH	-0.048566	-0.0133977
ENSG00000103852	TTC23	-0.239508	0.00912135
ENSG00000103855	CD276	-0.149158	-0.0910262
ENSG00000103876	FAH	0.0013644	-0.0196152
ENSG00000103942	HOMER2	-0.0331631	-0.0225404
ENSG00000103966	EHD4	-0.133911	-0.0206709
ENSG00000103978	TMEM87A	-0.19041	-0.0829584
ENSG00000103994	ZNF106	-0.171581	-0.197187
ENSG00000104047	DTWD1	0.0676406	0.015335
ENSG00000104064	GABPB1	-0.0241484	-0.00979354
ENSG00000104067	TJP1	-0.0983914	-0.25168
ENSG00000104129	DNAJC17	-0.273015	-0.129638
ENSG00000104131	EIF3J	-0.00941475	-0.0228616
ENSG00000104147	OIP5	0.00364405	0.0338754
ENSG00000104164	BLOC1S6	0.002169	-0.00288066
ENSG00000104177	MYEF2	0.0655364	-0.0244628
ENSG00000104205	SGK3	-0.0597577	0.0504655
ENSG00000104218	CSPP1	-0.185419	-0.0829483
ENSG00000104219	ZDHHC2	-0.183364	0.0134485
ENSG00000104231	ZFAND1	-0.0882602	-0.0263
ENSG00000104267	CA2	-0.0343212	-0.0101571
ENSG00000104290	FZD3	0.0709029	0.26089
ENSG00000104312	RIPK2	-0.0367223	-0.0115837
ENSG00000104320	NBN	0.00499186	-0.0244718
ENSG00000104324	CPQ	-0.0221212	0.0576364
ENSG00000104325	DECR1	0.011029	-0.01683
ENSG00000104331	IMPAD1	-0.00953984	-0.00371052
ENSG00000104341	LAPTM4B	-0.00595794	-0.00214189
ENSG00000104343	UBE2W	-0.0152789	0.022109
ENSG00000104356	POP1	-0.198736	-0.380487
ENSG00000104361	NIPAL2	-0.019019	-0.124462
ENSG00000104375	STK3	-0.162332	-0.119567
ENSG00000104388	RAB2A	-0.0300174	0.000909541
ENSG00000104408	EIF3E	-0.166875	-0.0733751
ENSG00000104412	EMC2	-0.0385146	-0.0257024
ENSG00000104427	ZC2HC1A	-0.163733	-0.0058275
ENSG00000104432	IL7	-0.0130476	0.00223613
ENSG00000104442	ARMC1	-0.0281626	-0.0207215
ENSG00000104450	SPAG1	-0.188735	-0.05481
ENSG00000104472	CHRAC1	-0.0536817	0.057705
ENSG00000104497	SNX16	-0.316227	-0.143446
ENSG00000104517	UBR5	-0.124963	-0.25319
ENSG00000104518	GSDMD	-0.00868499	0.0287333
ENSG00000104522	TSTA3	-0.0260091	-0.0263277
ENSG00000104524	PYCR3	0.00872666	-0.0769644
ENSG00000104529	EEF1D	-0.052433	-0.0404419
ENSG00000104549	SQLE	-0.140289	-0.0984853
ENSG00000104611	SH2D4A	-0.209941	-0.326289
ENSG00000104613	INTS10	-0.0869343	-0.0157095
ENSG00000104626	ERI1	-0.0152851	-0.0186126
ENSG00000104635	SLC39A14	-0.0200712	-0.122916
ENSG00000104660	LEPROTL1	-0.023788	-0.0155712
ENSG00000104671	DCTN6	-0.00488247	-0.0745744
ENSG00000104679	R3HCC1	-0.0761612	0.0373415
ENSG00000104687	GSR	-0.0253839	-0.092461
ENSG00000104691	UBXN8	0.0691571	-0.0961849
ENSG00000104695	PPP2CB	-0.0530965	0.0140864
ENSG00000104714	ERICH1	-0.0697512	0.158596
ENSG00000104723	TUSC3	0.0477286	0.0115588
ENSG00000104731	KLHDC4	-0.0751244	-0.108884
ENSG00000104738	MCM4	-0.138485	-0.24649
ENSG00000104756	KCTD9	0.0412548	0.00201135
ENSG00000104763	ASAH1	-0.0516628	-0.0204235
ENSG00000104765	BNIP3L	-0.0304011	-0.0128812
ENSG00000104774	MAN2B1	-0.217133	-0.149078
ENSG00000104805	NUCB1	-0.101866	-0.108479
ENSG00000104823	ECH1	0.0167107	-0.0210993
ENSG00000104824	HNRNPL	-0.0902766	-0.0512292
ENSG00000104825	NFKBIB	-0.0200771	-0.010659
ENSG00000104835	SARS2	-0.165032	-0.0383562
ENSG00000104852	SNRNP70	-0.0637386	-0.1623
ENSG00000104853	CLPTM1	-0.0784563	-0.0543694
ENSG00000104856	RELB	-0.107011	-0.0202826
ENSG00000104859	CLASRP	-0.0351979	-0.291456
ENSG00000104863	LIN7B	-0.0872858	-0.178789
ENSG00000104866	PPP1R37	-0.228287	-0.152352
ENSG00000104872	PIH1D1	-0.0654767	-0.050112
ENSG00000104886	PLEKHJ1	-0.0254902	0.00869629
ENSG00000104889	RNASEH2A	-0.0347192	-0.0144704
ENSG00000104897	SF3A2	-0.243164	-0.0982292
ENSG00000104907	TRMT1	-0.0854824	-0.134391
ENSG00000104915	STX10	0.00397142	0.0334611
ENSG00000104946	TBC1D17	-0.223336	0.0188866
ENSG00000104957	CCDC130	-0.0873298	-0.0598331
ENSG00000104960	PTOV1	-0.0494485	-0.0011734
ENSG00000104964	TLE5	-0.00433989	-0.0250875
ENSG00000104969	SGTA	-0.00954232	-0.0243157
ENSG00000104973	MED25	0.0388494	0.0389018
ENSG00000104976	SNAPC2	-0.0421121	-0.0168991
ENSG00000104979	C19orf53	0.0175886	0.040232
ENSG00000104980	TIMM44	-0.0462824	-0.0282661
ENSG00000105011	ASF1B	-0.0263623	-0.00265426
ENSG00000105048	TNNT1	0.00755542	0.0392082
ENSG00000105053	VRK3	-0.046476	-0.0732328
ENSG00000105058	FAM32A	-0.000216744	0.0229728
ENSG00000105063	PPP6R1	0.082517	-0.0611835
ENSG00000105127	AKAP8	0.0472918	-0.157133
ENSG00000105135	ILVBL	-0.0706271	-0.0326274
ENSG00000105137	SYDE1	-0.0457431	-0.00745544
ENSG00000105171	POP4	-0.0592121	-0.0639509
ENSG00000105173	CCNE1	-0.0103478	0.0772738
ENSG00000105176	URI1	-0.153146	0.0188432
ENSG00000105186	ANKRD27	-0.141604	-0.0609904
ENSG00000105193	RPS16	-0.0382559	-0.0348619
ENSG00000105197	TIMM50	-0.0790367	-0.012078
ENSG00000105202	FBL	-0.0260654	-0.026792
ENSG00000105220	GPI	-0.0850987	-0.125393
ENSG00000105221	AKT2	-0.0960333	-0.124908
ENSG00000105223	PLD3	0.00411893	-0.00933902
ENSG00000105229	PIAS4	-0.175355	-0.0967196
ENSG00000105248	YJU2	-0.0250778	0.0165674
ENSG00000105254	TBCB	-0.00160216	-0.0191585
ENSG00000105258	POLR2I	-0.00285423	0.0518236
ENSG00000105281	SLC1A5	-0.0218612	-0.168354
ENSG00000105287	PRKD2	0.0304108	-0.151581
ENSG00000105298	CACTIN	-0.0791727	-0.0670765
ENSG00000105321	CCDC9	-0.247326	-0.0728277
ENSG00000105323	HNRNPUL1	-0.137843	-0.0150413
ENSG00000105325	FZR1	-0.139008	-0.0490094
ENSG00000105327	BBC3	0.0500532	0.0670716
ENSG00000105329	TGFB1	-0.0453009	-0.0671776
ENSG00000105341	DMAC2	-0.0725112	-0.0579226
ENSG00000105355	PLIN3	-0.0358715	-0.0102868
ENSG00000105364	MRPL4	0.0313542	0.00456487
ENSG00000105372	RPS19	-0.0468613	-0.0484565
ENSG00000105373	NOP53	-0.270436	-0.0805282
ENSG00000105379	ETFB	-0.012314	-0.028183
ENSG00000105393	BABAM1	-0.0276029	-0.00183496
ENSG00000105401	CDC37	-0.0110581	-0.0111192
ENSG00000105402	NAPA	-0.0689435	-0.00823126
ENSG00000105404	RABAC1	-0.0300634	-0.0323059
ENSG00000105438	KDELR1	-0.0187679	-0.0338864
ENSG00000105443	CYTH2	-0.0327778	-0.0137127
ENSG00000105447	GRWD1	-0.0519096	-0.0503917
ENSG00000105472	CLEC11A	0.0761517	-0.0918032
ENSG00000105518	TMEM205	-0.0430826	0.012406
ENSG00000105520	PLPPR2	0.0773353	0.0499837
ENSG00000105552	BCAT2	-0.119782	-0.0624888
ENSG00000105556	MIER2	-0.180632	-0.0599055
ENSG00000105568	PPP2R1A	-0.15199	-0.062344
ENSG00000105583	WDR83OS	0.00211774	0.012276
ENSG00000105607	GCDH	-0.0768312	-0.117226
ENSG00000105612	DNASE2	-0.0579933	-0.0155006
ENSG00000105617	LENG1	0.0260541	0.0219553
ENSG00000105618	PRPF31	-0.0506156	0.0261364
ENSG00000105619	TFPT	0.00187816	-0.0961028
ENSG00000105640	RPL18A	-0.0380246	-0.0396855
ENSG00000105643	ARRDC2	-0.133187	-0.0892088
ENSG00000105647	PIK3R2	-0.0925192	0.0490632
ENSG00000105669	COPE	-0.00121671	0.00367111
ENSG00000105671	DDX49	-0.137147	-0.0130544
ENSG00000105672	ETV2	0.0607941	0.136145
ENSG00000105676	ARMC6	-0.0154684	-0.0894277
ENSG00000105677	TMEM147	-0.00886982	0.0626313
ENSG00000105698	USF2	-0.0791048	-0.12245
ENSG00000105699	LSR	-0.517861	-0.0864293
ENSG00000105700	KXD1	-0.0247854	0.0347832
ENSG00000105701	FKBP8	-0.0182589	-0.0280291
ENSG00000105705	SUGP1	-0.189233	-0.133721
ENSG00000105722	ERF	0.0103504	0.0554083
ENSG00000105723	GSK3A	0.0189465	-0.0216956
ENSG00000105732	ZNF574	-0.23624	-0.133197
ENSG00000105738	SIPA1L3	-0.0907133	-0.0636666
ENSG00000105750	ZNF85	0.0209868	-0.00594697
ENSG00000105755	ETHE1	-0.0833255	0.00859081
ENSG00000105778	AVL9	-0.164673	0.0401157
ENSG00000105793	GTPBP10	-0.0914485	-0.0181005
ENSG00000105810	CDK6	-0.0708426	0.00170302
ENSG00000105819	PMPCB	-0.132146	-0.0974142
ENSG00000105821	DNAJC2	-0.00515845	-0.0600911
ENSG00000105825	TFPI2	-0.0494505	-0.0359735
ENSG00000105829	BET1	-0.00934513	-0.0167959
ENSG00000105835	NAMPT	-0.201998	-0.116703
ENSG00000105849	TWISTNB	-0.0200581	-0.0589589
ENSG00000105854	PON2	-0.0257296	-0.016851
ENSG00000105856	HBP1	-0.372002	-0.299138
ENSG00000105865	DUS4L	-0.0127598	-0.0399725
ENSG00000105875	WDR91	-0.0303853	-0.159195
ENSG00000105879	CBLL1	-0.14476	-0.115349
ENSG00000105887	MTPN	-0.034667	-0.0131574
ENSG00000105926	MPP6	-0.127435	-0.0410406
ENSG00000105928	GSDME	-0.0571309	0.0165723
ENSG00000105939	ZC3HAV1	-0.19537	-0.0600329
ENSG00000105948	TTC26	-0.0420145	-0.0800108
ENSG00000105953	OGDH	0.136195	-0.250604
ENSG00000105968	H2AZ2	-0.0121396	0.00392692
ENSG00000105971	CAV2	-0.0074595	0.0389257
ENSG00000105974	CAV1	-0.0239845	-0.00934382
ENSG00000105976	MET	-0.136489	-0.135578
ENSG00000105982	RNF32	-0.137265	-0.00376246
ENSG00000105983	LMBR1	0.0103059	-0.00543039
ENSG00000105991	HOXA1	0.000984926	-0.125101
ENSG00000105993	DNAJB6	-0.0497171	-0.0103765
ENSG00000105997	HOXA3	-0.0649503	0.0511802
ENSG00000106003	LFNG	0.0568692	-0.131429
ENSG00000106004	HOXA5	0.0727446	0.112056
ENSG00000106009	BRAT1	-0.157161	-0.173441
ENSG00000106012	IQCE	-0.0862748	-0.0238943
ENSG00000106025	TSPAN12	-0.081069	0.0768734
ENSG00000106028	SSBP1	-0.0205328	-0.0122706
ENSG00000106049	HIBADH	-0.0255308	0.0141944
ENSG00000106052	TAX1BP1	-0.15862	-0.105455
ENSG00000106070	GRB10	-0.0903112	-0.0175209
ENSG00000106077	ABHD11	-0.0124347	-0.0139068
ENSG00000106080	FKBP14	-0.0189142	-0.00468462
ENSG00000106086	PLEKHA8	0.0367041	-0.0751867
ENSG00000106089	STX1A	0.0453669	-0.253291
ENSG00000106105	GARS1	-0.1585	-0.155224
ENSG00000106144	CASP2	-0.232711	-0.0218616
ENSG00000106153	CHCHD2	-0.0132218	-0.0179248
ENSG00000106211	HSPB1	-0.0156671	-0.0244856
ENSG00000106244	PDAP1	-0.0372743	0.00334518
ENSG00000106245	BUD31	-0.0912081	-0.010896
ENSG00000106261	ZKSCAN1	-0.278906	-0.0161745
ENSG00000106263	EIF3B	-0.118057	-0.0782913
ENSG00000106266	SNX8	-0.118401	-0.0405009
ENSG00000106268	NUDT1	0.0239346	-0.0096824
ENSG00000106290	TAF6	-0.0034742	-0.041121
ENSG00000106299	WASL	-0.148869	0.0138389
ENSG00000106305	AIMP2	-0.0655669	-0.0125943
ENSG00000106330	MOSPD3	-0.0603329	-0.0844802
ENSG00000106344	RBM28	-0.1902	-0.0949259
ENSG00000106348	IMPDH1	-0.00665467	-0.0228204
ENSG00000106351	AGFG2	0.0091752	0.0426079
ENSG00000106366	SERPINE1	-0.0333591	-0.0596597
ENSG00000106367	AP1S1	-0.00474106	-0.00227208
ENSG00000106392	C1GALT1	-0.0226193	0.0433335
ENSG00000106397	PLOD3	-0.230311	-0.161424
ENSG00000106399	RPA3	0.000908411	0.00435185
ENSG00000106400	ZNHIT1	-0.000372276	-0.018389
ENSG00000106443	PHF14	-0.07322	-0.0393438
ENSG00000106459	NRF1	0.0868486	0.0874495
ENSG00000106460	TMEM106B	-0.0218847	-0.0244116
ENSG00000106462	EZH2	-0.0707248	-0.128723
ENSG00000106477	CEP41	-0.0135737	-0.0729216
ENSG00000106524	ANKMY2	-0.183481	-0.108158
ENSG00000106526	ACTR3C	0.0425118	-0.0479238
ENSG00000106537	TSPAN13	0.0124231	0.0199455
ENSG00000106538	RARRES2	0.095254	-0.0120616
ENSG00000106554	CHCHD3	-0.010416	-0.0215255
ENSG00000106588	PSMA2	-0.0198094	-0.0300386
ENSG00000106591	MRPL32	9.86978e-05	0.0131605
ENSG00000106603	COA1	-0.0638065	0.0448507
ENSG00000106605	BLVRA	-0.0362085	-0.0326438
ENSG00000106608	URGCP	-0.0706899	-0.0325596
ENSG00000106609	TMEM248	-0.0236467	-0.017064
ENSG00000106615	RHEB	-0.0174159	0.0193097
ENSG00000106617	PRKAG2	-0.0187841	0.0488877
ENSG00000106628	POLD2	-0.0648848	-0.0204457
ENSG00000106635	BCL7B	-0.0238676	-0.0220788
ENSG00000106636	YKT6	-0.0217338	-0.0145958
ENSG00000106638	TBL2	-0.0820667	-0.052751
ENSG00000106682	EIF4H	-0.0367648	-0.0260441
ENSG00000106692	FKTN	-0.11702	0.0361394
ENSG00000106701	FSD1L	0.0128962	-0.0818142
ENSG00000106723	SPIN1	-0.0286377	-0.0350191
ENSG00000106733	NMRK1	0.00644157	0.0145401
ENSG00000106771	TMEM245	0.00795753	-0.0358879
ENSG00000106780	MEGF9	0.0358628	0.16342
ENSG00000106785	TRIM14	-0.0960107	0.00656854
ENSG00000106799	TGFBR1	-0.0124401	0.0263792
ENSG00000106803	SEC61B	-0.00812123	-0.0136284
ENSG00000106853	PTGR1	-0.12039	-0.0420184
ENSG00000106868	SUSD1	0.0491906	0.0770681
ENSG00000106976	DNM1	0.172088	-0.03745
ENSG00000106992	AK1	-0.0250916	-0.00808595
ENSG00000106993	CDC37L1	-0.0172032	-0.0288495
ENSG00000107020	PLGRKT	0.0525898	-0.0014304
ENSG00000107021	TBC1D13	-0.0977798	-0.069118
ENSG00000107130	NCS1	0.0317969	-0.012073
ENSG00000107140	TESK1	0.035297	-0.112678
ENSG00000107164	FUBP3	-0.158286	-0.0409513
ENSG00000107175	CREB3	-0.0464054	-0.0370859
ENSG00000107223	EDF1	0.0307699	-0.00433566
ENSG00000107281	NPDC1	-0.0159539	-0.0243523
ENSG00000107338	SHB	-0.0275588	-0.0162114
ENSG00000107341	UBE2R2	0.0205929	0.0534897
ENSG00000107371	EXOSC3	-0.0147454	-0.0608906
ENSG00000107372	ZFAND5	-0.0388104	-0.0243832
ENSG00000107438	PDLIM1	-0.0271908	-0.0357949
ENSG00000107443	CCNJ	0.0370245	-0.0205568
ENSG00000107518	ATRNL1	-0.0452088	-0.0442843
ENSG00000107521	HPS1	-0.0356558	0.04128
ENSG00000107537	PHYH	-0.0342705	-0.0730775
ENSG00000107551	RASSF4	-0.0483776	-0.0238718
ENSG00000107560	RAB11FIP2	-0.142195	0.0595956
ENSG00000107566	ERLIN1	-0.0316726	-0.00852537
ENSG00000107581	EIF3A	-0.149547	-0.372087
ENSG00000107614	TRDMT1	-0.143562	0.106188
ENSG00000107625	DDX50	-0.157688	-0.0551132
ENSG00000107643	MAPK8	-0.00802142	-0.0204685
ENSG00000107651	SEC23IP	-0.102383	-0.163357
ENSG00000107669	ATE1	-0.092114	0.060408
ENSG00000107672	NSMCE4A	0.0535497	0.0380705
ENSG00000107679	PLEKHA1	-0.037758	0.0602148
ENSG00000107745	MICU1	-0.0575553	0.0283103
ENSG00000107758	PPP3CB	-0.0145822	-0.0565271
ENSG00000107771	CCSER2	-0.151691	-0.0408794
ENSG00000107779	BMPR1A	-0.130622	-0.0691849
ENSG00000107789	MINPP1	-0.0723084	-0.0363381
ENSG00000107798	LIPA	-0.0286444	-0.0349965
ENSG00000107815	TWNK	-0.0319142	-0.164826
ENSG00000107816	LZTS2	-0.0649581	-0.0465555
ENSG00000107819	SFXN3	-0.00530215	-0.0094113
ENSG00000107829	FBXW4	-0.0517247	0.003619
ENSG00000107833	NPM3	-0.0470283	-0.00075026
ENSG00000107854	TNKS2	-0.116741	0.023659
ENSG00000107862	GBF1	-0.0476856	-0.26492
ENSG00000107872	FBXL15	-0.082422	-0.0274683
ENSG00000107874	CUEDC2	-0.0618843	-0.024333
ENSG00000107882	SUFU	-0.0164114	0.00553218
ENSG00000107897	ACBD5	-0.0832648	-0.0134456
ENSG00000107902	LHPP	-0.069933	0.00512954
ENSG00000107929	LARP4B	0.0116792	-0.00347988
ENSG00000107937	GTPBP4	-0.163339	-0.183052
ENSG00000107938	EDRF1	0.000645848	-0.318862
ENSG00000107949	BCCIP	-0.0128253	-0.0321804
ENSG00000107951	MTPAP	-0.111695	-0.117361
ENSG00000107959	PITRM1	-0.181418	-0.076102
ENSG00000107960	STN1	-0.0447996	-0.0562068
ENSG00000107968	MAP3K8	0.1205	-0.0352074
ENSG00000108010	GLRX3	-0.0168765	-0.0229321
ENSG00000108021	TASOR2	-0.0711099	-0.0810482
ENSG00000108039	XPNPEP1	-0.157802	-0.109979
ENSG00000108055	SMC3	-0.124192	-0.205184
ENSG00000108061	SHOC2	-0.0501708	-0.0557919
ENSG00000108064	TFAM	-0.0285186	-0.0106677
ENSG00000108091	CCDC6	-0.0624698	-0.0445633
ENSG00000108094	CUL2	-0.0510603	-0.124155
ENSG00000108100	CCNY	-0.152956	0.101829
ENSG00000108106	UBE2S	-0.0372671	-0.0145824
ENSG00000108107	RPL28	-0.0171935	-0.0327708
ENSG00000108176	DNAJC12	-0.00263023	0.100153
ENSG00000108179	PPIF	-0.0252543	-0.014333
ENSG00000108239	TBC1D12	-0.100377	-0.040136
ENSG00000108256	NUFIP2	-0.266445	-0.0348751
ENSG00000108298	RPL19	-0.0174496	-0.0148187
ENSG00000108312	UBTF	-0.113377	-0.0687861
ENSG00000108344	PSMD3	-0.0276567	-0.0166672
ENSG00000108349	CASC3	-0.14051	-0.186773
ENSG00000108370	RGS9	0.0202596	-0.114391
ENSG00000108384	RAD51C	-0.0880918	-0.0913794
ENSG00000108395	TRIM37	-0.143451	-0.0380003
ENSG00000108406	DHX40	-0.0263379	-0.0616355
ENSG00000108423	TUBD1	-0.0383129	-0.113872
ENSG00000108424	KPNB1	-0.0860426	-0.217941
ENSG00000108433	GOSR2	-0.0174344	-0.0501417
ENSG00000108439	PNPO	0.0222301	-0.00130058
ENSG00000108443	RPS6KB1	-0.0295943	-0.0608218
ENSG00000108448	TRIM16L	-0.0235705	0.0554613
ENSG00000108465	CDK5RAP3	-0.0840729	-0.0305016
ENSG00000108468	CBX1	-0.0204689	0.00883166
ENSG00000108474	PIGL	0.0290224	-0.0441371
ENSG00000108479	GALK1	-0.00295339	-0.0141115
ENSG00000108509	CAMTA2	0.0513593	-0.136747
ENSG00000108511	HOXB6	-0.0531061	-0.113941
ENSG00000108518	PFN1	-0.0143444	-0.00242817
ENSG00000108523	RNF167	-0.0120208	-0.0673418
ENSG00000108528	SLC25A11	0.00849867	0.0372227
ENSG00000108557	RAI1	0.119003	0.0583225
ENSG00000108559	NUP88	-0.136939	-0.144086
ENSG00000108561	C1QBP	-0.024749	0.000200738
ENSG00000108578	BLMH	-0.213358	-0.124305
ENSG00000108587	GOSR1	-0.0620405	-0.0138541
ENSG00000108588	CCDC47	-0.135901	-0.0621901
ENSG00000108590	MED31	-0.0971056	-0.0515057
ENSG00000108591	DRG2	-0.153973	-0.0306269
ENSG00000108592	FTSJ3	-0.0375832	-0.126073
ENSG00000108599	AKAP10	-0.00266557	-0.0764971
ENSG00000108604	SMARCD2	-0.0798539	-0.142824
ENSG00000108622	ICAM2	-0.0585511	0.0111464
ENSG00000108639	SYNGR2	0.00242033	0.0237542
ENSG00000108641	B9D1	0.0103054	-0.00279243
ENSG00000108651	UTP6	-0.232319	-0.24759
ENSG00000108654	DDX5	-0.187491	-0.356862
ENSG00000108666	C17orf75	0.00298775	0.00701045
ENSG00000108669	CYTH1	0.0257127	0.0312181
ENSG00000108671	PSMD11	-0.0594856	-0.00800515
ENSG00000108679	LGALS3BP	-0.0923544	-0.12652
ENSG00000108691	CCL2	0.0872968	0.0494924
ENSG00000108773	KAT2A	-0.079954	0.0110331
ENSG00000108774	RAB5C	-0.0206315	-0.0276503
ENSG00000108784	NAGLU	-0.0576296	0.0841956
ENSG00000108788	MLX	0.00305438	-0.0257023
ENSG00000108826	MRPL27	0.0180113	-0.0267608
ENSG00000108828	VAT1	-0.0279842	-0.0564847
ENSG00000108829	LRRC59	-0.0334699	-0.00241995
ENSG00000108846	ABCC3	-0.1164	0.0520983
ENSG00000108848	LUC7L3	-0.228207	-0.0467295
ENSG00000108854	SMURF2	0.0354685	0.0259441
ENSG00000108861	DUSP3	0.0201617	-0.00849377
ENSG00000108883	EFTUD2	-0.167917	-0.608752
ENSG00000108946	PRKAR1A	-0.0527248	-0.0373816
ENSG00000108953	YWHAE	-0.0369162	-0.0148582
ENSG00000108960	MMD	-0.103623	0.0893042
ENSG00000108961	RANGRF	-0.0669881	0.0119639
ENSG00000108963	DPH1	-0.0601794	-0.00375721
ENSG00000109046	WSB1	-0.0269835	-0.0291281
ENSG00000109062	SLC9A3R1	-0.016735	-0.00527409
ENSG00000109065	NAT9	-0.0260937	-0.0149734
ENSG00000109066	TMEM104	-0.148792	0.0341136
ENSG00000109079	TNFAIP1	-0.0217231	0.0286917
ENSG00000109084	TMEM97	-0.00627732	-0.0287007
ENSG00000109089	CDR2L	0.076956	-0.0355909
ENSG00000109099	PMP22	-0.0534418	-0.0262598
ENSG00000109103	UNC119	0.031247	0.0155521
ENSG00000109111	SUPT6H	-0.171461	-0.29509
ENSG00000109113	RAB34	-0.00661166	-0.009966
ENSG00000109118	PHF12	-0.0320637	-0.151576
ENSG00000109171	SLAIN2	-0.074779	-0.00733703
ENSG00000109180	OCIAD1	-0.0313094	0.00129471
ENSG00000109184	DCUN1D4	-0.0509892	-0.0379558
ENSG00000109189	USP46	-0.121539	-0.0325277
ENSG00000109220	CHIC2	-0.0282409	0.0130936
ENSG00000109255	NMU	-0.0070597	0.0145103
ENSG00000109270	LAMTOR3	-0.0500735	0.0284701
ENSG00000109321	AREG	-0.0399008	-0.186955
ENSG00000109323	MANBA	0.101234	-0.156097
ENSG00000109332	UBE2D3	-0.0396384	0.026405
ENSG00000109381	ELF2	-0.0739593	-0.0880044
ENSG00000109390	NDUFC1	-0.0158245	0.0276784
ENSG00000109445	ZNF330	-0.0229048	0.00817131
ENSG00000109466	KLHL2	-0.117678	-0.120349
ENSG00000109475	RPL34	-0.0380644	-0.0362554
ENSG00000109519	GRPEL1	0.00090673	-0.0167759
ENSG00000109534	GAR1	0.000174146	0.0227764
ENSG00000109536	FRG1	-0.0581841	0.025801
ENSG00000109572	CLCN3	-0.207862	-0.0665316
ENSG00000109576	AADAT	-0.293785	0.0255208
ENSG00000109586	GALNT7	-0.0852084	-0.0785986
ENSG00000109606	DHX15	-0.212324	-0.361338
ENSG00000109610	SOD3	-0.0933731	-0.0700356
ENSG00000109670	FBXW7	-0.0894458	0.158378
ENSG00000109680	TBC1D19	-0.0951357	0.0718858
ENSG00000109686	SH3D19	-0.124756	-0.0574528
ENSG00000109689	STIM2	-0.013556	-0.0601107
ENSG00000109736	MFSD10	-0.0192473	-0.0345727
ENSG00000109738	GLRB	-0.0431153	-0.0458666
ENSG00000109775	UFSP2	-0.0579328	-0.131982
ENSG00000109787	KLF3	-0.181439	-0.0858275
ENSG00000109790	KLHL5	-0.0552911	-0.0341726
ENSG00000109805	NCAPG	-0.326186	-0.11765
ENSG00000109814	UGDH	-0.161984	-0.182827
ENSG00000109854	HTATIP2	-0.0149356	-0.0186422
ENSG00000109861	CTSC	-0.0698281	-0.112819
ENSG00000109881	CCDC34	-0.0301295	-0.0320766
ENSG00000109911	ELP4	-0.129633	-0.0987168
ENSG00000109917	ZPR1	-0.0432225	-0.037409
ENSG00000109919	MTCH2	-0.0316688	-0.0496095
ENSG00000109920	FNBP4	-0.0190413	-0.0208978
ENSG00000109929	SC5D	-0.0455342	-0.0473562
ENSG00000109944	JHY	0.0432981	-0.11998
ENSG00000109971	HSPA8	-0.216962	-0.276356
ENSG00000110011	DNAJC4	-0.0477716	0.00252793
ENSG00000110025	SNX15	-0.0956937	-0.0803256
ENSG00000110031	LPXN	-0.047059	-0.0193359
ENSG00000110047	EHD1	-0.0908089	-0.0594022
ENSG00000110048	OSBP	-0.240687	-0.176579
ENSG00000110057	UNC93B1	-0.0273146	-0.0939025
ENSG00000110060	PUS3	0.087161	0.024825
ENSG00000110063	DCPS	-0.0106588	-0.0559907
ENSG00000110066	KMT5B	-0.129569	-0.0108332
ENSG00000110074	FOXRED1	-0.142666	-0.095628
ENSG00000110080	ST3GAL4	-0.0260722	0.0294224
ENSG00000110092	CCND1	-0.0401148	-0.0133893
ENSG00000110104	CCDC86	-0.0379765	-0.0381379
ENSG00000110107	PRPF19	-0.115721	-0.00922532
ENSG00000110108	TMEM109	-0.0218819	-0.0278074
ENSG00000110172	CHORDC1	-0.228755	-0.0516955
ENSG00000110200	ANAPC15	0.0200548	-0.00452642
ENSG00000110218	PANX1	0.0366942	-0.0316943
ENSG00000110315	RNF141	0.0255746	-0.0186137
ENSG00000110321	EIF4G2	-0.0416261	-0.0135867
ENSG00000110328	GALNT18	0.00262517	0.151646
ENSG00000110330	BIRC2	-0.154585	-0.0172992
ENSG00000110344	UBE4A	-0.102201	-0.0601006
ENSG00000110422	HIPK3	-0.131113	-0.00441851
ENSG00000110429	FBXO3	-0.136688	0.0644049
ENSG00000110435	PDHX	0.0437199	0.0713078
ENSG00000110442	COMMD9	0.0204485	-0.0201976
ENSG00000110536	PTPMT1	-0.0043784	0.0259409
ENSG00000110619	CARS1	-0.171167	-0.209258
ENSG00000110628	SLC22A18	-0.181838	-0.114264
ENSG00000110651	CD81	0.000701417	0.000294215
ENSG00000110660	SLC35F2	-0.0120674	-0.0246875
ENSG00000110696	C11orf58	-0.00398729	0.00593651
ENSG00000110697	PITPNM1	-0.412768	-0.168372
ENSG00000110700	RPS13	-0.0288719	-0.0428987
ENSG00000110711	AIP	-0.00820789	-0.0109222
ENSG00000110713	NUP98	-0.152957	-0.112309
ENSG00000110717	NDUFS8	-0.0361948	-0.00163945
ENSG00000110756	HPS5	-0.0140219	-0.141065
ENSG00000110768	GTF2H1	0.00263282	-0.0245548
ENSG00000110801	PSMD9	-0.0131192	-0.0339359
ENSG00000110811	P3H3	-0.137775	0.00758947
ENSG00000110841	PPFIBP1	-0.119066	-0.183103
ENSG00000110851	PRDM4	-0.0660292	0.0849959
ENSG00000110852	CLEC2B	-0.220574	0.0156117
ENSG00000110871	COQ5	-0.135925	-0.0311849
ENSG00000110880	CORO1C	-0.0671988	-0.0200325
ENSG00000110888	CAPRIN2	-0.0533154	-0.0917825
ENSG00000110906	KCTD10	-0.0387013	0.0394357
ENSG00000110911	SLC11A2	-0.0534605	-0.0882213
ENSG00000110917	MLEC	-0.0185301	-0.0158018
ENSG00000110921	MVK	-0.0788594	-0.0390682
ENSG00000110931	CAMKK2	-0.0480739	-0.00256632
ENSG00000110955	ATP5F1B	-0.0509471	-0.0425245
ENSG00000110958	PTGES3	-0.0197752	0.00965349
ENSG00000110987	BCL7A	-0.0746893	0.011039
ENSG00000111011	RSRC2	-0.179948	0.0240526
ENSG00000111057	KRT18	-0.0759934	-0.0392938
ENSG00000111142	METAP2	-0.0632115	-0.0225184
ENSG00000111196	MAGOHB	0.0638299	0.074985
ENSG00000111203	ITFG2	-0.169636	-0.00621325
ENSG00000111206	FOXM1	-0.00111823	-0.0678074
ENSG00000111229	ARPC3	0.0064313	0.000446285
ENSG00000111231	GPN3	0.00583966	0.0271924
ENSG00000111237	VPS29	-0.0136297	0.0165698
ENSG00000111247	RAD51AP1	-0.0883512	-0.0074352
ENSG00000111252	SH2B3	-0.0709436	-0.0169567
ENSG00000111269	CREBL2	0.0559985	-0.0336428
ENSG00000111275	ALDH2	-0.0931362	-0.0711145
ENSG00000111276	CDKN1B	-0.149063	-0.119394
ENSG00000111300	NAA25	-0.0763293	0.046694
ENSG00000111321	LTBR	0.00486941	-0.0698228
ENSG00000111325	OGFOD2	-0.105525	0.00392016
ENSG00000111328	CDK2AP1	0.038085	0.104983
ENSG00000111331	OAS3	-0.0387012	0.00227357
ENSG00000111348	ARHGDIB	-0.0675603	-0.045466
ENSG00000111358	GTF2H3	-0.0101353	-0.0109989
ENSG00000111361	EIF2B1	0.00393414	0.00454477
ENSG00000111364	DDX55	-0.113719	-0.0454713
ENSG00000111371	SLC38A1	0.0117654	-0.0688139
ENSG00000111412	C12orf49	0.0653655	-0.0167389
ENSG00000111445	RFC5	-0.115409	-0.0194102
ENSG00000111450	STX2	-0.0244757	-0.0723826
ENSG00000111481	COPZ1	0.0173454	-0.0237221
ENSG00000111540	RAB5B	-0.0723631	0.00674419
ENSG00000111554	MDM1	0.00412023	0.135532
ENSG00000111596	CNOT2	-0.0547212	0.0186654
ENSG00000111602	TIMELESS	-0.19776	-0.135011
ENSG00000111605	CPSF6	-0.155851	-0.0535937
ENSG00000111615	KRR1	-0.0633395	-0.0391654
ENSG00000111639	MRPL51	-0.00989244	-0.0322227
ENSG00000111640	GAPDH	-0.0407179	-0.0584899
ENSG00000111641	NOP2	-0.307774	-0.377511
ENSG00000111647	UHRF1BP1L	-0.149562	-0.0234937
ENSG00000111652	COPS7A	-0.000579844	-0.0312374
ENSG00000111653	ING4	-0.102341	0.00994886
ENSG00000111665	CDCA3	-0.0582452	-0.0175994
ENSG00000111666	CHPT1	0.0095864	-0.0613333
ENSG00000111669	TPI1	-0.000673403	-0.012911
ENSG00000111670	GNPTAB	-0.0754051	-0.0400225
ENSG00000111671	SPSB2	-0.0643366	-0.0362237
ENSG00000111678	C12orf57	-0.0179045	-0.0118654
ENSG00000111684	LPCAT3	-0.0370755	0.0152656
ENSG00000111711	GOLT1B	-0.0298379	-0.0399141
ENSG00000111716	LDHB	-0.0905581	-0.0626137
ENSG00000111725	PRKAB1	-0.0290645	-0.0810949
ENSG00000111726	CMAS	-0.0814245	0.0219675
ENSG00000111737	RAB35	-0.0248971	-0.0350889
ENSG00000111775	COX6A1	0.00174941	-0.0096167
ENSG00000111785	RIC8B	-0.203615	0.0595068
ENSG00000111786	SRSF9	-0.00434481	-0.0005458
ENSG00000111790	FGFR1OP2	0.0098385	0.0588344
ENSG00000111802	TDP2	-0.131398	-0.00517155
ENSG00000111817	DSE	-0.121534	0.0426457
ENSG00000111832	RWDD1	0.000787747	0.0232428
ENSG00000111843	TMEM14C	-0.0396557	-0.0175938
ENSG00000111845	PAK1IP1	-0.0093018	-0.0495069
ENSG00000111846	GCNT2	-0.190842	-0.113454
ENSG00000111850	SMIM8	0.147227	0.00105705
ENSG00000111860	CEP85L	-0.153845	-0.0494396
ENSG00000111863	ADTRP	-0.0990257	0.182093
ENSG00000111875	ASF1A	-0.055929	-0.0491534
ENSG00000111897	SERINC1	-0.224105	-0.255871
ENSG00000111907	TPD52L1	-0.021544	0.028295
ENSG00000111911	HINT3	-0.0047901	0.000320771
ENSG00000111912	NCOA7	-0.147099	0.0962557
ENSG00000112029	FBXO5	-0.166208	-0.00468976
ENSG00000112031	MTRF1L	0.0715684	-0.0164781
ENSG00000112033	PPARD	0.0300355	-0.0741793
ENSG00000112039	FANCE	-0.1447	0.0146442
ENSG00000112062	MAPK14	-0.0287289	0.00496941
ENSG00000112079	STK38	-0.0536456	-0.034246
ENSG00000112096	SOD2	-0.095212	-0.0511358
ENSG00000112110	MRPL18	-0.0449061	-0.00518527
ENSG00000112118	MCM3	-0.299304	-0.269116
ENSG00000112137	PHACTR1	0.116235	-0.152486
ENSG00000112144	CILK1	-0.15328	-0.119467
ENSG00000112146	FBXO9	-0.0652056	0.00654707
[truncated: 5,754 more rows]
