# Supplementary material for: Isoform-resolved mRNA profiling of ribosome load defines interplay of HIF and mTOR dysregulation in kidney cancer
Source: Nat Struct Mol Biol. 2022 Sep 12;29(9):871–80. doi: 10.1038/s41594-022-00819-2 (PMC9507966; doi:10.1038/s41594-022-00819-2)
Supplement: Source Data Extended Data Fig. 7 — Statistical Source Data [file 41594_2022_819_MOESM19_ESM.xlsx]

## Sheet: Extended Data Fig. 7
gene_id	alternate_tss_name	cell	comparison	delta_roportion	delta_proportion_RCC4
ENSG00000023697	ENSG00000023697_3	786O	noVHL_vs_VHL	0.0158707	0.187054
ENSG00000049759	ENSG00000049759_3	786O	noVHL_vs_VHL	-0.117639	-0.125894
ENSG00000061656	ENSG00000061656_3	786O	noVHL_vs_VHL	0.104647	0.366
ENSG00000064601	ENSG00000064601_2	786O	noVHL_vs_VHL	0.00755415	-0.0619627
ENSG00000067182	ENSG00000067182_3	786O	noVHL_vs_VHL	-0.0464285	-0.0827308
ENSG00000069869	ENSG00000069869_4	786O	noVHL_vs_VHL	0.178299	0.093193
ENSG00000071889	ENSG00000071889_3	786O	noVHL_vs_VHL	0.00526232	0.108439
ENSG00000077420	ENSG00000077420_1	786O	noVHL_vs_VHL	-0.0054215	-0.0650968
ENSG00000078401	ENSG00000078401_1	786O	noVHL_vs_VHL	0.164629	0.154615
ENSG00000079263	ENSG00000079263_4	786O	noVHL_vs_VHL	-0.0133189	-0.065356
ENSG00000085662	ENSG00000085662_2	786O	noVHL_vs_VHL	-0.102435	-0.103426
ENSG00000099330	ENSG00000099330_3	786O	noVHL_vs_VHL	0.0238354	0.143215
ENSG00000100564	ENSG00000100564_2	786O	noVHL_vs_VHL	-0.028075	0.141878
ENSG00000101255	ENSG00000101255_2	786O	noVHL_vs_VHL	0.0723025	0.099137
ENSG00000101310	ENSG00000101310_3	786O	noVHL_vs_VHL	0.00305178	0.0622758
ENSG00000102804	ENSG00000102804_3	786O	noVHL_vs_VHL	-0.0711082	-0.063162
ENSG00000102897	ENSG00000102897_2	786O	noVHL_vs_VHL	0.125406	0.146951
ENSG00000104723	ENSG00000104723_1	786O	noVHL_vs_VHL	-0.0347736	-0.0952777
ENSG00000104881	ENSG00000104881_2	786O	noVHL_vs_VHL	0.0490589	0.158633
ENSG00000105518	ENSG00000105518_2	786O	noVHL_vs_VHL	-0.0267297	-0.0800423
ENSG00000105643	ENSG00000105643_3	786O	noVHL_vs_VHL	0.0166669	0.22661
ENSG00000107551	ENSG00000107551_4	786O	noVHL_vs_VHL	0.159534	0.412122
ENSG00000107771	ENSG00000107771_4	786O	noVHL_vs_VHL	-0.0240707	-0.091181
ENSG00000109846	ENSG00000109846_4	786O	noVHL_vs_VHL	-0.307213	-0.27463
ENSG00000110435	ENSG00000110435_2	786O	noVHL_vs_VHL	0.0248298	0.109471
ENSG00000111880	ENSG00000111880_2	786O	noVHL_vs_VHL	0.00324058	0.150989
ENSG00000112096	ENSG00000112096_4	786O	noVHL_vs_VHL	-0.20681	-0.141261
ENSG00000112715	ENSG00000112715_1	786O	noVHL_vs_VHL	0.346796	0.154128
ENSG00000112972	ENSG00000112972_4	786O	noVHL_vs_VHL	-0.0150214	0.170819
ENSG00000115363	ENSG00000115363_1	786O	noVHL_vs_VHL	0.0362308	0.117087
ENSG00000116161	ENSG00000116161_1	786O	noVHL_vs_VHL	0.0297607	0.101517
ENSG00000117143	ENSG00000117143_3	786O	noVHL_vs_VHL	-0.0160494	0.161179
ENSG00000117308	ENSG00000117308_2	786O	noVHL_vs_VHL	-0.0191121	-0.0879884
ENSG00000117461	ENSG00000117461_2	786O	noVHL_vs_VHL	-0.0422122	-0.130366
ENSG00000117984	ENSG00000117984_2	786O	noVHL_vs_VHL	-0.0182241	-0.14388
ENSG00000118985	ENSG00000118985_3	786O	noVHL_vs_VHL	0.0329199	0.15916
ENSG00000119950	ENSG00000119950_1	786O	noVHL_vs_VHL	0.0941226	0.392047
ENSG00000122643	ENSG00000122643_5	786O	noVHL_vs_VHL	-0.0875904	-0.077222
ENSG00000124116	ENSG00000124116_3	786O	noVHL_vs_VHL	0.0607992	0.523611
ENSG00000125458	ENSG00000125458_3	786O	noVHL_vs_VHL	0.0087773	0.0579608
ENSG00000125730	ENSG00000125730_2	786O	noVHL_vs_VHL	0.126953	0.278869
ENSG00000126016	ENSG00000126016_8	786O	noVHL_vs_VHL	-0.0216471	-0.0919915
ENSG00000126522	ENSG00000126522_4	786O	noVHL_vs_VHL	0.000421682	0.08844
ENSG00000128242	ENSG00000128242_2	786O	noVHL_vs_VHL	0.174766	0.130986
ENSG00000130810	ENSG00000130810_2	786O	noVHL_vs_VHL	0.000493607	0.115511
ENSG00000131100	ENSG00000131100_2	786O	noVHL_vs_VHL	-0.036918	-0.0553961
ENSG00000132199	ENSG00000132199_2	786O	noVHL_vs_VHL	0.00207101	0.142988
ENSG00000133313	ENSG00000133313_2	786O	noVHL_vs_VHL	0.0529063	0.123346
ENSG00000133321	ENSG00000133321_2	786O	noVHL_vs_VHL	-0.241034	-0.147105
ENSG00000134590	ENSG00000134590_1	786O	noVHL_vs_VHL	0.0163122	0.0750392
ENSG00000135679	ENSG00000135679_4	786O	noVHL_vs_VHL	-0.00874176	-0.21663
ENSG00000135766	ENSG00000135766_2	786O	noVHL_vs_VHL	0.0368955	0.147519
ENSG00000136205	ENSG00000136205_2	786O	noVHL_vs_VHL	-0.0479672	-0.205762
ENSG00000136999	ENSG00000136999_3	786O	noVHL_vs_VHL	-0.180762	-0.110364
ENSG00000137309	ENSG00000137309_2	786O	noVHL_vs_VHL	-0.174346	-0.154764
ENSG00000138641	ENSG00000138641_3	786O	noVHL_vs_VHL	-0.000780601	0.419347
ENSG00000138764	ENSG00000138764_3	786O	noVHL_vs_VHL	0.0457374	0.139141
ENSG00000139117	ENSG00000139117_2	786O	noVHL_vs_VHL	-0.027171	-0.12781
ENSG00000140694	ENSG00000140694_2	786O	noVHL_vs_VHL	0.0611449	0.161753
ENSG00000143624	ENSG00000143624_4	786O	noVHL_vs_VHL	-0.00915219	-0.0860934
ENSG00000145014	ENSG00000145014_5	786O	noVHL_vs_VHL	0.0127222	0.0899639
ENSG00000145901	ENSG00000145901_2	786O	noVHL_vs_VHL	0.103814	0.0851749
ENSG00000146648	ENSG00000146648_5	786O	noVHL_vs_VHL	0.0742521	0.111159
ENSG00000147601	ENSG00000147601_2	786O	noVHL_vs_VHL	-0.101171	-0.0999051
ENSG00000148219	ENSG00000148219_2	786O	noVHL_vs_VHL	-0.00895768	0.0952943
ENSG00000148339	ENSG00000148339_3	786O	noVHL_vs_VHL	0.00575749	-0.293994
ENSG00000148848	ENSG00000148848_4	786O	noVHL_vs_VHL	0.0386373	0.144852
ENSG00000150347	ENSG00000150347_5	786O	noVHL_vs_VHL	0.262059	0.132277
ENSG00000152061	ENSG00000152061_5	786O	noVHL_vs_VHL	-0.142972	-0.286799
ENSG00000152377	ENSG00000152377_2	786O	noVHL_vs_VHL	-0.00852366	-0.0677606
ENSG00000152952	ENSG00000152952_1	786O	noVHL_vs_VHL	0.0318545	0.230079
ENSG00000153066	ENSG00000153066_3	786O	noVHL_vs_VHL	-0.033057	-0.104745
ENSG00000153814	ENSG00000153814_6	786O	noVHL_vs_VHL	-0.314146	-0.200726
ENSG00000156113	ENSG00000156113_2	786O	noVHL_vs_VHL	0.147457	0.138402
ENSG00000157551	ENSG00000157551_10	786O	noVHL_vs_VHL	0.185	0.123985
ENSG00000157654	ENSG00000157654_2	786O	noVHL_vs_VHL	-0.0324803	-0.0995127
ENSG00000157827	ENSG00000157827_4	786O	noVHL_vs_VHL	-0.00859464	0.0618575
ENSG00000158373	ENSG00000158373_2	786O	noVHL_vs_VHL	0.0190344	0.191933
ENSG00000159216	ENSG00000159216_3	786O	noVHL_vs_VHL	-0.0096277	0.193649
ENSG00000160124	ENSG00000160124_1	786O	noVHL_vs_VHL	0.0105031	0.0577833
ENSG00000160207	ENSG00000160207_2	786O	noVHL_vs_VHL	0.0512997	0.248056
ENSG00000160972	ENSG00000160972_5	786O	noVHL_vs_VHL	-2.27444e-05	0.0672817
ENSG00000162433	ENSG00000162433_9	786O	noVHL_vs_VHL	-0.00497654	-0.0658889
ENSG00000163605	ENSG00000163605_2	786O	noVHL_vs_VHL	-0.00222371	0.142067
ENSG00000164051	ENSG00000164051_4	786O	noVHL_vs_VHL	0.00183145	-0.122997
ENSG00000164574	ENSG00000164574_5	786O	noVHL_vs_VHL	-0.0245822	-0.162791
ENSG00000164889	ENSG00000164889_2	786O	noVHL_vs_VHL	-0.00376142	-0.078779
ENSG00000165757	ENSG00000165757_1	786O	noVHL_vs_VHL	-0.0191136	-0.107624
ENSG00000166974	ENSG00000166974_1	786O	noVHL_vs_VHL	-0.0412151	-0.249056
ENSG00000167536	ENSG00000167536_5	786O	noVHL_vs_VHL	0.023153	0.353213
ENSG00000167703	ENSG00000167703_3	786O	noVHL_vs_VHL	-0.01678	-0.200055
ENSG00000169122	ENSG00000169122_5	786O	noVHL_vs_VHL	-0.0257816	-0.170401
ENSG00000169180	ENSG00000169180_3	786O	noVHL_vs_VHL	-0.0468266	-0.202791
ENSG00000169641	ENSG00000169641_1	786O	noVHL_vs_VHL	-0.00159894	0.0841025
ENSG00000170231	ENSG00000170231_1	786O	noVHL_vs_VHL	-0.0233998	-0.0604875
ENSG00000170836	ENSG00000170836_3	786O	noVHL_vs_VHL	-0.000795659	-0.251029
ENSG00000171132	ENSG00000171132_4	786O	noVHL_vs_VHL	-0.0583195	-0.238825
ENSG00000171703	ENSG00000171703_1	786O	noVHL_vs_VHL	0.019777	0.148447
ENSG00000171843	ENSG00000171843_5	786O	noVHL_vs_VHL	-0.0118184	-0.106567
ENSG00000172216	ENSG00000172216_1	786O	noVHL_vs_VHL	-0.0911077	-0.184804
ENSG00000172366	ENSG00000172366_2	786O	noVHL_vs_VHL	0.0120043	-0.113259
ENSG00000172765	ENSG00000172765_4	786O	noVHL_vs_VHL	0.100578	0.422693
ENSG00000172831	ENSG00000172831_3	786O	noVHL_vs_VHL	-0.0152734	-0.137838
ENSG00000173821	ENSG00000173821_2	786O	noVHL_vs_VHL	-0.213959	-0.187353
ENSG00000173890	ENSG00000173890_3	786O	noVHL_vs_VHL	-0.0758655	0.107808
ENSG00000174307	ENSG00000174307_3	786O	noVHL_vs_VHL	-0.0232107	-0.132366
ENSG00000180628	ENSG00000180628_1	786O	noVHL_vs_VHL	0.186252	0.134355
ENSG00000180992	ENSG00000180992_3	786O	noVHL_vs_VHL	0.00525313	0.0669927
ENSG00000181458	ENSG00000181458_3	786O	noVHL_vs_VHL	-0.0012487	0.167387
ENSG00000182093	ENSG00000182093_4	786O	noVHL_vs_VHL	0.0358836	0.0697548
ENSG00000185187	ENSG00000185187_4	786O	noVHL_vs_VHL	-0.0513473	-0.0801466
ENSG00000185883	ENSG00000185883_2	786O	noVHL_vs_VHL	-0.0168887	-0.0713818
ENSG00000186918	ENSG00000186918_3	786O	noVHL_vs_VHL	0.0239588	0.0979185
ENSG00000187098	ENSG00000187098_13	786O	noVHL_vs_VHL	-0.103777	-0.105566
ENSG00000196305	ENSG00000196305_4	786O	noVHL_vs_VHL	-0.0163866	0.081761
ENSG00000196498	ENSG00000196498_7	786O	noVHL_vs_VHL	0.0421299	0.102367
ENSG00000196712	ENSG00000196712_5	786O	noVHL_vs_VHL	0.0437593	0.0830349
ENSG00000196968	ENSG00000196968_8	786O	noVHL_vs_VHL	0.051334	0.0745491
ENSG00000197321	ENSG00000197321_9	786O	noVHL_vs_VHL	-0.0126735	-0.064319
ENSG00000197576	ENSG00000197576_2	786O	noVHL_vs_VHL	0.0740578	0.11683
ENSG00000197930	ENSG00000197930_5	786O	noVHL_vs_VHL	-0.00243376	0.0809728
ENSG00000213625	ENSG00000213625_4	786O	noVHL_vs_VHL	-0.0329455	-0.228868
ENSG00000240972	ENSG00000240972_2	786O	noVHL_vs_VHL	0.00731633	0.0520809
ENSG00000272391	ENSG00000272391_6	786O	noVHL_vs_VHL	0.00634768	-0.118345
ENSG00000023697	ENSG00000023697_3	786O_noHIF1B	noVHL_vs_VHL	0.0153002	0.187054
ENSG00000049759	ENSG00000049759_3	786O_noHIF1B	noVHL_vs_VHL	-0.0600497	-0.125894
ENSG00000061656	ENSG00000061656_3	786O_noHIF1B	noVHL_vs_VHL	0.0170091	0.366
ENSG00000064601	ENSG00000064601_2	786O_noHIF1B	noVHL_vs_VHL	-0.000727357	-0.0619627
ENSG00000067182	ENSG00000067182_3	786O_noHIF1B	noVHL_vs_VHL	-0.0204959	-0.0827308
ENSG00000069869	ENSG00000069869_4	786O_noHIF1B	noVHL_vs_VHL	0.0326726	0.093193
ENSG00000071889	ENSG00000071889_3	786O_noHIF1B	noVHL_vs_VHL	0.0180042	0.108439
ENSG00000077420	ENSG00000077420_1	786O_noHIF1B	noVHL_vs_VHL	-0.0245115	-0.0650968
ENSG00000078401	ENSG00000078401_1	786O_noHIF1B	noVHL_vs_VHL	-0.0256433	0.154615
ENSG00000079263	ENSG00000079263_4	786O_noHIF1B	noVHL_vs_VHL	0.00908742	-0.065356
ENSG00000079308	ENSG00000079308_2	786O_noHIF1B	noVHL_vs_VHL	-0.0312527	0.242669
ENSG00000085662	ENSG00000085662_2	786O_noHIF1B	noVHL_vs_VHL	-0.0191476	-0.103426
ENSG00000099330	ENSG00000099330_3	786O_noHIF1B	noVHL_vs_VHL	-0.0441855	0.143215
ENSG00000100564	ENSG00000100564_2	786O_noHIF1B	noVHL_vs_VHL	0.0337282	0.141878
ENSG00000101255	ENSG00000101255_2	786O_noHIF1B	noVHL_vs_VHL	0.0464629	0.099137
ENSG00000101310	ENSG00000101310_3	786O_noHIF1B	noVHL_vs_VHL	0.00340458	0.0622758
ENSG00000102804	ENSG00000102804_3	786O_noHIF1B	noVHL_vs_VHL	0.00302462	-0.063162
ENSG00000102897	ENSG00000102897_2	786O_noHIF1B	noVHL_vs_VHL	0.05505	0.146951
ENSG00000103994	ENSG00000103994_2	786O_noHIF1B	noVHL_vs_VHL	-0.00176294	-0.0806803
ENSG00000104723	ENSG00000104723_1	786O_noHIF1B	noVHL_vs_VHL	0.0231807	-0.0952777
ENSG00000104881	ENSG00000104881_2	786O_noHIF1B	noVHL_vs_VHL	-0.0389374	0.158633
ENSG00000105518	ENSG00000105518_2	786O_noHIF1B	noVHL_vs_VHL	-0.00845005	-0.0800423
ENSG00000105643	ENSG00000105643_3	786O_noHIF1B	noVHL_vs_VHL	-0.000293858	0.22661
ENSG00000107551	ENSG00000107551_4	786O_noHIF1B	noVHL_vs_VHL	0.000892986	0.412122
ENSG00000107771	ENSG00000107771_4	786O_noHIF1B	noVHL_vs_VHL	0.0524684	-0.091181
ENSG00000108963	ENSG00000108963_2	786O_noHIF1B	noVHL_vs_VHL	-0.00923116	0.102887
ENSG00000109846	ENSG00000109846_4	786O_noHIF1B	noVHL_vs_VHL	-0.00865741	-0.27463
ENSG00000110435	ENSG00000110435_2	786O_noHIF1B	noVHL_vs_VHL	0.0105526	0.109471
ENSG00000111880	ENSG00000111880_2	786O_noHIF1B	noVHL_vs_VHL	-0.00597254	0.150989
ENSG00000112096	ENSG00000112096_4	786O_noHIF1B	noVHL_vs_VHL	0.062765	-0.141261
ENSG00000112715	ENSG00000112715_1	786O_noHIF1B	noVHL_vs_VHL	-0.0464062	0.154128
ENSG00000112972	ENSG00000112972_4	786O_noHIF1B	noVHL_vs_VHL	-0.00199211	0.170819
ENSG00000115363	ENSG00000115363_1	786O_noHIF1B	noVHL_vs_VHL	0.00713114	0.117087
ENSG00000116161	ENSG00000116161_1	786O_noHIF1B	noVHL_vs_VHL	0.0142228	0.101517
ENSG00000116675	ENSG00000116675_1	786O_noHIF1B	noVHL_vs_VHL	0.0116292	-0.110363
ENSG00000117143	ENSG00000117143_3	786O_noHIF1B	noVHL_vs_VHL	-0.0344453	0.161179
ENSG00000117308	ENSG00000117308_2	786O_noHIF1B	noVHL_vs_VHL	0.00912692	-0.0879884
ENSG00000117461	ENSG00000117461_2	786O_noHIF1B	noVHL_vs_VHL	0.00972364	-0.130366
ENSG00000117984	ENSG00000117984_2	786O_noHIF1B	noVHL_vs_VHL	-0.0940989	-0.14388
ENSG00000118985	ENSG00000118985_3	786O_noHIF1B	noVHL_vs_VHL	-0.00477879	0.15916
ENSG00000119950	ENSG00000119950_1	786O_noHIF1B	noVHL_vs_VHL	0.0624825	0.392047
ENSG00000122643	ENSG00000122643_5	786O_noHIF1B	noVHL_vs_VHL	0.0873817	-0.077222
ENSG00000124116	ENSG00000124116_3	786O_noHIF1B	noVHL_vs_VHL	-0.026716	0.523611
ENSG00000125458	ENSG00000125458_3	786O_noHIF1B	noVHL_vs_VHL	0.00241431	0.0579608
ENSG00000126016	ENSG00000126016_8	786O_noHIF1B	noVHL_vs_VHL	0.0338178	-0.0919915
ENSG00000126522	ENSG00000126522_4	786O_noHIF1B	noVHL_vs_VHL	-0.00186545	0.08844
ENSG00000128242	ENSG00000128242_2	786O_noHIF1B	noVHL_vs_VHL	0.107928	0.130986
ENSG00000130810	ENSG00000130810_2	786O_noHIF1B	noVHL_vs_VHL	-0.000839079	0.115511
ENSG00000131100	ENSG00000131100_2	786O_noHIF1B	noVHL_vs_VHL	-0.0206062	-0.0553961
ENSG00000132199	ENSG00000132199_2	786O_noHIF1B	noVHL_vs_VHL	-0.0163652	0.142988
ENSG00000133313	ENSG00000133313_2	786O_noHIF1B	noVHL_vs_VHL	0.0570246	0.123346
ENSG00000133321	ENSG00000133321_2	786O_noHIF1B	noVHL_vs_VHL	-0.0208281	-0.147105
ENSG00000134590	ENSG00000134590_1	786O_noHIF1B	noVHL_vs_VHL	0.0135919	0.0750392
ENSG00000135679	ENSG00000135679_4	786O_noHIF1B	noVHL_vs_VHL	0.0700558	-0.21663
ENSG00000135766	ENSG00000135766_2	786O_noHIF1B	noVHL_vs_VHL	0.0117516	0.147519
ENSG00000136205	ENSG00000136205_2	786O_noHIF1B	noVHL_vs_VHL	-0.0732269	-0.205762
ENSG00000136999	ENSG00000136999_3	786O_noHIF1B	noVHL_vs_VHL	0.00317288	-0.110364
ENSG00000137309	ENSG00000137309_2	786O_noHIF1B	noVHL_vs_VHL	-0.0718529	-0.154764
ENSG00000138641	ENSG00000138641_3	786O_noHIF1B	noVHL_vs_VHL	-0.007878	0.419347
ENSG00000138764	ENSG00000138764_3	786O_noHIF1B	noVHL_vs_VHL	0.027488	0.139141
ENSG00000139117	ENSG00000139117_2	786O_noHIF1B	noVHL_vs_VHL	0.0181976	-0.12781
ENSG00000140694	ENSG00000140694_2	786O_noHIF1B	noVHL_vs_VHL	0.00109179	0.161753
ENSG00000143248	ENSG00000143248_3	786O_noHIF1B	noVHL_vs_VHL	0.163133	-0.315329
ENSG00000143624	ENSG00000143624_4	786O_noHIF1B	noVHL_vs_VHL	0.0142144	-0.0860934
ENSG00000145014	ENSG00000145014_5	786O_noHIF1B	noVHL_vs_VHL	0.00637518	0.0899639
ENSG00000145901	ENSG00000145901_2	786O_noHIF1B	noVHL_vs_VHL	0.00482893	0.0851749
ENSG00000146648	ENSG00000146648_5	786O_noHIF1B	noVHL_vs_VHL	0.0308076	0.111159
ENSG00000147601	ENSG00000147601_2	786O_noHIF1B	noVHL_vs_VHL	-0.0308137	-0.0999051
ENSG00000148339	ENSG00000148339_3	786O_noHIF1B	noVHL_vs_VHL	0.0871109	-0.293994
ENSG00000148848	ENSG00000148848_4	786O_noHIF1B	noVHL_vs_VHL	0.0841688	0.144852
ENSG00000150347	ENSG00000150347_5	786O_noHIF1B	noVHL_vs_VHL	0.0203626	0.132277
ENSG00000152061	ENSG00000152061_5	786O_noHIF1B	noVHL_vs_VHL	-0.105312	-0.286799
ENSG00000152377	ENSG00000152377_2	786O_noHIF1B	noVHL_vs_VHL	0.0449978	-0.0677606
ENSG00000152952	ENSG00000152952_1	786O_noHIF1B	noVHL_vs_VHL	0.0371794	0.230079
ENSG00000153066	ENSG00000153066_3	786O_noHIF1B	noVHL_vs_VHL	0.021645	-0.104745
ENSG00000153814	ENSG00000153814_6	786O_noHIF1B	noVHL_vs_VHL	0.0580444	-0.200726
ENSG00000156113	ENSG00000156113_2	786O_noHIF1B	noVHL_vs_VHL	0.0274339	0.138402
ENSG00000157654	ENSG00000157654_2	786O_noHIF1B	noVHL_vs_VHL	0.0700473	-0.0995127
ENSG00000157827	ENSG00000157827_4	786O_noHIF1B	noVHL_vs_VHL	0.00777247	0.0618575
ENSG00000158373	ENSG00000158373_2	786O_noHIF1B	noVHL_vs_VHL	0.0227385	0.191933
ENSG00000159216	ENSG00000159216_3	786O_noHIF1B	noVHL_vs_VHL	-0.0410426	0.193649
ENSG00000160124	ENSG00000160124_1	786O_noHIF1B	noVHL_vs_VHL	0.00414362	0.0577833
ENSG00000160207	ENSG00000160207_2	786O_noHIF1B	noVHL_vs_VHL	0.141055	0.248056
ENSG00000160972	ENSG00000160972_5	786O_noHIF1B	noVHL_vs_VHL	-0.000990301	0.0672817
ENSG00000162433	ENSG00000162433_9	786O_noHIF1B	noVHL_vs_VHL	0.000776317	-0.0658889
ENSG00000163605	ENSG00000163605_2	786O_noHIF1B	noVHL_vs_VHL	0.0101641	0.142067
ENSG00000164051	ENSG00000164051_4	786O_noHIF1B	noVHL_vs_VHL	0.0114567	-0.122997
ENSG00000164574	ENSG00000164574_5	786O_noHIF1B	noVHL_vs_VHL	0.0302694	-0.162791
ENSG00000164889	ENSG00000164889_2	786O_noHIF1B	noVHL_vs_VHL	0.014933	-0.078779
ENSG00000165757	ENSG00000165757_1	786O_noHIF1B	noVHL_vs_VHL	0.0137824	-0.107624
ENSG00000166974	ENSG00000166974_1	786O_noHIF1B	noVHL_vs_VHL	0.0767082	-0.249056
ENSG00000167536	ENSG00000167536_5	786O_noHIF1B	noVHL_vs_VHL	0.0519733	0.353213
ENSG00000167703	ENSG00000167703_3	786O_noHIF1B	noVHL_vs_VHL	-0.103726	-0.200055
ENSG00000169122	ENSG00000169122_5	786O_noHIF1B	noVHL_vs_VHL	0.0164602	-0.170401
ENSG00000169180	ENSG00000169180_3	786O_noHIF1B	noVHL_vs_VHL	0.0305404	-0.202791
ENSG00000169641	ENSG00000169641_1	786O_noHIF1B	noVHL_vs_VHL	4.76901e-05	0.0841025
ENSG00000170231	ENSG00000170231_1	786O_noHIF1B	noVHL_vs_VHL	-0.0248067	-0.0604875
ENSG00000170836	ENSG00000170836_3	786O_noHIF1B	noVHL_vs_VHL	-0.10393	-0.251029
ENSG00000171132	ENSG00000171132_4	786O_noHIF1B	noVHL_vs_VHL	0.197402	-0.238825
ENSG00000171703	ENSG00000171703_1	786O_noHIF1B	noVHL_vs_VHL	0.00910443	0.148447
ENSG00000171843	ENSG00000171843_5	786O_noHIF1B	noVHL_vs_VHL	0.0489413	-0.106567
ENSG00000172216	ENSG00000172216_1	786O_noHIF1B	noVHL_vs_VHL	-0.0671476	-0.184804
ENSG00000172366	ENSG00000172366_2	786O_noHIF1B	noVHL_vs_VHL	-0.0711839	-0.113259
ENSG00000172765	ENSG00000172765_4	786O_noHIF1B	noVHL_vs_VHL	0.0475502	0.422693
ENSG00000172831	ENSG00000172831_3	786O_noHIF1B	noVHL_vs_VHL	0.0437131	-0.137838
ENSG00000173821	ENSG00000173821_2	786O_noHIF1B	noVHL_vs_VHL	0.0565085	-0.187353
ENSG00000173890	ENSG00000173890_3	786O_noHIF1B	noVHL_vs_VHL	-0.0517098	0.107808
ENSG00000174307	ENSG00000174307_3	786O_noHIF1B	noVHL_vs_VHL	0.129503	-0.132366
ENSG00000180628	ENSG00000180628_1	786O_noHIF1B	noVHL_vs_VHL	-0.0617089	0.134355
ENSG00000180992	ENSG00000180992_3	786O_noHIF1B	noVHL_vs_VHL	0.0126979	0.0669927
ENSG00000181458	ENSG00000181458_3	786O_noHIF1B	noVHL_vs_VHL	0.00781649	0.167387
ENSG00000182093	ENSG00000182093_4	786O_noHIF1B	noVHL_vs_VHL	-0.00791481	0.0697548
ENSG00000185187	ENSG00000185187_4	786O_noHIF1B	noVHL_vs_VHL	-0.0460807	-0.0801466
ENSG00000185883	ENSG00000185883_2	786O_noHIF1B	noVHL_vs_VHL	-0.0294365	-0.0713818
ENSG00000186918	ENSG00000186918_3	786O_noHIF1B	noVHL_vs_VHL	0.0315521	0.0979185
ENSG00000187098	ENSG00000187098_13	786O_noHIF1B	noVHL_vs_VHL	0.029451	-0.105566
ENSG00000196305	ENSG00000196305_4	786O_noHIF1B	noVHL_vs_VHL	0.0043634	0.081761
ENSG00000196498	ENSG00000196498_7	786O_noHIF1B	noVHL_vs_VHL	0.0372469	0.102367
ENSG00000196712	ENSG00000196712_5	786O_noHIF1B	noVHL_vs_VHL	0.0102026	0.0830349
ENSG00000196968	ENSG00000196968_8	786O_noHIF1B	noVHL_vs_VHL	0.00540831	0.0745491
ENSG00000197321	ENSG00000197321_9	786O_noHIF1B	noVHL_vs_VHL	-0.00176532	-0.064319
ENSG00000197576	ENSG00000197576_2	786O_noHIF1B	noVHL_vs_VHL	-0.0353392	0.11683
ENSG00000197930	ENSG00000197930_5	786O_noHIF1B	noVHL_vs_VHL	0.020704	0.0809728
ENSG00000213625	ENSG00000213625_4	786O_noHIF1B	noVHL_vs_VHL	0.0525007	-0.228868
ENSG00000240972	ENSG00000240972_2	786O_noHIF1B	noVHL_vs_VHL	-0.00184704	0.0520809
ENSG00000272391	ENSG00000272391_6	786O_noHIF1B	noVHL_vs_VHL	-0.0382992	-0.118345
ENSG00000023697	ENSG00000023697_3	RCC4_VHL	H_vs_N	0.0663934	0.187054
ENSG00000049759	ENSG00000049759_3	RCC4_VHL	H_vs_N	-0.0695999	-0.125894
ENSG00000054392	ENSG00000054392_5	RCC4_VHL	H_vs_N	-0.0482557	-0.0820368
ENSG00000061656	ENSG00000061656_3	RCC4_VHL	H_vs_N	0.255491	0.366
ENSG00000064601	ENSG00000064601_2	RCC4_VHL	H_vs_N	-0.0328559	-0.0619627
ENSG00000067182	ENSG00000067182_3	RCC4_VHL	H_vs_N	-0.0440271	-0.0827308
ENSG00000069667	ENSG00000069667_2	RCC4_VHL	H_vs_N	0.33393	0.335805
ENSG00000069869	ENSG00000069869_4	RCC4_VHL	H_vs_N	0.086239	0.093193
ENSG00000071889	ENSG00000071889_3	RCC4_VHL	H_vs_N	0.065895	0.108439
ENSG00000077420	ENSG00000077420_1	RCC4_VHL	H_vs_N	-0.0157212	-0.0650968
ENSG00000078401	ENSG00000078401_1	RCC4_VHL	H_vs_N	0.107427	0.154615
ENSG00000079263	ENSG00000079263_4	RCC4_VHL	H_vs_N	-0.0463068	-0.065356
ENSG00000079308	ENSG00000079308_2	RCC4_VHL	H_vs_N	0.0595182	0.242669
ENSG00000085662	ENSG00000085662_2	RCC4_VHL	H_vs_N	-0.00763746	-0.103426
ENSG00000099330	ENSG00000099330_3	RCC4_VHL	H_vs_N	0.0610619	0.143215
ENSG00000100564	ENSG00000100564_2	RCC4_VHL	H_vs_N	0.0440354	0.141878
ENSG00000101255	ENSG00000101255_2	RCC4_VHL	H_vs_N	0.0748369	0.099137
ENSG00000101310	ENSG00000101310_3	RCC4_VHL	H_vs_N	0.0237303	0.0622758
ENSG00000102804	ENSG00000102804_3	RCC4_VHL	H_vs_N	-0.0173995	-0.063162
ENSG00000102897	ENSG00000102897_2	RCC4_VHL	H_vs_N	0.0607908	0.146951
ENSG00000103994	ENSG00000103994_2	RCC4_VHL	H_vs_N	-0.0149505	-0.0806803
ENSG00000104723	ENSG00000104723_1	RCC4_VHL	H_vs_N	-0.0716554	-0.0952777
ENSG00000104881	ENSG00000104881_2	RCC4_VHL	H_vs_N	0.121514	0.158633
ENSG00000105518	ENSG00000105518_2	RCC4_VHL	H_vs_N	0.00198059	-0.0800423
ENSG00000105643	ENSG00000105643_3	RCC4_VHL	H_vs_N	0.186232	0.22661
ENSG00000106483	ENSG00000106483_3	RCC4_VHL	H_vs_N	-0.0887932	-0.190274
ENSG00000107551	ENSG00000107551_4	RCC4_VHL	H_vs_N	0.22058	0.412122
ENSG00000107771	ENSG00000107771_4	RCC4_VHL	H_vs_N	-0.000411688	-0.091181
ENSG00000108515	ENSG00000108515_3	RCC4_VHL	H_vs_N	0.00130724	-0.290072
ENSG00000108963	ENSG00000108963_2	RCC4_VHL	H_vs_N	0.0331016	0.102887
ENSG00000109762	ENSG00000109762_3	RCC4_VHL	H_vs_N	0.327785	0.263035
ENSG00000109794	ENSG00000109794_1	RCC4_VHL	H_vs_N	0.0287057	0.284283
ENSG00000109846	ENSG00000109846_4	RCC4_VHL	H_vs_N	-0.0802738	-0.27463
ENSG00000110435	ENSG00000110435_2	RCC4_VHL	H_vs_N	0.0156583	0.109471
ENSG00000111880	ENSG00000111880_2	RCC4_VHL	H_vs_N	0.0358494	0.150989
ENSG00000112096	ENSG00000112096_4	RCC4_VHL	H_vs_N	0.00642541	-0.141261
ENSG00000112715	ENSG00000112715_1	RCC4_VHL	H_vs_N	0.0536068	0.154128
ENSG00000112972	ENSG00000112972_4	RCC4_VHL	H_vs_N	0.0529867	0.170819
ENSG00000115363	ENSG00000115363_1	RCC4_VHL	H_vs_N	0.0725606	0.117087
ENSG00000116017	ENSG00000116017_6	RCC4_VHL	H_vs_N	0.498522	0.701776
ENSG00000116161	ENSG00000116161_1	RCC4_VHL	H_vs_N	0.0771284	0.101517
ENSG00000116675	ENSG00000116675_1	RCC4_VHL	H_vs_N	-0.020193	-0.110363
ENSG00000117143	ENSG00000117143_3	RCC4_VHL	H_vs_N	0.0439542	0.161179
ENSG00000117308	ENSG00000117308_2	RCC4_VHL	H_vs_N	0.0403337	-0.0879884
ENSG00000117461	ENSG00000117461_2	RCC4_VHL	H_vs_N	-0.0205833	-0.130366
ENSG00000117984	ENSG00000117984_2	RCC4_VHL	H_vs_N	-0.0133747	-0.14388
ENSG00000118985	ENSG00000118985_3	RCC4_VHL	H_vs_N	0.0712019	0.15916
ENSG00000119950	ENSG00000119950_1	RCC4_VHL	H_vs_N	0.330715	0.392047
ENSG00000122643	ENSG00000122643_5	RCC4_VHL	H_vs_N	-0.0454288	-0.077222
ENSG00000124116	ENSG00000124116_3	RCC4_VHL	H_vs_N	0.0978217	0.523611
ENSG00000125458	ENSG00000125458_3	RCC4_VHL	H_vs_N	0.0517198	0.0579608
ENSG00000125730	ENSG00000125730_2	RCC4_VHL	H_vs_N	-0.0038424	0.278869
ENSG00000126016	ENSG00000126016_8	RCC4_VHL	H_vs_N	-0.0146923	-0.0919915
ENSG00000126522	ENSG00000126522_4	RCC4_VHL	H_vs_N	0.0720529	0.08844
ENSG00000128242	ENSG00000128242_2	RCC4_VHL	H_vs_N	0.056086	0.130986
ENSG00000128564	ENSG00000128564_1	RCC4_VHL	H_vs_N	-0.0156625	-0.299126
ENSG00000130810	ENSG00000130810_2	RCC4_VHL	H_vs_N	0.0891637	0.115511
ENSG00000131100	ENSG00000131100_2	RCC4_VHL	H_vs_N	-0.0371199	-0.0553961
ENSG00000132199	ENSG00000132199_2	RCC4_VHL	H_vs_N	0.120953	0.142988
ENSG00000133313	ENSG00000133313_2	RCC4_VHL	H_vs_N	0.0922171	0.123346
ENSG00000133321	ENSG00000133321_2	RCC4_VHL	H_vs_N	-0.0412362	-0.147105
ENSG00000134590	ENSG00000134590_1	RCC4_VHL	H_vs_N	0.0363895	0.0750392
ENSG00000135679	ENSG00000135679_4	RCC4_VHL	H_vs_N	-0.0701714	-0.21663
ENSG00000135766	ENSG00000135766_2	RCC4_VHL	H_vs_N	0.117397	0.147519
ENSG00000136205	ENSG00000136205_2	RCC4_VHL	H_vs_N	-0.0619923	-0.205762
ENSG00000136999	ENSG00000136999_3	RCC4_VHL	H_vs_N	-0.00990888	-0.110364
ENSG00000137135	ENSG00000137135_1	RCC4_VHL	H_vs_N	0.0378205	0.160189
ENSG00000137309	ENSG00000137309_2	RCC4_VHL	H_vs_N	-0.0120028	-0.154764
ENSG00000138641	ENSG00000138641_3	RCC4_VHL	H_vs_N	0.260771	0.419347
ENSG00000138764	ENSG00000138764_3	RCC4_VHL	H_vs_N	0.0367149	0.139141
ENSG00000139117	ENSG00000139117_2	RCC4_VHL	H_vs_N	-0.0406465	-0.12781
ENSG00000140694	ENSG00000140694_2	RCC4_VHL	H_vs_N	0.0361873	0.161753
ENSG00000141447	ENSG00000141447_3	RCC4_VHL	H_vs_N	-0.0802053	-0.144064
ENSG00000143248	ENSG00000143248_3	RCC4_VHL	H_vs_N	0.00270649	-0.315329
ENSG00000143624	ENSG00000143624_4	RCC4_VHL	H_vs_N	-0.0158534	-0.0860934
ENSG00000145014	ENSG00000145014_5	RCC4_VHL	H_vs_N	0.0467165	0.0899639
ENSG00000145901	ENSG00000145901_2	RCC4_VHL	H_vs_N	-0.00375903	0.0851749
ENSG00000146648	ENSG00000146648_5	RCC4_VHL	H_vs_N	0.0230748	0.111159
ENSG00000147601	ENSG00000147601_2	RCC4_VHL	H_vs_N	-0.0557101	-0.0999051
ENSG00000148219	ENSG00000148219_2	RCC4_VHL	H_vs_N	0.0458342	0.0952943
ENSG00000148339	ENSG00000148339_3	RCC4_VHL	H_vs_N	-0.180185	-0.293994
ENSG00000148848	ENSG00000148848_4	RCC4_VHL	H_vs_N	0.105324	0.144852
ENSG00000150347	ENSG00000150347_5	RCC4_VHL	H_vs_N	0.135913	0.132277
ENSG00000152061	ENSG00000152061_5	RCC4_VHL	H_vs_N	-0.0501337	-0.286799
ENSG00000152377	ENSG00000152377_2	RCC4_VHL	H_vs_N	-0.0687329	-0.0677606
ENSG00000152952	ENSG00000152952_1	RCC4_VHL	H_vs_N	0.178777	0.230079
ENSG00000153066	ENSG00000153066_3	RCC4_VHL	H_vs_N	-0.0443587	-0.104745
ENSG00000153814	ENSG00000153814_6	RCC4_VHL	H_vs_N	-0.20259	-0.200726
ENSG00000154080	ENSG00000154080_3	RCC4_VHL	H_vs_N	-0.184214	-0.231812
ENSG00000156113	ENSG00000156113_2	RCC4_VHL	H_vs_N	0.0258599	0.138402
ENSG00000157240	ENSG00000157240_7	RCC4_VHL	H_vs_N	0.0980511	0.127273
ENSG00000157551	ENSG00000157551_10	RCC4_VHL	H_vs_N	0.0324276	0.123985
ENSG00000157654	ENSG00000157654_2	RCC4_VHL	H_vs_N	-0.0558614	-0.0995127
ENSG00000157827	ENSG00000157827_4	RCC4_VHL	H_vs_N	0.0164163	0.0618575
ENSG00000158373	ENSG00000158373_2	RCC4_VHL	H_vs_N	0.146274	0.191933
ENSG00000159167	ENSG00000159167_3	RCC4_VHL	H_vs_N	0.286973	0.301397
ENSG00000159216	ENSG00000159216_3	RCC4_VHL	H_vs_N	0.0452481	0.193649
ENSG00000160124	ENSG00000160124_1	RCC4_VHL	H_vs_N	0.0340706	0.0577833
ENSG00000160207	ENSG00000160207_2	RCC4_VHL	H_vs_N	0.0338039	0.248056
ENSG00000160972	ENSG00000160972_5	RCC4_VHL	H_vs_N	0.0317218	0.0672817
ENSG00000162409	ENSG00000162409_3	RCC4_VHL	H_vs_N	0.0427567	0.0687332
ENSG00000162433	ENSG00000162433_9	RCC4_VHL	H_vs_N	-0.040265	-0.0658889
ENSG00000163605	ENSG00000163605_2	RCC4_VHL	H_vs_N	0.0778985	0.142067
ENSG00000164051	ENSG00000164051_4	RCC4_VHL	H_vs_N	-0.0141756	-0.122997
ENSG00000164574	ENSG00000164574_5	RCC4_VHL	H_vs_N	-0.0278319	-0.162791
ENSG00000164849	ENSG00000164849_3	RCC4_VHL	H_vs_N	0.0953787	0.149177
ENSG00000164889	ENSG00000164889_2	RCC4_VHL	H_vs_N	-0.0401058	-0.078779
ENSG00000165757	ENSG00000165757_1	RCC4_VHL	H_vs_N	-0.0138727	-0.107624
ENSG00000166974	ENSG00000166974_1	RCC4_VHL	H_vs_N	-0.138592	-0.249056
ENSG00000167536	ENSG00000167536_5	RCC4_VHL	H_vs_N	0.220116	0.353213
ENSG00000167703	ENSG00000167703_3	RCC4_VHL	H_vs_N	-0.0358721	-0.200055
ENSG00000168502	ENSG00000168502_3	RCC4_VHL	H_vs_N	0.0751745	0.30501
ENSG00000169122	ENSG00000169122_5	RCC4_VHL	H_vs_N	-0.034013	-0.170401
ENSG00000169180	ENSG00000169180_3	RCC4_VHL	H_vs_N	-0.0787054	-0.202791
ENSG00000169641	ENSG00000169641_1	RCC4_VHL	H_vs_N	0.0579525	0.0841025
ENSG00000170231	ENSG00000170231_1	RCC4_VHL	H_vs_N	-0.0491721	-0.0604875
ENSG00000170836	ENSG00000170836_3	RCC4_VHL	H_vs_N	-0.116231	-0.251029
ENSG00000171132	ENSG00000171132_4	RCC4_VHL	H_vs_N	-0.161646	-0.238825
ENSG00000171703	ENSG00000171703_1	RCC4_VHL	H_vs_N	0.00854136	0.148447
ENSG00000171843	ENSG00000171843_5	RCC4_VHL	H_vs_N	-0.0393048	-0.106567
ENSG00000172216	ENSG00000172216_1	RCC4_VHL	H_vs_N	-0.135151	-0.184804
ENSG00000172366	ENSG00000172366_2	RCC4_VHL	H_vs_N	-0.0839547	-0.113259
ENSG00000172765	ENSG00000172765_4	RCC4_VHL	H_vs_N	0.34416	0.422693
ENSG00000172831	ENSG00000172831_3	RCC4_VHL	H_vs_N	-0.0116594	-0.137838
ENSG00000173821	ENSG00000173821_2	RCC4_VHL	H_vs_N	-0.065741	-0.187353
ENSG00000173890	ENSG00000173890_3	RCC4_VHL	H_vs_N	0.0372862	0.107808
ENSG00000174307	ENSG00000174307_3	RCC4_VHL	H_vs_N	-0.00734779	-0.132366
ENSG00000175414	ENSG00000175414_2	RCC4_VHL	H_vs_N	0.261634	0.386846
ENSG00000180628	ENSG00000180628_1	RCC4_VHL	H_vs_N	0.0218399	0.134355
ENSG00000180992	ENSG00000180992_3	RCC4_VHL	H_vs_N	0.0216044	0.0669927
ENSG00000181458	ENSG00000181458_3	RCC4_VHL	H_vs_N	0.146094	0.167387
ENSG00000182093	ENSG00000182093_4	RCC4_VHL	H_vs_N	0.0276333	0.0697548
ENSG00000182534	ENSG00000182534_3	RCC4_VHL	H_vs_N	0.0568469	0.140151
ENSG00000185187	ENSG00000185187_4	RCC4_VHL	H_vs_N	0.00956486	-0.0801466
ENSG00000185883	ENSG00000185883_2	RCC4_VHL	H_vs_N	-0.0269544	-0.0713818
ENSG00000186918	ENSG00000186918_3	RCC4_VHL	H_vs_N	0.0763552	0.0979185
ENSG00000187098	ENSG00000187098_13	RCC4_VHL	H_vs_N	-0.0633184	-0.105566
ENSG00000196126	ENSG00000196126_4	RCC4_VHL	H_vs_N	0.0401065	0.0703044
ENSG00000196305	ENSG00000196305_4	RCC4_VHL	H_vs_N	0.0135142	0.081761
ENSG00000196498	ENSG00000196498_7	RCC4_VHL	H_vs_N	0.0731201	0.102367
ENSG00000196712	ENSG00000196712_5	RCC4_VHL	H_vs_N	0.0621872	0.0830349
ENSG00000196968	ENSG00000196968_8	RCC4_VHL	H_vs_N	0.0648089	0.0745491
ENSG00000197321	ENSG00000197321_9	RCC4_VHL	H_vs_N	-0.0165093	-0.064319
ENSG00000197576	ENSG00000197576_2	RCC4_VHL	H_vs_N	0.0810699	0.11683
ENSG00000197930	ENSG00000197930_5	RCC4_VHL	H_vs_N	0.0500447	0.0809728
ENSG00000213625	ENSG00000213625_4	RCC4_VHL	H_vs_N	-0.127798	-0.228868
ENSG00000240972	ENSG00000240972_2	RCC4_VHL	H_vs_N	0.0277594	0.0520809
ENSG00000272391	ENSG00000272391_6	RCC4_VHL	H_vs_N	-0.0592394	-0.118345
