# Supplementary material for: Isoform-resolved mRNA profiling of ribosome load defines interplay of HIF and mTOR dysregulation in kidney cancer
Source: Nat Struct Mol Biol. 2022 Sep 12;29(9):871–80. doi: 10.1038/s41594-022-00819-2 (PMC9507966; doi:10.1038/s41594-022-00819-2)
Supplement: Source Data Extended Data Fig. 9 — Statistical Source Data [file 41594_2022_819_MOESM20_ESM.xlsx]

## Sheet: Extended Data Fig. 9a
gene_id	gene_name	MRL log2fc	delta uORF number
ENSG00000172216	CEBPB	0.451914	0
ENSG00000112096	SOD2	0.344845	0
ENSG00000172366	MCRIP2	0.188271	0
ENSG00000133321	PLAAT4	0.164962	0
ENSG00000109846	CRYAB	0.151197	-2
ENSG00000174307	PHLDA3	0.0615601	-0.953742
ENSG00000102804	TSC22D1	0.00966013	0
ENSG00000105518	TMEM205	-0.03858	0
ENSG00000152377	SPOCK1	-0.295355	1.0609
ENSG00000064601	CTSA	-0.308616	-0.119692
ENSG00000141447	OSBPL1A	-0.313032	-1.58663
ENSG00000164574	GALNT10	-0.324585	2.19881
ENSG00000104723	TUSC3	-0.542099	1.8442
ENSG00000213625	LEPROT	-0.569176	3
ENSG00000115363	EVA1A	-0.837717	2.89227
ENSG00000197576	HOXA4	-0.731668	0
ENSG00000148219	ASTN2	-0.512006	0.638054
ENSG00000102897	LYRM1	-0.511112	0.339346
ENSG00000157240	FZD1	-0.490761	-0.970777
ENSG00000196126	HLA-DRB1	-0.436518	-0.575639
ENSG00000061656	SPAG4	-0.410377	1.18984
ENSG00000109762	SNX25	-0.370379	1
ENSG00000156113	KCNMA1	-0.309393	0.618385
ENSG00000159167	STC1	-0.254387	3.6
ENSG00000173890	GPR160	-0.236082	-0.0754581
ENSG00000135766	EGLN1	-0.203748	-0.955595
ENSG00000101255	TRIB3	-0.0961344	1.66429
ENSG00000163605	PPP4R2	0.00284457	-0.664751
ENSG00000134590	RTL8C	0.10816	0
ENSG00000107551	RASSF4	0.120917	-0.9753
ENSG00000112715	VEGFA	0.121599	-1
ENSG00000172765	TMCC1	0.123649	-2.57891
ENSG00000181458	TMEM45A	0.173313	-0.511065
ENSG00000186918	ZNF395	0.186991	-0.246469
ENSG00000160972	PPP1R16A	0.242728	-0.129945
ENSG00000164849	GPR146	0.259464	0
ENSG00000109794	FAM149A	0.266502	1.82452
ENSG00000162409	PRKAA2	0.306829	1
ENSG00000128242	GAL3ST1	0.510814	-0.120526
ENSG00000171703	TCEA2	0.581792	2.76437
ENSG00000117143	UAP1	0.592731	-0.807692
ENSG00000119950	MXI1	0.96945	-1.00889

## Sheet: Extended Data Fig. 9b middle
gene_id	gene_name	TSS_name	Polysome fraction	Proportion (mean)	Proportion (sd)	Normalized mRNA abundance (clone 1)	Normalized mRNA abundance (clone 3)	Normalized mRNA abundance (clone 4)
ENSG00000117143	UAP1	ENSG00000117143_1	1	0.0665801	0.0256498	2.01448	3.88864	2.38512
ENSG00000117143	UAP1	ENSG00000117143_1	2	0.151391	0.0754215	6.21483	2.97141	10.1219
ENSG00000117143	UAP1	ENSG00000117143_1	3	0.160199	0.0239206	5.30215	6.75112	8.13167
ENSG00000117143	UAP1	ENSG00000117143_1	4	0.129988	0.0447083	6.21781	6.26277	3.54055
ENSG00000117143	UAP1	ENSG00000117143_1	5	0.196739	0.00997484	8.00704	7.49016	9.17851
ENSG00000117143	UAP1	ENSG00000117143_1	6	0.159936	0.0169929	7.05313	6.39457	6.5009
ENSG00000117143	UAP1	ENSG00000117143_1	7	0.0662218	0.0112138	3.10263	2.60855	2.52795
ENSG00000117143	UAP1	ENSG00000117143_1	8	0.0689454	0.028691	1.76797	4.06585	2.78833
ENSG00000117143	UAP1	ENSG00000117143_2	1	0.207258	0.0207523	59.859	58.3296	75.3698
ENSG00000117143	UAP1	ENSG00000117143_2	2	0.235337	0.0149877	63.3912	70.8187	86.3736
ENSG00000117143	UAP1	ENSG00000117143_2	3	0.195959	0.0249319	61.505	57.9802	62.0575
ENSG00000117143	UAP1	ENSG00000117143_2	4	0.123458	0.0216758	27.0475	44.4358	45.2404
ENSG00000117143	UAP1	ENSG00000117143_2	5	0.10247	0.00664128	27.3344	31.0307	37.7339
ENSG00000117143	UAP1	ENSG00000117143_2	6	0.0519741	0.00313995	13.542	17.6612	17.4712
ENSG00000117143	UAP1	ENSG00000117143_2	7	0.0416284	0.0208122	10.7399	20.2162	7.58386
ENSG00000117143	UAP1	ENSG00000117143_2	8	0.041914	0.0122392	10.2542	17.7419	11.1533
ENSG00000117143	UAP1	ENSG00000117143_3	1	0.125789	0.0388457	7.77015	8.3328	8.10941
ENSG00000117143	UAP1	ENSG00000117143_3	2	0.11186	0.0321839	9.19795	5.94282	6.74794
ENSG00000117143	UAP1	ENSG00000117143_3	3	0.0904987	0.0370263	7.42302	3.97125	5.99176
ENSG00000117143	UAP1	ENSG00000117143_3	4	0.0675661	0.013137	6.5287	4.77163	2.75376
ENSG00000117143	UAP1	ENSG00000117143_3	5	0.0856103	0.0520898	7.73094	9.98689	1.35978
ENSG00000117143	UAP1	ENSG00000117143_3	6	0.140515	0.0324648	10.7208	13.3981	5.28199
ENSG00000117143	UAP1	ENSG00000117143_3	7	0.145179	0.0341989	14.5585	10.1081	5.68789
ENSG00000117143	UAP1	ENSG00000117143_3	8	0.232983	0.0361823	15.2046	19.9596	11.711
ENSG00000023697	DERA	ENSG00000023697_1	1	0.121699	0.0153999	27.0516	29.4426	21.4661
ENSG00000023697	DERA	ENSG00000023697_1	2	0.138436	0.0281318	30.577	23.7713	33.7397
ENSG00000023697	DERA	ENSG00000023697_1	3	0.175386	0.0256836	44.5381	32.1671	35.5226
ENSG00000023697	DERA	ENSG00000023697_1	4	0.180705	0.0226081	34.5088	42.9447	37.7659
ENSG00000023697	DERA	ENSG00000023697_1	5	0.176881	0.0155323	39.2069	41.3742	32.6347
ENSG00000023697	DERA	ENSG00000023697_1	6	0.108795	0.0020796	24.2628	23.7512	21.5342
ENSG00000023697	DERA	ENSG00000023697_1	7	0.0517547	0.0110464	12.6492	12.7167	7.89985
ENSG00000023697	DERA	ENSG00000023697_1	8	0.0463448	0.0100276	8.83987	8.87095	11.711
ENSG00000023697	DERA	ENSG00000023697_2	1	0.10411	0.0026924	93.8174	112.215	92.5426
ENSG00000023697	DERA	ENSG00000023697_2	2	0.11676	0.0172716	89.2449	122.818	122.812
ENSG00000023697	DERA	ENSG00000023697_2	3	0.139107	0.0268326	148.107	142.171	106.568
ENSG00000023697	DERA	ENSG00000023697_2	4	0.155327	0.0179379	117.827	179.831	150.67
ENSG00000023697	DERA	ENSG00000023697_2	5	0.189665	0.0115572	157.656	203.304	183.23
ENSG00000023697	DERA	ENSG00000023697_2	6	0.142952	0.00188346	126.956	155.297	127.987
ENSG00000023697	DERA	ENSG00000023697_2	7	0.0865544	0.012103	74.7017	108.255	67.9387
ENSG00000023697	DERA	ENSG00000023697_2	8	0.0655242	0.00951433	66.8294	67.2714	52.9783
ENSG00000023697	DERA	ENSG00000023697_3	1	0.181824	0.0195662	50.0743	71.1065	103.991
ENSG00000023697	DERA	ENSG00000023697_3	2	0.180797	0.0170066	47.4813	61.9044	124.162
ENSG00000023697	DERA	ENSG00000023697_3	3	0.15566	0.0210696	50.1937	46.4636	98.864
ENSG00000023697	DERA	ENSG00000023697_3	4	0.145116	0.0162869	36.3742	55.172	93.6279
ENSG00000023697	DERA	ENSG00000023697_3	5	0.13187	0.0123968	41.4157	41.7309	81.9267
ENSG00000023697	DERA	ENSG00000023697_3	6	0.0890628	0.00312573	24.827	32.2773	54.8514
ENSG00000023697	DERA	ENSG00000023697_3	7	0.0573769	0.015919	17.8998	24.4551	24.6475
ENSG00000023697	DERA	ENSG00000023697_3	8	0.0582919	0.0119639	18.3869	15.5242	41.2673
