# Supplementary material for: Isoform-resolved mRNA profiling of ribosome load defines interplay of HIF and mTOR dysregulation in kidney cancer
Source: Nat Struct Mol Biol. 2022 Sep 12;29(9):871–80. doi: 10.1038/s41594-022-00819-2 (PMC9507966; doi:10.1038/s41594-022-00819-2)
Supplement: Source Data Extended Data Fig. 10 — Statistical Source Data [file 41594_2022_819_MOESM21_ESM.xlsx]

## Sheet: Extended Data Fig. 10e
gene_id	gene_name	Functional class	uORF number	CDS length	TOP motif length
ENSG00000069667	RORA	Angiogenesis or vascular process	0	1423.81	0.936323
ENSG00000074800	ENO1	Glycolysis	0	1305	0.0770383
ENSG00000078401	EDN1	Angiogenesis or vascular process	0	639	0.02864
ENSG00000079739	PGM1	Glycolysis	0	1689	0.458242
ENSG00000092421	SEMA6A	Angiogenesis or vascular process	7.87154	3144	0.211814
ENSG00000100065	CARD10	Angiogenesis or vascular process	1.93428	1843.54	0.395161
ENSG00000100292	HMOX1	Angiogenesis or vascular process	0	867	0.119099
ENSG00000100345	MYH9	Angiogenesis or vascular process	0.00315191	5883	0.0367835
ENSG00000102144	PGK1	Glycolysis	0	1254	0.179443
ENSG00000105220	GPI	Glycolysis	0	1677	0.824559
ENSG00000105329	TGFB1	Angiogenesis or vascular process	0	1173	1.29424
ENSG00000106366	SERPINE1	Angiogenesis or vascular process	0	1209	0.091672
ENSG00000109107	ALDOC	Glycolysis	0	1095	1.0857
ENSG00000111640	GAPDH	Glycolysis	0	1008	0.885154
ENSG00000111674	ENO2	Glycolysis	0.0169924	1305	0.722357
ENSG00000112715	VEGFA	Angiogenesis or vascular process	0.111284	1178.91	0.0165342
ENSG00000113161	HMGCR	Angiogenesis or vascular process	0	2667	1.5109
ENSG00000113578	FGF1	Angiogenesis or vascular process	1.01477	468	0.0109409
ENSG00000117525	F3	Angiogenesis or vascular process	0	888	0.167442
ENSG00000120708	TGFBI	Angiogenesis or vascular process	0	2052	1.61364
ENSG00000128805	ARHGAP22	Angiogenesis or vascular process	6.66559	2108.52	0.433263
ENSG00000131016	AKAP12	Angiogenesis or vascular process	0.279685	5138.23	0.875763
ENSG00000133639	BTG1	Angiogenesis or vascular process	2	516	2.46736
ENSG00000134013	LOXL2	Angiogenesis or vascular process	0	2325	0.0401952
ENSG00000134333	LDHA	Glycolysis	0	999	0.0527905
ENSG00000134954	ETS1	Angiogenesis or vascular process	0	1326	0.028503
ENSG00000135766	EGLN1	Angiogenesis or vascular process	2.69133	1281	0.0491861
ENSG00000138792	ENPEP	Angiogenesis or vascular process	1	2874	0.34399
ENSG00000148926	ADM	Angiogenesis or vascular process	0	558	0.105611
ENSG00000149925	ALDOA	Glycolysis	0.242549	1145.47	0.636959
ENSG00000156113	KCNMA1	Angiogenesis or vascular process	1.90048	617.193	0.27465
ENSG00000156515	HK1	Glycolysis	0	2754	0.0489324
ENSG00000164342	TLR3	Angiogenesis or vascular process	1.94586	2715	0.4679
ENSG00000165891	E2F7	Angiogenesis or vascular process	1	2736	0.248509
ENSG00000169429	CXCL8	Angiogenesis or vascular process	0	300	0.0847458
ENSG00000171314	PGAM1	Glycolysis	0.00581331	765	0.0448344
ENSG00000171388	APLN	Angiogenesis or vascular process	0	234	0
ENSG00000183023	SLC8A1	Angiogenesis or vascular process	1	2922	1.2837

## Sheet: Extended Data Fig. 10f
gene_id	gene_name	functional class	mRNA log2fc
ENSG00000001630	CYP51A1	Others	0.0209066
ENSG00000005448	WDR54	Others	0.0686063
ENSG00000019505	SYT13	Others	1.43032
ENSG00000020577	SAMD4A	Others	0.29303
ENSG00000023697	DERA	Others	0.398219
ENSG00000026025	VIM	Others	0.282466
ENSG00000033178	UBA6	Others	0.285489
ENSG00000034510	TMSB10	Others	0.133077
ENSG00000038427	VCAN	Others	0.038231
ENSG00000042088	TDP1	Others	0.230956
ENSG00000044446	PHKA2	Others	-0.34251
ENSG00000049246	PER3	Others	0.259024
ENSG00000052802	MSMO1	Others	0.0678341
ENSG00000053254	FOXN3	Others	-0.463031
ENSG00000054967	RELT	Others	-0.00455183
ENSG00000059377	TBXAS1	Others	0.136947
ENSG00000059804	SLC2A3	Others	1.03903
ENSG00000061656	SPAG4	Others	0.625785
ENSG00000067064	IDI1	Others	0.228273
ENSG00000067992	PDK3	Others	0.127749
ENSG00000068354	TBC1D25	Others	0.332
ENSG00000068971	PPP2R5B	Others	-0.421575
ENSG00000069869	NEDD4	Others	0.656895
ENSG00000069998	HDHD5	Others	0.0407268
ENSG00000072682	P4HA2	Others	-0.00340843
ENSG00000072818	ACAP1	Others	0.840338
ENSG00000074410	CA12	Others	0.945212
ENSG00000074800	ENO1	Glycolysis	0.0164869
ENSG00000075945	KIFAP3	Others	0.592299
ENSG00000076513	ANKRD13A	Others	0.094463
ENSG00000077348	EXOSC5	Others	0.171394
ENSG00000078401	EDN1	Angiogenesis or vascular process	1.2481
ENSG00000079308	TNS1	Others	-0.541046
ENSG00000079739	PGM1	Glycolysis	0.0391106
ENSG00000082684	SEMA5B	Others	2.34725
ENSG00000089094	KDM2B	Others	0.391983
ENSG00000090989	EXOC1	Others	0.100516
ENSG00000091542	ALKBH5	Others	0.223194
ENSG00000091986	CCDC80	Others	-1.16692
ENSG00000092421	SEMA6A	Angiogenesis or vascular process	2.3338
ENSG00000095637	SORBS1	Others	0.932308
ENSG00000099194	SCD	Others	0.408255
ENSG00000099330	OCEL1	Others	0.0152461
ENSG00000100003	SEC14L2	Others	-0.205695
ENSG00000100065	CARD10	Angiogenesis or vascular process	0.82164
ENSG00000100292	HMOX1	Angiogenesis or vascular process	-0.752737
ENSG00000100345	MYH9	Angiogenesis or vascular process	0.120616
ENSG00000100908	EMC9	Others	0.0937153
ENSG00000101236	RNF24	Others	0.214501
ENSG00000101255	TRIB3	Others	1.21538
ENSG00000101400	SNTA1	Others	0.656753
ENSG00000101639	CEP192	Others	-0.0554066
ENSG00000101654	RNMT	Others	0.210409
ENSG00000101665	SMAD7	Others	0.866854
ENSG00000101782	RIOK3	Others	-0.10785
ENSG00000102144	PGK1	Glycolysis	0.0878973
ENSG00000102174	PHEX	Others	0.735795
ENSG00000102312	PORCN	Others	0.440264
ENSG00000103150	MLYCD	Others	-0.0823359
ENSG00000103257	SLC7A5	Others	1.37631
ENSG00000103942	HOMER2	Others	-0.0383828
ENSG00000104419	NDRG1	Others	3.13045
ENSG00000104549	SQLE	Others	-0.027384
ENSG00000104765	BNIP3L	Others	0.9719
ENSG00000104812	GYS1	Others	-0.179836
ENSG00000104872	PIH1D1	Others	0.104391
ENSG00000104881	PPP1R13L	Others	0.185904
ENSG00000104953	TLE6	Others	-0.339882
ENSG00000105048	TNNT1	Others	2.09834
ENSG00000105220	GPI	Glycolysis	-0.149563
ENSG00000105329	TGFB1	Angiogenesis or vascular process	0.585575
ENSG00000105877	DNAH11	Others	-0.797383
ENSG00000106348	IMPDH1	Others	0.00266043
ENSG00000106366	SERPINE1	Angiogenesis or vascular process	0.37808
ENSG00000106688	SLC1A1	Others	0.409794
ENSG00000107551	RASSF4	Others	-0.550437
ENSG00000109099	PMP22	Others	0.654204
ENSG00000109107	ALDOC	Glycolysis	-1.30765
ENSG00000109184	DCUN1D4	Others	0.0204402
ENSG00000109220	CHIC2	Others	0.149137
ENSG00000109390	NDUFC1	Others	0.20701
ENSG00000109762	SNX25	Others	0.0623013
ENSG00000109794	FAM149A	Others	2.20791
ENSG00000110921	MVK	Others	0.302224
ENSG00000111450	STX2	Others	0.42958
ENSG00000111640	GAPDH	Glycolysis	0.324356
ENSG00000111669	TPI1	Glycolysis	0.348323
ENSG00000111674	ENO2	Glycolysis	1.12365
ENSG00000111786	SRSF9	Others	0.226117
ENSG00000111859	NEDD9	Others	1.04552
ENSG00000112379	ARFGEF3	Others	0.370612
ENSG00000112715	VEGFA	Angiogenesis or vascular process	1.75358
ENSG00000112851	ERBIN	Others	0.257184
ENSG00000112972	HMGCS1	Others	0.17296
ENSG00000113070	HBEGF	Others	-0.293074
ENSG00000113083	LOX	Others	0.51634
ENSG00000113161	HMGCR	Angiogenesis or vascular process	0.107224
ENSG00000113369	ARRDC3	Others	1.6557
ENSG00000113391	FAM172A	Others	0.0238333
ENSG00000113580	NR3C1	Others	0.68101
ENSG00000113657	DPYSL3	Others	-0.132239
ENSG00000113739	STC2	Others	0.691107
ENSG00000114023	FAM162A	Others	-0.109765
ENSG00000114120	SLC25A36	Others	0.177821
ENSG00000114268	PFKFB4	Others	0.115244
ENSG00000114480	GBE1	Others	0.0171277
ENSG00000115548	KDM3A	Others	0.391572
ENSG00000115756	HPCAL1	Others	0.520468
ENSG00000116017	ARID3A	Others	-0.220787
ENSG00000116260	QSOX1	Others	-0.0672014
ENSG00000116667	C1orf21	Others	0.0991444
ENSG00000116984	MTR	Others	0.274294
ENSG00000117000	RLF	Others	0.220401
ENSG00000117009	KMO	Others	2.12823
ENSG00000117143	UAP1	Others	0.0363404
ENSG00000117394	SLC2A1	Others	1.39902
ENSG00000117525	F3	Angiogenesis or vascular process	2.5562
ENSG00000118495	PLAGL1	Others	0.228608
ENSG00000118804	STBD1	Others	-0.0706846
ENSG00000118985	ELL2	Others	0.710402
ENSG00000119865	CNRIP1	Others	0.434585
ENSG00000119938	PPP1R3C	Others	0.0677184
ENSG00000119950	MXI1	Others	0.971898
ENSG00000120129	DUSP1	Others	0.517766
ENSG00000120217	CD274	Others	-0.0900556
ENSG00000120437	ACAT2	Others	0.0424784
ENSG00000120708	TGFBI	Angiogenesis or vascular process	0.767083
ENSG00000120860	WASHC3	Others	0.37293
ENSG00000122203	KIAA1191	Others	0.166463
ENSG00000122884	P4HA1	Others	0.584067
ENSG00000123219	CENPK	Others	0.127866
ENSG00000123610	TNFAIP6	Others	2.41865
ENSG00000123810	B9D2	Others	0.00357895
ENSG00000124116	WFDC3	Others	0.805592
ENSG00000124831	LRRFIP1	Others	-0.0180418
ENSG00000125629	INSIG2	Others	-0.0838085
ENSG00000125826	RBCK1	Others	0.514951
ENSG00000126001	CEP250	Others	-0.0969292
ENSG00000126870	WDR60	Others	0.250817
ENSG00000127663	KDM4B	Others	0.474915
ENSG00000127824	TUBA4A	Others	-0.197779
ENSG00000128050	PAICS	Others	-0.0100606
ENSG00000128242	GAL3ST1	Others	2.45136
ENSG00000128805	ARHGAP22	Angiogenesis or vascular process	0.189796
ENSG00000129422	MTUS1	Others	2.76786
ENSG00000129521	EGLN3	Others	4.16522
ENSG00000130024	PHF10	Others	0.0840304
ENSG00000131016	AKAP12	Angiogenesis or vascular process	0.37212
ENSG00000131037	EPS8L1	Others	-0.722023
ENSG00000131094	C1QL1	Others	4.38153
ENSG00000131711	MAP1B	Others	0.0812616
ENSG00000132196	HSD17B7	Others	0.0635667
ENSG00000132432	SEC61G	Others	0.0806772
ENSG00000133639	BTG1	Angiogenesis or vascular process	0.297968
ENSG00000134013	LOXL2	Angiogenesis or vascular process	0.908685
ENSG00000134107	BHLHE40	Others	0.687316
ENSG00000134198	TSPAN2	Others	1.05076
ENSG00000134333	LDHA	Glycolysis	0.56895
ENSG00000134769	DTNA	Others	-0.148354
ENSG00000134824	FADS2	Others	-0.0723508
ENSG00000134954	ETS1	Angiogenesis or vascular process	0.111878
ENSG00000135049	AGTPBP1	Others	0.248893
ENSG00000135083	CCNJL	Others	0.652485
ENSG00000135245	HILPDA	Others	0.891405
ENSG00000135766	EGLN1	Angiogenesis or vascular process	-0.121138
ENSG00000135924	DNAJB2	Others	0.221732
ENSG00000135976	ANKRD36	Others	0.0286385
ENSG00000137501	SYTL2	Others	-0.170158
ENSG00000137831	UACA	Others	0.247156
ENSG00000137941	TTLL7	Others	0.518044
ENSG00000138587	MNS1	Others	0.0494229
ENSG00000138623	SEMA7A	Others	0.178554
ENSG00000138641	HERC3	Others	-0.209386
ENSG00000138764	CCNG2	Others	-0.0444373
ENSG00000138792	ENPEP	Angiogenesis or vascular process	2.22557
ENSG00000139278	GLIPR1	Others	0.00614255
ENSG00000139354	GAS2L3	Others	0.32238
ENSG00000139370	SLC15A4	Others	0.503056
ENSG00000139433	GLTP	Others	0.323307
ENSG00000139832	RAB20	Others	-0.40029
ENSG00000140450	ARRDC4	Others	0.131563
ENSG00000140939	NOL3	Others	0.0184224
ENSG00000141526	SLC16A3	Others	0.107265
ENSG00000143590	EFNA3	Angiogenesis or vascular process	0.441024
ENSG00000143622	RIT1	Others	0.225508
ENSG00000144320	LNPK	Others	0.188769
ENSG00000145014	TMEM44	Others	0.236723
ENSG00000145491	ROPN1L	Others	-0.167677
ENSG00000145687	SSBP2	Others	-0.658109
ENSG00000145730	PAM	Others	0.153702
ENSG00000145779	TNFAIP8	Others	0.281661
ENSG00000145860	RNF145	Others	-0.00477396
ENSG00000145901	TNIP1	Others	-0.0737863
ENSG00000146205	ANO7	Others	-0.16168
ENSG00000146267	FAXC	Others	0.446835
ENSG00000146278	PNRC1	Others	0.048377
ENSG00000146281	PM20D2	Others	0.249684
ENSG00000146674	IGFBP3	Others	0.17363
ENSG00000148926	ADM	Angiogenesis or vascular process	2.17932
ENSG00000149591	TAGLN	Others	-2.11068
ENSG00000149633	KIAA1755	Others	0.596737
ENSG00000149925	ALDOA	Glycolysis	0.705498
ENSG00000150347	ARID5B	Others	0.25009
ENSG00000151882	CCL28	Others	0.159187
ENSG00000152256	PDK1	Others	0.838544
ENSG00000152457	DCLRE1C	Others	0.477655
ENSG00000152495	CAMK4	Others	0.316087
ENSG00000152952	PLOD2	Others	0.371734
ENSG00000153044	CENPH	Others	0.437152
ENSG00000153233	PTPRR	Others	0.257135
ENSG00000153395	LPCAT1	Others	1.46341
ENSG00000153714	LURAP1L	Others	-0.514692
ENSG00000153815	CMIP	Others	1.27346
ENSG00000154153	RETREG1	Others	-1.24265
ENSG00000154429	CCSAP	Others	0.0324014
ENSG00000154839	SKA1	Others	0.0739789
ENSG00000155858	LSM11	Others	0.195213
ENSG00000155876	RRAGA	Others	0.211623
ENSG00000156113	KCNMA1	Angiogenesis or vascular process	0.714417
ENSG00000156515	HK1	Glycolysis	0.241037
ENSG00000157514	TSC22D3	Others	0.168627
ENSG00000158373	H2BC5	Others	0.0999976
ENSG00000158402	CDC25C	Others	-0.0446798
ENSG00000159167	STC1	Others	1.80235
ENSG00000159208	CIART	Others	-0.088965
ENSG00000159884	CCDC107	Others	0.0323453
ENSG00000160145	KALRN	Others	0.912621
ENSG00000160207	HSF2BP	Others	0.754475
ENSG00000160298	C21orf58	Others	0.342133
ENSG00000161040	FBXL13	Others	1.05249
ENSG00000162433	AK4	Others	0.364892
ENSG00000163050	COQ8A	Others	0.396973
ENSG00000163516	ANKZF1	Others	0.432438
ENSG00000163814	CDCP1	Others	-0.142425
ENSG00000163882	POLR2H	Others	-0.0490019
ENSG00000164096	C4orf3	Others	0.205799
ENSG00000164105	SAP30	Others	0.450382
ENSG00000164211	STARD4	Others	-0.197332
ENSG00000164342	TLR3	Angiogenesis or vascular process	-0.069068
ENSG00000164465	DCBLD1	Others	-0.0482588
ENSG00000164674	SYTL3	Others	0.518556
ENSG00000164849	GPR146	Others	0.0805545
ENSG00000165195	PIGA	Others	0.204317
ENSG00000165507	DEPP1	Others	0.967321
ENSG00000165891	E2F7	Angiogenesis or vascular process	0.326941
ENSG00000166123	GPT2	Others	0.181947
ENSG00000166128	RAB8B	Others	0.412931
ENSG00000166401	SERPINB8	Others	-0.0610311
ENSG00000166598	HSP90B1	Others	0.0424198
ENSG00000166821	PEX11A	Others	0.00391602
ENSG00000166920	C15orf48	Others	0.589719
ENSG00000167397	VKORC1	Others	0.115411
ENSG00000167508	MVD	Others	-0.0795764
ENSG00000167536	DHRS13	Others	0.442505
ENSG00000167695	TLCD3A	Others	-0.106747
ENSG00000167972	ABCA3	Others	0.271632
ENSG00000168209	DDIT4	Others	2.10988
ENSG00000168502	MTCL1	Others	-0.11914
ENSG00000169032	MAP2K1	Others	0.476416
ENSG00000169429	CXCL8	Angiogenesis or vascular process	-1.38256
ENSG00000169432	SCN9A	Others	0.575243
ENSG00000170231	FABP6	Others	0.895025
ENSG00000170949	ZNF160	Others	0.367728
ENSG00000171224	FAM241B	Others	0.16886
ENSG00000171314	PGAM1	Glycolysis	0.121791
ENSG00000171388	APLN	Angiogenesis or vascular process	2.16444
ENSG00000172086	KRCC1	Others	0.280405
ENSG00000172183	ISG20	Others	-2.58063
ENSG00000172594	SMPDL3A	Others	1.44607
ENSG00000172765	TMCC1	Others	0.413717
ENSG00000172795	DCP2	Others	-0.0684205
ENSG00000172893	DHCR7	Others	-0.125465
ENSG00000173210	ABLIM3	Others	0.162087
ENSG00000174799	CEP135	Others	0.302289
ENSG00000175105	ZNF654	Others	-0.0576888
ENSG00000175183	CSRP2	Others	0.179443
ENSG00000176014	TUBB6	Others	-0.0305384
ENSG00000176171	BNIP3	Others	-0.0856603
ENSG00000176383	B3GNT4	Others	0.627862
ENSG00000177150	FAM210A	Others	-0.112182
ENSG00000177508	IRX3	Others	-0.202426
ENSG00000177706	FAM20C	Others	-5.69055
ENSG00000178802	MPI	Others	0.0929916
ENSG00000180098	TRNAU1AP	Others	0.322283
ENSG00000180773	SLC36A4	Others	0.0914233
ENSG00000180992	MRPL14	Others	0.093325
ENSG00000181458	TMEM45A	Others	0.188358
ENSG00000181744	DIPK2A	Others	0.134957
ENSG00000182010	RTKN2	Others	0.14909
ENSG00000182379	NXPH4	Others	-0.515621
ENSG00000182534	MXRA7	Others	-0.134722
ENSG00000183018	SPNS2	Others	3.102
ENSG00000183023	SLC8A1	Angiogenesis or vascular process	0.679306
ENSG00000183049	CAMK1D	Others	0.657819
ENSG00000183763	TRAIP	Others	0.180868
ENSG00000184635	ZNF93	Others	-0.263989
ENSG00000185633	NDUFA4L2	Others	0.117594
ENSG00000186314	PRELID2	Others	0.229122
ENSG00000186352	ANKRD37	Others	1.7653
ENSG00000186480	INSIG1	Others	-0.144285
ENSG00000186665	C17orf58	Others	0.226175
ENSG00000186918	ZNF395	Others	1.54596
ENSG00000187109	NAP1L1	Others	0.317831
ENSG00000188060	RAB42	Others	0.699133
ENSG00000188820	CALHM6	Others	1.41586
ENSG00000188994	ZNF292	Others	-0.170157
ENSG00000189143	CLDN4	Others	0.242544
ENSG00000196365	LONP1	Others	0.0417965
ENSG00000196368	NUDT11	Others	0.0529401
ENSG00000196498	NCOR2	Others	0.418698
ENSG00000196712	NF1	Angiogenesis or vascular process	0.263533
ENSG00000196912	ANKRD36B	Others	0.408711
ENSG00000196968	FUT11	Others	0.828733
ENSG00000197860	SGTB	Others	0.197386
ENSG00000197930	ERO1A	Others	0.0979102
ENSG00000198729	PPP1R14C	Others	0.235339
ENSG00000203667	COX20	Others	0.182092
ENSG00000203668	CHML	Others	0.94207
ENSG00000204856	FAM216A	Others	0.341838
ENSG00000213626	LBH	Others	1.80543
ENSG00000213654	GPSM3	Others	0.00600135
ENSG00000213672	NCKIPSD	Others	0.025085
ENSG00000213859	KCTD11	Others	1.07627
ENSG00000214491	SEC14L6	Others	0.595532
ENSG00000240972	MIF	Others	0.135019
ENSG00000241852	C8orf58	Others	0.585951
ENSG00000242114	MTFP1	Others	0.201057
ENSG00000243927	MRPS6	Others	0.0603449
ENSG00000248098	BCKDHA	Others	0.182866
ENSG00000258818	RNASE4	Others	0.921042
ENSG00000284308	C2orf81	Others	-0.270141
ENSG00000285043	AC093512.2	Others	0.583368
